# Supplementary material for: Dominant inhibition of awn development by a putative zinc‐finger transcriptional repressor expressed at the B1 locus in wheat
Source: New Phytol. 2019 Oct 10;225(1):340–55. doi: 10.1111/nph.16154 (PMC6916588; doi:10.1111/nph.16154)
Supplement: Supplementary file 2 — Table S1 Bulked segregant RNA‐sequencing (BSR‐seq) analyses. [file NPH-225-340-s002.xlsx]

## Sheet: Info
New Phytologist Supporting Information
Article title: Dominant Inhibition of Awn Development by a Putative Zinc-Finger Transcriptional Repressor Expressed at the B1 Locus in Wheat
Authors: Daiqing Huang, Qian Zheng, Tancey Melchkart, Yasmina Bekkaoui, David JF Konkin, Sateesh Kagale, Martial Martucci, Frank M You, Martha Clarke, Nikolai M Adamski, Catherine Chinoy, Andrew Steed, Curt A McCartney, Adrian J Cutler, Paul Nicholson and J Allan Feurtado
Article Acceptance Date: 16 August 2019
Table S1. Bulked segregant RNA-sequencing (BSR-seq) analyses.
Table S1(a) (Excel Tab1): Differential variants between awnletted and awn RNA pools in BSR-seq
Table S1(b) (Excel Tab2): Differentially expressed genes between awnletted and awn RNA pools in BSR-seq
Table S1(c) (Excel Tab3): Gene ontology analysis of DEGs between awnletted and awn RNA pools in BSR-seq
Note: aw = awned sample pool; al = awnletted sample pool
NA=Data Not Available

## Sheet: Table S1(a)
Table S1(a). Differential variants between awnletted and awn RNA pools in BSR-seq
Chromosome	Region	Type	Reference	Allele	Length	Count	Coverage	Frequency	Forward read count	Reverse read count	Read count	Read coverage	Control count	Control coverage	Control frequency
chr1A	5463329	SNV	A	C	1	18	41	43.9024	11	13	24	61	1	13	7.69231
chr1A	6337196	SNV	G	T	1	5	12	41.6667	1	5	6	16	1	12	8.33333
chr1A	11584272	SNV	A	G	1	5	12	41.6667	4	4	8	19	1	18	5.55556
chr1A	12313467	SNV	G	A	1	7	20	35	0	7	7	23	1	22	4.54545
chr1A	22329768	SNV	C	T	1	7	20	35	0	7	7	22	1	13	7.69231
chr1A	94118275^94118276	Insertion	-	T	1	4	10	40	4	1	5	13	1	11	9.09091
chr1A	94118278	SNV	T	C	1	4	10	40	4	1	5	13	1	11	9.09091
chr1A	94118286..94118287	MNV	CA	TG	2	4	10	40	4	3	7	16	1	11	9.09091
chr1A	96365122^96365123	Insertion	-	T	1	4	11	36.3636	2	4	6	16	1	13	7.69231
chr1A	291731607	SNV	G	A	1	9	17	52.9412	6	9	15	27	1	18	5.55556
chr1A	407518631	SNV	C	T	1	6	11	54.5455	5	6	11	19	1	13	7.69231
chr1A	429490373	SNV	C	A	1	4	10	40	1	4	5	15	1	10	10
chr1A	461521747	Deletion	A	-	1	4	11	36.3636	4	0	4	11	1	21	4.7619
chr1A	481758257	SNV	T	G	1	14	24	58.3333	7	14	21	34	0	13	0
chr1A	488239051	SNV	C	T	1	9	17	52.9412	5	7	12	22	1	10	10
chr1A	531721905	SNV	C	G	1	8	18	44.4444	4	6	10	23	1	16	6.25
chr1A	538676680	SNV	G	A	1	8	19	42.1053	8	5	13	32	0	11	0
chr1A	548317679	SNV	T	C	1	13	31	41.9355	9	9	18	42	0	14	0
chr1A	556795234	SNV	T	C	1	13	32	40.625	8	13	21	49	1	12	8.33333
chr1A	556795247	SNV	A	G	1	13	27	48.1481	1	13	14	36	0	10	0
chr1A	593405211	SNV	A	T	1	7	17	41.1765	6	4	10	24	0	11	0
chr1A	593405242	SNV	G	A	1	7	14	50	3	7	10	23	0	14	0
chr1B	10060364	SNV	C	T	1	8	20	40	8	0	8	22	1	66	1.51515
chr1B	17797133	SNV	C	T	1	6	11	54.5455	5	3	8	16	1	10	10
chr1B	17797140	SNV	C	A	1	6	11	54.5455	5	4	9	17	1	10	10
chr1B	17797145	SNV	C	A	1	6	11	54.5455	5	5	10	18	1	10	10
chr1B	17797149^17797150	Insertion	-	AA	2	5	11	45.4545	5	4	9	18	1	10	10
chr1B	17797153	SNV	G	A	1	5	10	50	5	4	9	17	1	10	10
chr1B	26416557	SNV	C	T	1	9	15	60	2	8	10	18	1	10	10
chr1B	33921750	SNV	G	T	1	8	21	38.0952	8	6	14	38	0	11	0
chr1B	33921758	SNV	T	C	1	8	20	40	8	6	14	35	0	11	0
chr1B	36266700	SNV	A	C	1	7	15	46.6667	5	4	9	17	1	10	10
chr1B	38070033	SNV	C	G	1	9	25	36	7	5	12	33	1	11	9.09091
chr1B	50867157	SNV	T	C	1	4	11	36.3636	4	0	4	11	1	12	8.33333
chr1B	308585108	SNV	C	G	1	5	13	38.4615	4	5	9	22	0	14	0
chr1B	308585110	SNV	A	C	1	5	13	38.4615	4	5	9	21	0	14	0
chr1B	308585115	SNV	T	C	1	5	13	38.4615	4	5	9	22	0	14	0
chr1B	325815191	SNV	A	G	1	5	13	38.4615	3	5	8	16	1	11	9.09091
chr1B	399561345	SNV	G	A	1	10	28	35.7143	9	7	16	49	1	10	10
chr1B	420223958..420223959	Deletion	TA	-	2	7	15	46.6667	7	6	13	28	1	18	5.55556
chr1B	486847478..486847479	Deletion	TT	-	2	5	10	50	5	4	9	17	1	11	9.09091
chr1B	505069964	SNV	A	G	1	10	21	47.619	3	7	10	32	1	10	10
chr1B	518539453	SNV	A	G	1	6	15	40	6	3	9	24	1	11	9.09091
chr1B	555765474	SNV	G	A	1	4	11	36.3636	3	3	6	16	1	18	5.55556
chr1B	583759753	SNV	C	G	1	10	17	58.8235	10	2	12	22	1	14	7.14286
chr1B	585882084	SNV	T	C	1	8	14	57.1429	5	7	12	21	1	10	10
chr1B	589977365	SNV	T	A	1	7	15	46.6667	0	7	7	17	1	10	10
chr1B	593788677	SNV	A	T	1	5	12	41.6667	5	5	10	22	1	13	7.69231
chr1B	603087349	SNV	G	T	1	4	11	36.3636	2	4	6	16	1	10	10
chr1B	630645717	SNV	C	T	1	11	31	35.4839	7	8	15	44	1	26	3.84615
chr1B	634318833	SNV	A	C	1	6	10	60	0	6	6	10	0	13	0
chr1B	658494683	SNV	C	T	1	4	10	40	3	4	7	15	1	10	10
chr1B	674670659	SNV	G	A	1	11	23	47.8261	5	11	16	33	1	13	7.69231
chr1B	675554739	SNV	A	T	1	6	15	40	6	1	7	20	1	10	10
chr1B	687088376^687088377	Insertion	-	TGTTTC	6	6	10	60	6	1	7	12	0	18	0
chr2A	11544446	SNV	A	G	1	10	28	35.7143	4	7	11	36	0	18	0
chr2A	13406159	SNV	G	C	1	5	13	38.4615	5	0	5	18	1	25	4
chr2A	13406161	SNV	T	C	1	5	12	41.6667	5	0	5	17	1	25	4
chr2A	13406167	SNV	T	A	1	5	14	35.7143	5	1	6	20	1	24	4.16667
chr2A	15009998	SNV	G	A	1	5	11	45.4545	5	3	8	17	1	12	8.33333
chr2A	32497847	SNV	G	A	1	4	11	36.3636	3	3	6	18	1	19	5.26316
chr2A	32498157	SNV	A	G	1	8	16	50	8	0	8	17	0	16	0
chr2A	45295858^45295859	Insertion	-	A	1	6	13	46.1538	4	6	10	17	0	21	0
chr2A	51939420	SNV	A	G	1	7	13	53.8462	5	7	12	23	1	10	10
chr2A	83620766	SNV	A	G	1	4	11	36.3636	4	0	4	12	1	29	3.44828
chr2A	189397628	SNV	C	T	1	5	12	41.6667	5	4	9	22	1	10	10
chr2A	189397635	SNV	C	T	1	5	13	38.4615	3	4	7	20	1	10	10
chr2A	227630447	SNV	A	T	1	4	10	40	0	4	4	12	0	10	0
chr2A	342643022^342643023	Insertion	-	T	1	7	18	38.8889	6	4	10	25	0	23	0
chr2A	348235958	Deletion	A	-	1	5	10	50	5	2	7	13	0	11	0
chr2A	378400153	SNV	T	A	1	5	12	41.6667	5	0	5	15	1	10	10
chr2A	378400157	SNV	T	C	1	5	12	41.6667	5	0	5	16	1	10	10
chr2A	378400184..378400185	MNV	CG	TC	2	5	12	41.6667	5	0	5	19	1	11	9.09091
chr2A	425029371	Deletion	C	-	1	6	12	50	5	5	10	18	0	11	0
chr2A	463732516	SNV	A	C	1	14	16	87.5	10	12	22	25	1	10	10
chr2A	543570347	SNV	G	A	1	5	13	38.4615	5	4	9	23	1	14	7.14286
chr2A	628094446	SNV	C	T	1	4	10	40	4	4	8	15	0	13	0
chr2A	666563504^666563505	Insertion	-	A	1	7	15	46.6667	4	7	11	24	1	21	4.7619
chr2A	744807534..744807535	Deletion	AC	-	2	8	11	72.7273	3	8	11	15	1	15	6.66667
chr2A	747088123^747088124	Insertion	-	TT	2	7	20	35	7	0	7	26	0	39	0
chr2A	758687171	SNV	C	A	1	9	24	37.5	9	4	13	33	1	18	5.55556
chr2A	758687250	SNV	A	G	1	10	25	40	10	10	20	46	1	27	3.7037
chr2A	760576826	SNV	G	A	1	8	17	47.0588	7	5	12	26	1	15	6.66667
chr2B	18178531	SNV	G	A	1	5	13	38.4615	5	4	9	21	1	20	5
chr2B	18178551	SNV	G	C	1	6	15	40	6	4	10	21	1	19	5.26316
chr2B	18178553	SNV	G	A	1	6	16	37.5	6	3	9	21	1	19	5.26316
chr2B	18178564	SNV	G	C	1	6	15	40	6	5	11	22	1	20	5
chr2B	18178578	SNV	G	C	1	6	15	40	5	6	11	22	1	18	5.55556
chr2B	65113942^65113943	Insertion	-	GTGATT	6	15	40	37.5	11	9	20	61	0	70	0
chr2B	71303092	SNV	G	A	1	6	17	35.2941	6	5	11	27	1	10	10
chr2B	78066790	SNV	G	A	1	6	16	37.5	2	6	8	24	1	13	7.69231
chr2B	84977485..84977486	MNV	GT	AA	2	8	13	61.5385	0	8	8	15	1	16	6.25
chr2B	90402189	SNV	G	A	1	9	23	39.1304	4	7	11	30	1	15	6.66667
chr2B	90402192	SNV	C	T	1	9	22	40.9091	3	7	10	30	1	15	6.66667
chr2B	93112817	SNV	A	G	1	8	16	50	7	7	14	27	0	16	0
chr2B	93112872	SNV	C	G	1	5	13	38.4615	1	5	6	17	1	19	5.26316
chr2B	110038412	SNV	G	A	1	4	11	36.3636	1	4	5	18	1	22	4.54545
chr2B	110038423	SNV	C	T	1	4	11	36.3636	1	4	5	18	1	22	4.54545
chr2B	134994719	SNV	G	T	1	12	23	52.1739	12	7	19	33	1	11	9.09091
chr2B	146734940	SNV	G	A	1	13	30	43.3333	9	8	17	36	1	20	5
chr2B	155707880	SNV	G	C	1	6	12	50	6	4	10	21	1	14	7.14286
chr2B	155707896	SNV	C	T	1	6	12	50	6	6	12	24	1	15	6.66667
chr2B	267910177	SNV	G	T	1	6	12	50	4	5	9	18	1	10	10
chr2B	359874759^359874760	Insertion	-	T	1	5	12	41.6667	0	5	5	13	1	21	4.7619
chr2B	365209763	Deletion	C	-	1	4	11	36.3636	2	4	6	18	1	25	4
chr2B	365209767	SNV	G	C	1	4	10	40	2	4	6	16	1	23	4.34783
chr2B	399400702	SNV	G	A	1	8	12	66.6667	8	7	15	23	1	13	7.69231
chr2B	476458941	SNV	T	C	1	11	20	55	6	11	17	30	1	14	7.14286
chr2B	609284742	SNV	A	G	1	8	14	57.1429	4	8	12	21	1	16	6.25
chr2B	616950604	SNV	C	G	1	14	27	51.8519	14	9	23	41	1	16	6.25
chr2B	653746047^653746048	Insertion	-	G	1	6	17	35.2941	1	5	6	17	1	12	8.33333
chr2B	653746048^653746049	Insertion	-	CACCG	5	6	17	35.2941	1	5	6	17	1	12	8.33333
chr2B	706408793	SNV	C	T	1	7	15	46.6667	3	7	10	20	1	16	6.25
chr2B	715923074	Deletion	A	-	1	4	10	40	4	1	5	12	0	21	0
chr2B	718967566	SNV	T	A	1	16	31	51.6129	14	12	26	50	1	12	8.33333
chr2B	721114972	SNV	G	A	1	9	22	40.9091	7	6	13	36	1	16	6.25
chr2B	750145000^750145001	Insertion	-	A	1	5	13	38.4615	4	2	6	17	1	13	7.69231
chr2B	754537487^754537488	Insertion	-	C	1	10	27	37.037	8	5	13	33	1	15	6.66667
chr2B	754538467	SNV	G	A	1	5	12	41.6667	4	1	5	17	1	11	9.09091
chr2B	763922075	SNV	C	T	1	7	14	50	6	2	8	20	1	11	9.09091
chr2B	764538347	SNV	C	T	1	4	10	40	2	3	5	13	1	10	10
chr2B	786143678	SNV	C	T	1	8	18	44.4444	6	7	13	31	1	11	9.09091
chr2B	793456887	SNV	C	A	1	5	12	41.6667	5	3	8	15	1	10	10
chr3A	46667790	SNV	T	A	1	5	10	50	5	0	5	13	1	10	10
chr3A	405825617	SNV	T	A	1	12	28	42.8571	12	10	22	49	1	11	9.09091
chr3A	460217995	SNV	C	G	1	6	17	35.2941	3	4	7	25	1	19	5.26316
chr3A	460218001	SNV	G	C	1	7	18	38.8889	4	5	9	24	1	17	5.88235
chr3A	512327012	SNV	G	A	1	6	12	50	6	4	10	19	1	10	10
chr3A	512327021	SNV	C	T	1	6	10	60	6	5	11	17	1	10	10
chr3A	518486901	SNV	C	A	1	6	11	54.5455	3	6	9	17	1	10	10
chr3A	667163894	SNV	T	A	1	11	31	35.4839	11	6	17	48	1	22	4.54545
chr3A	667163981	SNV	T	C	1	9	20	45	4	9	13	27	1	17	5.88235
chr3A	695532465	SNV	C	G	1	4	11	36.3636	4	1	5	16	1	14	7.14286
chr3A	707817627	SNV	C	T	1	5	13	38.4615	5	1	6	16	1	16	6.25
chr3A	714001100^714001101	Insertion	-	T	1	4	10	40	4	4	8	16	1	10	10
chr3A	740077353	SNV	C	A	1	16	30	53.3333	13	5	18	37	0	14	0
chr3A	740077400	SNV	A	C	1	19	42	45.2381	16	11	27	61	0	14	0
chr3B	3205578	SNV	G	T	1	9	20	45	5	6	11	27	1	15	6.66667
chr3B	3205585	SNV	G	T	1	10	22	45.4545	7	5	12	29	1	14	7.14286
chr3B	4554194	SNV	A	G	1	6	12	50	6	2	8	16	1	19	5.26316
chr3B	6678629	SNV	G	C	1	4	11	36.3636	1	3	4	13	1	18	5.55556
chr3B	13494812	SNV	A	C	1	8	17	47.0588	6	8	14	28	1	10	10
chr3B	22195563	SNV	A	G	1	4	11	36.3636	3	4	7	19	1	20	5
chr3B	28879026	SNV	G	A	1	8	18	44.4444	6	4	10	24	1	12	8.33333
chr3B	28879040	SNV	T	A	1	6	16	37.5	5	3	8	23	1	13	7.69231
chr3B	28879087	SNV	T	C	1	7	14	50	4	7	11	22	1	14	7.14286
chr3B	28879169	SNV	G	A	1	5	13	38.4615	1	5	6	18	1	12	8.33333
chr3B	51944350	SNV	G	T	1	6	12	50	6	0	6	12	1	14	7.14286
chr3B	161375756	SNV	G	A	1	7	19	36.8421	6	7	13	30	1	11	9.09091
chr3B	299126662	Deletion	G	-	1	4	11	36.3636	2	4	6	14	1	10	10
chr3B	478425897	SNV	C	T	1	4	11	36.3636	4	3	7	21	0	11	0
chr3B	538658074	SNV	A	G	1	4	10	40	2	4	6	15	1	12	8.33333
chr3B	540478179	SNV	C	T	1	4	11	36.3636	0	4	4	16	1	13	7.69231
chr3B	540478182	SNV	A	G	1	4	11	36.3636	1	4	5	17	1	13	7.69231
chr3B	556495395	SNV	C	T	1	11	28	39.2857	10	11	21	53	1	12	8.33333
chr3B	596048392	SNV	G	C	1	10	23	43.4783	7	10	17	42	1	12	8.33333
chr3B	622477178	SNV	G	A	1	7	18	38.8889	5	5	10	26	0	24	0
chr3B	624321466^624321467	Insertion	-	CTCG	4	8	12	66.6667	7	7	14	21	1	13	7.69231
chr3B	745202207	SNV	T	C	1	10	14	71.4286	8	10	18	26	1	23	4.34783
chr3B	745222542	SNV	A	G	1	4	11	36.3636	3	1	4	15	0	10	0
chr3B	773729972	SNV	G	A	1	7	19	36.8421	0	7	7	20	0	10	0
chr3B	777838032	SNV	C	T	1	8	15	53.3333	8	3	11	23	1	10	10
chr3B	779626536	SNV	G	C	1	8	17	47.0588	4	6	10	24	1	18	5.55556
chr3B	782113765	SNV	T	G	1	10	22	45.4545	9	5	14	34	0	19	0
chr3B	782113788	SNV	C	T	1	12	23	52.1739	8	8	16	29	1	16	6.25
chr3B	791254055^791254056	Insertion	-	T	1	7	17	41.1765	7	1	8	22	1	19	5.26316
chr3B	792487608	SNV	A	G	1	5	13	38.4615	4	4	8	19	1	11	9.09091
chr3B	809601376	SNV	A	G	1	5	12	41.6667	1	5	6	18	1	12	8.33333
chr3B	810950693^810950694	Insertion	-	TACT	4	4	10	40	1	3	4	11	1	10	10
chr4A	13769582	Deletion	G	-	1	11	25	44	11	1	12	28	1	29	3.44828
chr4A	13769584	SNV	G	T	1	12	28	42.8571	12	0	12	29	1	29	3.44828
chr4A	18266620	SNV	C	A	1	13	16	81.25	11	13	24	29	1	12	8.33333
chr4A	18266653..18266654	MNV	AC	GT	2	13	16	81.25	10	11	21	26	1	11	9.09091
chr4A	66558652	SNV	T	A	1	9	24	37.5	8	6	14	35	0	12	0
chr4A	66558670	SNV	G	T	1	9	22	40.9091	8	6	14	35	0	12	0
chr4A	104102092	SNV	T	G	1	4	11	36.3636	4	0	4	12	1	10	10
chr4A	104102094	SNV	T	C	1	5	14	35.7143	5	1	6	17	1	11	9.09091
chr4A	104102096	SNV	G	T	1	4	10	40	4	1	5	13	1	11	9.09091
chr4A	253709692	SNV	G	A	1	7	16	43.75	0	7	7	17	1	18	5.55556
chr4A	580661514	SNV	T	C	1	8	19	42.1053	0	8	8	23	1	10	10
chr4A	580661516	SNV	T	G	1	8	19	42.1053	0	8	8	21	1	10	10
chr4A	581498040	SNV	C	T	1	5	11	45.4545	5	2	7	17	0	11	0
chr4A	581498086..581498087	MNV	TG	CA	2	5	11	45.4545	4	5	9	21	0	12	0
chr4A	660753737..660753738	MNV	CA	TG	2	5	13	38.4615	5	2	7	18	1	12	8.33333
chr4A	703471844	SNV	G	A	1	4	10	40	4	3	7	17	0	11	0
chr4A	703471853	SNV	G	A	1	4	10	40	4	3	7	18	0	11	0
chr4A	713034959	SNV	G	C	1	5	12	41.6667	4	5	9	17	1	22	4.54545
chr4A	733925547	SNV	C	A	1	5	14	35.7143	2	4	6	17	0	11	0
chr4A	737296573	SNV	G	C	1	4	10	40	4	0	4	11	1	13	7.69231
chr4A	737501715	SNV	A	G	1	4	10	40	2	4	6	16	1	20	5
chr4B	640722	SNV	G	C	1	5	10	50	2	5	7	14	1	13	7.69231
chr4B	3295458	SNV	A	G	1	6	16	37.5	5	2	7	21	0	11	0
chr4B	3295466	SNV	A	C	1	7	17	41.1765	4	4	8	22	0	11	0
chr4B	53323018	SNV	G	A	1	6	16	37.5	5	3	8	18	1	15	6.66667
chr4B	53323034	SNV	A	G	1	6	16	37.5	5	3	8	21	1	12	8.33333
chr4B	54518862	SNV	C	A	1	12	16	75	3	12	15	22	0	15	0
chr4B	71351584	SNV	C	A	1	7	12	58.3333	4	5	9	16	1	12	8.33333
chr4B	99434909^99434910	Insertion	-	A	1	10	15	66.6667	8	5	13	20	0	10	0
chr4B	99434920	SNV	C	T	1	12	18	66.6667	8	10	18	26	0	10	0
chr4B	99434925	SNV	C	T	1	11	17	64.7059	8	9	17	25	0	10	0
chr4B	109411276^109411277	Insertion	-	G	1	12	16	75	10	10	20	26	0	10	0
chr4B	122519944..122519949	Deletion	CGTCCC	-	6	7	20	35	6	1	7	29	0	11	0
chr4B	122519951	SNV	G	A	1	7	19	36.8421	6	1	7	26	1	11	9.09091
chr4B	136526655..136526657	Deletion	CAT	-	3	14	24	58.3333	14	6	20	33	1	20	5
chr4B	398324195	SNV	C	T	1	4	11	36.3636	2	3	5	15	1	24	4.16667
chr4B	489163522	SNV	C	T	1	5	13	38.4615	1	5	6	19	0	13	0
chr4B	568337258	SNV	C	T	1	6	17	35.2941	2	6	8	22	1	16	6.25
chr4B	626072137	SNV	G	C	1	12	26	46.1538	9	8	17	40	1	10	10
chr4B	626072172	SNV	T	A	1	11	24	45.8333	10	8	18	40	1	10	10
chr4B	635943997	SNV	G	A	1	10	21	47.619	10	9	19	36	1	12	8.33333
chr5A	18905246	Deletion	A	-	1	4	10	40	4	1	5	16	1	22	4.54545
chr5A	85860158	SNV	A	G	1	6	17	35.2941	6	6	12	31	0	19	0
chr5A	456983411	SNV	A	G	1	4	11	36.3636	1	4	5	15	0	18	0
chr5A	465789955^465789956	Insertion	-	C	1	6	11	54.5455	6	4	10	17	0	11	0
chr5A	465790535	SNV	G	A	1	10	20	50	5	8	13	26	1	13	7.69231
chr5A	471947395	SNV	T	C	1	6	16	37.5	0	6	6	21	1	11	9.09091
chr5A	529437289	SNV	A	C	1	4	10	40	4	1	5	14	1	15	6.66667
chr5A	529806461	SNV	A	T	1	5	10	50	2	5	7	14	1	15	6.66667
chr5A	548236488	SNV	G	A	1	9	15	60	8	6	14	21	1	11	9.09091
chr5A	549153987	SNV	G	C	1	16	42	38.0952	2	15	17	59	1	24	4.16667
chr5A	561534946	SNV	G	A	1	4	11	36.3636	4	1	5	13	1	12	8.33333
chr5A	573303664	SNV	G	A	1	9	23	39.1304	7	9	16	39	1	19	5.26316
chr5A	573303687	SNV	T	C	1	9	23	39.1304	7	9	16	35	1	19	5.26316
chr5A	593463635	SNV	C	G	1	9	17	52.9412	7	8	15	27	1	12	8.33333
chr5A	595897726	SNV	G	T	1	9	16	56.25	8	4	12	22	1	19	5.26316
chr5A	598073705	SNV	T	C	1	10	16	62.5	2	10	12	22	1	14	7.14286
chr5A	618965891	SNV	A	G	1	5	10	50	4	5	9	15	1	14	7.14286
chr5A	619108330	SNV	C	T	1	8	19	42.1053	3	7	10	27	1	10	10
chr5A	619344475	SNV	A	T	1	9	23	39.1304	9	4	13	32	1	10	10
chr5A	619344565	SNV	T	C	1	14	36	38.8889	9	8	17	47	0	15	0
chr5A	620289315	SNV	T	C	1	11	28	39.2857	9	10	19	47	0	15	0
chr5A	620561234^620561235	Insertion	-	G	1	5	11	45.4545	5	5	10	22	1	10	10
chr5A	626062612	SNV	C	T	1	11	29	37.931	10	4	14	38	1	17	5.88235
chr5A	631510443	SNV	A	G	1	7	19	36.8421	6	4	10	23	1	21	4.7619
chr5A	636430591^636430592	Insertion	-	GTA	3	5	11	45.4545	3	5	8	20	1	13	7.69231
chr5A	636430637	SNV	T	C	1	4	10	40	3	4	7	15	1	10	10
chr5A	666110704	SNV	C	T	1	7	15	46.6667	5	3	8	17	0	11	0
chr5A	677426739	SNV	G	C	1	9	22	40.9091	5	7	12	30	1	10	10
chr5A	679758885	SNV	T	C	1	10	13	76.9231	4	10	14	19	0	11	0
chr5A	680211852	SNV	C	A	1	9	14	64.2857	6	9	15	21	1	12	8.33333
chr5A	680211856	SNV	C	A	1	8	14	57.1429	6	8	14	22	1	12	8.33333
chr5A	680580788^680580789	Insertion	-	AA	2	6	12	50	5	5	10	19	1	11	9.09091
chr5A	680580795	SNV	T	C	1	7	12	58.3333	4	7	11	19	1	10	10
chr5A	683349341	SNV	C	A	1	17	27	62.963	12	16	28	45	1	13	7.69231
chr5A	685539716	Deletion	A	-	1	5	10	50	3	4	7	17	1	18	5.55556
chr5A	689605174	SNV	A	C	1	12	28	42.8571	12	6	18	43	1	13	7.69231
chr5A	689605372	SNV	A	G	1	16	37	43.2432	8	14	22	53	1	19	5.26316
chr5A	689611226	SNV	A	G	1	12	15	80	10	8	18	21	1	12	8.33333
chr5A	689618816	Deletion	A	-	1	16	22	72.7273	16	5	21	32	1	15	6.66667
chr5A	689619174	SNV	G	A	1	7	14	50	6	3	9	17	1	10	10
chr5A	689890100	SNV	G	C	1	24	35	68.5714	19	20	39	59	1	18	5.55556
chr5A	689890805	SNV	A	T	1	51	97	52.5773	24	45	69	138	1	46	2.17391
chr5A	689955560	SNV	T	C	1	15	32	46.875	13	10	23	45	0	15	0
chr5A	689955608	SNV	C	T	1	23	50	46	19	9	28	67	1	17	5.88235
chr5A	690184607	SNV	C	T	1	17	43	39.5349	12	13	25	64	1	38	2.63158
chr5A	690190171	SNV	C	T	1	31	60	51.6667	24	22	46	86	1	53	1.88679
chr5A	690335854	SNV	C	A	1	16	21	76.1905	9	13	22	30	0	10	0
chr5A	690962193	Deletion	A	-	1	9	15	60	9	4	13	23	0	16	0
chr5A	691727971	SNV	G	A	1	5	11	45.4545	4	4	8	18	0	12	0
chr5A	691797811	Deletion	G	-	1	5	13	38.4615	4	4	8	19	0	16	0
chr5A	691798097	SNV	A	T	1	11	23	47.8261	10	8	18	33	1	39	2.5641
chr5A	691798410	SNV	T	C	1	9	18	50	8	5	13	24	0	14	0
chr5A	693626132	SNV	C	T	1	25	43	58.1395	24	21	45	72	0	30	0
chr5A	693632412	SNV	A	C	1	10	23	43.4783	5	10	15	34	0	19	0
chr5A	693642036	SNV	G	T	1	9	25	36	7	6	13	34	0	21	0
chr5A	697727286	SNV	C	T	1	7	19	36.8421	1	6	7	21	0	13	0
chr5A	697998969	SNV	G	A	1	17	21	80.9524	12	11	23	28	0	12	0
chr5A	697999010	SNV	T	C	1	15	18	83.3333	9	12	21	25	0	11	0
chr5A	697999280	SNV	A	G	1	19	23	82.6087	11	15	26	30	0	15	0
chr5A	698002707	SNV	A	G	1	19	26	73.0769	13	18	31	42	0	19	0
chr5A	698006335	SNV	T	G	1	16	26	61.5385	4	15	19	31	0	31	0
chr5A	698006819	SNV	T	C	1	9	16	56.25	6	7	13	22	1	21	4.7619
chr5A	698007115	SNV	T	C	1	16	28	57.1429	9	15	24	41	1	21	4.7619
chr5A	698007137	SNV	G	A	1	15	26	57.6923	10	13	23	39	0	21	0
chr5A	698007410	SNV	G	A	1	15	26	57.6923	15	7	22	40	1	16	6.25
chr5A	698007620	SNV	C	T	1	10	24	41.6667	4	8	12	29	1	26	3.84615
chr5A	698008015	SNV	C	T	1	41	61	67.2131	35	31	66	92	1	21	4.7619
chr5A	698008201	SNV	C	G	1	13	23	56.5217	6	13	19	30	0	28	0
chr5A	698212838	SNV	G	A	1	16	34	47.0588	13	11	24	50	0	35	0
chr5A	698213209	SNV	A	G	1	11	16	68.75	7	8	15	22	0	19	0
chr5A	698508133	SNV	C	A	1	58	96	60.4167	53	17	70	119	0	231	0
chr5A	698508163	SNV	G	T	1	92	146	63.0137	79	40	119	194	1	322	0.310559
chr5A	698509819	SNV	T	C	1	66	118	55.9322	42	49	91	166	0	149	0
chr5A	698510016	SNV	T	C	1	80	138	57.971	53	69	122	208	0	323	0
chr5A	705845991	SNV	G	A	1	4	10	40	3	3	6	13	1	19	5.26316
chr5B	79781401^79781402	Insertion	-	GGG	3	5	13	38.4615	4	3	7	18	1	18	5.55556
chr5B	118646317	SNV	G	A	1	8	20	40	4	7	11	30	0	10	0
chr5B	166659768..166659775	Deletion	GAGAGAGA	-	8	5	11	45.4545	5	1	6	16	1	10	10
chr5B	308016952	SNV	T	A	1	10	25	40	4	10	14	37	1	15	6.66667
chr5B	321633559	SNV	A	G	1	5	13	38.4615	0	5	5	15	1	21	4.7619
chr5B	341531687	SNV	C	T	1	12	20	60	9	11	20	34	1	13	7.69231
chr5B	356718240	SNV	G	C	1	5	13	38.4615	1	5	6	20	0	10	0
chr5B	375941003	SNV	A	G	1	7	19	36.8421	7	1	8	21	1	19	5.26316
chr5B	434400630	SNV	T	C	1	4	10	40	1	4	5	13	0	14	0
chr5B	436165145	SNV	G	C	1	6	13	46.1538	2	6	8	18	1	11	9.09091
chr5B	489106312	SNV	C	T	1	5	12	41.6667	4	2	6	20	0	20	0
chr5B	517678379^517678380	Insertion	-	TTG	3	7	17	41.1765	3	6	9	25	1	10	10
chr5B	595661083..595661093	Deletion	TGTCCTTGCGG	-	11	7	13	53.8462	0	7	7	17	1	30	3.33333
chr5B	603814388	SNV	G	C	1	10	23	43.4783	3	9	12	31	1	14	7.14286
chr5B	610107344	SNV	A	C	1	7	19	36.8421	6	6	12	33	0	22	0
chr5B	647931073	SNV	C	G	1	7	16	43.75	7	6	13	27	1	10	10
chr5B	658610686	SNV	C	G	1	5	13	38.4615	5	0	5	14	1	14	7.14286
chr5B	661881614	SNV	A	G	1	9	18	50	8	6	14	29	0	14	0
chr5B	664019377^664019378	Insertion	-	G	1	5	14	35.7143	5	3	8	18	0	15	0
chr5B	664684477	SNV	G	A	1	4	10	40	2	3	5	14	1	13	7.69231
chr5B	690361023	SNV	T	C	1	4	10	40	2	3	5	15	0	11	0
chr5B	708374735^708374736	Insertion	-	AAT	3	7	20	35	4	5	9	26	0	10	0
chr6A	615343	SNV	T	C	1	10	22	45.4545	8	9	17	38	1	16	6.25
chr6A	615352	SNV	A	G	1	10	22	45.4545	9	8	17	36	1	14	7.14286
chr6A	615377	SNV	T	A	1	10	23	43.4783	8	8	16	34	1	15	6.66667
chr6A	1832312	SNV	A	G	1	8	18	44.4444	0	8	8	22	1	10	10
chr6A	12132966	SNV	T	C	1	5	13	38.4615	4	3	7	18	0	11	0
chr6A	12473582	SNV	G	T	1	10	27	37.037	8	7	15	37	1	22	4.54545
chr6A	13660108	SNV	C	T	1	7	15	46.6667	0	7	7	16	1	13	7.69231
chr6A	17640865^17640866	Insertion	-	A	1	4	10	40	2	4	6	16	0	10	0
chr6A	24326954	SNV	G	T	1	6	12	50	6	2	8	17	1	12	8.33333
chr6A	24331328	SNV	C	T	1	4	10	40	4	2	6	17	1	11	9.09091
chr6A	33403504	SNV	G	A	1	4	10	40	1	4	5	15	1	13	7.69231
chr6A	36948890	SNV	A	C	1	8	16	50	8	6	14	28	1	10	10
chr6A	36948912	SNV	G	C	1	8	18	44.4444	8	8	16	34	1	11	9.09091
chr6A	91905665	SNV	T	C	1	8	22	36.3636	0	8	8	28	1	11	9.09091
chr6A	107608099	Deletion	T	-	1	7	20	35	7	2	9	25	1	11	9.09091
chr6A	159944539	SNV	A	G	1	8	19	42.1053	8	3	11	27	1	10	10
chr6A	196788103..196788104	Deletion	AT	-	2	4	10	40	4	4	8	18	1	10	10
chr6A	196788117	Deletion	G	-	1	4	10	40	4	4	8	17	1	10	10
chr6A	196788119..196788121	Deletion	TTC	-	3	4	10	40	4	4	8	17	1	10	10
chr6A	196788130^196788131	Insertion	-	T	1	4	10	40	4	4	8	18	0	10	0
chr6A	256754654	SNV	C	T	1	6	15	40	6	5	11	25	1	11	9.09091
chr6A	420834066	SNV	G	C	1	12	23	52.1739	12	8	20	35	1	17	5.88235
chr6A	604608771	SNV	C	G	1	10	22	45.4545	7	5	12	30	1	12	8.33333
chr6A	609037217	SNV	C	T	1	9	22	40.9091	7	9	16	40	1	15	6.66667
chr6A	609424486	SNV	T	C	1	5	12	41.6667	3	5	8	19	1	16	6.25
chr6A	610349988	SNV	G	A	1	5	12	41.6667	1	5	6	13	1	11	9.09091
chr6A	613331477	SNV	G	A	1	9	24	37.5	9	4	13	38	1	16	6.25
chr6A	614589577	Deletion	C	-	1	10	22	45.4545	6	10	16	36	0	21	0
chr6A	614802229	SNV	G	C	1	4	10	40	4	3	7	16	1	10	10
chr6B	16434394	SNV	G	A	1	11	28	39.2857	2	10	12	30	1	27	3.7037
chr6B	18656931	SNV	C	G	1	4	11	36.3636	3	2	5	15	1	19	5.26316
chr6B	18656940	SNV	A	T	1	4	11	36.3636	3	2	5	15	1	16	6.25
chr6B	18732757	SNV	A	T	1	8	14	57.1429	8	4	12	21	1	14	7.14286
chr6B	18732759	SNV	G	A	1	8	14	57.1429	7	5	12	21	1	14	7.14286
chr6B	20009292^20009293	Insertion	-	C	1	12	29	41.3793	11	12	23	57	1	28	3.57143
chr6B	25911940^25911941	Insertion	-	GCCGGA	6	7	14	50	5	3	8	21	0	10	0
chr6B	28256560	SNV	G	A	1	5	14	35.7143	2	5	7	17	1	11	9.09091
chr6B	69430530	SNV	T	C	1	13	36	36.1111	9	8	17	49	1	18	5.55556
chr6B	103291034	SNV	G	A	1	4	10	40	4	4	8	16	0	17	0
chr6B	142708029	SNV	C	T	1	7	17	41.1765	5	4	9	22	1	15	6.66667
chr6B	158144867	SNV	T	C	1	6	14	42.8571	4	3	7	19	1	10	10
chr6B	158144870	SNV	C	T	1	6	14	42.8571	5	1	6	19	0	10	0
chr6B	158144875	SNV	T	C	1	5	13	38.4615	5	4	9	22	0	11	0
chr6B	158144912	SNV	G	A	1	5	12	41.6667	2	5	7	20	1	15	6.66667
chr6B	220495822^220495823	Insertion	-	A	1	12	31	38.7097	9	6	15	47	1	11	9.09091
chr6B	250784480	SNV	G	A	1	8	17	47.0588	0	8	8	18	1	16	6.25
chr6B	256314596	SNV	A	G	1	7	15	46.6667	6	5	11	23	1	10	10
chr6B	276741593	Deletion	T	-	1	7	16	43.75	4	7	11	25	1	11	9.09091
chr6B	284653600	SNV	G	A	1	5	11	45.4545	3	4	7	14	1	12	8.33333
chr6B	450646381	Deletion	C	-	1	5	13	38.4615	1	5	6	14	0	59	0
chr6B	551925481	SNV	C	G	1	5	14	35.7143	2	4	6	20	0	10	0
chr6B	554122887	SNV	T	C	1	5	14	35.7143	1	5	6	19	1	11	9.09091
chr6B	620708320	SNV	A	G	1	7	11	63.6364	6	5	11	17	1	14	7.14286
chr6B	663567986	SNV	C	T	1	6	13	46.1538	5	6	11	21	1	14	7.14286
chr6B	696178339	SNV	G	A	1	4	11	36.3636	3	4	7	18	0	14	0
chr6B	696342864..696342865	MNV	TT	CG	2	4	11	36.3636	0	4	4	14	0	15	0
chr6B	705499008	SNV	A	T	1	4	10	40	3	4	7	17	1	16	6.25
chr6B	705499010	SNV	G	C	1	4	10	40	3	4	7	17	1	16	6.25
chr6B	712076623	SNV	G	A	1	7	14	50	6	7	13	25	1	12	8.33333
chr6B	712388527	SNV	G	A	1	4	11	36.3636	3	3	6	19	1	17	5.88235
chr6B	715628374	SNV	T	G	1	11	29	37.931	7	11	18	49	1	15	6.66667
chr6B	715681210^715681211	Insertion	-	G	1	10	10	100	10	8	18	18	0	18	0
chr6B	719710373	SNV	G	A	1	4	10	40	4	1	5	12	1	13	7.69231
chr6B	720673780	SNV	C	T	1	10	17	58.8235	8	8	16	30	0	10	0
chr7A	6337458	SNV	G	A	1	4	11	36.3636	2	4	6	18	1	22	4.54545
chr7A	6485716^6485717	Insertion	-	T	1	7	17	41.1765	7	3	10	25	1	11	9.09091
chr7A	10904731	SNV	C	G	1	6	17	35.2941	2	5	7	22	0	14	0
chr7A	11093616	SNV	T	G	1	8	16	50	8	2	10	19	1	14	7.14286
chr7A	11093623	SNV	G	T	1	8	16	50	8	2	10	19	1	15	6.66667
chr7A	11093627..11093628	MNV	AG	TA	2	8	17	47.0588	8	2	10	20	1	16	6.25
chr7A	14621789	SNV	T	G	1	8	20	40	8	6	14	37	1	10	10
chr7A	20911226	SNV	C	T	1	4	11	36.3636	2	4	6	17	1	12	8.33333
chr7A	24860544	SNV	T	A	1	4	10	40	2	3	5	13	1	11	9.09091
chr7A	24860546	SNV	T	C	1	4	10	40	2	3	5	14	1	11	9.09091
chr7A	26032912	SNV	T	C	1	5	11	45.4545	1	5	6	15	1	10	10
chr7A	26032945	SNV	G	A	1	4	11	36.3636	0	4	4	14	1	10	10
chr7A	30675607	SNV	G	C	1	4	10	40	2	4	6	14	0	10	0
chr7A	30675909	SNV	T	G	1	5	11	45.4545	2	4	6	16	1	17	5.88235
chr7A	47302100	SNV	T	G	1	5	10	50	4	3	7	14	1	11	9.09091
chr7A	60639577	SNV	G	A	1	5	12	41.6667	3	5	8	19	0	11	0
chr7A	110423490	SNV	T	C	1	8	21	38.0952	4	8	12	29	1	16	6.25
chr7A	112264263^112264264	Insertion	-	G	1	4	11	36.3636	1	4	5	14	1	13	7.69231
chr7A	122913898^122913899	Insertion	-	GAG	3	5	14	35.7143	1	5	6	16	1	17	5.88235
chr7A	171281089	Deletion	A	-	1	10	20	50	10	6	16	33	1	12	8.33333
chr7A	196640213	SNV	T	C	1	4	10	40	4	1	5	14	1	11	9.09091
chr7A	276152279	SNV	T	A	1	6	14	42.8571	6	4	10	21	1	12	8.33333
chr7A	325569737	SNV	T	G	1	5	11	45.4545	5	4	9	19	1	10	10
chr7A	325570556	SNV	G	A	1	7	14	50	6	5	11	19	1	12	8.33333
chr7A	430758572	SNV	C	G	1	8	21	38.0952	8	0	8	23	1	18	5.55556
chr7A	455395671..455395672	MNV	AA	TT	2	7	17	41.1765	6	2	8	24	1	11	9.09091
chr7A	455395674	SNV	C	A	1	7	17	41.1765	6	2	8	24	1	11	9.09091
chr7A	455395678..455395679	Deletion	CC	-	2	7	17	41.1765	6	2	8	24	1	11	9.09091
chr7A	463640869^463640870	Insertion	-	A	1	5	13	38.4615	5	4	9	21	0	34	0
chr7A	579503918	SNV	C	T	1	11	22	50	6	10	16	30	1	14	7.14286
chr7A	585057929^585057930	Insertion	-	A	1	4	11	36.3636	2	3	5	17	1	14	7.14286
chr7A	602273954	SNV	G	C	1	9	20	45	2	8	10	24	0	14	0
chr7A	617578905..617578912	Deletion	TTGAGAAC	-	8	4	10	40	3	2	5	15	0	11	0
chr7A	623458941	SNV	C	G	1	6	12	50	6	1	7	17	1	14	7.14286
chr7A	638864487	SNV	C	T	1	8	19	42.1053	4	6	10	25	1	11	9.09091
chr7A	676584538	Deletion	C	-	1	5	10	50	0	5	5	10	1	16	6.25
chr7A	706074416	SNV	T	A	1	4	10	40	4	4	8	18	0	17	0
chr7A	717396687	SNV	T	C	1	5	11	45.4545	5	1	6	12	1	10	10
chr7A	725784197	SNV	C	T	1	9	21	42.8571	9	0	9	22	1	11	9.09091
chr7A	725790651	SNV	G	C	1	7	18	38.8889	6	4	10	31	0	11	0
chr7A	732935071	SNV	T	C	1	4	10	40	0	4	4	14	1	18	5.55556
chr7A	733784277	SNV	A	G	1	4	11	36.3636	4	4	8	20	1	13	7.69231
chr7A	734686739	SNV	G	A	1	4	11	36.3636	0	4	4	16	0	18	0
chr7B	27064157	SNV	G	A	1	4	11	36.3636	4	4	8	16	1	19	5.26316
chr7B	48072632	SNV	A	G	1	5	10	50	2	5	7	13	1	15	6.66667
chr7B	94601504	SNV	G	A	1	7	11	63.6364	0	7	7	11	1	16	6.25
chr7B	129308779^129308780	Insertion	-	T	1	10	20	50	9	4	13	25	1	10	10
chr7B	144864830	SNV	C	T	1	9	17	52.9412	9	5	14	23	0	20	0
chr7B	144864832	SNV	C	A	1	10	20	50	10	5	15	26	0	20	0
chr7B	146893089	SNV	T	C	1	5	10	50	3	5	8	17	1	12	8.33333
chr7B	216660587	SNV	A	G	1	7	20	35	5	7	12	29	1	17	5.88235
chr7B	551932171	SNV	A	G	1	4	10	40	3	4	7	16	1	13	7.69231
chr7B	612898655	SNV	C	G	1	6	14	42.8571	3	6	9	21	1	11	9.09091
chr7B	635027585	SNV	C	T	1	4	11	36.3636	1	4	5	17	0	10	0
chr7B	699826844	SNV	C	A	1	11	24	45.8333	11	5	16	37	1	16	6.25
chr7B	706386556	SNV	A	T	1	10	19	52.6316	5	10	15	28	0	10	0
chr7B	743408013	SNV	C	G	1	5	12	41.6667	2	5	7	15	1	14	7.14286
chr7B	743408026	SNV	G	A	1	5	12	41.6667	1	5	6	14	1	12	8.33333
chr7B	743408028	SNV	G	C	1	4	10	40	1	4	5	12	0	12	0
chr7B	749413731	SNV	T	A	1	8	16	50	7	6	13	28	1	11	9.09091
chr7B	749413783	SNV	C	T	1	7	13	53.8462	5	7	12	21	0	10	0
chr7B	750071916	SNV	G	C	1	6	17	35.2941	1	5	6	21	1	46	2.17391
chrUn	30023373	SNV	G	A	1	11	24	45.8333	9	10	19	38	1	64	1.5625
chrUn	41694825	SNV	T	C	1	27	38	71.0526	27	21	48	61	1	13	7.69231
chrUn	46241299	SNV	G	C	1	6	17	35.2941	3	4	7	22	1	19	5.26316
chrUn	65139768	SNV	G	A	1	12	34	35.2941	6	12	18	45	0	61	0
chrUn	65437280..65437285	Deletion	AGCAGA	-	6	9	24	37.5	9	4	13	36	1	10	10
chrUn	67342749	SNV	A	G	1	9	20	45	9	9	18	38	1	18	5.55556
chrUn	67342796	SNV	C	G	1	8	18	44.4444	6	8	14	28	1	18	5.55556
chrUn	117148651	SNV	G	A	1	6	17	35.2941	5	4	9	21	1	12	8.33333
chrUn	117150743	SNV	C	T	1	5	12	41.6667	3	4	7	17	1	10	10
chrUn	134245798	SNV	G	C	1	4	11	36.3636	1	4	5	13	1	30	3.33333
chrUn	134245807	SNV	A	G	1	4	11	36.3636	1	4	5	12	1	25	4
chrUn	194672387	SNV	G	T	1	4	10	40	4	2	6	15	1	13	7.69231
chrUn	194672399	SNV	T	C	1	4	10	40	4	2	6	15	1	12	8.33333
chrUn	480980714	SNV	T	C	1	4	10	40	4	2	6	15	1	12	8.33333

## Sheet: Table S1(b)
Table S1(b). Differential expressed genes between awnletted and awn RNA pools in BSR-seq
GeneID	baseMean	log2FoldChange	lfcSE	stat	pvalue	padj	CHR	CHRLOC	CHRLOCEND	DESCRIPTION	ORYZA	RICE.DESCRIPT	RICE.NAME	RICE.SOURCE	aw1	aw2	aw3	al1	al2	al3
TraesCS1A02G000200	432.886	-2.09294	0.623086	-3.35899	0.000782292	0.00867018	1A	70239	89245	NA	NA	NA	NA	NA	1546.15	311.04	247.164	176.711	132.804	183.453
TraesCS1A02G000400	1939.15	-1.86102	0.581565	-3.20001	0.00137421	0.0136047	1A	102794	122504	NA	NA	NA	NA	NA	6526.64	1489.19	1108.01	887.424	874.117	749.49
TraesCS1A02G001100	2973.59	-1.61794	0.573949	-2.81897	0.00481777	0.0362608	1A	269472	289602	NA	NA	NA	NA	NA	9550.66	2043.21	1863.82	1291.77	1314.29	1777.78
TraesCS1A02G001400	1926.29	-1.9995	0.59816	-3.34275	0.00082953	0.00910112	1A	294611	305428	NA	NA	NA	NA	NA	6757.18	1316.2	1172.52	804.74	690.504	816.611
TraesCS1A02G001800	3170.94	-0.949547	0.237929	-3.99089	6.5827e-05	0.00116477	1A	1144333	1145934	Ribosomal protein L28 [Source:Ensembl/INTERPRO:IPR001383]	Os05g0101400	Similar to 50S ribosomal protein L28, chloroplast precursor: Os05t0101400-01;Similar to 50S ribosomal protein L28: Os05t0101400-02	NA	NA	5018.8	4610.17	2907.33	2094.66	2339.87	2054.81
TraesCS1A02G001900	1113.13	-0.549966	0.166409	-3.3049	0.000950113	0.0101692	1A	1159194	1162830	Peroxisome membrane anchor protein Pex14p, N-terminal [Source:Ensembl/INTERPRO:IPR006785]	Os05g0101200	Peroxisome membrane anchor protein Pex14p, N-terminal domain containing protein: Os05t0101200-01	PEROXIN 14	Committee on Gene Symbolization, Nomenclature and Linkage of the Rice Genetics Cooperative	1479.69	1393.44	1096.71	890.116	929.345	889.457
TraesCS1A02G002100	535.976	0.378719	0.12519	3.02515	0.00248508	0.0217193	1A	1170356	1177383	NA	Os05g0100900	Hypothetical conserved gene: Os05t0100900-01	NA	NA	454.421	461.728	481.658	596.395	628.482	593.173
TraesCS1A02G002300	252.508	-0.799272	0.223746	-3.57224	0.000353946	0.004596	1A	1209721	1212812	NA	Os02g0291500	Conserved hypothetical protein: Os02t0291500-01	NA	NA	334.35	380.015	248	184.858	172.123	195.699
TraesCS1A02G004100	180.249	0.507898	0.185438	2.73891	0.0061643	0.0437627	1A	2474575	2481205	NB-ARC [Source:Ensembl/INTERPRO:IPR002182]	Os11g0550100	Similar to NB-ARC domain containing protein, expressed: Os11t0550100-01	NA	NA	131.687	163.459	150.44	221.597	216.512	197.8
TraesCS1A02G007500	4462.37	-0.979936	0.257839	-3.80057	0.000144362	0.00221107	1A	4045713	4048684	Peptidyl-prolyl cis-trans isomerase [Source:UniProtKB/TrEMBL;Acc:W4ZWP2]	Os05g0103200	Cyclophilin-like domain containing protein: Os05t0103200-01;Cyclophilin-like domain containing protein: Os05t0103200-02	CYCLOPHILIN 20-2	Committee on Gene Symbolization, Nomenclature and Linkage of the Rice Genetics Cooperative	6721.48	7063.06	3982.7	3226.13	3209.1	2571.73
TraesCS1A02G007800	37.5209	-3.04098	0.782745	-3.88502	0.000102323	0.00166754	1A	4054742	4054960	Protein of unknown function DUF3339 [Source:Ensembl/INTERPRO:IPR021775]	Os05g0103300	Similar to AT:I:24-5 protein Fragment: Os05t0103300-01;Similar to AT:I:24-5 protein Fragment: Os05t0103300-02	NA	NA	130.199	48.1845	22.2137	14.5489	7.35628	2.62307
TraesCS1A02G008100	170.918	0.524826	0.184452	2.84533	0.00443658	0.034081	1A	4497200	4503419	Powdery mildew resistance protein PM3CS [Source:UniProtKB/TrEMBL;Acc:Q15J16]	Os01g0358700	Similar to Powdery mildew resistance protein PM3b: Os01t0358700-01	NA	NA	141.8	127.365	151.347	188.904	203.332	212.757
TraesCS1A02G011900	14.5971	-2.60363	0.937727	-2.77653	0.00549426	0.040127	1A	6883652	6887141	Protein kinase domain [Source:Ensembl/INTERPRO:IPR000719]	NA	NA	NA	NA	2.89463	45.6433	26.5005	6.12766	3.64617	2.77041
TraesCS1A02G012700	11.5777	-3.42304	0.915833	-3.73762	0.000185767	0.00271052	1A	7228719	7229943	Enoyl-CoA hydratase/isomerase [Source:Ensembl/INTERPRO:IPR001753]	Os11g0275800	Crotonase, core domain containing protein: Os11t0275800-00	NA	NA	37.6448	14.8626	11.3668	1.02153	3.64948	0.921155
TraesCS1A02G013000	26.9089	-1.42243	0.398725	-3.56744	0.000360488	0.00466145	1A	7281836	7294634	NB-ARC [Source:Ensembl/INTERPRO:IPR002182]	NA	NA	NA	NA	43.4128	39.2724	35.007	17.36	15.3084	11.0926
TraesCS1A02G015100	608.17	-2.81827	0.420145	-6.70786	1.97496e-11	3.76022e-09	1A	8238257	8239411	NA	NA	NA	NA	NA	1464.68	1270.06	460.977	170.679	114.77	167.855
TraesCS1A02G015400	521.666	0.460363	0.1392	3.30719	0.000942355	0.0100931	1A	8264166	8266341	Small GTPase superfamily [Source:Ensembl/INTERPRO:IPR001806]	NA	NA	NA	NA	417.065	458.645	440.635	649.77	598.042	565.841
TraesCS1A02G015900	60.3314	-1.30813	0.406336	-3.21932	0.00128496	0.0129149	1A	8325715	8329799	Serine/threonine-protein kinase [Source:UniProtKB/TrEMBL;Acc:W4ZVW8]	Os11g0208800	Similar to Receptor-like protein kinase: Os11t0208800-01	NA	NA	79.5908	61.5623	116.377	27.5719	26.9725	49.9141
TraesCS1A02G018100	380.946	0.672125	0.199445	3.36998	0.000751736	0.00839711	1A	9369967	9375647	Protein kinase domain [Source:Ensembl/INTERPRO:IPR000719]	Os11g0208800	Similar to Receptor-like protein kinase: Os11t0208800-01	NA	NA	241.685	280.222	357.703	445.257	487.778	473.03
TraesCS1A02G020500	5949.86	0.32996	0.108352	3.04525	0.00232484	0.0206072	1A	10066113	10069211	Actin family [Source:Ensembl/INTERPRO:IPR004000]	Os01g0964133	Similar to Actin: Os01t0964133-01	NA	NA	5349.92	5351.09	5116.78	6947.08	6755.36	6178.95
TraesCS1A02G021100	209.311	-1.08643	0.288999	-3.75928	0.000170401	0.00252966	1A	10150818	10152476	Transferase [Source:Ensembl/INTERPRO:IPR003480]	NA	NA	NA	NA	366.229	291.921	196.927	120.523	157.573	122.696
TraesCS1A02G021700	170.754	0.652848	0.195565	3.33826	0.000843048	0.00922135	1A	10469148	10475302	NB-ARC [Source:Ensembl/INTERPRO:IPR002182]	Os12g0559600	Similar to Resistance protein RGA2: Os12t0559600-00	NA	NA	111.419	137.981	147.577	207.29	218.66	201.598
TraesCS1A02G024700	755.254	-0.919326	0.255011	-3.60505	0.000312093	0.00414446	1A	12098618	12103881	Pseudouridine synthase II, N-terminal [Source:Ensembl/INTERPRO:IPR002501]	Os05g0108000	tRNA pseudouridine synthase B family protein: Os05t0108000-01	NA	NA	1085.57	1191	688.176	571.943	549.939	444.896
TraesCS1A02G026400	770.08	0.611532	0.130705	4.67873	2.88662e-06	8.98831e-05	1A	12585035	12592665	NB-ARC [Source:Ensembl/INTERPRO:IPR002182]	Os01g0350300	Disease resistance protein domain containing protein: Os01t0350300-00	NA	NA	551.311	627.285	647.078	946.596	923.486	924.723
TraesCS1A02G027300	128.544	-0.574438	0.209248	-2.74525	0.0060465	0.0431247	1A	12918575	12920144	Cysteine peptidase, cysteine active site [Source:Ensembl/INTERPRO:IPR000169]	Os05g0108600	Similar to Xylem cysteine proteinase 2 precursor EC 3:4:22:- AtXCP2: Os05t0108600-01	NA	NA	143.326	157.114	160.05	119.512	96.3251	94.9369
TraesCS1A02G029300	644.568	-0.681261	0.244674	-2.78436	0.00536338	0.0394318	1A	13762566	13768572	Calcium-dependent channel, 7TM region, putative phosphate [Source:Ensembl/INTERPRO:IPR003864]	Os05g0594700	Similar to Hv711N16:16 Fragment: Os05t0594700-01;Similar to Hv711N16:16 Fragment: Os05t0594700-02	HYPEROSMOLALITY-GATED CALCIUM-PERMEABLE CHANNEL 1.2	Committee on Gene Symbolization, Nomenclature and Linkage of the Rice Genetics Cooperative	972.508	787.588	622.64	587.2	500.148	397.325
TraesCS1A02G030000	3154.56	-1.58793	0.302802	-5.24412	1.57029e-07	7.82167e-06	1A	13979250	13980335	Heat shock protein DnaJ, cysteine-rich domain superfamily [Source:Ensembl/INTERPRO:IPR036410]	Os05g0110100	Heat shock protein DnaJ, cysteine-rich domain domain containing protein: Os05t0110100-01;Heat shock protein DnaJ, cysteine-rich domain domain containing protein: Os05t0110100-02	NA	NA	6221.45	5238.38	2743.52	1616.29	1521.89	1585.83
TraesCS1A02G030100	1935.87	-0.638005	0.212237	-3.0061	0.00264626	0.0228066	1A	14045678	14056197	NAD(P)-binding domain [Source:Ensembl/INTERPRO:IPR016040]	Os05g0110300	Similar to NAD-dependent epimerase/dehydratase: Os05t0110300-01;Similar to NAD-dependent epimerase/dehydratase: Os05t0110300-02	NA	NA	2422.83	2803.36	1845.6	1626.9	1618.2	1298.33
TraesCS1A02G030700	225.558	-1.04573	0.324975	-3.21787	0.00129144	0.0129551	1A	14160322	14163255	NA	Os05g0110800	Conserved hypothetical protein: Os05t0110800-01;Similar to predicted protein: Os05t0110800-02	NA	NA	442.991	272.822	196.968	134.831	151.771	153.966
TraesCS1A02G033500	2916.23	-1.39068	0.332242	-4.18574	2.84237e-05	0.000587601	1A	16388445	16391082	OEP161 [Source:Ensembl/TAIR_homology;TAIR:AT2G28900]	Os05g0111200	Similar to Amino acid selective channel protein: Os05t0111200-01	NA	NA	5213.15	5144.65	2308.79	1890.52	1356.22	1584.01
TraesCS1A02G035900	213.56	0.525135	0.1826	2.87587	0.00402914	0.0316738	1A	19929936	19933705	NB-ARC [Source:Ensembl/INTERPRO:IPR002182]	NA	NA	NA	NA	163.524	176.196	184.503	284.911	238.384	233.842
TraesCS1A02G036200	965.39	-1.42324	0.306977	-4.63632	3.54675e-06	0.000106214	1A	20156565	20158534	Chalcone-flavonone isomerase family protein [Source:UniProtKB/TrEMBL;Acc:W4ZWP7]	Os02g0320300	Similar to Chalcone isomerase 3: Os02t0320300-01	NA	NA	1779.7	1621.16	818.659	580.283	496.496	496.044
TraesCS1A02G038300	126.074	-0.777874	0.288548	-2.69582	0.00702148	0.0483128	1A	21024515	21026280	Inorganic pyrophosphatase [Source:Ensembl/INTERPRO:IPR008162]	Os01g0974800	Similar to AtPPa4 Arabidopsis thaliana pyrophosphorylase 4; inorganic diphosphatase: Os01t0974800-01	NA	NA	195.623	145.501	136.672	121.635	78.2695	78.7458
TraesCS1A02G040600	939.446	-0.596544	0.192023	-3.10662	0.00189236	0.017558	1A	22294835	22301515	Glucose-6-phosphate isomerase [Source:UniProtKB/TrEMBL;Acc:A0A1D5S2P8]	Os03g0776000	Glucose-6-phosphate isomerase, cytosolic A EC 5:3:1:9 GPI-A Phosphoglucose isomerase A PGI-A Phosphohexose isomerase A PHI- A: Os03t0776000-01	PHOSPHOGLUCOISOMERASE 1	Committee on Gene Symbolization, Nomenclature and Linkage of the Rice Genetics Cooperative	1289.58	1215.39	888.739	774.135	705.194	763.637
TraesCS1A02G040900	216.877	0.655463	0.206378	3.17603	0.00149305	0.0145385	1A	22534635	22536459	3-ketoacyl-CoA synthase [Source:UniProtKB/TrEMBL;Acc:A0A1D5S1D6]	NA	NA	NA	NA	144.746	174.087	185.544	273.72	296.14	227.024
TraesCS1A02G042700	105.842	-1.62403	0.220924	-7.35109	1.96592e-13	6.2638e-11	1A	23339466	23340670	SANT/Myb domain [Source:Ensembl/INTERPRO:IPR001005]	NA	NA	NA	NA	173.764	156.063	149.697	54.1448	48.9154	52.4695
TraesCS1A02G044600	257.526	-0.734319	0.25267	-2.90624	0.00365803	0.0293074	1A	25545346	25546110	7,8-dihydroneopterin aldolase [Source:UniProtKB/TrEMBL;Acc:A0A1D5S1X8]	Os08g0556200	Similar to Dihydroneopterin aldolase: Os08t0556200-01	NA	NA	373.872	363.218	228.732	207.493	199.694	172.144
TraesCS1A02G046400	103.758	-3.43833	0.517164	-6.64843	2.96242e-11	5.39886e-09	1A	28360781	28364801	PMR5 N-terminal domain [Source:Ensembl/INTERPRO:IPR025846]	Os11g0148200	Similar to predicted protein: Os11t0148200-01	trichome birefringence-like 22	Integrated Rice Science Database	324.21	164.53	81.4003	17.3621	17.503	17.542
TraesCS1A02G047400	13.9738	-2.28117	0.722212	-3.1586	0.00158531	0.0152467	1A	29280019	29280854	endosperm-specific gene 46 [Source:Ensembl/RICE_homology;RAP:Os03g0381500]	Os03g0381500	Conserved hypothetical protein: Os03t0381500-01	endosperm-specific gene 46	Integrated Rice Science Database	34.7686	19.1143	16.1234	1.022	7.30951	5.5048
TraesCS1A02G050100	270.959	-2.44248	0.286834	-8.51533	1.66118e-17	1.49624e-14	1A	32084707	32089178	Alcohol dehydrogenase, zinc-type, conserved site [Source:Ensembl/INTERPRO:IPR002328]	Os10g0159800	Alcohol dehydrogenase superfamily, zinc-containing protein: Os10t0159800-01;Similar to Alcohol dehydrogenase 2: Os10t0159800-03;Similar to Alcohol dehydrogenase 2: Os10t0159800-04	NA	NA	586.268	462.83	323.808	94.9897	69.3063	88.5502
TraesCS1A02G051700	1273.42	-0.640889	0.193943	-3.30452	0.00095139	0.0101782	1A	33370767	33373330	Annexin A7 [Source:Ensembl/INTERPRO:IPR013286]	NA	NA	NA	NA	1259.72	1678.44	1715.63	916.343	928.541	1141.85
TraesCS1A02G055000	250.798	-0.855422	0.297131	-2.87894	0.0039901	0.031425	1A	36271325	36278335	Integral membrane protein TerC [Source:Ensembl/INTERPRO:IPR005496]	Os05g0121200	Similar to Transmembrane transport protein-like protein: Os05t0121200-01	NA	NA	367.72	400.213	201.712	191.013	180.967	163.163
TraesCS1A02G055400	929.008	-0.917938	0.247319	-3.71156	0.00020599	0.00294414	1A	36561933	36569908	Nucleic acid-binding, OB-fold [Source:Ensembl/INTERPRO:IPR012340]	Os01g0841800	Ribonuclease II and R domain containing protein: Os01t0841800-01	NA	NA	1332.16	1465.15	848.221	687.528	674.791	566.199
TraesCS1A02G056400	53.3623	1.43047	0.473901	3.01849	0.00254037	0.0220614	1A	36769724	36770407	NA	NA	NA	NA	NA	21.7441	23.3659	40.8443	69.5253	46.8579	117.836
TraesCS1A02G056900	34.0926	-1.90856	0.4336	-4.40167	1.07422e-05	0.000264388	1A	36839920	36840861	Protein Casparian strip integrity factor 1/2 [Source:Ensembl/INTERPRO:IPR038974]	Os11g0412484	Hypothetical conserved gene: Os11t0412484-01	NA	NA	66.6666	55.2254	39.8754	10.2225	12.4397	20.1262
TraesCS1A02G057200	3003	-2.05713	0.497319	-4.13644	3.52728e-05	0.000702113	1A	37478206	37481881	Glutamyl-tRNA reductase [Source:UniProtKB/TrEMBL;Acc:A0A1D5S176]	Os10g0502400	Similar to Glutamyl-tRNA reductase 2 EC 1:2:1:70 GluTR Fragment: Os10t0502400-01;Similar to Glutamyl-tRNA reductase: Os10t0502400-02	glutamyl-tRNA reductase	Integrated Rice Science Database	8598.5	4020.2	1908.65	1619.68	981.494	889.51
TraesCS1A02G058400	123.002	-1.16879	0.211507	-5.526	3.2762e-08	2.1136e-06	1A	38728807	38733500	AP2/ERF domain [Source:Ensembl/INTERPRO:IPR001471]	Os05g0121600	AP2/EREBP family transcription factor, Starch biosynthesis Os05t0121600-01	RICE STRACH REGULATOR 1	Committee on Gene Symbolization, Nomenclature and Linkage of the Rice Genetics Cooperative	164.816	163.769	181.655	73.5054	68.4717	85.7941
TraesCS1A02G058900	763.723	-1.34179	0.303169	-4.42588	9.60494e-06	0.000241864	1A	39649614	39651876	Carbohydrate kinase, FGGY, N-terminal [Source:Ensembl/INTERPRO:IPR018484]	Os07g0409200	Carbohydrate kinase, FGGY domain containing protein: Os07t0409200-01	NA	NA	1294.22	1346.28	645.839	471.883	430.4	393.722
TraesCS1A02G060100	373.69	0.468167	0.148911	3.14393	0.00166694	0.0158817	1A	41357284	41362423	Peptidase C13, legumain [Source:Ensembl/INTERPRO:IPR001096]	Os02g0219400	Similar to Yarrowia lipolytica chromosome F of strain CLIB99 of Yarrowia lipolytica: Os02t0219400-01	NA	NA	286.607	317.395	335.139	433.059	415.066	454.872
TraesCS1A02G063500	44.5059	-1.22545	0.381322	-3.21369	0.0013104	0.0130976	1A	44406439	44407943	Zinc finger, DNL-type [Source:Ensembl/INTERPRO:IPR007853]	NA	NA	NA	NA	75.3591	71.1547	40.821	30.6668	27.0718	21.962
TraesCS1A02G066400	2771.25	-2.11761	0.308208	-6.87072	6.38804e-12	1.41799e-09	1A	48979589	48982811	Dihydrolipoyl dehydrogenase [Source:UniProtKB/TrEMBL;Acc:A0A1D6DED4]	Os01g0328700	FAD-dependent pyridine nucleotide-disulphide oxidoreductase domain containing protein: Os01t0328700-01	NA	NA	5316.7	5603.77	2593.05	1135.76	916.204	1062
TraesCS1A02G066900	876.621	-1.95329	0.388144	-5.03238	4.84419e-07	1.99199e-05	1A	49149510	49154022	AAA+ ATPase domain [Source:Ensembl/INTERPRO:IPR003593]	Os07g0187400	ATPase, AAA-type, core domain containing protein: Os07t0187400-00	NA	NA	2198.34	1270.56	711.632	394.197	306.234	378.774
TraesCS1A02G068100	73.1222	-2.80014	0.540138	-5.18412	2.17037e-07	1.02164e-05	1A	49485546	49487661	NA	Os03g0375200	Hypothetical conserved gene: Os03t0375200-00	NA	NA	202.63	133.747	47.3249	19.4046	15.3149	20.3129
TraesCS1A02G068400	52.4351	-0.970251	0.306554	-3.16503	0.00155068	0.0149658	1A	49896641	49897878	NA	Os05g0126800	Mss4-like domain containing protein: Os05t0126800-01	NA	NA	70.953	66.8838	70.1098	34.7342	27.7424	44.1875
TraesCS1A02G069600	812.889	-0.919903	0.249565	-3.68602	0.000227789	0.00319612	1A	52235911	52238246	Zinc finger, CCCH-type [Source:Ensembl/INTERPRO:IPR000571]	Os05g0128200	Hypothetical conserved gene: Os05t0128200-01;Similar to Transposable element Mu1 sequence: Os05t0128200-02	ZINC FINGER CCCH DOMAIN-CONTAINING PROTEIN 33	Committee on Gene Symbolization, Nomenclature and Linkage of the Rice Genetics Cooperative	1321.38	874.648	995.622	461.612	518.464	705.612
TraesCS1A02G069900	619.704	-1.3578	0.272422	-4.98417	6.22272e-07	2.46576e-05	1A	52519641	52520791	NA	NA	NA	NA	NA	945.608	1145.54	583.684	367.787	338.792	336.813
TraesCS1A02G071700	283.563	-0.885661	0.214543	-4.12814	3.65717e-05	0.000722746	1A	54022014	54027441	Amine oxidase [Source:Ensembl/INTERPRO:IPR002937]	Os11g0572700	Carotenoid isomerase, Carotenoid biosynthesis, Root and coleoptile growth Os11t0572700-01	carotenoid isomerase	Rice Annotation Project Database	412.465	407.599	284.851	197.1	209.996	189.369
TraesCS1A02G073000	161.096	-1.3486	0.350887	-3.84339	0.000121345	0.00193052	1A	57189794	57192224	Domain of unknown function DUF4033 [Source:Ensembl/INTERPRO:IPR025114]	Os05g0131401	Conserved hypothetical protein: Os05t0131401-00	NA	NA	309.446	253.397	131.497	102.819	80.1859	89.2318
TraesCS1A02G073200	9.33005	-4.32994	1.09046	-3.97076	7.16446e-05	0.00124976	1A	57204825	57207507	Leucine-rich repeat [Source:Ensembl/INTERPRO:IPR001611]	NA	NA	NA	NA	20.261	25.4747	7.5704	1.02123	0.729112	0.923897
TraesCS1A02G075000	7747.72	0.639088	0.142528	4.48395	7.32751e-06	0.000194522	1A	58170681	58178010	AMP-dependent synthetase/ligase [Source:Ensembl/INTERPRO:IPR000873]	Os05g0132100	AMP-dependent synthetase and ligase domain containing protein: Os05t0132100-02;Similar to cDNA clone:001-200-C01, full insert sequence: Os05t0132100-03;Similar to cDNA clone:001-200-C01, full insert sequence: Os05t0132100-04	long-chain acyl-CoA synthetase 1	Integrated Rice Science Database	5454.67	6086.38	6633.89	9889.74	8566.07	9855.6
TraesCS1A02G075600	530.805	0.594238	0.165815	3.58373	0.000338716	0.00444133	1A	58701490	58716429	Tensin phosphatase, C2 domain [Source:Ensembl/INTERPRO:IPR014020]	NA	NA	NA	NA	386.349	427.741	454.082	654.547	702.625	559.484
TraesCS1A02G075700	912.324	-0.587727	0.218422	-2.69079	0.0071284	0.0488332	1A	58748070	58753312	Triose phosphate/phosphoenolpyruvate translocator [Source:Ensembl/INTERPRO:IPR004696]	Os05g0241200	Similar to Phophate translocator Fragment: Os05t0241200-01;Hypothetical conserved gene: Os05t0241200-02	TRIOSE PHOSPHATE/PHOSPHATE TRANSLOCATOR 2	Committee on Gene Symbolization, Nomenclature and Linkage of the Rice Genetics Cooperative	1293.64	1169.32	824.947	791.167	735.437	659.429
TraesCS1A02G076100	431.615	-0.729436	0.196234	-3.71717	0.000201468	0.00289452	1A	58931328	58934940	Nitrogen regulatory protein PII [Source:Ensembl/INTERPRO:IPR002187]	Os05g0133100	Similar to PII protein Fragment: Os05t0133100-01	OsGlnB	Integrated Rice Science Database	574.783	615.406	425.922	326.44	329.345	317.793
TraesCS1A02G076400	578.595	-0.755777	0.236666	-3.19343	0.00140592	0.0138717	1A	59130571	59138769	Regulator of chromosome condensation, RCC1 [Source:Ensembl/INTERPRO:IPR000408]	Os11g0545800	Similar to regulator of chromosome condensation RCC1 family protein / UVB-resistance protein-related: Os11t0545800-01	NA	NA	875.628	765.892	539.532	486.722	428.959	374.836
TraesCS1A02G078700	450.741	-0.678602	0.213225	-3.18257	0.00145975	0.0142732	1A	61384569	61391833	NA	Os05g0299200	Hypothetical conserved gene: Os05t0299200-00	NA	NA	606.141	636.834	422.475	354.608	361.861	322.529
TraesCS1A02G078800	2528.84	-1.68728	0.287797	-5.86277	4.55214e-09	4.09229e-07	1A	61575768	61577009	Glutathione S-transferase, N-terminal [Source:Ensembl/INTERPRO:IPR004045]	Os01g0370900	Similar to Glutathione transferase: Os01t0370900-00	PHI GLUTATHIONE S-TRANSFERASE 8	Committee on Gene Symbolization, Nomenclature and Linkage of the Rice Genetics Cooperative	5106.8	3876.39	2595.1	1439.63	1172.32	982.802
TraesCS1A02G078900	633.263	-1.69188	0.351379	-4.81497	1.47222e-06	5.16513e-05	1A	61713578	61714898	Glutathione S-transferase, N-terminal [Source:Ensembl/INTERPRO:IPR004045]	Os01g0370900	Similar to Glutathione transferase: Os01t0370900-00	PHI GLUTATHIONE S-TRANSFERASE 8	Committee on Gene Symbolization, Nomenclature and Linkage of the Rice Genetics Cooperative	1312.08	1027.72	561.982	375.978	300.148	221.672
TraesCS1A02G079400	2130.63	-1.6587	0.198831	-8.34229	7.28647e-17	5.78435e-14	1A	62021323	62024237	Peroxidase [Source:UniProtKB/TrEMBL;Acc:W4ZWL4]	Os05g0135500	Haem peroxidase family protein: Os05t0135500-01	class III peroxidase 71, Peroxidase 63	Integrated Rice Science Database	3713.44	3097.68	2896.96	1132.81	820.212	1122.69
TraesCS1A02G080600	91.8863	-1.26872	0.457122	-2.77545	0.00551247	0.040235	1A	63475812	63481063	Non-specific serine/threonine protein kinase [Source:UniProtKB/TrEMBL;Acc:A0A0D3R0L8]	Os05g0136200	Serine/threonine protein kinase domain containing protein: Os05t0136200-01;Serine/threonine protein kinase domain containing protein: Os05t0136200-02	CALCINEURIN B-LIKE PROTEIN-INTERACTING PROTEIN KINASE 17	Committee on Gene Symbolization, Nomenclature and Linkage of the Rice Genetics Cooperative	195.414	90.2293	104.139	44.9401	33.5555	83.0391
TraesCS1A02G080700	580.899	-1.12441	0.251908	-4.46358	8.06013e-06	0.000209962	1A	63741495	63747947	Non-specific serine/threonine protein kinase [Source:UniProtKB/TrEMBL;Acc:A0A1D5S1L1]	Os05g0136200	Serine/threonine protein kinase domain containing protein: Os05t0136200-01;Serine/threonine protein kinase domain containing protein: Os05t0136200-02	CALCINEURIN B-LIKE PROTEIN-INTERACTING PROTEIN KINASE 17	Committee on Gene Symbolization, Nomenclature and Linkage of the Rice Genetics Cooperative	1058.13	671.943	659.863	378.927	311.481	405.049
TraesCS1A02G081400	748.936	-0.792594	0.219617	-3.60898	0.000307399	0.00408676	1A	64692229	64694087	Thioredoxin-like superfamily [Source:Ensembl/INTERPRO:IPR036249]	Os05g0137300	Thioredoxin fold domain containing protein: Os05t0137300-01	NA	NA	1127.7	1023.33	698.801	566.888	531.882	545.005
TraesCS1A02G084300	355.449	-1.5166	0.378984	-4.00176	6.28743e-05	0.00112036	1A	70040014	70041337	Transcription termination factor, mitochondrial/chloroplastic [Source:Ensembl/INTERPRO:IPR003690]	Os03g0360600	Mitochodrial transcription termination factor-related family protein: Os03t0360600-00	NA	NA	796.279	513.809	270.869	173.653	174.418	203.664
TraesCS1A02G084600	36.2706	-4.3954	0.715328	-6.1446	8.01673e-10	9.31711e-08	1A	70906359	70906661	NA	NA	NA	NA	NA	117.554	57.4503	32.5616	4.10839	1.4698	4.47975
TraesCS1A02G084900	66.6117	-1.50618	0.340329	-4.42565	9.61511e-06	0.00024199	1A	71075742	71076608	NA	NA	NA	NA	NA	124.565	106.179	65.4117	33.7203	35.7997	33.9934
TraesCS1A02G086100	148.164	-1.93874	0.32803	-5.91023	3.41627e-09	3.22596e-07	1A	72782626	72785888	Carboxypeptidase [Source:UniProtKB/TrEMBL;Acc:A0A1D5S4B1]	Os05g0268500	Similar to Serine carboxypeptidase 2: Os05t0268500-01;Similar to Serine carboxypeptidase II chains A and B EC 3:4:16:6 Carboxypeptidase D CPDW-II CP-WII: Os05t0268500-02;Similar to Serine carboxypeptidase 2: Os05t0268500-03;Similar to Serine carboxypeptidase 2: Os05t0268500-04	SERINE CARBOXYPEPTIDASE 27	Committee on Gene Symbolization, Nomenclature and Linkage of the Rice Genetics Cooperative	321.366	234.508	149.587	65.3715	59.0886	59.0613
TraesCS1A02G086200	1048.03	-1.65985	0.297832	-5.57312	2.50221e-08	1.69359e-06	1A	72785992	72791062	NA	Os05g0143300	Conserved hypothetical protein: Os05t0143300-01	NA	NA	2066.58	1736.52	973.708	572.904	460.781	477.706
TraesCS1A02G086900	389.302	0.447188	0.138116	3.23779	0.00120461	0.012268	1A	73322508	73330054	Membrane bound O-acyl transferase, MBOAT [Source:Ensembl/INTERPRO:IPR004299]	Os05g0144000	Membrane bound O-acyl transferase, MBOAT family protein: Os05t0144000-01	NA	NA	309.515	347.366	330.477	460.175	448.259	440.02
TraesCS1A02G090600	537.533	-0.904522	0.236593	-3.82311	0.000131778	0.00206149	1A	80683274	80687060	Pyridoxal phosphate homeostasis protein [Source:UniProtKB/TrEMBL;Acc:A0A1D5S534]	Os05g0150000	Proline synthetase co-transcribed bacterial homolog protein: Os05t0150000-01	NA	NA	867.265	726.139	509.592	381.027	345.958	395.218
TraesCS1A02G092700	2402.65	-0.792439	0.238292	-3.32549	0.000882622	0.00956265	1A	85032415	85035322	Tetrahydrofolate dehydrogenase/cyclohydrolase [Source:Ensembl/INTERPRO:IPR000672]	Os05g0150800	Similar to Plastid 5,10-methylene-tetrahydrofolate dehydrogenase Fragment: Os05t0150800-01;Similar to C-1-tetrahydrofolate synthase, cytoplasmic: Os05t0150800-02	NA	NA	3470.13	3515.42	2154.31	1952.01	1769.42	1554.63
TraesCS1A02G095200	301.516	0.434016	0.148532	2.92204	0.00347746	0.0282228	1A	91052073	91058907	Gamma-tubulin complex component protein [Source:Ensembl/INTERPRO:IPR007259]	Os05g0154500	Spc97/Spc98 family protein: Os05t0154500-01	NA	NA	240.236	273.853	254.552	355.387	344.137	340.929
TraesCS1A02G095600	413.699	-0.954027	0.2958	-3.22524	0.00125866	0.0127188	1A	91174551	91176315	WAT1-related protein [Source:UniProtKB/TrEMBL;Acc:W4ZWK7]	Os01g0207700	Drug/metabolite transporter domain containing protein: Os01t0207700-00	USUALLY MULTIPLE ACIDS MOVE IN AND OUT TRANSPORTER 2	Committee on Gene Symbolization, Nomenclature and Linkage of the Rice Genetics Cooperative	470.483	445.852	719.643	304.384	200.645	341.189
TraesCS1A02G097000	840.955	-1.63135	0.331996	-4.91376	8.93471e-07	3.39121e-05	1A	93367123	93367842	NADH dehydrogenase-like complex, subunit S [Source:Ensembl/INTERPRO:IPR021659]	Os07g0196200	Protein of unknown function DUF3252 domain containing protein: Os07t0196200-01	NA	NA	1587.89	1506.88	720.042	479.366	423.337	328.216
TraesCS1A02G097200	565.492	-0.506482	0.141755	-3.57294	0.000353002	0.00458629	1A	93397630	93401378	NIF system FeS cluster assembly, NifU, C-terminal [Source:Ensembl/INTERPRO:IPR001075]	Os05g0155300	Similar to HIRA interacting protein 5: Os05t0155300-01	IRON-SULFUR CLUSTER PROTEIN 15	Committee on Gene Symbolization, Nomenclature and Linkage of the Rice Genetics Cooperative	686.239	708.076	597.6	457.622	460.478	482.937
TraesCS1A02G100100	641.984	-0.862793	0.255768	-3.37334	0.00074262	0.00831909	1A	96449469	96451542	Dienelactone hydrolase [Source:Ensembl/INTERPRO:IPR002925]	Os08g0238200	Dienelactone hydrolase domain containing protein: Os08t0238200-01;Similar to Retrotransposon protein Ty1-copia subclass: Os08t0238200-02	NA	NA	991.894	883.291	610.145	547.575	371.603	447.399
TraesCS1A02G100600	2127.3	-0.833528	0.247556	-3.36703	0.000759826	0.0084713	1A	96480553	96489250	PDZ domain [Source:Ensembl/INTERPRO:IPR001478]	Os05g0147500	Similar to DEGP2 DEGP PROTEASE 2; serine-type peptidase/ trypsin: Os05t0147500-01;Serine endopeptidase DegP2 domain containing protein: Os05t0147500-02;Similar to DEGP2 DEGP PROTEASE 2; serine-type peptidase/ trypsin: Os05t0147500-03	Deg protease 6, DEG PROTEASE 6	Integrated Rice Science Database	3020.52	3213.07	1943.02	1668.76	1659.71	1258.75
TraesCS1A02G104500	172.15	0.950919	0.307095	3.0965	0.00195821	0.0180615	1A	100267212	100272922	Replication protein A subunit [Source:UniProtKB/TrEMBL;Acc:A0A1D5S4C9]	Os05g0111000	Similar to Gag polyprotein [Contains: Core protein p15 Matrix protein; Core protein p24; Core protein p12]: Os05t0111000-01	REPLICATION PROTEIN A 1C	Committee on Gene Symbolization, Nomenclature and Linkage of the Rice Genetics Cooperative	85.3822	99.7746	165.589	202.199	212.882	267.073
TraesCS1A02G105300	345.467	-1.61586	0.380991	-4.2412	2.22326e-05	0.000478344	1A	101320830	101324110	EF-hand domain [Source:Ensembl/INTERPRO:IPR002048]	Os05g0161500	RelA/SpoT domain containing protein: Os05t0161500-01	CRSH2	UniProtKB Gene Name	735.255	567.893	260.287	186.897	183.049	139.421
TraesCS1A02G106300	194.079	0.543054	0.194629	2.7902	0.00526749	0.038877	1A	104208687	104219859	RNA polymerase, alpha subunit [Source:Ensembl/INTERPRO:IPR000722]	Os04g0572600	Similar to DNA-directed RNA polymerase: Os04t0572600-01	NA	NA	128.956	167.11	176.223	228.85	227.984	235.35
TraesCS1A02G109100	119.739	-2.40073	0.373028	-6.43579	1.22836e-10	1.88631e-08	1A	108442134	108444430	GDSL lipase/esterase [Source:Ensembl/INTERPRO:IPR001087]	Os10g0393800	Lipase, GDSL domain containing protein: Os10t0393800-01	GDSL ESTERASE/LIPASE PROTEIN 105	Committee on Gene Symbolization, Nomenclature and Linkage of the Rice Genetics Cooperative	260.549	217.611	125.911	33.7048	29.9073	50.75
TraesCS1A02G109600	55.3033	-1.03502	0.296554	-3.49014	0.00048276	0.00589751	1A	108774424	108775742	EF-hand domain [Source:Ensembl/INTERPRO:IPR002048]	Os05g0147300	Similar to calcium ion binding protein: Os05t0147300-00	NA	NA	89.7867	69.0096	64.4399	39.8449	32.861	35.8778
TraesCS1A02G110900	2249.68	-2.1715	0.338283	-6.41919	1.36998e-10	2.06321e-08	1A	111122761	111132907	Phosphoglycerate/bisphosphoglycerate mutase, active site [Source:Ensembl/INTERPRO:IPR001345]	Os05g0164100	Similar to Fructose-6-phosphate 2-kinase/fructose-2,6-bisphosphatase EC 2:7:1:105 EC 3:1:3:46 Fragment: Os05t0164100-01;Similar to Fructose-6-phosphate-2-kinase/fructose-2, 6-bisphosphatase: Os05t0164100-02;Similar to Fructose-6-phosphate-2-kinase/fructose-2, 6-bisphosphatase: Os05t0164100-03	fructose-6-phosphate-2-kinase/fructose-2, 6-bisphosphatase 1, F6P2K/F26BPase1	Integrated Rice Science Database	4824.62	4227.98	1993.41	972.032	711.096	768.929
TraesCS1A02G111800	327.563	0.57824	0.195857	2.95236	0.00315353	0.0262068	1A	113251084	113252461	NA	Os05g0165500	Conserved hypothetical protein: Os05t0165500-01;Conserved hypothetical protein: Os05t0165500-02	NA	NA	253.353	273.887	260.433	469.874	375.08	332.751
TraesCS1A02G111900	446.885	-0.838912	0.249949	-3.35633	0.000789848	0.00874152	1A	113538203	113541509	Phosphoglycolate phosphatase-like, domain 2 [Source:Ensembl/INTERPRO:IPR023198]	Os05g0168300	Haloacid dehalogenase-like hydrolase domain containing protein: Os05t0168300-01	NA	NA	713.71	609.338	397.725	326.862	313.759	319.914
TraesCS1A02G113100	93.0378	0.689417	0.246197	2.80027	0.005106	0.0379001	1A	115939762	115940521	Arabinogalactan protein 16/20/22/41 [Source:Ensembl/INTERPRO:IPR009424]	NA	NA	NA	NA	88.3907	66.9067	59.7855	113.457	117.02	112.666
TraesCS1A02G113300	129.8	-1.07353	0.295156	-3.63717	0.000275647	0.00373352	1A	115975501	115978707	PLC-like phosphodiesterase, TIM beta/alpha-barrel domain superfamily [Source:Ensembl/INTERPRO:IPR017946]	Os03g0603600	PLC-like phosphodiesterase, TIM beta/alpha-barrel domain domain containing protein: Os03t0603600-01	NA	NA	208.444	173.029	146.745	69.4533	68.5714	112.557
TraesCS1A02G113800	128.922	0.839891	0.256896	3.26939	0.00107781	0.011223	1A	117244235	117248380	Protein kinase domain [Source:Ensembl/INTERPRO:IPR000719]	Os05g0169600	Serine/threonine protein kinase domain containing protein: Os05t0169600-01	NA	NA	91.1651	73.2372	112.585	141.942	166.927	187.674
TraesCS1A02G115000	1246.41	-1.63124	0.2786	-5.85514	4.76615e-09	4.23193e-07	1A	119148850	119152242	UVR domain [Source:Ensembl/INTERPRO:IPR001943]	Os05g0170800	ApaG domain containing protein: Os05t0170800-01	SKIP interacting protein 10, SKIPa-interacting protein 10, SKIPa-interacting protein 10	Integrated Rice Science Database	2151.09	2305.65	1196.75	683.311	555.903	585.743
TraesCS1A02G115200	128.245	-1.80118	0.386812	-4.65647	3.2167e-06	9.83424e-05	1A	119703455	119708196	Triose phosphate/phosphoenolpyruvate translocator [Source:Ensembl/INTERPRO:IPR004696]	NA	NA	NA	NA	314.102	160.288	124.013	60.2596	55.436	55.369
TraesCS1A02G115900	4141.93	-2.49763	0.227197	-10.9932	4.11884e-28	2.41143e-24	1A	121129148	121129901	Metallothionein [Source:UniProtKB/TrEMBL;Acc:Q68HV5]	Os11g0704500	Metallothionein-like protein type 1: Os11t0704500-01	METALLOTHIONEIN I-1A	Committee on Gene Symbolization, Nomenclature and Linkage of the Rice Genetics Cooperative	7595.29	8398.63	5119.27	1186.97	1163.16	1388.23
TraesCS1A02G116900	197.635	-0.889402	0.213191	-4.17186	3.02124e-05	0.000618199	1A	124180828	124181726	NA	Os05g0176700	Conserved hypothetical protein: Os05t0176700-01	NA	NA	259.266	301.539	209.49	135.897	134.413	145.207
TraesCS1A02G118200	75.9133	-1.60615	0.381182	-4.21362	2.51312e-05	0.000529696	1A	126853151	126854907	Cysteine-rich transmembrane CYSTM domain [Source:Ensembl/INTERPRO:IPR028144]	Os05g0178300	Similar to Cadmium tolerant 1: Os05t0178300-01	CADMIUM TOLERANT 5	Committee on Gene Symbolization, Nomenclature and Linkage of the Rice Genetics Cooperative	124.86	151.077	66.7782	43.4568	32.3672	36.9398
TraesCS1A02G120800	361.461	-1.17494	0.256629	-4.57838	4.68596e-06	0.000133309	1A	133163923	133166640	Tetratricopeptide-like helical domain superfamily [Source:Ensembl/INTERPRO:IPR011990]	Os05g0182100	Tetratricopeptide-like helical domain containing protein: Os05t0182100-01	NA	NA	606.736	548.336	348.689	232.574	233.602	198.831
TraesCS1A02G120900	159.91	-0.863686	0.268578	-3.21577	0.00130094	0.0130256	1A	133170778	133174000	Phosphoribosyltransferase domain [Source:Ensembl/INTERPRO:IPR000836]	Os05g0182201	Similar to bifunctional protein tilS/hprT: Os05t0182201-01	NA	NA	195.213	265.506	158.274	129.094	109.827	101.549
TraesCS1A02G122000	733.82	-2.22622	0.381244	-5.83934	5.24074e-09	4.57096e-07	1A	135968664	135971664	Glyoxalase/fosfomycin resistance/dioxygenase domain [Source:Ensembl/INTERPRO:IPR004360]	Os07g0160400	Glyoxalase/bleomycin resistance protein/dioxygenase domain containing protein: Os07t0160400-01	GLYOXALASE I-9	Committee on Gene Symbolization, Nomenclature and Linkage of the Rice Genetics Cooperative	1652.53	1385.56	589.528	273.825	204.513	296.969
TraesCS1A02G123100	876.667	0.473457	0.147896	3.20128	0.00136817	0.013565	1A	142101442	142102131	NA	Os05g0188100	Conserved hypothetical protein: Os05t0188100-01	NA	NA	644.779	814.539	741.057	1020.09	978.448	1061.09
TraesCS1A02G123200	118.757	0.643071	0.217323	2.95906	0.00308582	0.0257578	1A	142887336	142888649	Leucine-rich repeat [Source:Ensembl/INTERPRO:IPR001611]	Os05g0188700	Leucine-rich repeat domain containing protein: Os05t0188700-01	NA	NA	81.0762	101.913	94.7108	137.901	160.554	136.385
TraesCS1A02G124400	678.908	-1.17476	0.269222	-4.36352	1.27986e-05	0.000304906	1A	146947225	146952752	Thioredoxin domain [Source:Ensembl/INTERPRO:IPR013766]	Os05g0200100	Similar to Thioredoxin-like 6: Os05t0200100-01;Similar to Thioredoxin-like 6: Os05t0200100-02	NA	NA	1217.49	985.129	621.195	436.154	415.173	398.304
TraesCS1A02G126400	77.0112	1.00804	0.324596	3.10551	0.00189949	0.017608	1A	151873014	151877402	GA2ox-A10 protein [Source:UniProtKB/TrEMBL;Acc:A0A140KPT3]	Os05g0208550	Similar to gibberellin 2-beta-dioxygenase: Os05t0208550-00	NA	NA	30.3999	56.262	65.3337	109.291	105.79	94.9898
TraesCS1A02G127900	1146.01	0.396867	0.127672	3.10849	0.00188044	0.0174701	1A	155692288	155696863	Protein kinase domain [Source:Ensembl/INTERPRO:IPR000719]	Os05g0218400	Similar to Somatic embryogenesis receptor kinase-like protein: Os05t0218400-01	RECEPTOR-LIKE CYTOPLASMIC KINASE 181	Committee on Gene Symbolization, Nomenclature and Linkage of the Rice Genetics Cooperative	1029.05	920.3	1019.35	1357.29	1336.72	1213.35
TraesCS1A02G128100	295.827	-1.03195	0.320792	-3.21689	0.00129589	0.0129858	1A	155840661	155858856	Protein of unknown function DUF2358 [Source:Ensembl/INTERPRO:IPR018790]	Os05g0215600	Protein of unknown function DUF2358 domain containing protein: Os05t0215600-01;Protein of unknown function DUF2358 domain containing protein: Os05t0215600-02	NA	NA	495.164	456.49	240.586	235.97	170.787	175.964
TraesCS1A02G130700	353.928	0.793868	0.27272	2.91093	0.0036036	0.0289938	1A	168553548	168590194	DNA-directed DNA polymerase, family B, exonuclease domain [Source:Ensembl/INTERPRO:IPR006133]	Os02g0511901	Similar to DNA polymerase: Os02t0511901-00	NA	NA	201.116	220.763	353.743	401.284	521.036	425.622
TraesCS1A02G131900	690.861	-0.680917	0.246671	-2.76043	0.00577258	0.0416317	1A	177465418	177472573	NA	NA	NA	NA	NA	1011.21	962.096	580.469	518.162	525.58	547.652
TraesCS1A02G133100	5544.15	-0.666835	0.206007	-3.23695	0.00120814	0.0122959	1A	185141232	185146180	Chaperone DnaK [Source:Ensembl/INTERPRO:IPR012725]	Os05g0303000	Similar to Chloroplast heat shock protein 70: Os05t0303000-01	HEAT SHOCK PROTEIN 70KD CHLOROPLAST PROTEIN 1	Committee on Gene Symbolization, Nomenclature and Linkage of the Rice Genetics Cooperative	7414.13	7707.18	5288.96	4554.71	4610.99	3688.93
TraesCS1A02G133500	2440.16	-1.21594	0.320608	-3.79261	0.000149075	0.00226916	1A	188132555	188151899	Pentatricopeptide repeat [Source:Ensembl/INTERPRO:IPR002885]	Os10g0181200	Similar to binding protein: Os10t0181200-01;Similar to RAP Annotation release2 Protein prenyltransferase domain containing protein: Os10t0181200-02	NA	NA	4268.69	4025.05	1941.7	1677.83	1516.45	1211.24
TraesCS1A02G135600	978.812	-0.694705	0.242016	-2.87049	0.00409833	0.0320671	1A	208881364	208913608	CASTOR/POLLUX/SYM8 ion channels [Source:Ensembl/INTERPRO:IPR010420]	Os03g0163100	Protein of unknown function DUF1012 family protein: Os03t0163100-01	NA	NA	1257.61	1523.17	849.748	761.83	752.415	728.106
TraesCS1A02G135700	1405.57	-1.38806	0.26365	-5.26477	1.40365e-07	7.11503e-06	1A	209353872	209363066	Ferrochelatase [Source:Ensembl/INTERPRO:IPR001015]	Os05g0361200	Similar to Ferrochelatase: Os05t0361200-01;Similar to Ferrochelatase: Os05t0361200-02	Ferrochelatase 2	Integrated Rice Science Database	1747.99	2835.57	1518.37	748.487	782.119	800.903
TraesCS1A02G136500	905.464	-1.13514	0.265561	-4.2745	1.91564e-05	0.000423222	1A	217610380	217613638	Protein kinase domain [Source:Ensembl/INTERPRO:IPR000719]	Os05g0323800	Similar to ubiquinone biosynthesis protein ubiB: Os05t0323800-01;Similar to ubiquinone biosynthesis protein ubiB: Os05t0323800-02	ABC1-like kinase related to Grain size and Weight 1	Integrated Rice Science Database	1581.2	1334.65	818.061	597.962	558.276	542.636
TraesCS1A02G136800	371.453	-0.726938	0.248573	-2.92445	0.00345069	0.0280493	1A	218522815	218529362	Tetrapyrrole methylase [Source:Ensembl/INTERPRO:IPR000878]	Os10g0414500	Similar to Tetrapyrrole methylase family protein: Os10t0414500-01	NA	NA	499.847	564.651	325.563	276.035	297.897	264.726
TraesCS1A02G139900	977.006	-0.609877	0.184916	-3.29813	0.000973327	0.0103538	1A	237744624	237746433	Heavy metal-associated domain, HMA [Source:Ensembl/INTERPRO:IPR006121]	Os03g0152000	Heavy metal transport/detoxification protein domain containing protein: Os03t0152000-01	NA	NA	1242.26	952.09	1347.53	717.023	801.873	801.256
TraesCS1A02G141900	94.2797	-0.772799	0.239837	-3.22218	0.0012722	0.012828	1A	241677702	241679636	Zinc finger, RING-type [Source:Ensembl/INTERPRO:IPR001841]	Os10g0445400	Zinc finger, RING/FYVE/PHD-type domain containing protein: Os10t0445400-01	heat and cold induced 1, RING domain-containing E3 ubiquitin ligase	Integrated Rice Science Database	120.212	134.84	102.364	63.3479	75.9636	68.9512
TraesCS1A02G142000	1527.47	-0.969129	0.237577	-4.07922	4.51862e-05	0.000858575	1A	241983247	241984668	Rubisco accumulation factor 1 [Source:Ensembl/INTERPRO:IPR037494]	Os10g0445600	Conserved hypothetical protein: Os10t0445600-01	RAF1	UniProtKB Gene Name	2219.32	2376.85	1470.66	1114.4	1114.23	869.344
TraesCS1A02G142400	849.711	-0.977959	0.336195	-2.9089	0.00362701	0.0291337	1A	243160582	243163169	Citrate transporter-like domain [Source:Ensembl/INTERPRO:IPR004680]	Os10g0447900	Similar to Citrate transporter family protein: Os10t0447900-01	silicon efflux transporter 5, Si efflux transporter 5	Integrated Rice Science Database	1715.05	842.806	824.336	697.528	541.079	477.464
TraesCS1A02G143000	3326.17	0.39219	0.130766	2.99918	0.00270711	0.0232118	1A	245518573	245527595	Amidohydrolase-related [Source:Ensembl/INTERPRO:IPR006680]	Os10g0456500	Similar to Glutamine synthetase Fragment: Os10t0456500-01;Similar to Nodulin 6l: Os10t0456500-02	NA	NA	3173.46	2740.57	2718.22	4016.27	3706.06	3602.43
TraesCS1A02G143100	64.6661	-1.06996	0.378106	-2.82978	0.00465803	0.0353537	1A	245527134	245536774	Small GTPase superfamily [Source:Ensembl/INTERPRO:IPR001806]	Os10g0456600	ADP-ribosylation factor domain containing protein: Os10t0456600-01	small GTP-binding protein OsRab18B1	Integrated Rice Science Database	120.187	91.302	52.1099	38.8209	45.9953	39.5817
TraesCS1A02G143400	691.867	0.606854	0.192594	3.15095	0.00162738	0.0155717	1A	247311662	247347178	von Willebrand factor, type A [Source:Ensembl/INTERPRO:IPR002035]	Os10g0456900	Similar to Midasin: Os10t0456900-01	NA	NA	481.783	572.063	591.075	724.94	994.571	786.769
TraesCS1A02G144800	824.812	-0.770844	0.271206	-2.84228	0.0044792	0.0343317	1A	251009017	251018858	SAP domain [Source:Ensembl/INTERPRO:IPR003034]	Os10g0462800	Component of the plastid-encoded plastid RNA polymerase PEP, peripheral subunit of PEP complex, OsPAP1/OspTAC3, Early chloroplast development Os10t0462800-01	WHITE STRIPE LEAF 3	Committee on Gene Symbolization, Nomenclature and Linkage of the Rice Genetics Cooperative	1063.64	1264.16	792.907	679.094	710.064	439.006
TraesCS1A02G145300	618.008	0.46292	0.139164	3.32643	0.000879666	0.00954388	1A	251376253	251377963	GDSL lipase/esterase [Source:Ensembl/INTERPRO:IPR001087]	Os10g0463200	Esterase, SGNH hydrolase-type domain containing protein: Os10t0463200-01	GDSL ESTERASE/LIPASE PROTEIN 108	Committee on Gene Symbolization, Nomenclature and Linkage of the Rice Genetics Cooperative	486.46	544.59	527.544	704.671	772.84	671.943
TraesCS1A02G145800	898.081	0.818874	0.297718	2.7505	0.00595035	0.0425768	1A	252281927	252286168	Domain of unknown function DUF1338 [Source:Ensembl/INTERPRO:IPR009770]	Os10g0463800	Domain of unknown function, DUF1338, containing green-plant-unique protein, Regulation of starch synthesis and amyloplast development, Peripheral endosperm development Os10t0463800-01	FLOURY ENDOSPERM 7, floury endosperm7, floury-7, floury 7	Rice Annotation Project Database	482.061	625.253	840.834	915.192	987.886	1537.26
TraesCS1A02G146900	325.095	-0.792025	0.240604	-3.29182	0.000995427	0.0105339	1A	253378319	253384498	WD40 repeat [Source:Ensembl/INTERPRO:IPR001680]	Os10g0465000	Hypothetical conserved gene: Os10t0465000-01;Hypothetical conserved gene: Os10t0465000-02;Conserved hypothetical protein: Os10t0465000-03	OsWD40-177	Integrated Rice Science Database	470.358	472.348	294.318	251.227	226.77	235.548
TraesCS1A02G149300	11370.9	-1.00222	0.31198	-3.21247	0.001316	0.0131475	1A	256823681	256827995	Cellulose synthase [Source:UniProtKB/TrEMBL;Acc:W4ZU60]	Os10g0467800	Secondary wall-specific cellulose synthase, Secondary cell wall formation Os10t0467800-01	CELLULOSE SYNTHASE A7	Committee on Gene Symbolization, Nomenclature and Linkage of the Rice Genetics Cooperative	20966.9	14023.4	10517.2	9795.1	7069.53	5853.32
TraesCS1A02G149800	317.808	-0.787355	0.242174	-3.2512	0.00114918	0.0118243	1A	257551797	257558525	Serine aminopeptidase, S33 [Source:Ensembl/INTERPRO:IPR022742]	Os01g0362100	Esterase/lipase/thioesterase domain containing protein: Os01t0362100-01	NA	NA	492.077	403.356	312.313	275.741	210.009	213.35
TraesCS1A02G150400	57.5198	-1.19434	0.353798	-3.37578	0.000736077	0.00826358	1A	258157063	258162400	Proton-dependent oligopeptide transporter family [Source:Ensembl/INTERPRO:IPR000109]	Os10g0470700	Similar to Peptide transporter: Os10t0470700-01	PROTEIN TRANSPORTER 3	Committee on Gene Symbolization, Nomenclature and Linkage of the Rice Genetics Cooperative	102.766	71.1201	67.2064	23.4903	40.843	39.6934
TraesCS1A02G151500	417.264	-0.911136	0.222919	-4.08731	4.36413e-05	0.00083532	1A	260834119	260835657	Aminoacyl-tRNA synthetase, class I, conserved site [Source:Ensembl/INTERPRO:IPR001412]	Os01g0500900	Rossmann-like alpha/beta/alpha sandwich fold domain containing protein: Os01t0500900-01	NA	NA	636.951	592.343	406.205	294.167	302.779	271.136
TraesCS1A02G152100	830.372	0.763566	0.147181	5.18793	2.12645e-07	1.00603e-05	1A	261247064	261250437	3-ketoacyl-CoA synthase [Source:UniProtKB/TrEMBL;Acc:A0A1D5RYU5]	Os10g0472900	Thiolase-like, subgroup domain containing protein: Os10t0472900-01	NA	NA	610.791	632.646	603.881	1052.96	1155.94	926.011
TraesCS1A02G152600	1685.47	-1.08197	0.347165	-3.11659	0.00182958	0.0170837	1A	262944345	262948015	Ribonuclease T2-like [Source:Ensembl/INTERPRO:IPR001568]	Os09g0538000	Ribonuclease T2 family protein: Os09t0538000-01;RNase S-like protein: Os09t0538000-04;Non-protein coding transcript: Os09t0538000-05	RIBONUCLEASE 5	Committee on Gene Symbolization, Nomenclature and Linkage of the Rice Genetics Cooperative	3361.1	2157.32	1350.3	1248.45	831.685	1163.98
TraesCS1A02G152800	3159.98	-1.72597	0.444061	-3.88679	0.000101578	0.00165828	1A	264213641	264217834	Ribonuclease T2-like [Source:Ensembl/INTERPRO:IPR001568]	Os09g0537700	S-like ribonuclease, Salinity tolerance, Abiotic stress response, Regulation of photomorphogenesis Os09t0537700-02	RIBONUCLEASE 4	Committee on Gene Symbolization, Nomenclature and Linkage of the Rice Genetics Cooperative	7402.68	4876.24	2279.78	1835.87	863.776	1701.54
TraesCS1A02G157100	39.7319	-1.15685	0.431441	-2.68137	0.00733217	0.049879	1A	278527011	278527579	Ribosomal protein S5/S7 [Source:Ensembl/INTERPRO:IPR000235]	NA	NA	NA	NA	62.3319	72.2209	30.3958	23.5155	27.0886	22.8386
TraesCS1A02G157700	448.638	0.492361	0.180012	2.73515	0.00623512	0.0441073	1A	279903221	279908684	Double-stranded RNA-binding domain [Source:Ensembl/INTERPRO:IPR014720]	Os10g0480500	Double-stranded RNA-binding-like domain containing protein: Os10t0480500-01	DRB6	UniProtKB Gene Name	338.008	346.643	432.904	506.905	580.439	486.928
TraesCS1A02G158800	885.787	-0.75615	0.238396	-3.17182	0.00151485	0.014708	1A	283842907	283859515	Peptidase M24 [Source:Ensembl/INTERPRO:IPR000994]	Os07g0205700	Similar to Xaa-Pro dipeptidase EC 3:4:-:-: Os07t0205700-01	NA	NA	1317.93	1248.57	772.516	677.82	642.142	655.749
TraesCS1A02G159200	18.4863	1.44951	0.533558	2.71669	0.00659388	0.0460199	1A	284902269	284905891	DEP domain [Source:Ensembl/INTERPRO:IPR000591]	Os10g0482900	Thioredoxin fold domain containing protein: Os10t0482900-01	GRX-like protein 19, glutaredoxin-like protein 19	Integrated Rice Science Database	10.1315	5.30741	14.1975	21.4472	28.4419	31.3926
TraesCS1A02G160700	1034.91	-0.577654	0.212803	-2.71451	0.00663746	0.0462686	1A	288862057	288872048	Domain of unknown function DUF3506 [Source:Ensembl/INTERPRO:IPR021894]	Os10g0485300	Hypothetical conserved gene: Os10t0485300-01	EX1	UniProtKB Gene Name	1451.28	1348.55	919.298	852.071	800.399	837.889
TraesCS1A02G161200	1019.74	-1.9635	0.313812	-6.25694	3.92609e-10	5.01053e-08	1A	290123278	290127360	MATH/TRAF domain [Source:Ensembl/INTERPRO:IPR002083]	Os10g0478500	MATH domain containing protein: Os10t0478500-00	two MATH domain containing MDC protein 1, MDC protein having two MATH domains 1	Integrated Rice Science Database	2115.09	1770.7	984.073	423.95	337.125	487.529
TraesCS1A02G162700	3798.91	1.58439	0.484166	3.27241	0.00106637	0.0111311	1A	292077106	292077444	Bifunctional inhibitor/plant lipid transfer protein/seed storage helical domain [Source:Ensembl/INTERPRO:IPR016140]	Os10g0148000	Hypothetical conserved gene: Os10t0148000-01;Lipid transfer protein, Drought tolerance Os10t0148000-02	non-specific lipid transfer protein d11, lipid transfer protein d11, type D non-specific lipid transfer protein 11, Drought-Induced LTP, Drought-Induced lipid transfer protein	Rice Annotation Project Database	731.206	1704.4	3263.01	5290.81	4202.01	7602.02
TraesCS1A02G164700	591.694	-0.624406	0.211378	-2.95398	0.00313704	0.0261022	1A	297696462	297700859	EamA domain [Source:Ensembl/INTERPRO:IPR000620]	Os10g0493900	Protein of unknown function DUF6, transmembrane domain containing protein: Os10t0493900-01	NA	NA	851.079	761.093	542.391	470.829	469.701	455.073
TraesCS1A02G165600	154.34	-1.87041	0.264831	-7.06266	1.63344e-12	4.22683e-10	1A	298152317	298155073	Protein kinase domain [Source:Ensembl/INTERPRO:IPR000719]	NA	NA	NA	NA	259.053	272.792	194.941	66.3803	52.497	80.3753
TraesCS1A02G165700	5328.49	-2.43869	0.350374	-6.96024	3.39705e-12	8.15936e-10	1A	298557743	298566718	Protein TIC110, chloroplastic [Source:Ensembl/INTERPRO:IPR031610]	Os10g0492300	Similar to IAP100: Os10t0492300-01	NA	NA	11392.4	11041.1	4558.54	1900.63	1436.55	1641.67
TraesCS1A02G165800	3890.95	-0.762982	0.222305	-3.43215	0.000598826	0.0070083	1A	298601923	298610934	Protein TIC110, chloroplastic [Source:Ensembl/INTERPRO:IPR031610]	NA	NA	NA	NA	5286.15	5849.44	3554.51	3055.33	2930.37	2669.88
TraesCS1A02G166100	192.096	-1.84313	0.328178	-5.61625	1.95149e-08	1.37671e-06	1A	298635520	298636647	Uncharacterised protein family, basic secretory protein [Source:Ensembl/INTERPRO:IPR007541]	NA	NA	NA	NA	396.789	285.591	218.894	83.775	59.8764	107.652
TraesCS1A02G166600	22.6161	-4.62377	0.926647	-4.98979	6.04463e-07	2.40129e-05	1A	299424945	299426015	Uncharacterised protein family, basic secretory protein [Source:Ensembl/INTERPRO:IPR007541]	Os10g0490900	Similar to Secretory protein: Os10t0490900-00	NA	NA	81.092	36.0965	13.265	1.02162	1.46025	2.76108
TraesCS1A02G168400	676.811	-1.43739	0.301984	-4.75984	1.93745e-06	6.45407e-05	1A	301128322	301134198	NA	Os09g0531100	Conserved hypothetical protein: Os09t0531100-01	NA	NA	1123.82	1253.67	588.593	394.982	365.188	334.615
TraesCS1A02G169500	118.243	-1.57789	0.530506	-2.97432	0.00293643	0.0247496	1A	302198139	302200788	Acetoacetate decarboxylase domain superfamily [Source:Ensembl/INTERPRO:IPR023375]	NA	NA	NA	NA	321.379	141.209	69.127	73.5514	48.9223	55.2662
TraesCS1A02G169600	200.898	-0.693537	0.224056	-3.09537	0.00196567	0.0181161	1A	302628523	302639166	Maf-like protein [Source:Ensembl/INTERPRO:IPR003697]	Os11g0549695	Maf-like protein family protein: Os11t0549695-01	NA	NA	273.677	279.214	192.33	160.391	142.364	157.413
TraesCS1A02G170600	894.21	-1.05886	0.329163	-3.21683	0.00129617	0.0129858	1A	305004105	305006483	Alpha/beta hydrolase fold-1 [Source:Ensembl/INTERPRO:IPR000073]	Os10g0498200	Epoxide hydrolase family protein: Os10t0498200-01	NA	NA	1760.27	1139.8	725.751	669.315	539.086	531.041
TraesCS1A02G171000	4445.85	-1.00336	0.330244	-3.03824	0.00237964	0.0209818	1A	305606261	305608388	Short-chain dehydrogenase/reductase SDR [Source:Ensembl/INTERPRO:IPR002347]	Os10g0496900	Similar to Protochlorophyllide reductase B, chloroplastic: Os10t0496900-01;NADPH: protochlorophyllide oxidoreductase, Chlorophyll synthesis Os10t0496900-02	FADED GREEN LEAF	Committee on Gene Symbolization, Nomenclature and Linkage of the Rice Genetics Cooperative	8426.85	5781.78	3589.46	3384.01	3207.57	2285.41
TraesCS1A02G171200	229.804	-0.705349	0.243932	-2.89158	0.00383309	0.0304547	1A	306117845	306120605	1-acyl-sn-glycerol-3-phosphate acyltransferase [Source:UniProtKB/TrEMBL;Acc:A0A1D5RUR7]	Os10g0497100	Similar to 1-acyl-sn-glycerol-3-phosphate acyltransferase 1, chloroplast precursor EC 2:3:1:51 Lysophosphatidyl acyltransferase 1: Splice isoform 2: Os10t0497100-01	NA	NA	332.951	316.341	206.415	173.64	185.314	164.16
TraesCS1A02G172700	1374.85	-1.67012	0.310677	-5.37574	7.62685e-08	4.23747e-06	1A	308571441	308576188	Pentapeptide repeat [Source:Ensembl/INTERPRO:IPR001646]	Os10g0502000	Similar to Thylakoid lumenal 17:4 kDa protein P17:4 Fragment: Os10t0502000-01	NA	NA	2657.12	2429.05	1190.92	712.052	625.668	634.267
TraesCS1A02G173100	2625.01	-1.87991	0.448735	-4.18935	2.79754e-05	0.000580542	1A	308812574	308816474	Glutamyl-tRNA reductase [Source:UniProtKB/TrEMBL;Acc:A0A1D5RR13]	Os10g0502400	Similar to Glutamyl-tRNA reductase 2 EC 1:2:1:70 GluTR Fragment: Os10t0502400-01;Similar to Glutamyl-tRNA reductase: Os10t0502400-02	glutamyl-tRNA reductase	Integrated Rice Science Database	6912.37	3717.85	1754.98	1428.03	966.014	970.802
TraesCS1A02G173700	264.951	-1.02409	0.256352	-3.99485	6.47365e-05	0.00114894	1A	309742789	309758319	Folylpolyglutamate synthase [Source:UniProtKB/TrEMBL;Acc:A0A1D5RPM5]	Os10g0503200	Similar to Dihydrofolate synthetase /folylpolyglutamate synthetase: Os10t0503200-01;Similar to Folylpolyglutamate synthase: Os10t0503200-02	NA	NA	398.907	419.539	247.615	187.758	168.476	167.412
TraesCS1A02G174500	373.07	0.790802	0.141971	5.57015	2.54523e-08	1.71774e-06	1A	311812456	311816565	Tetraspanin [Source:Ensembl/INTERPRO:IPR000301]	Os10g0503600	Tetraspanin domain containing protein: Os10t0503600-01	TETRASPANIN 14	Committee on Gene Symbolization, Nomenclature and Linkage of the Rice Genetics Cooperative	253.391	280.27	285.146	459.703	481.055	478.854
TraesCS1A02G174700	3401.37	-1.83449	0.241639	-7.59184	3.15389e-14	1.24133e-11	1A	312159893	312161436	Remorin, C-terminal [Source:Ensembl/INTERPRO:IPR005516]	Os10g0503800	Similar to Remorin: Os10t0503800-01;Non-protein coding transcript: Os10t0503800-02	REMORIN 1.2	Committee on Gene Symbolization, Nomenclature and Linkage of the Rice Genetics Cooperative	5576.65	6602.51	3759.87	1475.24	1348.61	1645.37
TraesCS1A02G175500	20.7966	-1.37124	0.491178	-2.79175	0.00524246	0.0387411	1A	313489231	313491849	Low-temperature-induced 78kDa/65kDa [Source:Ensembl/INTERPRO:IPR037491]	Os10g0505900	Conserved hypothetical protein: Os10t0505900-01	NA	NA	23.1567	36.0899	30.2854	12.2552	7.29211	15.7003
TraesCS1A02G176300	712.401	0.729341	0.199953	3.64756	0.000264738	0.00360653	1A	314620483	314624358	YABBY protein [Source:Ensembl/INTERPRO:IPR006780]	Os10g0508300	YABBY family transcription factor, Leaf development Os10t0508300-01	YABBY3	Committee on Gene Symbolization, Nomenclature and Linkage of the Rice Genetics Cooperative	450.196	497.861	658.03	977.474	844.076	846.768
TraesCS1A02G176700	2631.03	0.559247	0.193863	2.88476	0.00391711	0.0309856	1A	317810558	317815516	SANT/Myb domain [Source:Ensembl/INTERPRO:IPR001005]	NA	NA	NA	NA	2428.7	1993.65	1961.41	3372.14	3507.58	2522.73
TraesCS1A02G177800	1424.28	-1.57273	0.419398	-3.74998	0.000176851	0.00260806	1A	321110255	321114846	Cytochrome P450 [Source:Ensembl/INTERPRO:IPR001128]	Os10g0512400	Coniferaldehyde 5-hydroxylase, Lignin biosynthesis Os10t0512400-01	coniferaldehyde 5-hydroxylase 1, ferulate 5-hydroxylase 1	Rice Annotation Project Database	3211.59	2206.8	977.675	893.616	741.629	514.377
TraesCS1A02G179500	167.798	-1.66329	0.286829	-5.79888	6.67585e-09	5.63382e-07	1A	324494215	324498371	Plastid lipid-associated protein/fibrillin conserved domain [Source:Ensembl/INTERPRO:IPR006843]	Os10g0509200	Similar to plastid-lipid associated protein PAP / fibrillin family protein: Os10t0509200-01	NA	NA	321.494	269.668	174.367	85.8198	74.485	80.9551
TraesCS1A02G179700	423.741	-0.892349	0.280785	-3.17805	0.00148268	0.0144585	1A	324609925	324619770	DNA mismatch repair protein MutS, C-terminal [Source:Ensembl/INTERPRO:IPR000432]	Os10g0509000	Similar to MutS domain V family protein, expressed: Os10t0509000-01	NA	NA	654.132	649.602	349.175	317.6	293.824	278.115
TraesCS1A02G180000	23.414	-2.976	0.572815	-5.19539	2.0429e-07	9.74371e-06	1A	325032422	325033066	Pectinesterase inhibitor domain [Source:Ensembl/INTERPRO:IPR006501]	Os10g0508700	Pectinesterase inhibitor domain containing protein: Os10t0508700-01	NA	NA	47.8204	53.1032	23.7294	6.133	5.12082	4.57731
TraesCS1A02G180800	483.283	-0.849288	0.282029	-3.01135	0.0026009	0.0224881	1A	327005244	327014951	Aldo/keto reductase, conserved site [Source:Ensembl/INTERPRO:IPR018170]	Os10g0517400	Aldo/keto reductase family protein: Os10t0517400-01	NA	NA	747.642	723.224	394.435	379.572	339.637	315.187
TraesCS1A02G183000	199.455	-0.962702	0.177085	-5.43639	5.4372e-08	3.21186e-06	1A	331318066	331323293	Trehalase [Source:UniProtKB/TrEMBL;Acc:A0A1D5RZT1]	Os10g0521000	Similar to TRE1 protein Fragment: Os10t0521000-01	TREHALASE 1	Committee on Gene Symbolization, Nomenclature and Linkage of the Rice Genetics Cooperative	285.107	248.38	257.405	147.059	127.601	131.176
TraesCS1A02G183400	345.029	-1.1587	0.30411	-3.81014	0.000138886	0.00214757	1A	333134461	333139522	Homeobox domain [Source:Ensembl/INTERPRO:IPR001356]	Os10g0534900	Similar to Prep Fragment: Os10t0534900-01	NA	NA	645.471	428.828	355.826	272.672	198.329	169.048
TraesCS1A02G184900	186.766	-0.832106	0.226272	-3.67746	0.000235569	0.00328178	1A	335545266	335546654	Ornithine cyclodeaminase/mu-crystallin [Source:Ensembl/INTERPRO:IPR003462]	Os10g0533200	NADP-binding domain containing protein: Os10t0533200-01	NA	NA	280.859	240.977	196.033	141.983	116.025	144.72
TraesCS1A02G185200	295.84	-2.03492	0.366191	-5.55701	2.74442e-08	1.83106e-06	1A	335830804	335831785	PAM68-like [Source:Ensembl/INTERPRO:IPR021855]	Os10g0533100	Similar to ABC-type Co2+ transport system, permease component: Os10t0533100-01	NA	NA	587.976	592.427	246.404	134.862	99.3203	114.051
TraesCS1A02G185700	56.9245	-1.92449	0.468853	-4.10468	4.04881e-05	0.000785559	1A	336475940	336477065	Heavy metal-associated domain, HMA [Source:Ensembl/INTERPRO:IPR006121]	Os10g0532300	Heavy metal transport/detoxification protein domain containing protein: Os10t0532300-01	NA	NA	147.743	66.8937	55.9337	23.5024	18.9965	28.4776
TraesCS1A02G187300	538.373	0.573941	0.19631	2.92364	0.00345963	0.0280975	1A	338214692	338217213	Peptidase S8/S53 domain [Source:Ensembl/INTERPRO:IPR000209]	Os10g0524600	Peptidase S8, subtilisin-related domain containing protein: Os10t0524600-01	Subtilisin 61, SUBTILISIN 61	Integrated Rice Science Database	384.967	439.442	473.173	600.492	771.442	560.722
TraesCS1A02G188700	632.99	-0.680006	0.212046	-3.20688	0.00134184	0.0133548	1A	341015026	341017660	Phloem protein 2-like [Source:Ensembl/INTERPRO:IPR025886]	Os02g0224900	Similar to ATPP2-A13: Os02t0224900-01	NA	NA	839.66	893.838	605.112	549.538	458.965	450.824
TraesCS1A02G189200	435.15	-0.891197	0.320519	-2.78048	0.00542783	0.039797	1A	342391689	342393474	Serine aminopeptidase, S33 [Source:Ensembl/INTERPRO:IPR022742]	Os10g0521500	Esterase/lipase/thioesterase domain containing protein: Os10t0521500-01	NA	NA	790.392	546.695	359.802	370.771	275.779	267.461
TraesCS1A02G189300	59.8493	-1.46933	0.389715	-3.77027	0.000163074	0.00243944	1A	342433545	342435218	Alpha/beta hydrolase fold-1 [Source:Ensembl/INTERPRO:IPR000073]	Os10g0521400	Alpha/beta hydrolase fold-1 domain containing protein: Os10t0521400-01	NA	NA	121.599	80.6775	61.5457	41.8778	24.8057	28.59
TraesCS1A02G191300	615.94	-0.856175	0.212799	-4.0234	5.73634e-05	0.0010442	1A	345783582	345786960	Ribokinase/fructokinase [Source:Ensembl/INTERPRO:IPR002139]	Os10g0573000	Similar to Carbohydrate kinase-like protein: Os10t0573000-01	NA	NA	895.939	888.469	597.279	433.037	464.584	416.332
TraesCS1A02G191800	1475.83	-1.50692	0.338317	-4.45415	8.42242e-06	0.000217345	1A	347319840	347322090	Mitochondrial substrate/solute carrier [Source:Ensembl/INTERPRO:IPR018108]	Os10g0573700	Similar to Mitochondrial carnitine/acylcarnitine carrier-like protein A BOUT DE SOUFFLE Carnitine/acylcarnitine translocase-like protein CAC-like protein: Os10t0573700-01;Similar to Mitochondrial carnitine/acylcarnitine carrier-like protein A BOUT DE SOUFFLE Carnitine/acylcarnitine translocase-like protein CAC-like protein: Os10t0573700-02	NA	NA	3092.13	2267.47	1191.17	848.798	757.325	698.097
TraesCS1A02G192200	547.271	-0.568607	0.195534	-2.90797	0.00363787	0.0292059	1A	347619020	347621797	NA	NA	NA	NA	NA	723.682	717.278	520.949	435.841	408.296	477.582
TraesCS1A02G193500	1657.97	-1.42725	0.25472	-5.60322	2.10403e-08	1.46865e-06	1A	350749390	350752293	Plastid lipid-associated protein/fibrillin conserved domain [Source:Ensembl/INTERPRO:IPR006843]	Os10g0575700	Similar to plastid-lipid associated protein 3: Os10t0575700-00	PAP3	UniProtKB Gene Name	3029.96	2604	1618.3	924.397	916.431	854.732
TraesCS1A02G194200	116.869	1.94269	0.583485	3.32946	0.000870138	0.00946902	1A	351474705	351476085	Tetratricopeptide-like helical domain superfamily [Source:Ensembl/INTERPRO:IPR011990]	Os10g0576600	Tetratricopeptide-like helical domain containing protein: Os10t0576600-01;Hypothetical conserved gene: Os10t0576600-02	NA	NA	14.4782	47.7718	81.4543	106.236	169.319	281.953
TraesCS1A02G195200	641.05	-0.926053	0.250263	-3.70032	0.000215328	0.00304785	1A	352173116	352180076	Glycerol-3-phosphate acyltransferase, chloroplastic [Source:UniProtKB/TrEMBL;Acc:A0A1D5RZT6]	Os10g0577900	Similar to Glycerol-3-phosphate acyltransferase Fragment: Os10t0577900-01	glycerol-3-phosphate acyltransferase	Integrated Rice Science Database	1012.32	938.334	570.143	449.873	428.318	447.316
TraesCS1A02G195500	3699.75	-1.03294	0.27464	-3.76105	0.0001692	0.00251342	1A	353256784	353259995	CS domain [Source:Ensembl/INTERPRO:IPR007052]	Os10g0577700	CS domain containing protein: Os10t0577700-01	NA	NA	5793.35	5848.93	3269.56	2702.4	2609.52	1974.73
TraesCS1A02G195900	221.507	-2.89807	0.348079	-8.32591	8.36862e-17	6.42559e-14	1A	353913629	353917286	Xyloglucan endotransglucosylase/hydrolase [Source:UniProtKB/TrEMBL;Acc:W4ZNR8]	Os10g0577500	Concanavalin A-like lectin/glucanase, subgroup domain containing protein: Os10t0577500-01;Hypothetical conserved gene: Os10t0577500-02	XYLOGLUCAN ENDOTRANSGLUCOSYDASE/HYDROLASE 25	Committee on Gene Symbolization, Nomenclature and Linkage of the Rice Genetics Cooperative	480.518	469.174	222.424	46.9793	51.778	58.171
TraesCS1A02G196500	1983.36	-1.87871	0.327889	-5.72972	1.00598e-08	8.0035e-07	1A	354934937	354937526	CidB/LrgB family [Source:Ensembl/INTERPRO:IPR007300]	Os10g0578800	Similar to LrgB-like family protein, expressed: Os10t0578800-01;LrgB-like protein family protein: Os10t0578800-02	NA	NA	4060.44	3614.53	1681.52	890.654	879.089	773.91
TraesCS1A02G197900	568.425	-0.722004	0.237793	-3.03627	0.00239527	0.0210958	1A	355718260	355719087	Domain of unknown function DUF861, cupin-3 [Source:Ensembl/INTERPRO:IPR008579]	Os02g0784900	RmlC-like jelly roll fold domain containing protein: Os02t0784900-01	NA	NA	753.215	865.403	505.366	428.175	451.579	406.813
TraesCS1A02G198400	1866.4	-0.842131	0.225496	-3.73458	0.000188031	0.00273929	1A	356471270	356474267	ATP-dependent Clp protease proteolytic subunit [Source:UniProtKB/TrEMBL;Acc:W4ZR65]	Os10g0580800	Similar to NClpP4 Fragment: Os10t0580800-01	CHLOROPLAST PROTEASE 4	Committee on Gene Symbolization, Nomenclature and Linkage of the Rice Genetics Cooperative	2666.85	2801.55	1720.93	1381.06	1389.55	1238.45
TraesCS1A02G200000	3633.9	-1.87557	0.284505	-6.59239	4.32814e-11	7.67867e-09	1A	359689254	359690781	Cyanobacterial aminoacyl-tRNA synthetase, CAAD domain [Source:Ensembl/INTERPRO:IPR025564]	Os10g0536500	Peptidase S10, serine carboxypeptidase, active site domain containing protein: Os10t0536500-01	NA	NA	6550.49	7055.08	3528.42	1684.8	1371.52	1613.07
TraesCS1A02G200200	45.2345	0.920782	0.300241	3.06681	0.00216356	0.0195175	1A	360009367	360011036	Peroxidase [Source:UniProtKB/TrEMBL;Acc:W4ZRX2]	Os10g0536700	Similar to Peroxidase 1: Os10t0536700-01	class III peroxidase 128	Integrated Rice Science Database	27.507	30.7857	35.0402	59.2451	59.8378	58.9914
TraesCS1A02G201400	264.319	-1.21572	0.284596	-4.27173	1.93959e-05	0.000427705	1A	362403114	362405555	NT-type C2 domain [Source:Ensembl/INTERPRO:IPR019448]	Os10g0539700	Conserved hypothetical protein: Os10t0539700-01	NA	NA	487.728	352.404	268.77	191.996	140.001	145.018
TraesCS1A02G202300	497.125	-0.595825	0.201224	-2.96101	0.00306633	0.0256277	1A	363451669	363455323	PPM-type phosphatase, divalent cation binding [Source:Ensembl/INTERPRO:IPR000222]	Os10g0541200	Similar to Protein phosphatase 2C containing protein, expressed: Os10t0541200-01	Protein phosphatase 113	Integrated Rice Science Database	594.956	506.354	693.069	379.96	350.912	457.499
TraesCS1A02G202900	8.9503	-4.90672	1.20649	-4.06695	4.76323e-05	0.000895247	1A	364046611	364046856	EC protein III [Source:UniProtKB/Swiss-Prot;Acc:P30570]	Os10g0542100	Plant EC metallothionein-like protein, family 15 protein: Os10t0542100-01	METALLOTHIONEIN II-1A	Committee on Gene Symbolization, Nomenclature and Linkage of the Rice Genetics Cooperative	24.647	13.9063	13.5246	0	0.737498	0.8864
TraesCS1A02G205600	255.363	-1.1397	0.264359	-4.31119	1.6238e-05	0.000369194	1A	368196476	368198581	Uncharacterised conserved protein UCP014543 [Source:Ensembl/INTERPRO:IPR016621]	Os10g0545100	Similar to predicted protein: Os10t0545100-01	NA	NA	406.896	409.797	237.808	158.348	159.156	160.173
TraesCS1A02G206900	1348.89	-0.955671	0.260949	-3.66229	0.000249975	0.00344688	1A	369048987	369054383	Cytochrome P450 [Source:Ensembl/INTERPRO:IPR001128]	Os10g0546600	Similar to Chloroplast carotenoid epsilon-ring hydroxylase: Os10t0546600-01	P-450 97C2	Committee on Gene Symbolization, Nomenclature and Linkage of the Rice Genetics Cooperative	2134.46	2046.75	1159.57	963.957	913.72	874.904
TraesCS1A02G208400	618.686	-0.76837	0.2301	-3.33929	0.000839922	0.00919575	1A	370021551	370025217	Mur ligase, C-terminal [Source:Ensembl/INTERPRO:IPR004101]	Os10g0548900	UDP-N-acetylmuramoylalanyl-D-glutamate-2,6-diaminopimelate ligase domain containing protein: Os10t0548900-01;Similar to MURE; ATP binding / acid-amino acid ligase/ ligase: Os10t0548900-02	MURE	UniProtKB Gene Name	869.781	891.617	578.199	505.511	468.827	398.18
TraesCS1A02G210600	73.5423	-0.920103	0.282816	-3.25336	0.00114048	0.0117476	1A	372942515	372944762	Flavin monooxygenase FMO [Source:Ensembl/INTERPRO:IPR000960]	Os10g0553800	Flavin-containing monooxygenase FMO family protein: Os10t0553800-01	NA	NA	85.4345	92.3638	109.905	63.3395	42.3452	47.8651
TraesCS1A02G211300	677.68	-1.41318	0.335905	-4.20707	2.58704e-05	0.000542144	1A	374167247	374169463	QWRF family [Source:Ensembl/INTERPRO:IPR007573]	Os10g0554900	Protein of unknown function DUF566 family protein: Os10t0554900-01;Protein of unknown function DUF566 domain containing protein: Os10t0554900-02	NA	NA	1431.61	898.051	626.745	464.725	323.892	321.059
TraesCS1A02G211600	131.999	-0.929701	0.318181	-2.92193	0.00347873	0.0282233	1A	374217713	374219255	Putative pre-16S rRNA nuclease [Source:Ensembl/INTERPRO:IPR005227]	Os10g0555200	Resolvase, holliday junction-type, YqgF-like domain containing protein: Os10t0555200-01	NA	NA	188.335	216.658	114.61	106.292	93.4524	72.6457
TraesCS1A02G212400	2947.46	-0.70422	0.259411	-2.71469	0.00663383	0.0462501	1A	375112041	375113726	Major pollen allergen Lol pI [Source:Ensembl/INTERPRO:IPR005795]	Os10g0555900	Similar to Beta-expansin: Os10t0555900-01;Beta-expansin precursor: Os10t0555900-02	BETA-EXPANSIN 3	Committee on Gene Symbolization, Nomenclature and Linkage of the Rice Genetics Cooperative	3750.11	2760.22	4447.52	2868.51	1940.92	1917.5
TraesCS1A02G213000	1193.82	-0.514412	0.157613	-3.26376	0.00109944	0.0113925	1A	376501862	376506945	Pyruvate kinase [Source:Ensembl/INTERPRO:IPR001697]	Os10g0571200	Similar to Pyruvate kinase isozyme G, chloroplast EC 2:7:1:40 Fragment: Os10t0571200-01;Similar to Pyruvate kinase: Os10t0571200-02	NA	NA	1613.79	1379.92	1220.97	999.843	946.59	1001.84
TraesCS1A02G213400	554.769	-0.804602	0.191293	-4.20613	2.5978e-05	0.000543702	1A	376670249	376674535	Putative S-adenosyl-L-methionine-dependent methyltransferase [Source:Ensembl/INTERPRO:IPR004159]	Os10g0569300	Protein of unknown function DUF248, methyltransferase putative family protein: Os10t0569300-01	NA	NA	797.437	727.098	592.42	423.818	349.998	437.845
TraesCS1A02G213600	405.094	-1.27727	0.312933	-4.08161	4.47241e-05	0.000851868	1A	376784997	376786845	HAD hydrolase, subfamily IA [Source:Ensembl/INTERPRO:IPR006439]	NA	NA	NA	NA	846.995	447.998	426.239	268.66	213.122	227.55
TraesCS1A02G214300	162.194	-1.16412	0.296212	-3.93002	8.49374e-05	0.00142896	1A	377426421	377429880	Putative fluoride ion transporter CrcB [Source:Ensembl/INTERPRO:IPR003691]	Os10g0567000	Camphor resistance CrcB protein family protein: Os10t0567000-01;Hypothetical gene: Os10t0567000-02	NA	NA	303.963	213.362	156.192	108.261	92.6315	98.7558
TraesCS1A02G214600	649.82	-0.860061	0.245183	-3.50784	0.000451767	0.00559772	1A	377499763	377502642	GroES-like superfamily [Source:Ensembl/INTERPRO:IPR011032]	Os10g0566700	Chaperonin Cpn10 family protein: Os10t0566700-00	NA	NA	971.2	953.734	589.844	488.707	489.768	405.665
TraesCS1A02G214700	62.4379	1.01689	0.332218	3.06091	0.00220668	0.0198224	1A	377613069	377615762	Glycoside hydrolase, family 32 [Source:Ensembl/INTERPRO:IPR001362]	NA	NA	NA	NA	30.3939	41.3975	51.1089	73.5323	72.9247	105.27
TraesCS1A02G217300	1605.25	-0.955268	0.199667	-4.78431	1.7158e-06	5.83326e-05	1A	385350140	385353160	Peptide methionine sulphoxide reductase MsrA [Source:Ensembl/INTERPRO:IPR002569]	Os10g0563600	Similar to Peptide methionine sulfoxide reductase EC 1:8:4:6 Protein- methionine-S-oxide reductase Peptide MetO reductase: Os10t0563600-01;Similar to peptide methionine sulfoxide reductase: Os10t0563600-02	Methionine sulfoxide reductase A4, Methionine sulfoxide reductase A4.1	Integrated Rice Science Database	2283.54	2438.61	1632.45	1174.84	1046.2	1055.85
TraesCS1A02G218700	674.02	-0.64366	0.140112	-4.59391	4.35026e-06	0.000125696	1A	387359860	387363581	Serine hydroxymethyltransferase [Source:Ensembl/INTERPRO:IPR001085]	Os12g0409000	Similar to Serine hydroxymethyltransferase: Os12t0409000-01	serine hydroxymethyltransferase 3	Integrated Rice Science Database	780.164	899.089	786.641	492.28	540.463	545.485
TraesCS1A02G220300	81.0082	-1.7347	0.544456	-3.18611	0.00144198	0.0141412	1A	389129281	389131767	CO-like protein [Source:UniProtKB/TrEMBL;Acc:A0A097P9M1]	Os10g0560400	Similar to CONSTANS-like protein CO9 Fragment: Os10t0560400-01	CCT domain-containing gene 35, CCT (CO, CO-LIKE and TOC1) domain protein 35, CCT domain protein 35, CCT MOTIF FAMILY (CMF) gene 11	Integrated Rice Science Database	212.817	95.5419	65.3451	60.2665	26.2702	25.8089
TraesCS1A02G222900	283.264	-1.26218	0.278872	-4.52602	6.01037e-06	0.000164688	1A	392744232	392747376	NA	Os05g0353300	Pentatricopeptide repeat containing protein: Os05t0353300-00	NA	NA	496.495	437.346	266.026	184.867	152.457	162.393
TraesCS1A02G223300	337.786	-1.83738	0.273111	-6.72757	1.72516e-11	3.33889e-09	1A	393461156	393469918	Tocopherol cyclase [Source:Ensembl/INTERPRO:IPR025893]	NA	NA	NA	NA	648.223	568.291	366.954	173.791	131.501	137.958
TraesCS1A02G224700	2226.8	-0.848043	0.233468	-3.63237	0.000280828	0.00378943	1A	394588931	394607136	UbiA prenyltransferase family [Source:Ensembl/INTERPRO:IPR000537]	Os05g0349700	Chl synthase, Chl biosynthesis Os05t0349700-01;Similar to Chlorophyll synthase: Os05t0349700-02;Similar to Chlorophyll synthase: Os05t0349700-03	YELLOW GREEN LEAF 1	Committee on Gene Symbolization, Nomenclature and Linkage of the Rice Genetics Cooperative	3118.04	3420.26	2051.67	1650.56	1710.72	1409.55
TraesCS1A02G226700	57.5301	-1.38653	0.507775	-2.7306	0.006322	0.0445168	1A	397081988	397084196	PMR5 N-terminal domain [Source:Ensembl/INTERPRO:IPR025846]	Os05g0356700	Protein of unknown function DUF231, plant domain containing protein: Os05t0356700-01	trichome birefringence-like 4	Integrated Rice Science Database	146.186	60.5048	43.5407	35.7457	34.2777	24.9263
TraesCS1A02G228000	335.211	-0.625779	0.160804	-3.89157	9.95992e-05	0.00163338	1A	399229267	399232767	PPM-type phosphatase domain [Source:Ensembl/INTERPRO:IPR001932]	Os05g0358500	Protein phosphatase 2C domain containing protein: Os05t0358500-01;Protein phosphatase 2C domain containing protein: Os05t0358500-02	protein phosphatase 2C48, protein phosphatase 2C 48, protein phosphatase 75	Integrated Rice Science Database	425.517	418.222	376.696	260.428	241.384	289.02
TraesCS1A02G228500	66.7808	-1.05417	0.384046	-2.74491	0.0060528	0.0431434	1A	399825242	399826597	Zinc finger, RING-type [Source:Ensembl/INTERPRO:IPR001841]	Os05g0360400	Zinc finger, RING/FYVE/PHD-type domain containing protein: Os05t0360400-01	NA	NA	69.4955	102.975	97.5567	31.6667	33.5722	65.4184
TraesCS1A02G229800	97.3162	-1.47643	0.336622	-4.38603	1.15437e-05	0.000280431	1A	402277350	402278875	F-box-like domain superfamily [Source:Ensembl/INTERPRO:IPR036047]	Os05g0365000	Conserved hypothetical protein: Os05t0365000-00	NA	NA	192.534	136.94	100.369	49.028	42.3167	62.7094
TraesCS1A02G230300	1601.56	0.589451	0.207399	2.84211	0.00448158	0.0343317	1A	402941256	402946713	WD40 repeat [Source:Ensembl/INTERPRO:IPR001680]	Os05g0363500	Hypothetical conserved gene: Os05t0363500-01	NA	NA	1353.09	1436.12	1048.41	2059.77	2145.57	1566.43
TraesCS1A02G231500	80.6728	-1.39023	0.270658	-5.13649	2.79923e-07	1.26308e-05	1A	404625536	404628901	Pectinesterase [Source:UniProtKB/TrEMBL;Acc:A0A1D5RQM9]	Os05g0361500	Similar to Pectinesterase: Os05t0361500-01	PECTIN METHYLESTERASE 17	Committee on Gene Symbolization, Nomenclature and Linkage of the Rice Genetics Cooperative	130.265	125.256	95.6017	42.8951	50.3233	39.6957
TraesCS1A02G234400	178.162	-1.01758	0.372092	-2.73476	0.00624256	0.0441283	1A	409835900	409838736	Peptide chain release factor class I/class II [Source:Ensembl/INTERPRO:IPR000352]	Os05g0375600	Similar to Peptide chain release factor 2: Os05t0375600-00	NA	NA	331.397	257.272	127.571	132.342	122.874	97.5177
TraesCS1A02G235000	162.016	-2.1562	0.218597	-9.86384	5.97201e-23	1.27141e-19	1A	415297273	415299492	Peptide chain release factor eRF1/aRF1 [Source:Ensembl/INTERPRO:IPR004403]	Os05g0373900	Similar to Eukaryotic peptide chain release factor subunit 1 eRF1 Eukaryotic release factor 1 TB3-1 Cl1 protein: Os05t0373900-01	NA	NA	286.576	247.325	259.34	65.3628	48.8616	64.6322
TraesCS1A02G235900	195.182	0.71162	0.257035	2.76857	0.00563021	0.0408714	1A	418034034	418040242	NA	Os05g0373500	Hypothetical conserved gene: Os05t0373500-00	NA	NA	102.507	156.714	183.156	235.272	262.601	230.841
TraesCS1A02G236000	515.96	0.523363	0.149	3.5125	0.000443906	0.00552077	1A	418041086	418046903	RNA recognition motif domain [Source:Ensembl/INTERPRO:IPR000504]	Os05g0373400	Ribonucleoprotein, BRUNO-like domain containing protein: Os05t0373400-01;Similar to cDNA clone:J033067B10, full insert sequence: Os05t0373400-02	NA	NA	438.064	394.767	438.256	595.571	665.974	563.125
TraesCS1A02G237100	77.1636	-0.863577	0.286255	-3.01681	0.00255453	0.0221404	1A	420394346	420397136	JAB1/MPN/MOV34 metalloenzyme domain [Source:Ensembl/INTERPRO:IPR000555]	Os05g0371200	Similar to 26S proteasome non-ATPase regulatory subunit 14 26S proteasome regulatory subunit rpn11: Os05t0371200-01	NA	NA	122.999	96.5527	79.5725	57.217	46.7155	59.9245
TraesCS1A02G237800	895.858	-1.20977	0.28397	-4.2602	2.04241e-05	0.000446802	1A	423675499	423676890	NA	Os01g0680600	Conserved hypothetical protein: Os01t0680600-01;Conserved hypothetical protein: Os01t0680600-02	NA	NA	1528.88	1438.46	786.116	574.081	575.819	471.788
TraesCS1A02G238700	449.297	-0.664018	0.192441	-3.45051	0.000559534	0.00664475	1A	425255500	425265407	Nitronate monooxygenase [Source:Ensembl/INTERPRO:IPR004136]	Os08g0485400	Similar to Oxidoreductase: Os08t0485400-01;Similar to 2-nitropropane dioxygenase-like protein: Os08t0485400-02	NA	NA	518.311	660.31	474.506	325.857	375.847	340.952
TraesCS1A02G239000	573.809	-1.26818	0.308501	-4.11077	3.94334e-05	0.00076956	1A	426299171	426304342	NA	NA	NA	NA	NA	1069.68	883.178	480.907	320.704	369.087	319.294
TraesCS1A02G239100	1087.92	-0.523419	0.182008	-2.87581	0.00402995	0.0316749	1A	426518618	426523264	Calmodulin-binding domain, plant [Source:Ensembl/INTERPRO:IPR012417]	Os05g0381700	Calmodulin-binding protein, plant domain containing protein: Os05t0381700-01;Similar to calmodulin-binding protein-related: Os05t0381700-02	NA	NA	1483.18	1301.27	1066.16	967.016	897.968	811.927
TraesCS1A02G241000	1599.5	-1.05171	0.308107	-3.41347	0.00064141	0.00739944	1A	428546384	428550024	Coenzyme F420 hydrogenase/dehydrogenase beta subunit, N-terminal [Source:Ensembl/INTERPRO:IPR007516]	Os04g0320100	Coenzyme F420 hydrogenase/dehydrogenase beta subunit, N-terminal domain containing protein: Os04t0320100-01	NA	NA	2873.42	2325.82	1275.34	1182.77	977.572	962.094
TraesCS1A02G242600	871.521	-0.550761	0.175955	-3.13012	0.00174734	0.01651	1A	430605350	430611761	Protein RETICULATA-related [Source:Ensembl/INTERPRO:IPR021825]	Os05g0388600	Protein of unknown function DUF3411 domain containing protein: Os05t0388600-01	NA	NA	1205.72	1047.7	855.747	694.507	700.938	724.513
TraesCS1A02G243700	1011.19	-1.01855	0.297814	-3.4201	0.000625973	0.00726006	1A	432193618	432202573	Small GTP-binding protein domain [Source:Ensembl/INTERPRO:IPR005225]	Os05g0390100	Dynamin family protein: Os05t0390100-01	NA	NA	1655.52	1560.3	846.842	769.981	694.757	539.742
TraesCS1A02G245700	258.812	0.725042	0.153928	4.71026	2.47403e-06	7.91503e-05	1A	435057160	435064141	SNF2-related, N-terminal domain [Source:Ensembl/INTERPRO:IPR000330]	Os05g0392400	SNF2-related domain containing protein: Os05t0392400-01	NA	NA	196.79	202.725	186.359	312.465	334.541	319.988
TraesCS1A02G247500	639.962	0.733843	0.266478	2.75386	0.00588961	0.0422891	1A	439066057	439074664	Domain of unknown function DUF632 [Source:Ensembl/INTERPRO:IPR006867]	Os05g0394200	Hypothetical conserved gene: Os05t0394200-01	NA	NA	357.458	411.84	670.915	773.067	831.901	794.593
TraesCS1A02G250100	494.11	-1.214	0.327219	-3.71005	0.000207222	0.00295994	1A	441927241	441929536	Dienelactone hydrolase [Source:Ensembl/INTERPRO:IPR002925]	Os05g0400100	Dienelactone hydrolase domain containing protein: Os05t0400100-01	NA	NA	829.66	850.36	392.18	322.81	321.908	247.741
TraesCS1A02G250700	160.013	1.08658	0.368385	2.94958	0.00318204	0.0263986	1A	442470888	442476407	Sulfotransferase [Source:UniProtKB/TrEMBL;Acc:A0A096UJX3]	Os03g0363950	Similar to nodulation protein-related: Os03t0363950-00	NA	NA	72.3659	87.0407	146.699	204.255	156.056	293.661
TraesCS1A02G251200	4422.24	-1.88376	0.363148	-5.18731	2.13353e-07	1.00734e-05	1A	442613331	442614743	TPM domain [Source:Ensembl/INTERPRO:IPR007621]	Os05g0401100	Protein of unknown function DUF477 family protein: Os05t0401100-01;Protein of unknown function DUF477 family protein: Os05t0401100-02	NA	NA	10173.1	7119.24	3584.53	2185.09	1870.84	1600.7
TraesCS1A02G252300	186.039	-0.69735	0.238386	-2.9253	0.0034412	0.0279867	1A	444122390	444123580	Transcription termination factor, mitochondrial/chloroplastic [Source:Ensembl/INTERPRO:IPR003690]	Os05g0404000	Mitochodrial transcription termination factor-related family protein: Os05t0404000-01	NA	NA	259.177	244.173	188.51	124.629	170.806	128.94
TraesCS1A02G252400	868.633	-1.04712	0.239645	-4.36947	1.24546e-05	0.000298881	1A	444124496	444127602	Peptide methionine sulphoxide reductase MrsB [Source:Ensembl/INTERPRO:IPR002579]	Os05g0404200	Methionine sulphoxide reductase B domain containing protein: Os05t0404200-01;Similar to Peptide methionine sulfoxide reductase B3, chloroplastic: Os05t0404200-02	Methionine sulfoxide reductase B3	Integrated Rice Science Database	1374.21	1326.01	812.94	540.433	588.467	569.739
TraesCS1A02G252700	756.011	-1.31457	0.257584	-5.10346	3.33493e-07	1.46941e-05	1A	444144690	444146823	RPH1 [Source:Ensembl/TAIR_homology;TAIR:AT2G48070]	Os05g0404400	Similar to RPH1 RESISTANCE TO PHYTOPHTHORA 1: Os05t0404400-01;Similar to RPH1 RESISTANCE TO PHYTOPHTHORA 1: Os05t0404400-02	NA	NA	1261.41	1258.26	716.222	452.498	434.302	413.373
TraesCS1A02G253400	1902.63	-1.79287	0.374857	-4.78282	1.72851e-06	5.86737e-05	1A	445257710	445277310	Pyruvate, phosphate dikinase [Source:UniProtKB/TrEMBL;Acc:A0A1D5RX10]	Os05g0405000	Orthophosphate dikinase precursor EC 2:7:9:1: Os05t0405000-01;Similar to Isoform 2 of Pyruvate, phosphate dikinase 1, chloroplastic: Os05t0405000-02	FLOURY ENDOSPERM 4	Committee on Gene Symbolization, Nomenclature and Linkage of the Rice Genetics Cooperative	4293.02	3035.22	1530.91	1081.26	720.385	754.971
TraesCS1A02G254000	84.0516	-2.53066	0.483214	-5.23715	1.63079e-07	8.0571e-06	1A	445546796	445549613	Cytochrome P450 [Source:Ensembl/INTERPRO:IPR001128]	Os05g0405600	Similar to Cytochrome P450 CYP721B4: Os05t0405600-01;Cytochrome P450 family protein: Os05t0405600-02	NA	NA	224.36	142.243	63.4273	28.5978	22.6123	23.0697
TraesCS1A02G254400	1522.32	-1.3741	0.265974	-5.1663	2.38779e-07	1.1062e-05	1A	445914781	445917729	WAT1-related protein [Source:Ensembl/INTERPRO:IPR030184]	Os05g0406000	Conserved hypothetical protein: Os05t0406000-01	NA	NA	2714.29	2426.7	1450.61	949.917	828.821	763.585
TraesCS1A02G254500	14.7968	-1.45839	0.524606	-2.77996	0.00543652	0.0398377	1A	445934353	445938890	Inosine/uridine-preferring nucleoside hydrolase domain [Source:Ensembl/INTERPRO:IPR001910]	Os05g0406100	Inosine/uridine-preferring nucleoside hydrolase domain containing protein: Os05t0406100-01;Hypothetical conserved gene: Os05t0406100-02;Hypothetical conserved gene: Os05t0406100-03	NA	NA	27.496	16.9829	20.8169	7.14844	8.01954	8.31706
TraesCS1A02G254800	331.406	0.6588	0.217248	3.03249	0.00242549	0.0213258	1A	446236432	446237616	Leucine-rich repeat [Source:Ensembl/INTERPRO:IPR001611]	Os05g0406800	Leucine-rich repeat, N-terminal domain containing protein: Os05t0406800-01;Leucine-rich repeat, N-terminal domain containing protein: Os05t0406800-02	NA	NA	267.866	253.728	250.086	437.224	470.088	309.446
TraesCS1A02G255800	1480.83	-1.29038	0.466162	-2.76808	0.00563876	0.0409018	1A	448033492	448037889	Transketolase, N-terminal [Source:Ensembl/INTERPRO:IPR005474]	Os05g0408900	Similar to 1-deoxy-D-xylulose-5-phosphate synthase: Os05t0408900-01;Similar to 1-deoxy-D-xylulose-5-phosphate synthase: Os05t0408900-02;Similar to 1-D-deoxyxylulose 5-phosphate synthase: Os05t0408900-03;Similar to 1-D-deoxyxylulose 5-phosphate synthase: Os05t0408900-04	1-DEOXY-D-XYLULOSE 5-PHOSPHATE SYNTHASE 1	Committee on Gene Symbolization, Nomenclature and Linkage of the Rice Genetics Cooperative	3690.34	1730.15	886.658	1044.71	863.242	669.882
TraesCS1A02G257900	62.289	-2.41673	0.387505	-6.23665	4.47028e-10	5.59825e-08	1A	449820375	449831326	Proton-dependent oligopeptide transporter family [Source:Ensembl/INTERPRO:IPR000109]	Os05g0410900	Similar to peptide transporter PTR2: Os05t0410900-02	NA	NA	111.445	126.316	76.6643	19.4044	13.1266	26.7783
TraesCS1A02G258000	432.378	-0.71466	0.233498	-3.06067	0.00220843	0.0198272	1A	449843795	449853848	FAD-binding domain [Source:Ensembl/INTERPRO:IPR002938]	Os05g0411200	Similar to electron carrier/ oxidoreductase: Os05t0411200-01;Monooxygenase, Chloroplast development at low temperature Os05t0411200-02	TCD5	Committee on Gene Symbolization, Nomenclature and Linkage of the Rice Genetics Cooperative	579.894	622.774	409.892	358.386	350.98	272.345
TraesCS1A02G258200	1149.52	-0.495233	0.151395	-3.27113	0.00107117	0.0111667	1A	449934516	449938594	R3H domain [Source:Ensembl/INTERPRO:IPR001374]	Os05g0411600	Similar to nucleic acid binding protein: Os05t0411600-01	NA	NA	1532.99	1311	1192.04	984.627	919.959	956.502
TraesCS1A02G259000	382.63	-0.546602	0.154668	-3.53404	0.000409252	0.00517778	1A	452042146	452046460	NUDIX hydrolase domain [Source:Ensembl/INTERPRO:IPR000086]	Os05g0413400	Similar to Isopentenyl diphosphate isomerase 1: Os05t0413400-01;Similar to Isopentenyl diphosphate isomerase 1: Os05t0413400-02	NA	NA	474.895	486.215	402.557	303.391	314.571	314.154
TraesCS1A02G259700	1363.45	-1.05134	0.221833	-4.73934	2.14416e-06	7.01791e-05	1A	452784057	452786582	NA	Os05g0337400	Similar to heavy-metal-associated domain-containing protein: Os05t0337400-01	NA	NA	2107.64	2081.14	1330.34	873.889	935.216	852.458
TraesCS1A02G259800	1113.7	0.458385	0.161409	2.83991	0.00451266	0.0344964	1A	452857082	452865313	Beta-hexosaminidase [Source:UniProtKB/TrEMBL;Acc:W4ZQX2]	Os05g0415700	Glycoside hydrolase, family 20 protein: Os05t0415700-01	NA	NA	832.276	1069.99	911.59	1297.09	1388	1183.25
TraesCS1A02G260300	303.429	-0.774068	0.222154	-3.48437	0.000493289	0.00599953	1A	454335485	454339778	MRL7L [Source:Ensembl/RICE_homology;RAP:Os05g0417200]	Os05g0417200	Thioredoxin-like fold domain containing protein: Os05t0417200-01	MRL7L	UniProtKB Gene Name	382.789	426.813	340.241	208.561	275.999	186.173
TraesCS1A02G260400	101.15	-0.611099	0.221823	-2.75489	0.00587121	0.0421764	1A	454341617	454345142	RPA-interacting protein, central domain [Source:Ensembl/INTERPRO:IPR028155]	NA	NA	NA	NA	131.772	127.276	107.99	79.6668	74.443	85.7529
TraesCS1A02G260700	74.1085	-1.19999	0.375447	-3.19618	0.00139261	0.0137665	1A	454533588	454534849	NA	Os05g0417600	Conserved hypothetical protein: Os05t0417600-01	NA	NA	118.723	132.7	58.725	41.8821	43.7911	48.8296
TraesCS1A02G262100	549.347	-2.12422	0.327707	-6.48209	9.04609e-11	1.43438e-08	1A	456655323	456657426	Alpha/beta hydrolase fold-1 [Source:Ensembl/INTERPRO:IPR000073]	Os05g0419000	Alpha/beta hydrolase family protein: Os05t0419000-01	NYC3-LIKE 3	Committee on Gene Symbolization, Nomenclature and Linkage of the Rice Genetics Cooperative	1208.96	972.408	500.175	205.925	202.884	205.735
TraesCS1A02G263000	544.17	-1.01874	0.237821	-4.28366	1.83844e-05	0.000408866	1A	458504528	458507240	Protein of unknown function UPF0301 [Source:Ensembl/INTERPRO:IPR003774]	Os05g0420200	Protein of unknown function DUF179 family protein: Os05t0420200-01	NA	NA	773.026	892.144	521.481	364.274	372.395	341.702
TraesCS1A02G263600	625.668	-2.7709	0.328789	-8.4276	3.52837e-17	3.0047e-14	1A	459097180	459100473	Oxoglutarate/iron-dependent dioxygenase [Source:Ensembl/INTERPRO:IPR005123]	Os05g0421900	GA 20-oxidase4, GA metabolism Os05t0421900-00	GIBBERELLIN 20-OXIDASE 4	Committee on Gene Symbolization, Nomenclature and Linkage of the Rice Genetics Cooperative	867.165	1646.49	760.413	152.195	145.205	182.543
TraesCS1A02G265200	48.0271	-3.34551	0.604567	-5.53373	3.13495e-08	2.0365e-06	1A	460860063	460863294	Bidirectional sugar transporter SWEET [Source:UniProtKB/TrEMBL;Acc:W4ZLL9]	Os05g0426000	MtN3 and saliva related transmembrane protein family protein: Os05t0426000-01	SWEET1B	Committee on Gene Symbolization, Nomenclature and Linkage of the Rice Genetics Cooperative	147.678	71.1271	43.5692	6.12904	5.83867	13.8206
TraesCS1A02G265900	38.5608	-1.33611	0.363245	-3.67827	0.000234825	0.00327433	1A	461372711	461373455	Proteinase inhibitor I12, Bowman-Birk [Source:Ensembl/INTERPRO:IPR000877]	NA	NA	NA	NA	63.7673	43.5429	58.8622	21.4672	26.3421	17.3831
TraesCS1A02G267100	99.261	0.868572	0.293861	2.95572	0.00311935	0.0259781	1A	462390320	462395850	NB-ARC [Source:Ensembl/INTERPRO:IPR002182]	Os01g0350300	Disease resistance protein domain containing protein: Os01t0350300-00	NA	NA	59.3309	81.7291	69.068	158.282	131.944	95.2108
TraesCS1A02G267200	870.185	0.984232	0.335259	2.93574	0.00332755	0.0272662	1A	462399582	462402019	Hexosyltransferase [Source:UniProtKB/TrEMBL;Acc:A0A1D5RY58]	Os05g0427200	Similar to Beta-1,3-galactosyltransferase sqv-2: Os05t0427200-01;Similar to beta-1,3-galactosyltransferase sqv-2: Os05t0427200-02	NA	NA	418.327	415.053	918.297	1102.05	1167.85	1199.54
TraesCS1A02G267700	107.733	0.944878	0.344394	2.7436	0.00607702	0.0432765	1A	462742535	462750420	Beta-galactosidase [Source:UniProtKB/TrEMBL;Acc:A0A1D5RUG9]	Os05g0428100	Similar to Beta-galactosidase: Os05t0428100-00	BETA-GALACTOSIDASE 6	Committee on Gene Symbolization, Nomenclature and Linkage of the Rice Genetics Cooperative	60.7827	65.8096	93.683	105.186	123.219	197.718
TraesCS1A02G267800	399.102	0.575178	0.203145	2.83137	0.00463494	0.0352242	1A	462776185	462778584	UspA [Source:Ensembl/INTERPRO:IPR006016]	Os05g0428400	Rossmann-like alpha/beta/alpha sandwich fold domain containing protein: Os05t0428400-00	NA	NA	260.812	320.719	378.601	428.276	481.19	525.016
TraesCS1A02G268600	1164.95	-1.47881	0.277839	-5.32253	1.02335e-07	5.4159e-06	1A	463356638	463358483	Dienelactone hydrolase [Source:Ensembl/INTERPRO:IPR002925]	Os05g0429500	Similar to dienelactone hydrolase family protein: Os05t0429500-01;Dienelactone hydrolase domain containing protein: Os05t0429500-02	NA	NA	1974.48	2104.33	1065.75	608.834	612.114	624.186
TraesCS1A02G268700	439.706	0.585101	0.180833	3.23558	0.00121394	0.0123415	1A	463400234	463403089	C2 domain [Source:Ensembl/INTERPRO:IPR000008]	Os05g0429700	C2 calcium-dependent membrane targeting domain containing protein: Os05t0429700-01;Hypothetical conserved gene: Os05t0429700-02;Similar to phosphoribosylanthranilate transferase: Os05t0429700-03	NA	NA	341.535	313.124	400.266	528.99	583.989	470.329
TraesCS1A02G268900	153.034	-1.07599	0.320216	-3.36022	0.000778812	0.0086398	1A	463521478	463523392	Alpha/beta hydrolase fold-1 [Source:Ensembl/INTERPRO:IPR000073]	NA	NA	NA	NA	254.78	240.971	127.826	84.7772	102.872	106.98
TraesCS1A02G269200	756.771	-0.819527	0.254073	-3.22555	0.00125729	0.0127077	1A	463827548	463830330	GTP binding domain [Source:Ensembl/INTERPRO:IPR006073]	Os05g0430400	GTP1/OBG domain containing protein: Os05t0430400-01	NA	NA	1126.22	1117.8	655.199	571.983	577.803	491.621
TraesCS1A02G270000	573.489	0.515121	0.142071	3.62579	0.000288079	0.00387123	1A	464087220	464089077	Transferase [Source:Ensembl/INTERPRO:IPR003480]	Os10g0195600	Transferase family protein: Os10t0195600-01	RICE SQUAMOSA PROMOTER-BINDING-LIKE 18	Committee on Gene Symbolization, Nomenclature and Linkage of the Rice Genetics Cooperative	479.127	496.792	441.173	708.828	695.912	619.1
TraesCS1A02G270600	319.14	-0.792229	0.240112	-3.29941	0.000968882	0.0103197	1A	464797147	464805227	Serine aminopeptidase, S33 [Source:Ensembl/INTERPRO:IPR022742]	Os05g0432600	Alpha/beta hydrolase fold-1 domain containing protein: Os05t0432600-01	NA	NA	512.411	392.752	309.485	245.083	208.606	246.506
TraesCS1A02G270800	65.985	-1.28941	0.314105	-4.10504	4.04252e-05	0.000784665	1A	464837012	464840398	Protein kinase domain [Source:Ensembl/INTERPRO:IPR000719]	Os05g0433100	Similar to Serine/threonine-protein kinase SAPK4: Os05t0433100-00	NA	NA	112.948	90.2408	77.6933	49.0373	32.8547	33.1355
TraesCS1A02G271700	21.5273	-1.87775	0.653902	-2.8716	0.00408395	0.0319735	1A	465281934	465283274	Protein of unknown function DUF1218 [Source:Ensembl/INTERPRO:IPR009606]	Os05g0435300	Protein of unknown function DUF1218 domain containing protein: Os05t0435300-00	NA	NA	36.1983	31.8488	33.1558	9.194	2.18989	16.5767
TraesCS1A02G272000	264.715	-0.742863	0.203529	-3.64992	0.000262321	0.00357889	1A	465340924	465343552	Peptidase S8/S53 domain [Source:Ensembl/INTERPRO:IPR000209]	Os05g0435800	Similar to Subtilisin-like protease: Os05t0435800-01	Subtilisin 47, SUBTILISIN 47	Integrated Rice Science Database	373.383	330.111	292.411	174.631	231.133	186.618
TraesCS1A02G273900	272.252	-1.41984	0.293546	-4.83685	1.31914e-06	4.69845e-05	1A	467257745	467260124	Fructose-1,6-bisphosphatase class 1 [Source:Ensembl/INTERPRO:IPR000146]	Os05g0438600	Fructose-1,6-bisphosphatase class 1/Sedoheputulose-1,7-bisphosphatase domain containing protein: Os05t0438600-01	NA	NA	492.195	409.759	286.907	173.641	108.712	162.301
TraesCS1A02G274400	937.956	-0.881106	0.204453	-4.30958	1.63567e-05	0.000370812	1A	468605612	468609080	Actin family [Source:Ensembl/INTERPRO:IPR004000]	Os05g0438800	Similar to Actin 1: Os05t0438800-01	NA	NA	1273.94	1239.9	1132.52	772.203	505.641	703.524
TraesCS1A02G275700	142.412	0.956454	0.244902	3.90546	9.4046e-05	0.00156188	1A	470300056	470301243	NA	Os05g0442000	Hypothetical conserved gene: Os05t0442000-00	NA	NA	79.6468	105.106	105.181	171.636	226.358	166.546
TraesCS1A02G276900	11.8076	-3.38284	0.786005	-4.30384	1.67865e-05	0.000378724	1A	472079783	472082817	Solute carrier family 35 member SLC35F1/F2/F6 [Source:Ensembl/INTERPRO:IPR009262]	Os05g0444300	Protein of unknown function DUF914, eukaryotic family protein: Os05t0444300-01	NA	NA	30.4054	19.109	15.1557	3.06459	2.18969	0.921159
TraesCS1A02G277100	108.427	0.662907	0.238446	2.78011	0.00543398	0.0398296	1A	472164399	472169481	Solute carrier family 35 member SLC35F1/F2/F6 [Source:Ensembl/INTERPRO:IPR009262]	Os05g0444300	Protein of unknown function DUF914, eukaryotic family protein: Os05t0444300-01	NA	NA	75.2854	91.2969	84.2934	156.289	115.308	128.087
TraesCS1A02G278600	777.62	-1.34311	0.403853	-3.32573	0.000881863	0.00956029	1A	474291361	474293659	HAT (Half-A-TPR) repeat [Source:Ensembl/INTERPRO:IPR003107]	Os05g0447700	Tetratricopeptide-like helical domain containing protein: Os05t0447700-01	NA	NA	542.747	1579.47	1223.77	359.491	364.623	595.611
TraesCS1A02G278800	728.931	-0.917107	0.207896	-4.41138	1.02714e-05	0.00025508	1A	474430833	474432419	Transferase [Source:Ensembl/INTERPRO:IPR003480]	Os05g0449200	Transferase family protein: Os05t0449200-01	NA	NA	1014.76	859.847	983.75	580.155	388.122	546.956
TraesCS1A02G279500	1994.67	-1.07718	0.322367	-3.34147	0.000833362	0.00913461	1A	476908622	476911179	LSD1-type zinc finger protein [Source:UniProtKB/TrEMBL;Acc:A5HSI2]	Os08g0159500	Similar to Zinc-finger protein Lsd1: Os08t0159500-01;Similar to LOL1: Os08t0159500-02	zinc finger protein LSD1, LESION SIMULATING DISEASE1.1, LESION SIMULATING DISEASE 1.1	Integrated Rice Science Database	3804.01	2752.48	1563.8	1448.9	1195.97	1202.83
TraesCS1A02G281000	312.525	-1.71041	0.245026	-6.98049	2.94148e-12	7.25105e-10	1A	478625937	478628984	NA	Os05g0454500	Conserved hypothetical protein: Os05t0454500-01	NA	NA	499.489	531.405	404.363	145.208	112.312	182.373
TraesCS1A02G281700	762.773	-0.965424	0.289822	-3.3311	0.000865045	0.00942235	1A	480429132	480432551	Phosphoribosyltransferase domain [Source:Ensembl/INTERPRO:IPR000836]	Os05g0455700	Phosphoribosyltransferase domain containing protein: Os05t0455700-01;Phosphoribosyltransferase domain containing protein: Os05t0455700-02	NA	NA	1230.69	1175.2	621.381	564.906	524.793	459.663
TraesCS1A02G282200	96.4137	0.589122	0.217737	2.70566	0.00681692	0.0472943	1A	480592131	480593673	Aldo/keto reductase, conserved site [Source:Ensembl/INTERPRO:IPR018170]	Os05g0456200	Similar to Aldose reductase: Os05t0456200-00	NA	NA	78.2174	81.7569	71.0964	122.617	111.777	113.017
TraesCS1A02G283400	162.451	-2.61067	0.315291	-8.28019	1.2298e-16	8.72727e-14	1A	480933518	480936043	Laccase [Source:UniProtKB/TrEMBL;Acc:A0A1D5RS64]	Os05g0458300	Similar to L-ascorbate oxidase: Os05t0458300-00	LACCASE 13	Committee on Gene Symbolization, Nomenclature and Linkage of the Rice Genetics Cooperative	302.483	220.785	313.261	60.2546	29.8973	48.0261
TraesCS1A02G284500	67.9505	0.906242	0.293294	3.08987	0.00200243	0.0183934	1A	481932929	481934524	FAS1 domain [Source:Ensembl/INTERPRO:IPR000782]	Os05g0459700	Similar to Fasciclin-like protein FLA22: Os05t0459700-01	FASCICLIN-LIKE ARABINOGALACTAN PROTEIN 26	Committee on Gene Symbolization, Nomenclature and Linkage of the Rice Genetics Cooperative	50.6675	41.4006	50.1859	68.4355	95.5803	101.433
TraesCS1A02G285400	461.434	-1.83694	0.328135	-5.59811	2.16706e-08	1.49886e-06	1A	482767938	482771537	3,4-dihydroxy-2-butanone 4-phosphate synthase, RibB [Source:Ensembl/INTERPRO:IPR000422]	Os05g0460600	Similar to GTP cyclohydrolase II/3,4-dihydroxy-2-butanone-4-phosphate synthase- like protein Fragment: Os05t0460600-01;Similar to riboflavin biosynthesis protein ribAB: Os05t0460600-02	RIBA3	UniProtKB Gene Name	877.739	879.886	405.966	221.707	208.038	175.27
TraesCS1A02G285600	74.4454	-1.38188	0.386497	-3.57541	0.000349681	0.00455577	1A	482780626	482783275	Very-long-chain (3R)-3-hydroxyacyl-CoA dehydratase [Source:UniProtKB/TrEMBL;Acc:W4ZQ33]	Os05g0460800	Protein-tyrosine phosphatase-like, PTPLA domain containing protein: Os05t0460800-01;Similar to protein tyrosine phosphatase-like protein PTPLB: Os05t0460800-02	NA	NA	160.737	95.5497	67.2741	36.7785	43.0783	43.2543
TraesCS1A02G287200	169.028	-2.38415	0.718766	-3.31701	0.00090986	0.00978982	1A	483928064	483928857	Conserved hypothetical protein CHP01589, plant [Source:Ensembl/INTERPRO:IPR006476]	Os05g0462000	Similar to plant-specific domain TIGR01589 family protein: Os05t0462000-00	NA	NA	613.973	179.796	57.47	77.034	53.6558	32.24
TraesCS1A02G289600	21.0257	-1.9056	0.611737	-3.11507	0.00183901	0.0171479	1A	486743602	486743796	NA	NA	NA	NA	NA	46.2831	39.7209	13.5872	10.4461	6.6277	9.48918
TraesCS1A02G291400	208.615	-0.641871	0.231848	-2.7685	0.00563144	0.040874	1A	487485917	487492936	NA	Os02g0306550	Conserved hypothetical protein: Os02t0306550-00	NA	NA	302.725	269.705	191.514	158.391	165.858	163.495
TraesCS1A02G295000	105.238	1.59403	0.565581	2.8184	0.00482636	0.0363094	1A	490022143	490023691	GDSL lipase/esterase [Source:Ensembl/INTERPRO:IPR001087]	Os05g0468500	Esterase, SGNH hydrolase-type domain containing protein: Os05t0468500-01	GDSL ESTERASE/LIPASE PROTEIN 68	Committee on Gene Symbolization, Nomenclature and Linkage of the Rice Genetics Cooperative	17.3721	38.2162	100.376	134.83	131.338	209.294
TraesCS1A02G295200	922.676	-1.04173	0.290865	-3.5815	0.000341631	0.0044708	1A	490306427	490313978	UDPGP family [Source:Ensembl/INTERPRO:IPR002618]	Os05g0468600	Similar to UGP3 UDP-GLUCOSE PYROPHOSPHORYLASE 3: Os05t0468600-00	NA	NA	1551.37	1412.77	762.675	658.682	614.604	535.952
TraesCS1A02G295800	106.964	-2.68713	0.263967	-10.1798	2.44093e-24	6.72504e-21	1A	490794344	490797100	YbhB/YbcL [Source:Ensembl/INTERPRO:IPR005247]	Os05g0468800	Phosphatidylethanolamine-binding protein PEBP domain containing protein: Os05t0468800-01	COLD REGULATED PROTEIN	Committee on Gene Symbolization, Nomenclature and Linkage of the Rice Genetics Cooperative	198.68	167.817	189.18	32.7302	31.5123	21.8659
TraesCS1A02G296300	217.119	-0.69853	0.179186	-3.89836	9.68463e-05	0.00159774	1A	491148418	491153457	Protein kinase domain [Source:Ensembl/INTERPRO:IPR000719]	Os05g0471000	Similar to Ser-thr protein kinase Fragment: Os05t0471000-01	NA	NA	280.777	240.966	284.794	167.494	177.182	151.503
TraesCS1A02G298100	474.657	-0.799178	0.260369	-3.0694	0.00214488	0.01939	1A	493211557	493216752	Twin-arginine translocation pathway, signal sequence [Source:Ensembl/INTERPRO:IPR006311]	Os05g0474600	Similar to Aldose reductase-related protein EC 1:1:1:21: Os05t0474600-01;Similar to predicted protein: Os05t0474600-02;Similar to Aldose reductase-related protein EC 1:1:1:21: Os05t0474600-03	NA	NA	782.939	609.269	417.315	354.366	323.723	360.327
TraesCS1A02G298800	1690.85	-1.85712	0.315636	-5.88375	4.01069e-09	3.69055e-07	1A	493736793	493737676	Protein maintenance of PSII under high light 1 [Source:Ensembl/INTERPRO:IPR038936]	Os02g0556800	Similar to proline-rich family protein: Os02t0556800-01	NA	NA	3628.02	2760.04	1562.66	839.148	655.934	699.274
TraesCS1A02G299200	377.652	-1.9708	0.281685	-6.99645	2.62527e-12	6.61074e-10	1A	494024032	494026393	Nodulin-like [Source:Ensembl/INTERPRO:IPR010658]	Os05g0475700	Nodulin-like domain containing protein: Os05t0475700-01;Similar to nodulin-like protein: Os05t0475700-02	MAJOR FACILITATOR SUPERFAMILY 3	Committee on Gene Symbolization, Nomenclature and Linkage of the Rice Genetics Cooperative	777.224	576.383	451.474	170.555	116.683	173.59
TraesCS1A02G300200	1672.48	-0.72992	0.179111	-4.07525	4.59653e-05	0.000869147	1A	495191440	495193276	Expansin [Source:UniProtKB/TrEMBL;Acc:A0A1D5RVB5]	Os05g0477600	Alpha-expansin OsEXPA4: Os05t0477600-01;Non-protein coding transcript: Os05t0477600-02	ALPHA-EXPANSIN 4	Committee on Gene Symbolization, Nomenclature and Linkage of the Rice Genetics Cooperative	2280.3	2075.92	1904.04	1249.51	1059.55	1465.56
TraesCS1A02G300300	26.164	1.53336	0.452078	3.3918	0.000694346	0.0078973	1A	495284357	495284737	Plant lipid transfer protein/Par allergen [Source:Ensembl/INTERPRO:IPR000528]	Os05g0477900	Similar to nonspecific lipid-transfer protein: Os05t0477900-01	non-specific lipid transfer protein 1.4, lipid transfer protein 1.4, type 1 non-specific lipid transfer protein 4	Integrated Rice Science Database	7.2577	16.9969	15.2529	39.9432	32.3187	45.2147
TraesCS1A02G301400	1700.51	-1.63178	0.298759	-5.46184	4.71224e-08	2.8589e-06	1A	495699527	495703459	Protein kinase domain [Source:Ensembl/INTERPRO:IPR000719]	Os05g0480000	Serine/threonine protein kinase, Photosystem II PSII repair, Phosphorylation of PSII core protein Os05t0480000-01;Similar to STN8 Os05t0480000-02	STN8 kinase	Rice Annotation Project Database	3313.01	2858.57	1542.81	907.933	846.701	734.014
TraesCS1A02G302500	692.016	-0.976637	0.275163	-3.5493	0.000386256	0.00493079	1A	496293433	496297006	GNAT domain [Source:Ensembl/INTERPRO:IPR000182]	Os05g0481000	Serotonin N-acetyltransferase, Melatonin synthesis Os05t0481000-01;Similar to ATNSI NUCLEAR SHUTTLE INTERACTING; N-acetyltransferase: Os05t0481000-02;Similar to ATNSI NUCLEAR SHUTTLE INTERACTING; N-acetyltransferase: Os05t0481000-03	SEROTONIN N-ACETYLTRANSFERASE-1	Committee on Gene Symbolization, Nomenclature and Linkage of the Rice Genetics Cooperative	1141.08	1011.87	600.74	528.818	453.043	416.543
TraesCS1A02G303200	16.995	2.33105	0.861587	2.70553	0.0068195	0.0472982	1A	496645160	496646178	Late embryogenesis abundant protein, LEA_2 subgroup [Source:Ensembl/INTERPRO:IPR004864]	NA	NA	NA	NA	2.89631	3.18504	10.4238	18.3898	10.9533	56.1216
TraesCS1A02G303600	28.0058	-1.677	0.602531	-2.78326	0.00538152	0.0395317	1A	497192150	497192770	LURP-one-related [Source:Ensembl/INTERPRO:IPR007612]	Os05g0484800	Protein of unknown function DUF567 family protein: Os05t0484800-01	NA	NA	65.2161	27.6125	35.1268	12.2669	5.85369	21.9587
TraesCS1A02G305300	229.06	-1.73273	0.303148	-5.71578	1.09205e-08	8.53328e-07	1A	497902190	497902938	NA	Os05g0487300	Conserved hypothetical protein: Os05t0487300-01;Conserved hypothetical protein: Os05t0487300-02	NA	NA	478.241	304.797	273.406	117.556	80.4838	119.876
TraesCS1A02G305800	225.94	-1.18751	0.40297	-2.94689	0.00320986	0.0265571	1A	498162701	498168173	Inositol polyphosphate-related phosphatase [Source:Ensembl/INTERPRO:IPR000300]	Os05g0489000	Endonuclease/exonuclease/phosphatase domain containing protein: Os05t0489000-01	NA	NA	512.306	260.053	170.329	154.204	131.236	127.509
TraesCS1A02G306000	117.663	1.76494	0.461894	3.8211	0.000132856	0.0020728	1A	498174286	498175809	Bifunctional inhibitor/plant lipid transfer protein/seed storage helical domain [Source:Ensembl/INTERPRO:IPR016140]	Os05g0489200	Plant lipid transfer protein/seed storage/trypsin-alpha amylase inhibitor domain containing protein: Os05t0489200-01	GPI-anchored non-specific lipid transfer protein 12, type G nsLTP 12, type G non-specific lipid transfer protein 12	Integrated Rice Science Database	43.7122	43.8988	72.3837	108.165	133.61	304.21
TraesCS1A02G308500	636.404	-1.59164	0.279494	-5.69471	1.23581e-08	9.42901e-07	1A	499735832	499737030	NA	Os05g0490900	Conserved hypothetical protein: Os05t0490900-01	NA	NA	1126.64	1127.5	613.077	354.509	284.771	311.936
TraesCS1A02G309200	806.938	-1.13062	0.292326	-3.86766	0.000109883	0.00177469	1A	499979280	499983095	SANT/Myb domain [Source:Ensembl/INTERPRO:IPR001005]	Os05g0491500	Similar to Transfactor-like protein: Os05t0491500-01;Similar to Transfactor-like protein: Os05t0491500-02	NA	NA	1438.63	1203.87	681.764	554.771	483.46	479.131
TraesCS1A02G309400	32.0335	1.33651	0.445582	2.99947	0.00270447	0.0231995	1A	500341220	500343586	Protein kinase domain [Source:Ensembl/INTERPRO:IPR000719]	NA	NA	NA	NA	11.1062	16.1682	26.4135	43.5574	37.77	57.1859
TraesCS1A02G312000	201.328	-1.08409	0.346258	-3.13089	0.0017428	0.0164837	1A	503379577	503381405	Protein of unknown function DUF2358 [Source:Ensembl/INTERPRO:IPR018790]	NA	NA	NA	NA	369.564	283.206	168.255	165.436	109.686	111.82
TraesCS1A02G313300	16401.3	-1.72058	0.331676	-5.18752	2.13109e-07	1.00721e-05	1A	505270717	505273748	Phosphoglycerate kinase [Source:Ensembl/INTERPRO:IPR001576]	Os05g0496200	Similar to 3-phosphoglycerate kinase Fragment: Os05t0496200-01;Similar to phosphoglycerate kinase: Os05t0496200-02;Similar to phosphoglycerate kinase: Os05t0496200-03	PHOSPHOGLYCERATE KINASE 3	Committee on Gene Symbolization, Nomenclature and Linkage of the Rice Genetics Cooperative	33377.6	28406.9	13714.8	8894.27	7318.25	6695.77
TraesCS1A02G313500	258.253	0.492401	0.161767	3.04388	0.00233546	0.0206818	1A	505282426	505286315	Ubiquitin domain [Source:Ensembl/INTERPRO:IPR000626]	NA	NA	NA	NA	194.801	220.516	227.645	289.901	317.819	298.836
TraesCS1A02G314500	35.8851	-3.36273	0.943899	-3.5626	0.000367202	0.00473401	1A	506288259	506294277	Chlorophyll A-B binding protein [Source:Ensembl/INTERPRO:IPR022796]	NA	NA	NA	NA	20.2935	18.055	157.667	6.13435	2.19619	10.965
TraesCS1A02G314600	28.1804	-1.95108	0.662635	-2.94443	0.00323553	0.0267083	1A	506308066	506308961	Chlorophyll A-B binding protein [Source:Ensembl/INTERPRO:IPR022796]	NA	NA	NA	NA	27.5225	20.1755	86.2896	13.2851	8.0386	13.7708
TraesCS1A02G315500	223.365	-1.54918	0.259352	-5.97325	2.32566e-09	2.32254e-07	1A	507076346	507078746	Ribosomal protein L11 methyltransferase [Source:Ensembl/INTERPRO:IPR004498]	Os05g0497675	Ribosomal L11 methyltransferase family protein: Os05t0497675-01	NA	NA	387.966	369.42	241.457	126.656	98.4972	116.192
TraesCS1A02G317500	65.7236	-3.34908	0.555977	-6.02377	1.70399e-09	1.76962e-07	1A	508929434	508930124	NA	NA	NA	NA	NA	160.832	153.987	44.596	10.2213	14.6254	10.0796
TraesCS1A02G319400	306.404	-0.909895	0.264298	-3.44269	0.000575958	0.00678987	1A	510366392	510367420	Domain of unknown function DUF1995 [Source:Ensembl/INTERPRO:IPR018962]	Os05g0500400	Domain of unknown function DUF1995 domain containing protein: Os05t0500400-01	NA	NA	425.752	495.803	278.593	234.979	214.679	188.619
TraesCS1A02G320300	15.8732	-1.63127	0.520437	-3.13442	0.00172194	0.0163425	1A	511005281	511007520	Myc-type, basic helix-loop-helix (bHLH) domain [Source:Ensembl/INTERPRO:IPR011598]	NA	NA	NA	NA	21.7146	28.6668	21.7731	5.1071	8.75566	9.22189
TraesCS1A02G321100	1211.22	0.64272	0.174667	3.67969	0.000233519	0.00326157	1A	511499769	511502581	GDSL lipase/esterase [Source:Ensembl/INTERPRO:IPR001087]	Os05g0209600	Similar to Esterase: Os05t0209600-01	GDSL ESTERASE/LIPASE PROTEIN 63	Committee on Gene Symbolization, Nomenclature and Linkage of the Rice Genetics Cooperative	771.55	1093.38	970.457	1512.68	1494.06	1425.2
TraesCS1A02G322100	319.687	-1.46617	0.296884	-4.93854	7.87107e-07	3.04675e-05	1A	512867153	512870409	NA	Os05g0502500	Conserved hypothetical protein: Os05t0502500-01	NA	NA	560.368	546.743	301.265	200.229	147.464	162.049
TraesCS1A02G323400	2225.34	-0.676487	0.155005	-4.36428	1.27541e-05	0.000304312	1A	513735376	513739658	Nitrite/Sulfite reductase ferredoxin-like domain [Source:Ensembl/INTERPRO:IPR005117]	Os05g0503300	Similar to Sulfite reductase Fragment: Os05t0503300-02;Similar to ferredoxin-sulfite reductase precursor: Os05t0503300-03	NA	NA	2668.66	3150.1	2394.29	1784.1	1697.3	1657.57
TraesCS1A02G323600	337.342	-1.02112	0.359729	-2.83858	0.00453152	0.0346048	1A	514135811	514138662	NB-ARC [Source:Ensembl/INTERPRO:IPR002182]	Os03g0709200	NB-ARC domain containing protein: Os03t0709200-01	NA	NA	603.493	502.066	250.774	279.819	211.447	176.454
TraesCS1A02G325500	287.136	-0.730565	0.224813	-3.24966	0.00115543	0.0118707	1A	516375691	516378593	Jacalin-like lectin domain [Source:Ensembl/INTERPRO:IPR001229]	Os05g0508400	Mannose-binding lectin domain containing protein: Os05t0508400-01	NA	NA	399.464	283.414	391.838	225.704	182.313	240.084
TraesCS1A02G326100	786.866	-1.61199	0.263527	-6.11697	9.53708e-10	1.0712e-07	1A	516586125	516587361	Photosystem II PsbW, class 2 [Source:Ensembl/INTERPRO:IPR009806]	NA	NA	NA	NA	1468.25	1311.12	778.736	376.961	388.366	397.767
TraesCS1A02G328100	136.21	-2.34762	0.457529	-5.13108	2.88087e-07	1.29393e-05	1A	517398036	517399020	LURP-one-related [Source:Ensembl/INTERPRO:IPR007612]	Os05g0510100	Protein of unknown function DUF567 family protein: Os05t0510100-01	NA	NA	369.294	203.845	109.933	55.1708	35.7842	43.23
TraesCS1A02G331300	115.68	0.777983	0.239782	3.24454	0.0011764	0.0120475	1A	520350074	520355366	Oxoglutarate/iron-dependent dioxygenase [Source:Ensembl/INTERPRO:IPR005123]	Os03g0439500	2OG-FeII oxygenase domain containing protein: Os03t0439500-01;2OG-FeII oxygenase domain containing protein: Os03t0439500-02;2OG-FeII oxygenase domain containing protein: Os03t0439500-03;Similar to cDNA clone:001-043-E12, full insert sequence: Os03t0439500-04	NA	NA	88.498	82.6024	84.8788	121.664	141.289	175.149
TraesCS1A02G332200	456.805	-1.95111	0.411186	-4.74508	2.08423e-06	6.85047e-05	1A	520789098	520792010	Protein of unknown function DUF4336 [Source:Ensembl/INTERPRO:IPR025638]	Os05g0512200	Similar to T4P13:26 protein: Os05t0512200-01	NA	NA	1140.69	668.768	368.306	242.07	160.498	160.501
TraesCS1A02G333200	200.106	-0.897786	0.308423	-2.91089	0.00360402	0.0289938	1A	521288999	521292366	Probable magnesium transporter [Source:UniProtKB/TrEMBL;Acc:W4ZSI2]	Os05g0513400	Similar to non-imprinted in Prader-Willi/Angelman syndrome region protein 1: Os05t0513400-01;Protein of unknown function DUF803 family protein: Os05t0513400-02	NA	NA	307.298	312.308	161.928	158.938	124.75	135.413
TraesCS1A02G333900	850.137	-0.876382	0.281099	-3.1177	0.00182271	0.0170332	1A	521639465	521644810	Tubby-like F-box protein [Source:UniProtKB/TrEMBL;Acc:A0A1D5S0A4]	Os05g0514300	Similar to Tubby-like protein 3: Os05t0514300-01;Similar to Tubby-like protein 3: Os05t0514300-02	tubby-like protein 10, tubby-like protein 9, F-box protein 267	Integrated Rice Science Database	1457.62	1095.48	749.774	697.585	593.761	506.597
TraesCS1A02G334800	8.09817	-3.27481	0.982559	-3.33294	0.000859336	0.00936888	1A	522189569	522191557	Cytochrome P450 [Source:Ensembl/INTERPRO:IPR001128]	Os05g0515200	Cytochrome P450 family protein: Os05t0515200-01	NA	NA	24.6066	12.7381	6.62642	2.04267	0.729391	1.84584
TraesCS1A02G338400	8.09713	-3.54455	1.22185	-2.90097	0.00372005	0.0297128	1A	527974245	527974801	Globin [Source:Ensembl/INTERPRO:IPR000971]	Os05g0517600	Similar to Symbiotic-like hemoglobin 5: Os05t0517600-00	HEMOGLOBIN 5	Committee on Gene Symbolization, Nomenclature and Linkage of the Rice Genetics Cooperative	23.1447	13.7703	7.58744	4.08036	0	0
TraesCS1A02G339300	436.439	-0.689986	0.236053	-2.92301	0.00346667	0.0281498	1A	529244047	529249909	Glycosyl transferase, family 20 [Source:Ensembl/INTERPRO:IPR001830]	Os05g0518600	Similar to SL-TPS/P: Os05t0518600-01	TREHALOSE-6-PHOSPHATE SYNTHASE 1	Committee on Gene Symbolization, Nomenclature and Linkage of the Rice Genetics Cooperative	481.881	531.769	601.739	326.776	255.868	420.6
TraesCS1A02G339400	1364.27	0.744117	0.163477	4.55182	5.31848e-06	0.000147767	1A	529664143	529665828	GDSL lipase/esterase [Source:Ensembl/INTERPRO:IPR001087]	Os05g0518300	Lipase, GDSL domain containing protein: Os05t0518300-01	GDSL ESTERASE/LIPASE PROTEIN 73	Committee on Gene Symbolization, Nomenclature and Linkage of the Rice Genetics Cooperative	1003.25	1067.93	989.579	1622.05	1996.39	1506.44
TraesCS1A02G341300	5206.39	0.741915	0.191493	3.87437	0.000106899	0.00173187	1A	531023766	531028367	Transferase [Source:Ensembl/INTERPRO:IPR003480]	Os08g0562500	BAHD acyltransferase-like protein, Control of grain size and leaf angle, Regulation of brassinosteroid homeostasis Os08t0562500-01;Similar to Acyltransferase: Os08t0562500-02	SLENDER GRAIN, slender grain	Rice Annotation Project Database	3310.38	3730.15	4647.19	5624.57	6888.66	7037.37
TraesCS1A02G342900	206.39	0.578957	0.215149	2.69095	0.0071248	0.048821	1A	531682419	531688487	ABC transporter-like [Source:Ensembl/INTERPRO:IPR003439]	Os08g0398000	ABC transporter-like domain containing protein: Os08t0398000-01	ABC TRANSPORTER A FAMILY MEMBER 3	Committee on Gene Symbolization, Nomenclature and Linkage of the Rice Genetics Cooperative	151.996	148.643	194.778	243.127	217.979	281.817
TraesCS1A02G343300	129.191	-0.879234	0.212201	-4.14341	3.42182e-05	0.000686225	1A	531877397	531880159	Auxin-responsive protein [Source:UniProtKB/TrEMBL;Acc:A0A1D5RX59]	Os05g0523300	Similar to IAA8 Fragment: Os05t0523300-01	IAA18	Committee on Gene Symbolization, Nomenclature and Linkage of the Rice Genetics Cooperative	157.804	171.976	172.361	77.6316	91.2167	104.155
TraesCS1A02G343700	159.232	-1.36331	0.410043	-3.32479	0.000884862	0.00957364	1A	532089135	532090633	NA	NA	NA	NA	NA	108.578	317.409	261.368	81.7162	76.6175	109.703
TraesCS1A02G346600	1149.41	-0.999371	0.264836	-3.77354	0.000160947	0.00241224	1A	533139791	533141385	Photosystem I assembly factor PSA3 [Source:Ensembl/INTERPRO:IPR037736]	Os05g0526200	Similar to Calcium homeostasis regulator CHoR1: Os05t0526200-01	NA	NA	1829.92	1777.07	990.573	814.103	732.629	752.193
TraesCS1A02G348900	346.822	0.48363	0.157276	3.07504	0.00210472	0.0191199	1A	534241162	534246393	DNA polymerase III, clamp loader complex, gamma/delta/delta subunit, C-terminal [Source:Ensembl/INTERPRO:IPR008921]	Os05g0529600	Hypothetical conserved gene: Os05t0529600-01	NA	NA	254.906	298.324	313.005	389.885	416.201	408.611
TraesCS1A02G349600	33.0489	1.08976	0.393722	2.76783	0.00564308	0.0409141	1A	534535188	534547681	HhH-GPD domain [Source:Ensembl/INTERPRO:IPR003265]	Os05g0445900	5-methylcytosine DNA glycosylase/lyase, Demethylation of retrotransposon Tos17, Promotion of Tos17 transposition, Seed development Os05t0445900-01;5-methylcytosine DNA glycosylase/lyase Os05t0445900-02	REPRESSOR OF SILENCING 1c	Rice Annotation Project Database	14.4697	25.4732	22.7029	43.9081	37.17	54.5698
TraesCS1A02G350100	253.244	-0.703797	0.250716	-2.80715	0.00499822	0.037313	1A	535027813	535033173	NA	Os05g0530300	Conserved hypothetical protein: Os05t0530300-01	NA	NA	357.519	363.034	221.51	189.968	181.617	205.816
TraesCS1A02G352200	60.2781	-1.05929	0.34471	-3.07298	0.00211932	0.0192071	1A	536613453	536615497	EF-hand domain [Source:Ensembl/INTERPRO:IPR002048]	Os05g0534400	Similar to Calcineurin B-like protein 4 SALT OVERLY SENSITIVE 3 protein: Os05t0534400-01	CALCINEURIN B-LIKE PROTEIN 4	Committee on Gene Symbolization, Nomenclature and Linkage of the Rice Genetics Cooperative	73.8492	65.8222	104.218	35.7559	31.393	50.6306
TraesCS1A02G354500	231.951	-1.16758	0.281622	-4.14591	3.38467e-05	0.000680962	1A	537530760	537533455	Tetratricopeptide-like helical domain superfamily [Source:Ensembl/INTERPRO:IPR011990]	NA	NA	NA	NA	388.091	362.029	213.197	158.353	129.238	140.797
TraesCS1A02G355200	711.214	-0.542657	0.183853	-2.95159	0.00316144	0.0262633	1A	537961308	537965635	Phosphotransferase [Source:UniProtKB/TrEMBL;Acc:A0A1D5RTP8]	Os05g0532600	Similar to Hexokinase: Os05t0532600-01	HEXOKINASE-2	Committee on Gene Symbolization, Nomenclature and Linkage of the Rice Genetics Cooperative	807.66	1013.73	708.996	573.984	587.861	575.055
TraesCS1A02G357400	360.465	-0.936486	0.30144	-3.10671	0.00189184	0.0175566	1A	539973877	539978007	S1 domain [Source:Ensembl/INTERPRO:IPR003029]	Os05g0535800	Similar to F14O23:10 protein: Os05t0535800-00	NA	NA	570.34	558.367	292.558	266.582	265.547	209.397
TraesCS1A02G360100	294.356	1.11609	0.392509	2.84348	0.00446234	0.0342403	1A	541460217	541460850	Histone H4 [Source:UniProtKB/TrEMBL;Acc:A0A077RYQ1]	NA	NA	NA	NA	136.222	125.321	295.222	285.194	504.086	420.091
TraesCS1A02G360900	144.455	1.89287	0.634419	2.98363	0.0028485	0.0241581	1A	541893573	541895777	Bidirectional sugar transporter SWEET [Source:UniProtKB/TrEMBL;Acc:W4ZT20]	Os01g0606000	MtN3 and saliva related transmembrane protein family protein: Os01t0606000-00	SWEET6A	Committee on Gene Symbolization, Nomenclature and Linkage of the Rice Genetics Cooperative	14.4798	49.8969	118.421	173.668	164.983	345.282
TraesCS1A02G362100	88.15	-0.865013	0.287501	-3.00873	0.00262345	0.0226495	1A	542825362	542826549	Protein of unknown function DUF761, plant [Source:Ensembl/INTERPRO:IPR008480]	Os05g0540900	Conserved hypothetical protein: Os05t0540900-01	NA	NA	144.792	88.1147	108.938	62.3145	54.7459	69.9949
TraesCS1A02G362700	1091.09	-1.01857	0.235487	-4.32539	1.52265e-05	0.000350358	1A	543618939	543625192	UbiA prenyltransferase family [Source:Ensembl/INTERPRO:IPR000537]	Os07g0576000	UbiA prenyltransferase family protein: Os07t0576000-01;Homogentisic acid geranylgeranyl transferase: Os07t0576000-02;Non-protein coding transcript: Os07t0576000-03	NA	NA	1684.92	1670.91	1028.17	732.321	762.316	667.927
TraesCS1A02G363800	562.701	-0.865281	0.290882	-2.97468	0.00293294	0.0247291	1A	544054296	544058899	Alpha/beta hydrolase fold-1 [Source:Ensembl/INTERPRO:IPR000073]	Os05g0542200	Alpha/beta hydrolase fold-1 domain containing protein: Os05t0542200-01;Similar to catalytic/ hydrolase: Os05t0542200-02;Similar to cDNA clone:J023112L03, full insert sequence: Os05t0542200-03	NA	NA	998.223	541.935	639.925	469.368	314.372	412.385
TraesCS1A02G364000	139.2	-4.21464	0.403652	-10.4413	1.60679e-25	5.78902e-22	1A	544176614	544177763	Late embryogenesis abundant protein, LEA_4 subgroup [Source:Ensembl/INTERPRO:IPR004238]	Os05g0542500	Similar to Isoform 2 of Late embryogenesis abundant protein, group 3: Os05t0542500-01;LEA-like protein: Os05t0542500-02	LATE EMBRYOGENESIS ABUNDANT 3-1	Committee on Gene Symbolization, Nomenclature and Linkage of the Rice Genetics Cooperative	305.978	156.604	329.597	16.2918	11.1367	15.5913
TraesCS1A02G366700	1442.25	-0.809617	0.292916	-2.76399	0.00570985	0.0413006	1A	545521478	545528022	CRAL-TRIO lipid binding domain [Source:Ensembl/INTERPRO:IPR001251]	Os05g0545000	Similar to Phosphatidylinositol transfer-like protein IV: Os05t0545000-01;Similar to Phosphatidylinositol transfer-like protein III: Os05t0545000-02	Sec14-nodulin domain-containing protein 6, Sec14-nodulin domain protein 6	Integrated Rice Science Database	2388.31	1954.13	1168.2	1229.43	1024.02	889.435
TraesCS1A02G369800	1767.83	-2.01226	0.331792	-6.06484	1.32084e-09	1.43536e-07	1A	547324343	547333822	Protein kinase domain [Source:Ensembl/INTERPRO:IPR000719]	Os05g0549100	Similar to serine/threonine-protein kinase SNT7: Os05t0549100-01;Similar to Serine/threonine-protein kinase SNT7, chloroplast precursor EC 2:7:1:37 Stt7 homolog: Os05t0549100-02	STN7 kinase	Integrated Rice Science Database	3880.6	3052.89	1566.66	800.726	632.377	673.748
TraesCS1A02G373000	186.998	-0.584519	0.213983	-2.73162	0.00630239	0.0444221	1A	549312696	549314670	Phosphatidic acid phosphatase type 2/haloperoxidase [Source:Ensembl/INTERPRO:IPR000326]	NA	NA	NA	NA	251.969	243.122	179.085	140.985	154.063	152.761
TraesCS1A02G374200	348.607	-1.18536	0.310477	-3.81787	0.000134611	0.0020974	1A	549637888	549638532	Bifunctional inhibitor/plant lipid transfer protein/seed storage helical domain [Source:Ensembl/INTERPRO:IPR016140]	Os05g0550300	Similar to Lipid transfer protein Fragment: Os05t0550300-01	non-specific lipid transfer protein 2.4, lipid transfer protein 2.4, type 2 non-specific lipid transfer protein 4	Integrated Rice Science Database	654.994	465.184	333.161	195.234	174.839	268.23
TraesCS1A02G374400	96.1189	-1.97606	0.239534	-8.24959	1.58941e-16	1.07889e-13	1A	549670654	549670950	Bifunctional inhibitor/plant lipid transfer protein/seed storage helical domain [Source:Ensembl/INTERPRO:IPR016140]	Os05g0550600	Similar to Nonspecific lipid-transfer protein 2 nsLTP2 7 kDa lipid transfer protein: Os05t0550600-02	non-specific lipid transfer protein 2.5, lipid transfer protein 2.5, type 2 non-specific lipid transfer protein 5	Integrated Rice Science Database	156.784	165.984	137.024	40.0564	37.486	39.3791
TraesCS1A02G375800	630.754	-1.94166	0.282243	-6.87938	6.01123e-12	1.34712e-09	1A	550342744	550345277	1,2-dihydroxy-3-keto-5-methylthiopentene dioxygenase [Source:UniProtKB/TrEMBL;Acc:A0A1D5RYH8]	Os10g0419500	Similar to SIPL: Os10t0419500-01	ARD4	UniProtKB Gene Name	1230.82	1113.67	658.472	254.378	223.403	303.778
TraesCS1A02G376400	2881.2	-0.774614	0.258838	-2.99266	0.00276555	0.0235963	1A	550611490	550616190	RNA-binding, CRM domain [Source:Ensembl/INTERPRO:IPR001890]	Os05g0551900	Similar to EMB1865 embryo defective 1865; RNA binding: Os05t0551900-00	NA	NA	3519.58	4730.85	2659.98	2151.72	2462.15	1762.92
TraesCS1A02G383200	320.753	-1.71966	0.322808	-5.3272	9.97378e-08	5.32052e-06	1A	553983010	553984479	2Fe-2S ferredoxin-type iron-sulfur binding domain [Source:Ensembl/INTERPRO:IPR001041]	Os05g0555300	Similar to electron carrier/ electron transporter/ iron ion binding protein: Os05t0555300-01;Beta-grasp fold, ferredoxin-type domain containing protein: Os05t0555300-02	NA	NA	676.393	495.835	304.269	160.417	124.911	162.691
TraesCS1A02G384400	72.0125	-1.32054	0.369833	-3.57064	0.000356112	0.00462029	1A	554447900	554448262	NAD(P)H-quinone oxidoreductase subunit 3, chloroplastic [Source:UniProtKB/Swiss-Prot;Acc:P26303]	CAA34001	NADPH-quinone oxidoreductase subunit 3, chloroplastic [Source:UniProtKB/TrEMBL;Acc:C7J7M5]	ndhC	UniProtKB Gene Name	132.074	116.919	60.1109	40.9811	44.0809	37.9093
TraesCS1A02G384500	135.025	-1.21113	0.360068	-3.36361	0.000769313	0.00855265	1A	554448312	554448989	NADH:ubiquinone oxidoreductase-like, 20kDa subunit [Source:Ensembl/INTERPRO:IPR006137]	Os12g0423484	Similar to NADH dehydrogenase subunit K: Os12t0423484-00	NA	NA	257.95	181.608	126.25	110.397	64.3814	69.561
TraesCS1A02G384700	37.3255	-1.15881	0.410873	-2.82035	0.00479707	0.0361804	1A	554459206	554459316	Photosystem II reaction center protein I [Source:UniProtKB/TrEMBL;Acc:S4Z1X3]	CAA34011	PSII I protein	psbI	European Nucleotide Archive	65.1558	57.4951	32.103	26.5655	19.2896	23.3439
TraesCS1A02G384800	247.743	-2.90343	0.68741	-4.22372	2.40299e-05	0.000510426	1A	554464172	554464465	NA	NA	NA	NA	NA	1000.2	188.387	122.691	73.952	52.93	48.2899
TraesCS1A02G386400	102.478	0.774524	0.288925	2.68071	0.00734665	0.0499558	1A	555638590	555642520	Bile acid:sodium symporter/arsenical resistance protein Acr3 [Source:Ensembl/INTERPRO:IPR002657]	Os04g0381100	Similar to OSIGBa0092E09:1 protein: Os04t0381100-01;Bile acid:sodium symporter family protein: Os04t0381100-02	BASS1	UniProtKB Gene Name	55.0124	72.1865	98.4854	111.338	138.639	139.208
TraesCS1A02G387400	100.857	0.601092	0.22208	2.70664	0.00679675	0.0471932	1A	556087172	556091095	Aspartic peptidase A1 family [Source:Ensembl/INTERPRO:IPR001461]	Os05g0557100	Peptidase A1 domain containing protein: Os05t0557100-01	NA	NA	92.6412	71.122	77.6317	122.564	124.01	117.175
TraesCS1A02G388800	54.5099	-1.29786	0.348771	-3.72124	0.000198244	0.00285609	1A	557116985	557120090	Oxidoreductase, N-terminal [Source:Ensembl/INTERPRO:IPR000683]	Os10g0403700	Similar to oxidoreductase: Os10t0403700-00	oxidoreductase	Integrated Rice Science Database	88.3117	88.1108	56.8217	28.601	39.4052	25.809
TraesCS1A02G390200	499.694	-0.650361	0.165437	-3.93116	8.45358e-05	0.0014252	1A	557932558	557937076	Auxin-responsive protein [Source:UniProtKB/TrEMBL;Acc:A0A1D6RD34]	Os05g0559400	Similar to IAA11 Fragment: Os05t0559400-01;Similar to IAA11 Fragment: Os05t0559400-02;Similar to IAA11 Fragment: Os05t0559400-03	IAA19	Committee on Gene Symbolization, Nomenclature and Linkage of the Rice Genetics Cooperative	707.941	547.773	576.739	392.242	374.348	399.121
TraesCS1A02G390400	307.057	-1.38993	0.293674	-4.73291	2.21327e-06	7.20883e-05	1A	557953578	557957082	Protein of unknown function DUF760 [Source:Ensembl/INTERPRO:IPR008479]	Os11g0456100	Protein of unknown function DUF760 domain containing protein: Os11t0456100-01	NA	NA	499.411	554.121	280.252	184.872	167.792	155.89
TraesCS1A02G391200	80.3621	0.879918	0.239654	3.67162	0.000241015	0.00333976	1A	558332754	558334704	F-box domain [Source:Ensembl/INTERPRO:IPR001810]	NA	NA	NA	NA	56.4503	61.5672	52.0642	98.0481	111.596	102.447
TraesCS1A02G391700	20.3119	-2.27719	0.648005	-3.51416	0.000441145	0.00549081	1A	558538124	558539913	Protein kinase domain [Source:Ensembl/INTERPRO:IPR000719]	NA	NA	NA	NA	47.7685	27.5997	25.5621	5.10687	2.91794	12.9163
TraesCS1A02G391800	16.4922	-2.10582	0.706051	-2.98253	0.00285873	0.0242168	1A	558539923	558541668	Leucine-rich repeat [Source:Ensembl/INTERPRO:IPR001611]	Os02g0610000	Leucine-rich repeat domain containing protein: Os02t0610000-00	NA	NA	44.8776	22.2927	13.257	9.19291	6.56679	2.76612
TraesCS1A02G392000	9879.34	-1.86093	0.379351	-4.90558	9.31538e-07	3.51009e-05	1A	558590999	558591872	Photosystem I PsaH, reaction centre subunit VI [Source:Ensembl/INTERPRO:IPR004928]	Os05g0560000	Photosystem I reaction center subunit VI, chloroplast precursor PSI- H Light-harvesting complex I 11 kDa protein GOS5 protein: Os05t0560000-01	PHOTOSYSTEM I SUBUNIT	Committee on Gene Symbolization, Nomenclature and Linkage of the Rice Genetics Cooperative	24272.9	14292.9	7914.65	4939.13	3796.03	4060.45
TraesCS1A02G392800	75.7061	1.98877	0.656386	3.02988	0.00244647	0.0214579	1A	559705833	559708099	3-ketoacyl-CoA synthase [Source:UniProtKB/TrEMBL;Acc:A0A1D5RXR0]	Os02g0731900	Similar to 3-ketoacyl-CoA synthase: Os02t0731900-01	NA	NA	5.78923	29.7212	54.8932	101.106	78.0271	184.7
TraesCS1A02G394200	25.5978	-1.29309	0.443276	-2.91712	0.00353278	0.0285629	1A	560314110	560314989	NA	NA	NA	NA	NA	42.019	31.8593	35.1073	13.2877	10.2377	21.076
TraesCS1A02G394400	552.835	-1.94523	0.392659	-4.95399	7.27067e-07	2.8378e-05	1A	560402035	560407035	UBA-like domain DUF1421 [Source:Ensembl/INTERPRO:IPR010820]	Os05g0561600	Protein of unknown function DUF1421 domain containing protein: Os05t0561600-01	NA	NA	1376.41	652.807	603.842	284.938	148.766	250.248
TraesCS1A02G396500	231	-0.678688	0.249602	-2.71908	0.00654633	0.0457969	1A	562585471	562588554	NA	NA	NA	NA	NA	321.266	330.104	202.488	166.456	177.155	188.531
TraesCS1A02G396900	70.7027	-1.03918	0.281765	-3.6881	0.000225931	0.00317299	1A	562902344	562903176	Glutaredoxin [Source:Ensembl/INTERPRO:IPR002109]	NA	NA	NA	NA	104.29	79.638	101.451	41.8976	40.9189	56.0206
TraesCS1A02G400500	4712.92	-0.912912	0.269236	-3.39075	0.000697016	0.0079219	1A	564392367	564395626	Uncharacterised protein family Ycf23 [Source:Ensembl/INTERPRO:IPR007570]	Os05g0565400	Protein of unknown function DUF561 family protein: Os05t0565400-01	NA	NA	6563.11	7846.33	4059.68	3505.85	3480.73	2821.83
TraesCS1A02G402400	786.258	-0.635049	0.15396	-4.12475	3.71131e-05	0.000731593	1A	566009663	566015714	Mitogen-activated protein kinase [Source:UniProtKB/TrEMBL;Acc:A0A1D5RVG9]	Os05g0566400	Similar to Blast and wounding induced mitogen-activated protein kinase: Os05t0566400-01	MITOGEN-ACTIVATED PROTEIN KINASE 7	Committee on Gene Symbolization, Nomenclature and Linkage of the Rice Genetics Cooperative	1020.4	859.804	989.119	641.378	551.352	655.494
TraesCS1A02G402700	567.753	0.512098	0.143866	3.55955	0.000371489	0.00478006	1A	566383800	566387162	NA	Os06g0352900	Conserved hypothetical protein: Os06t0352900-01;Hypothetical conserved gene: Os06t0352900-02	NA	NA	438.474	469.148	495.785	663.769	720.971	618.373
TraesCS1A02G403300	14156.4	-1.89098	0.486205	-3.88926	0.00010055	0.00164526	1A	566564178	566564978	Chlorophyll a-b binding protein, chloroplastic [Source:UniProtKB/TrEMBL;Acc:A0A1D5RS51]	NA	NA	NA	NA	39647.4	17320.2	9933.09	8676.28	4730.51	4631.17
TraesCS1A02G404300	854.306	0.581433	0.152976	3.80081	0.000144222	0.00221107	1A	567967616	567979275	ABC transporter-like [Source:Ensembl/INTERPRO:IPR003439]	NA	NA	NA	NA	761.115	689.903	604.485	1040.53	1077.24	952.568
TraesCS1A02G404800	7.35461	-3.10745	0.974534	-3.18865	0.00142937	0.014052	1A	568122035	568123108	SANT/Myb domain [Source:Ensembl/INTERPRO:IPR001005]	NA	NA	NA	NA	17.4104	9.56748	12.3588	2.04668	0	2.74434
TraesCS1A02G405300	16.0562	-1.75336	0.516664	-3.39361	0.000689773	0.00785482	1A	568393537	568393803	SANT/Myb domain [Source:Ensembl/INTERPRO:IPR001005]	NA	NA	NA	NA	29.0019	20.2424	24.9758	9.27348	6.6217	6.22185
TraesCS1A02G406200	231.428	0.561214	0.178299	3.14759	0.00164623	0.0157211	1A	568727578	568730565	Very-long-chain 3-ketoacyl-CoA synthase [Source:Ensembl/INTERPRO:IPR012392]	Os05g0568000	Similar to FAE1: Os05t0568000-02	KCS1, OsKCS1	Integrated Rice Science Database	193.922	162.4	204.39	285.94	261.007	280.908
TraesCS1A02G406300	27.013	-2.14381	0.484783	-4.4222	9.76995e-06	0.000245096	1A	568788864	568790654	Iron-sulfur cluster assembly protein [Source:UniProtKB/TrEMBL;Acc:A0A1D5RY00]	Os05g0568100	Similar to Iron sulfur cluster assembly protein 1, mitochondrial precursor Iron sulfur cluster scaffold protein 1: Os05t0568100-01	IRON-SULFUR CLUSTER PROTEIN 5	Committee on Gene Symbolization, Nomenclature and Linkage of the Rice Genetics Cooperative	46.3582	39.2906	46.4736	6.13201	7.30955	16.5141
TraesCS1A02G406500	1422.46	-0.876597	0.249345	-3.5156	0.000438769	0.00547287	1A	569133127	569134025	Ribosomal protein L7/L12 [Source:Ensembl/INTERPRO:IPR000206]	Os05g0568300	Similar to 50S ribosomal protein L12, chloroplast precursor CL12: Os05t0568300-00	NA	NA	2045.16	2186.16	1294.85	1058.56	1104.53	845.51
TraesCS1A02G407600	193.779	-1.9166	0.47565	-4.02943	5.59122e-05	0.00101937	1A	570131664	570140605	Amine oxidase [Source:Ensembl/INTERPRO:IPR002937]	Os03g0841900	Similar to carotenoid isomerase 1: Os03t0841900-00	NA	NA	493.54	277.045	148.595	119.49	64.9036	59.0976
TraesCS1A02G408300	56.2342	-2.04212	0.460549	-4.43411	9.24531e-06	0.00023432	1A	570265107	570265996	Protein of unknown function DUF1645, plant [Source:Ensembl/INTERPRO:IPR012442]	Os05g0568800	Protein of unknown function DUF1645 family protein: Os05t0568800-01	NA	NA	131.807	94.4969	45.5014	19.414	20.4549	25.7306
TraesCS1A02G408900	469.394	-1.23799	0.330678	-3.74379	0.000181268	0.00265896	1A	570448983	570453239	Peptidase S1C [Source:Ensembl/INTERPRO:IPR001940]	Os05g0568900	Similar to Protease Do-like 1, chloroplast precursor EC 3:4:21:-: Os05t0568900-01	Deg protease 9, DEG PROTEASE 9	Integrated Rice Science Database	894.662	707	376.884	306.431	292.591	238.798
TraesCS1A02G409600	182.147	0.794318	0.289258	2.74605	0.00603168	0.0430452	1A	571269579	571281317	Timeless protein [Source:Ensembl/INTERPRO:IPR006906]	Os05g0210500	Timeless protein domain containing protein: Os05t0210500-00	NA	NA	101.112	111.659	185.738	209.048	257.939	227.387
TraesCS1A02G409700	291.291	-0.792984	0.287392	-2.75924	0.00579354	0.0417465	1A	571281311	571282877	Protein of unknown function DUF3143 [Source:Ensembl/INTERPRO:IPR021489]	Os05g0569200	Protein of unknown function DUF3143 domain containing protein: Os05t0569200-01	NA	NA	483.867	385.474	239.959	196.225	219.29	222.931
TraesCS1A02G410800	58.3323	-0.9695	0.326882	-2.9659	0.00301796	0.0252999	1A	571788253	571789889	Protein of unknown function DUF3593 [Source:Ensembl/INTERPRO:IPR021995]	NA	NA	NA	NA	96.1948	78.2446	57.8105	43.924	41.9221	31.8977
TraesCS1A02G411900	5556.62	-0.642471	0.15271	-4.20713	2.58637e-05	0.000542144	1A	572350605	572354408	Ketol-acid reductoisomerase, C-terminal [Source:Ensembl/INTERPRO:IPR000506]	Os02g0151600	Ketol-acid reductoisomerase, chloroplast precursor EC 1:1:1:86 Acetohydroxy-acid reductoisomerase Alpha-keto-beta-hydroxylacil reductoisomerase: Os02t0151600-00	NA	NA	7120.63	7436.61	5765.46	4334.24	4562.57	4120.21
TraesCS1A02G413300	241.242	-0.986736	0.244039	-4.04335	5.26928e-05	0.000970496	1A	573230410	573233761	NA	Os05g0574700	Similar to cDNA clone:002-182-C01, full insert sequence: Os05t0574700-01;Similar to predicted protein: Os05t0574700-02	NA	NA	382.358	349.31	231.264	158.369	164.343	161.81
TraesCS1A02G413400	190.273	1.19923	0.427066	2.80807	0.00498389	0.0372238	1A	573242423	573243985	3-ketoacyl-CoA synthase [Source:UniProtKB/TrEMBL;Acc:A0A1D5RTS5]	Os05g0574600	Similar to 3-ketoacyl-CoA synthase: Os05t0574600-01	Chalcone Synthase, FATTY ACID ELONGATION1, fatty acid elongase 1	Integrated Rice Science Database	60.7993	88.1081	195.997	316.636	232.003	248.097
TraesCS1A02G413700	2432.14	0.481128	0.131903	3.64759	0.000264714	0.00360653	1A	573327648	573333885	Amidase [Source:Ensembl/INTERPRO:IPR000120]	Os12g0169000	Similar to Amidase family protein, expressed: Os12t0169000-00	NA	NA	2152.05	2104.86	1835.91	2855.39	2988.85	2655.77
TraesCS1A02G415200	3637.14	-2.19285	0.341668	-6.41807	1.38015e-10	2.06665e-08	1A	574336004	574341165	Inhibin, beta B subunit [Source:Ensembl/INTERPRO:IPR000381]	NA	NA	NA	NA	8129.81	6629.65	3147.09	1489.02	1234.46	1192.81
TraesCS1A02G415300	108.069	-0.913871	0.294627	-3.10179	0.00192353	0.0177873	1A	574351875	574357108	Mitogen-activated protein kinase [Source:UniProtKB/TrEMBL;Acc:A0A1D5RXB0]	Os05g0576800	Similar to Blast and wounding induced mitogen-activated protein kinase: Os05t0576800-01	Mitogen-activated protein kinase 17, MAP kinase 21-1	Integrated Rice Science Database	147.288	178.221	98.5964	68.1634	79.5838	76.5599
TraesCS1A02G416700	58.8484	-1.28757	0.391741	-3.28679	0.00101338	0.0106948	1A	574938084	574938521	NA	Os12g0147200	Conserved hypothetical protein: Os12t0147200-01	NA	NA	97.2248	105.141	48.5427	28.6482	34.4821	39.0516
TraesCS1A02G416900	11.3334	2.26723	0.74306	3.05121	0.00227922	0.0203027	1A	575119607	575125114	NA	Os05g0577900	Conserved hypothetical protein: Os05t0577900-01	NA	NA	1.44775	2.12316	7.57643	19.408	15.3247	22.1203
TraesCS1A02G418700	221.162	-1.67648	0.393639	-4.25894	2.05399e-05	0.000448081	1A	575867347	575870849	Protein kinase domain [Source:Ensembl/INTERPRO:IPR000719]	Os11g0208900	Leucine rich repeat containing protein kinase: Os11t0208900-01	NA	NA	484.15	347.694	179.034	136.661	91.7326	87.6995
TraesCS1A02G418800	713.31	-2.19339	0.308659	-7.1062	1.19282e-12	3.13135e-10	1A	575872791	575873468	NA	NA	NA	NA	NA	1446.98	1314.89	749.744	325.193	209.496	233.548
TraesCS1A02G420000	600.463	0.571624	0.201071	2.8429	0.00447047	0.0342858	1A	576609051	576615791	RAD21-4 PROTEIN [Source:Ensembl/RICE_homology;RAP:Os05g0580500]	Os05g0580500	Similar to 10A19I:14: Os05t0580500-01	RAD21-4 PROTEIN	Committee on Gene Symbolization, Nomenclature and Linkage of the Rice Genetics Cooperative	380.129	482.317	584.723	700.669	752.049	702.89
TraesCS1A02G420900	884.021	-1.38454	0.266348	-5.19824	2.01189e-07	9.64491e-06	1A	577461313	577464912	Polyprenyl synthetase [Source:Ensembl/INTERPRO:IPR000092]	Os05g0582300	Similar to prenyl transferase: Os05t0582300-01	sucrose phosphate synthase 2	Integrated Rice Science Database	1643.41	1340.27	852.102	532.429	470.105	465.804
TraesCS1A02G422600	41.4867	-1.14064	0.341026	-3.34474	0.000823602	0.0090488	1A	578014400	578017642	Protein kinase domain [Source:Ensembl/INTERPRO:IPR000719]	Os07g0537900	Similar to SRK3 gene: Os07t0537900-01;Hypothetical conserved gene: Os07t0537900-02	NA	NA	65.1279	47.7659	58.6771	20.4253	25.522	31.402
TraesCS1A02G422900	213.345	-1.67288	0.563983	-2.96619	0.00301516	0.0252812	1A	578206147	578208705	Glycoside hydrolase family 17 [Source:Ensembl/INTERPRO:IPR000490]	Os08g0244500	Similar to hydrolase, hydrolyzing O-glycosyl compounds: Os08t0244500-00	NA	NA	484.854	229.278	260.276	67.4045	41.5669	196.691
TraesCS1A02G423800	476.31	-2.39319	0.510319	-4.68959	2.73754e-06	8.61455e-05	1A	578922141	578922999	Late embryogenesis abundant protein, LEA_2 subgroup [Source:Ensembl/INTERPRO:IPR004864]	Os05g0584200	Atypical late embryogenesis abundant LEA protein, Resistance to multiple abiotic stresses Os05t0584200-01;Similar to Late embryogenesis abundant protein Lea14-A: Os05t0584200-02	LATE EMBRYOGENESIS ABUNDANT PROTEIN 8	Committee on Gene Symbolization, Nomenclature and Linkage of the Rice Genetics Cooperative	473.74	665.826	1260.58	156.37	62.8678	238.479
TraesCS1A02G424100	100.138	-1.31028	0.422892	-3.09837	0.00194588	0.0179762	1A	579171915	579173746	FAD linked oxidase, N-terminal [Source:Ensembl/INTERPRO:IPR006094]	NA	NA	NA	NA	179.49	85.983	162.834	39.8331	45.9557	86.7334
TraesCS1A02G424300	1277.85	0.535316	0.187425	2.85616	0.00428804	0.033224	1A	579300105	579303032	ABI family [Source:Ensembl/INTERPRO:IPR028457]	Os05g0585400	Similar to Protein ABIL1: Os05t0585400-01	NA	NA	1112.8	1128.33	890.319	1644.93	1628.58	1262.12
TraesCS1A02G426700	60.0891	-3.93948	0.78321	-5.02992	4.9069e-07	2.01424e-05	1A	581437944	581440095	RNA polymerase sigma-70 [Source:Ensembl/INTERPRO:IPR000943]	Os05g0586600	Similar to SIGE RNA polymerase sigma subunit E; DNA binding / DNA-directed RNA polymerase/ sigma factor/ transcription factor: Os05t0586600-01	SIGMA FACTOR 5	Committee on Gene Symbolization, Nomenclature and Linkage of the Rice Genetics Cooperative	244.629	60.5067	33.1351	11.235	3.64731	7.38137
TraesCS1A02G426900	330.614	-1.03243	0.28281	-3.65063	0.000261593	0.00357208	1A	581540647	581543570	Pentatricopeptide repeat [Source:Ensembl/INTERPRO:IPR002885]	Os05g0586900	Hypothetical conserved gene: Os05t0586900-01	NA	NA	554.266	491.445	287.657	211.391	238.403	200.524
TraesCS1A02G427400	671.461	0.503815	0.166694	3.02239	0.00250784	0.0218606	1A	581828761	581832944	Tetratricopeptide repeat 1 [Source:Ensembl/INTERPRO:IPR001440]	NA	NA	NA	NA	545.573	522.223	598	857.807	833.282	671.881
TraesCS1A02G431600	441.262	-0.839444	0.242926	-3.45556	0.000549154	0.00654604	1A	583892368	583895373	RNA polymerase sigma factor [Source:UniProtKB/TrEMBL;Acc:W4ZN09]	Os05g0589200	RNA polymerase sigma factor, region 2 domain containing protein: Os05t0589200-01	SIGMA FACTOR 3	Committee on Gene Symbolization, Nomenclature and Linkage of the Rice Genetics Cooperative	499.198	752.139	446.865	326.871	315.23	307.269
TraesCS1A02G435000	57.0069	-2.09509	0.387551	-5.40598	6.44532e-08	3.70678e-06	1A	585625902	585628146	Alpha/beta hydrolase fold-1 [Source:Ensembl/INTERPRO:IPR000073]	Os05g0590300	Alpha/beta hydrolase fold-1 domain containing protein: Os05t0590300-01	NA	NA	85.4241	111.469	79.5661	25.5381	12.408	27.6361
TraesCS1A02G437500	1676.97	-0.896806	0.232132	-3.86334	0.000111848	0.00179589	1A	586993497	586999171	ATP-dependent Clp protease proteolytic subunit [Source:UniProtKB/TrEMBL;Acc:W4ZNH0]	Os05g0592100	Peptidase S14, ClpP family protein: Os05t0592100-01	Clp protease 8, CLP PROTEASE 8	Integrated Rice Science Database	2496.69	2486.2	1564.08	1241.74	1235.26	1037.87
TraesCS1A02G439000	56.56	-0.920964	0.334229	-2.75549	0.00586051	0.0421318	1A	588470643	588472145	3-ketoacyl-CoA synthase [Source:UniProtKB/TrEMBL;Acc:A0A1D5RQ72]	NA	NA	NA	NA	89.7537	66.8778	65.336	52.0926	32.1031	33.1968
TraesCS1A02G439700	712.346	-1.03426	0.278542	-3.71311	0.00020473	0.0029333	1A	589040039	589043026	NA	Os05g0232200	Conserved hypothetical protein: Os05t0232200-01	NA	NA	1097.58	1154.24	620.187	539.551	420.662	441.858
TraesCS1A02G439800	413.497	-1.24144	0.368043	-3.37308	0.000743326	0.00832501	1A	589053752	589056785	NA	Os05g0232200	Conserved hypothetical protein: Os05t0232200-01	NA	NA	820.461	608.874	314.552	308.737	223.676	204.681
TraesCS1A02G441000	10.4642	-3.17668	0.803151	-3.95527	7.64473e-05	0.00131397	1A	589636559	589639123	Leucine-rich repeat [Source:Ensembl/INTERPRO:IPR001611]	NA	NA	NA	NA	26.0505	19.1062	11.3563	2.0425	1.45832	2.7712
TraesCS1A02G441500	47.8831	-2.80532	0.582565	-4.81546	1.46858e-06	5.1562e-05	1A	590249635	590250714	NA	NA	NA	NA	NA	104.287	108.303	38.8675	6.13096	9.49782	20.2127
TraesCS1A02G442200	23.6597	-2.48411	0.670401	-3.70541	0.00021105	0.00299907	1A	590967265	590968975	Cytochrome P450 [Source:Ensembl/INTERPRO:IPR001128]	Os10g0320100	Similar to Flavonoid 3'-monooxygenase EC 1:14:13:21 Flavonoid 3'-hydroxylase Cytochrome P450 75B2: Os10t0320100-01	FLAVONOID 3'-HYDROXYLASE	Committee on Gene Symbolization, Nomenclature and Linkage of the Rice Genetics Cooperative	57.9059	43.5238	18.9382	12.2571	6.56663	2.7663
TraesCS1A02G442300	39.5298	-2.31564	0.476642	-4.85824	1.18432e-06	4.28339e-05	1A	590995483	590997454	Cytochrome P450 [Source:Ensembl/INTERPRO:IPR001128]	Os10g0320100	Similar to Flavonoid 3'-monooxygenase EC 1:14:13:21 Flavonoid 3'-hydroxylase Cytochrome P450 75B2: Os10t0320100-01	FLAVONOID 3'-HYDROXYLASE	Committee on Gene Symbolization, Nomenclature and Linkage of the Rice Genetics Cooperative	59.3471	49.8912	88.042	9.1922	9.48271	21.2233
TraesCS1A02G442700	112.99	-2.34268	0.387095	-6.05197	1.43088e-09	1.53009e-07	1A	591298417	591299038	NA	NA	NA	NA	NA	200.292	262.345	103.781	38.8903	38.1592	34.4728
TraesCS1A02G444300	3649.2	-0.500737	0.180821	-2.76924	0.00561872	0.0408414	1A	592313029	592316609	Nucleoside diphosphate kinase [Source:UniProtKB/TrEMBL;Acc:W4ZM65]	Os05g0595400	Nucleoside diphosphate kinase Os05t0595400-01;Similar to Nucleoside diphosphate kinase III EC 2:7:4:6 NDK III NDP kinase III NDPK III: Os05t0595400-02	NUCLEOSIDE DIPHOSPHATE KINASE 3, Nucleoside diphosphate kinase 3	Rice Annotation Project Database	4464.28	4808.22	3556.72	3283.42	3137.88	2644.66
TraesCS1A02G445500	1248.96	0.352544	0.119262	2.95606	0.00311599	0.0259548	1A	593279894	593287280	PAZ domain [Source:Ensembl/INTERPRO:IPR003100]	Os04g0151800	Argonaute and Dicer protein, PAZ domain containing protein: Os04t0151800-01;Argonaute and Dicer protein, PAZ domain containing protein: Os04t0151800-02;Similar to Protein argonaute 4B: Os04t0151800-03;Similar to H0820C10:3 protein: Os04t0151800-04	ARGONAUTE 4B	Committee on Gene Symbolization, Nomenclature and Linkage of the Rice Genetics Cooperative	1039.03	1083.71	1167.58	1373.5	1463.84	1366.08
TraesCS1B02G000100	1324	0.642602	0.145527	4.41568	1.00691e-05	0.000251255	1B	168082	173741	NB-ARC [Source:Ensembl/INTERPRO:IPR002182]	NA	NA	NA	NA	902.919	1091.11	1105.85	1595	1712.06	1537.07
TraesCS1B02G000600	5746.68	-1.07286	0.251298	-4.26927	1.96111e-05	0.000431233	1B	1198799	1199794	Ribosomal protein L28 [Source:Ensembl/INTERPRO:IPR001383]	Os05g0101400	Similar to 50S ribosomal protein L28, chloroplast precursor: Os05t0101400-01;Similar to 50S ribosomal protein L28: Os05t0101400-02	NA	NA	9475.19	8692.05	5203.96	3898.15	3773.84	3436.89
TraesCS1B02G000800	1313.08	-0.477735	0.160169	-2.98269	0.00285729	0.0242145	1B	1203582	1207214	Peroxisome membrane anchor protein Pex14p, N-terminal [Source:Ensembl/INTERPRO:IPR006785]	Os05g0101200	Peroxisome membrane anchor protein Pex14p, N-terminal domain containing protein: Os05t0101200-01	PEROXIN 14	Committee on Gene Symbolization, Nomenclature and Linkage of the Rice Genetics Cooperative	1698.55	1608.26	1280.32	1076.07	1116.07	1099.23
TraesCS1B02G001600	354.718	-0.697609	0.154896	-4.50373	6.67697e-06	0.000179729	1B	1419308	1422174	NA	Os02g0291500	Conserved hypothetical protein: Os02t0291500-01	NA	NA	445.857	475.314	395.728	264.552	266.252	280.604
TraesCS1B02G001700	133.119	-2.45243	0.242542	-10.1114	4.91777e-24	1.21228e-20	1B	1423557	1426829	Cytochrome P450 [Source:Ensembl/INTERPRO:IPR001128]	Os01g0628700	Cytochrome P450: Os01t0628700-01	NA	NA	230.145	252.638	192.166	43.9175	36.4696	43.3771
TraesCS1B02G005300	62.873	-1.38981	0.447541	-3.10544	0.00189997	0.017608	1B	3269195	3273714	Transferase [Source:Ensembl/INTERPRO:IPR003480]	Os04g0500700	Similar to Hydroxyanthranilate hydroxycinnamoyltransferase 3: Os04t0500700-01;Similar to Hydroxyanthranilate hydroxycinnamoyltransferase 3: Os04t0500700-02	HYDROXYCINNAMOYLTRANSFERASE 1	Committee on Gene Symbolization, Nomenclature and Linkage of the Rice Genetics Cooperative	128.864	89.1761	54.942	51.0772	25.5477	27.6308
TraesCS1B02G011100	4094.71	-0.981453	0.251884	-3.89645	9.76132e-05	0.00160756	1B	5157094	5160358	Peptidyl-prolyl cis-trans isomerase [Source:UniProtKB/TrEMBL;Acc:Q6XPZ4]	Os05g0103200	Cyclophilin-like domain containing protein: Os05t0103200-01;Cyclophilin-like domain containing protein: Os05t0103200-02	CYCLOPHILIN 20-2	Committee on Gene Symbolization, Nomenclature and Linkage of the Rice Genetics Cooperative	6267.34	6383.29	3658.5	2980.67	2813.93	2464.49
TraesCS1B02G011400	12.9186	-2.94431	0.759677	-3.87574	0.0001063	0.00172276	1B	5177355	5177573	Protein of unknown function DUF3339 [Source:Ensembl/INTERPRO:IPR021775]	Os05g0103300	Similar to AT:I:24-5 protein Fragment: Os05t0103300-01;Similar to AT:I:24-5 protein Fragment: Os05t0103300-02	NA	NA	33.273	24.6276	10.624	4.15682	2.20688	2.62307
TraesCS1B02G011500	1966.89	-0.795477	0.282337	-2.81748	0.00484025	0.0363889	1B	5509787	5510370	Protein of unknown function DUF3339 [Source:Ensembl/INTERPRO:IPR021775]	Os05g0103400	Protein of unknown function DUF3339 domain containing protein: Os05t0103400-01	NA	NA	3425.1	2353.48	1709.55	1643.95	1240.73	1428.53
TraesCS1B02G014000	1228.66	-0.375682	0.122327	-3.07113	0.00213247	0.0193077	1B	6479152	6482613	NA	Os05g0103500	CHCH domain containing protein: Os05t0103500-01	NA	NA	1395.71	1433.16	1333.61	1147.16	1002.81	1059.54
TraesCS1B02G014100	48.0863	0.935503	0.30746	3.04268	0.00234482	0.0207398	1B	6485068	6487122	Leucine-rich repeat [Source:Ensembl/INTERPRO:IPR001611]	Os01g0358700	Similar to Powdery mildew resistance protein PM3b: Os01t0358700-01	NA	NA	30.3949	39.275	29.3423	65.3634	67.8251	56.317
TraesCS1B02G016000	137.314	0.632983	0.196869	3.21526	0.00130328	0.0130444	1B	7632619	7638865	NB-ARC [Source:Ensembl/INTERPRO:IPR002182]	Os01g0358700	Similar to Powdery mildew resistance protein PM3b: Os01t0358700-01	NA	NA	108.524	115.692	99.3288	158.275	179.297	162.768
TraesCS1B02G017800	814.057	-0.842286	0.215853	-3.90213	9.53486e-05	0.00157692	1B	8663173	8677747	Aminotransferase, class I/classII [Source:Ensembl/INTERPRO:IPR004839]	Os05g0105000	Similar to Methionine S-methyltransferase EC 2:1:1:12 AdoMet:Met S- methyltransferase Hv-MMT1: Os05t0105000-01	NA	NA	1243.47	786.062	1106.29	625.276	543.355	579.885
TraesCS1B02G019300	552.614	-2.20859	0.37576	-5.87766	4.16116e-09	3.80657e-07	1B	9081222	9082450	NA	NA	NA	NA	NA	1232.79	1061.89	431.503	209.505	190.03	189.963
TraesCS1B02G020600	11.0977	-2.16718	0.653512	-3.3162	0.000912491	0.00981362	1B	9592538	9599744	Protein kinase domain [Source:Ensembl/INTERPRO:IPR000719]	Os01g0117400	Similar to Receptor-like kinase: Os01t0117400-00	RECEPTOR-LIKE CYTOPLASMIC KINASE 18	Committee on Gene Symbolization, Nomenclature and Linkage of the Rice Genetics Cooperative	15.9198	24.4135	14.1955	3.06375	4.375	4.61852
TraesCS1B02G022300	117.619	-1.85158	0.358785	-5.1607	2.46033e-07	1.1342e-05	1B	10067449	10082262	Protein kinase domain [Source:Ensembl/INTERPRO:IPR000719]	Os01g0117400	Similar to Receptor-like kinase: Os01t0117400-00	RECEPTOR-LIKE CYTOPLASMIC KINASE 18	Committee on Gene Symbolization, Nomenclature and Linkage of the Rice Genetics Cooperative	141.829	278.1	132.486	51.0619	49.5812	52.6575
TraesCS1B02G022400	15.0899	-1.67781	0.58863	-2.85037	0.00436685	0.0336841	1B	10072758	10076049	Protein kinase domain [Source:Ensembl/INTERPRO:IPR000719]	Os01g0117700	Similar to LRK14: Os01t0117700-00	NA	NA	27.4987	27.5982	14.1964	7.14889	9.47984	4.61763
TraesCS1B02G023000	521.239	0.738806	0.253796	2.91102	0.00360248	0.0289917	1B	10359349	10368286	NB-ARC [Source:Ensembl/INTERPRO:IPR002182]	Os04g0193950	Disease resistance protein domain containing protein: Os04t0193950-00	NA	NA	267.326	415.02	487.53	599.133	642.648	715.776
TraesCS1B02G023100	178.646	0.618393	0.209895	2.9462	0.00321706	0.0266017	1B	10407488	10410220	NB-ARC [Source:Ensembl/INTERPRO:IPR002182]	Os10g0358200	Similar to NB-ARC domain containing protein: Os10t0358200-00	NA	NA	115.776	139.049	166.546	203.224	220.918	226.364
TraesCS1B02G024500	8138.57	0.421882	0.126285	3.34071	0.000835643	0.00915659	1B	11857187	11860248	Actin [Source:UniProtKB/TrEMBL;Acc:Q5EWZ1]	Os01g0964133	Similar to Actin: Os01t0964133-01	NA	NA	7096.26	7020.6	6754.91	9841.08	9806.96	8311.64
TraesCS1B02G024900	381.424	-1.32612	0.352492	-3.76214	0.000168468	0.00250566	1B	12093427	12094500	Transferase [Source:Ensembl/INTERPRO:IPR003480]	NA	NA	NA	NA	826.847	490.487	319.307	243.145	204.434	204.324
TraesCS1B02G029200	58.4712	0.762685	0.280144	2.72248	0.00647943	0.0454443	1B	14156250	14166522	Leucine-rich repeat [Source:Ensembl/INTERPRO:IPR001611]	Os11g0481600	Conserved hypothetical protein: Os11t0481600-01	NA	NA	40.5151	38.2098	51.0817	69.4361	79.4419	72.1426
TraesCS1B02G031100	531.683	-0.846825	0.212102	-3.99254	6.53697e-05	0.00115755	1B	15290430	15295770	Pseudouridine synthase II, N-terminal [Source:Ensembl/INTERPRO:IPR002501]	Os05g0108000	tRNA pseudouridine synthase B family protein: Os05t0108000-01	NA	NA	716.471	807.799	526.302	405.465	381.452	352.607
TraesCS1B02G036500	761.413	-0.837931	0.249838	-3.3539	0.00079682	0.00880827	1B	17379054	17386839	Calcium-dependent channel, 7TM region, putative phosphate [Source:Ensembl/INTERPRO:IPR003864]	Os05g0594700	Similar to Hv711N16:16 Fragment: Os05t0594700-01;Similar to Hv711N16:16 Fragment: Os05t0594700-02	HYPEROSMOLALITY-GATED CALCIUM-PERMEABLE CHANNEL 1.2	Committee on Gene Symbolization, Nomenclature and Linkage of the Rice Genetics Cooperative	1312.54	853.385	764.509	601.481	498.641	537.922
TraesCS1B02G038700	18.7908	-1.98457	0.675961	-2.93593	0.00332549	0.0272634	1B	18385559	18387800	Proton-dependent oligopeptide transporter family [Source:Ensembl/INTERPRO:IPR000109]	Os01g0556700	Hypothetical conserved gene: Os01t0556700-00	nitrate transporter 1.4	Integrated Rice Science Database	53.5519	22.2911	14.1973	10.2129	5.1049	7.3867
TraesCS1B02G041400	42.2737	-1.06646	0.336376	-3.17043	0.00152214	0.0147665	1B	20834729	20836696	Glycosyltransferase 61 [Source:Ensembl/INTERPRO:IPR007657]	Os01g0498300	Glycosyltransferase AER61, uncharacterized domain containing protein: Os01t0498300-01	NA	NA	62.2384	58.3822	51.1148	23.4903	23.3389	35.0778
TraesCS1B02G043600	142.722	1.10208	0.328351	3.35641	0.000789612	0.00874097	1B	23597344	23599636	NA	NA	NA	NA	NA	53.5627	97.6629	119.309	174.664	178.756	232.376
TraesCS1B02G044100	127.752	-1.43123	0.377176	-3.79461	0.000147878	0.00225463	1B	24143624	24152620	NB-ARC [Source:Ensembl/INTERPRO:IPR002182]	Os04g0375300	Similar to NBS-LRR protein Fragment: Os04t0375300-00	NBS-LRR protein rNBS56	Integrated Rice Science Database	240.222	212.285	106.917	86.801	68.5264	51.7593
TraesCS1B02G045800	64.0229	0.828926	0.2757	3.00663	0.00264165	0.0227774	1B	25818753	25822339	NB-ARC [Source:Ensembl/INTERPRO:IPR002182]	NA	NA	NA	NA	51.0215	47.2815	40.5327	89.9279	85.6567	69.717
TraesCS1B02G046000	56.291	0.840887	0.30764	2.73334	0.00626951	0.0442503	1B	25942903	25945792	NB-ARC [Source:Ensembl/INTERPRO:IPR002182]	NA	NA	NA	NA	31.8388	45.6422	42.5838	86.8047	63.4332	67.443
TraesCS1B02G046200	553.12	-1.06422	0.31155	-3.4159	0.000635722	0.00735375	1B	26134317	26136011	Chalcone-flavonone isomerase family protein [Source:UniProtKB/TrEMBL;Acc:W5AAU0]	Os02g0320300	Similar to Chalcone isomerase 3: Os02t0320300-01	NA	NA	920.964	889.668	434.894	399.45	346.071	327.671
TraesCS1B02G050600	155.651	-2.26851	0.36394	-6.23319	4.5703e-10	5.69306e-08	1B	30730083	30731757	Lecithin:cholesterol/phospholipid:diacylglycerol acyltransferase [Source:Ensembl/INTERPRO:IPR003386]	Os02g0589000	Lecithin:cholesterol acyltransferase family protein: Os02t0589000-01	NA	NA	347.43	268.572	157.181	62.3064	39.3982	59.0209
TraesCS1B02G053200	129.202	1.98396	0.649815	3.05312	0.00226478	0.0202066	1B	33945960	33947286	Zinc finger C2H2-type [Source:Ensembl/INTERPRO:IPR013087]	Os05g0114400	Zinc finger, C2H2-type domain containing protein: Os05t0114400-01	NA	NA	13.03	38.2171	104.18	119.514	193.391	306.882
TraesCS1B02G053700	157.525	0.96298	0.322068	2.98999	0.00278987	0.0237618	1B	34166611	34168346	Very-long-chain 3-ketoacyl-CoA synthase [Source:Ensembl/INTERPRO:IPR012392]	NA	NA	NA	NA	73.8228	154.982	90.8841	221.636	227.591	176.234
TraesCS1B02G055100	84.7377	0.864505	0.261174	3.31007	0.000932738	0.0100038	1B	37568904	37572363	NA	Os01g0590100	Conserved hypothetical protein: Os01t0590100-00	NA	NA	61.5143	51.5805	67.3912	92.8842	109.946	125.11
TraesCS1B02G055200	62.8298	-2.03377	0.434144	-4.68457	2.80555e-06	8.77192e-05	1B	37798961	37800280	SANT/Myb domain [Source:Ensembl/INTERPRO:IPR001005]	NA	NA	NA	NA	139.008	89.178	74.8448	19.4101	16.7909	37.7469
TraesCS1B02G055300	422.275	0.441558	0.153241	2.88145	0.00395844	0.0312282	1B	38065956	38070922	F-box-like domain superfamily [Source:Ensembl/INTERPRO:IPR036047]	Os01g0509900	F-box domain, Skp2-like domain containing protein: Os01t0509900-01	Os_F0780, OsFBX9	Integrated Rice Science Database	344.103	394.705	335.146	521.656	465.516	472.521
TraesCS1B02G059900	6.99021	-3.8294	1.18054	-3.24376	0.00117964	0.0120714	1B	43042800	43047978	PMR5 N-terminal domain [Source:Ensembl/INTERPRO:IPR025846]	Os11g0148200	Similar to predicted protein: Os11t0148200-01	trichome birefringence-like 22	Integrated Rice Science Database	21.7142	11.6785	5.67989	1.02148	0	1.84719
TraesCS1B02G060200	19.6409	-1.27664	0.461257	-2.76774	0.00564468	0.0409194	1B	43629957	43632240	Protein of unknown function DUF2870 [Source:Ensembl/INTERPRO:IPR021298]	Os05g0120800	Protein of unknown function DUF2870 domain containing protein: Os05t0120800-01	NA	NA	31.8654	30.7928	20.8576	11.2405	10.2294	12.8594
TraesCS1B02G066400	84.3289	-1.09365	0.280006	-3.90581	9.39118e-05	0.00156088	1B	50774894	50778871	Alcohol dehydrogenase, zinc-type, conserved site [Source:Ensembl/INTERPRO:IPR002328]	Os10g0159800	Alcohol dehydrogenase superfamily, zinc-containing protein: Os10t0159800-01;Similar to Alcohol dehydrogenase 2: Os10t0159800-03;Similar to Alcohol dehydrogenase 2: Os10t0159800-04	NA	NA	127.388	123.139	93.7356	63.3268	43.0437	55.3411
TraesCS1B02G068400	254.857	-1.20199	0.206722	-5.81452	6.08077e-09	5.19718e-07	1B	53242996	53243840	NA	NA	NA	NA	NA	407.479	351.891	306.48	163.336	131.858	168.1
TraesCS1B02G071800	275.806	-0.9534	0.272571	-3.4978	0.000469115	0.00576843	1B	56883239	56889796	Integral membrane protein TerC [Source:Ensembl/INTERPRO:IPR005496]	Os05g0121200	Similar to Transmembrane transport protein-like protein: Os05t0121200-01	NA	NA	428.487	419.309	244.283	196.109	200.629	166.019
TraesCS1B02G072200	782.966	-0.95966	0.255154	-3.7611	0.000169167	0.00251342	1B	56994218	57003660	Nucleic acid-binding, OB-fold [Source:Ensembl/INTERPRO:IPR012340]	Os01g0841800	Ribonuclease II and R domain containing protein: Os01t0841800-01	NA	NA	1195.42	1204.75	703.129	565.768	558.524	470.207
TraesCS1B02G075200	2976.24	-2.22335	0.480878	-4.62352	3.77276e-06	0.000111345	1B	58321321	58325069	Glutamyl-tRNA reductase [Source:UniProtKB/TrEMBL;Acc:A0A1D5SNF8]	Os10g0502400	Similar to Glutamyl-tRNA reductase 2 EC 1:2:1:70 GluTR Fragment: Os10t0502400-01;Similar to Glutamyl-tRNA reductase: Os10t0502400-02	glutamyl-tRNA reductase	Integrated Rice Science Database	8510.02	4241.61	1956.21	1401.17	803.573	944.849
TraesCS1B02G077300	1155.01	-1.05453	0.254052	-4.15083	3.31274e-05	0.000669654	1B	59831630	59834138	Carbohydrate kinase, FGGY, N-terminal [Source:Ensembl/INTERPRO:IPR018484]	Os07g0409200	Carbohydrate kinase, FGGY domain containing protein: Os07t0409200-01	NA	NA	1744.91	1889.61	1043.9	791.753	757.215	702.684
TraesCS1B02G081400	69.8752	-0.730984	0.262726	-2.7823	0.00539749	0.039618	1B	63958250	63960574	Zinc finger, DNL-type [Source:Ensembl/INTERPRO:IPR007853]	NA	NA	NA	NA	99.936	88.1243	73.9313	57.2179	50.4003	49.6412
TraesCS1B02G084700	1378.9	-2.33716	0.311926	-7.49267	6.74854e-14	2.45024e-11	1B	69540171	69543479	Dihydrolipoyl dehydrogenase [Source:UniProtKB/TrEMBL;Acc:A0A1D5SM88]	Os01g0328700	FAD-dependent pyridine nucleotide-disulphide oxidoreductase domain containing protein: Os01t0328700-01	NA	NA	2331.93	3205.79	1368.95	440.208	434.758	491.79
TraesCS1B02G085000	63.9048	1.1421	0.309	3.69611	0.000218925	0.00308849	1B	69824187	69826314	Protein kinase domain [Source:Ensembl/INTERPRO:IPR000719]	Os05g0125400	Similar to protein kinase APK1B: Os05t0125400-00	NA	NA	28.9553	40.3402	49.2476	75.5894	89.7606	99.536
TraesCS1B02G085200	646.135	-1.91927	0.423751	-4.52924	5.91972e-06	0.000162331	1B	69902508	69907276	AAA+ ATPase domain [Source:Ensembl/INTERPRO:IPR003593]	Os07g0187400	ATPase, AAA-type, core domain containing protein: Os07t0187400-00	NA	NA	1684.56	909.66	472.206	302.284	231.859	276.242
TraesCS1B02G086800	40.5624	-2.3538	0.572727	-4.10981	3.95981e-05	0.00077213	1B	74248810	74250626	NA	Os03g0375200	Hypothetical conserved gene: Os03t0375200-00	NA	NA	105.665	67.9366	30.293	15.3202	16.7765	7.38277
TraesCS1B02G088400	182.222	-0.96976	0.27424	-3.53618	0.000405964	0.00514731	1B	84562529	84563294	NA	NA	NA	NA	NA	249.234	305.86	168.92	118.568	117.022	133.729
TraesCS1B02G090300	324.041	-0.888323	0.233231	-3.80876	0.000139663	0.00215532	1B	90939262	90944669	Amine oxidase [Source:Ensembl/INTERPRO:IPR002937]	Os11g0572700	Carotenoid isomerase, Carotenoid biosynthesis, Root and coleoptile growth Os11t0572700-01	carotenoid isomerase	Rice Annotation Project Database	454.445	495.703	312.31	247.145	209.278	225.364
TraesCS1B02G092200	15.2121	-1.75732	0.618663	-2.84052	0.00450401	0.0344415	1B	94184760	94186873	Domain of unknown function DUF4033 [Source:Ensembl/INTERPRO:IPR025114]	Os05g0131401	Conserved hypothetical protein: Os05t0131401-00	NA	NA	37.6504	18.0483	15.1605	6.12976	8.76178	5.52168
TraesCS1B02G094200	448.642	0.601521	0.196645	3.05892	0.00222134	0.0199197	1B	95651459	95668065	Formin-like protein [Source:UniProtKB/TrEMBL;Acc:A0A1D5SMS7]	NA	NA	NA	NA	376.218	332.215	361.37	606.552	584.542	430.955
TraesCS1B02G094300	439.678	-0.731222	0.227861	-3.20907	0.00133165	0.0132646	1B	95735985	95747440	Triose phosphate/phosphoenolpyruvate translocator [Source:Ensembl/INTERPRO:IPR004696]	Os05g0241200	Similar to Phophate translocator Fragment: Os05t0241200-01;Hypothetical conserved gene: Os05t0241200-02	TRIOSE PHOSPHATE/PHOSPHATE TRANSLOCATOR 2	Committee on Gene Symbolization, Nomenclature and Linkage of the Rice Genetics Cooperative	664.518	577.5	405.339	347.301	329.116	314.291
TraesCS1B02G096700	772.552	-0.570978	0.212258	-2.69002	0.00714485	0.0488959	1B	100648192	100654709	NA	Os05g0299200	Hypothetical conserved gene: Os05t0299200-00	NA	NA	1007.35	1044.5	719.327	676.093	653.422	534.624
TraesCS1B02G096900	2117.57	-2.22028	0.203473	-10.9119	1.01154e-27	4.73774e-24	1B	101221224	101223509	Peroxidase [Source:UniProtKB/TrEMBL;Acc:W5AA63]	Os05g0135500	Haem peroxidase family protein: Os05t0135500-01	class III peroxidase 71, Peroxidase 63	Integrated Rice Science Database	4089.73	3199.56	3170.46	820.222	601.254	824.197
TraesCS1B02G097200	2324.46	-1.29149	0.321519	-4.01684	5.89829e-05	0.00106705	1B	101519167	101520385	Glutathione S-transferase, N-terminal [Source:Ensembl/INTERPRO:IPR004045]	Os01g0370900	Similar to Glutathione transferase: Os01t0370900-00	PHI GLUTATHIONE S-TRANSFERASE 8	Committee on Gene Symbolization, Nomenclature and Linkage of the Rice Genetics Cooperative	4485.41	3301.97	2114.5	1747.16	1221.94	1075.75
TraesCS1B02G097400	2737.48	-1.16383	0.353804	-3.28949	0.00100369	0.0106093	1B	101590463	101591951	Glutathione S-transferase, N-terminal [Source:Ensembl/INTERPRO:IPR004045]	Os01g0370900	Similar to Glutathione transferase: Os01t0370900-00	PHI GLUTATHIONE S-TRANSFERASE 8	Committee on Gene Symbolization, Nomenclature and Linkage of the Rice Genetics Cooperative	5312.74	3763.53	2280.42	2209.7	1654.29	1204.18
TraesCS1B02G098800	2532.38	-1.16763	0.401383	-2.90902	0.00362563	0.0291275	1B	105686922	105697738	Transferase [Source:Ensembl/INTERPRO:IPR003480]	Os05g0136900	Transferase family protein: Os05t0136900-01	ACYLTRANSFERASE 3	Committee on Gene Symbolization, Nomenclature and Linkage of the Rice Genetics Cooperative	5183.48	3456.3	1874.46	2185.71	1385.22	1109.12
TraesCS1B02G099100	226.784	-0.714849	0.258591	-2.7644	0.00570272	0.0412698	1B	106764236	106766294	Thioredoxin-like superfamily [Source:Ensembl/INTERPRO:IPR036249]	Os05g0137300	Thioredoxin fold domain containing protein: Os05t0137300-01	NA	NA	343.068	290.859	212.076	205.298	159.032	150.371
TraesCS1B02G101900	10.3903	-5.09448	1.24098	-4.10522	4.03924e-05	0.000784353	1B	111918023	111918421	NA	NA	NA	NA	NA	27.6507	22.3698	10.5048	0	0	1.81617
TraesCS1B02G102000	15.5271	-2.66613	0.655747	-4.06579	4.78696e-05	0.000898986	1B	111972007	111972690	NA	Os05g0142100	Conserved hypothetical protein: Os05t0142100-01	NA	NA	33.3262	30.7976	16.1312	6.13287	2.19392	4.58102
TraesCS1B02G102100	37.6972	-1.10142	0.373499	-2.94892	0.00318887	0.0264442	1B	112194672	112194938	NA	NA	NA	NA	NA	49.3032	64.9888	40.3456	18.547	27.2225	25.7762
TraesCS1B02G102600	507.951	-0.975518	0.320731	-3.04154	0.0023537	0.020804	1B	112694868	112697878	GNAT domain [Source:Ensembl/INTERPRO:IPR000182]	Os08g0260000	Similar to N-acetyltransferase: Os08t0260000-01	NA	NA	841.275	802.598	377.054	361.638	347.487	317.657
TraesCS1B02G102700	1639.68	-0.509722	0.141148	-3.61125	0.000304723	0.0040604	1B	112748629	112753960	Aminotransferase, class I/classII [Source:Ensembl/INTERPRO:IPR004839]	Os10g0390500	Alanine aminotransferase, Starch synthesis in developing seeds Os10t0390500-01	ALANINE AMINOTRANSFERASE	Committee on Gene Symbolization, Nomenclature and Linkage of the Rice Genetics Cooperative	2010.26	1971.13	1797.18	1469.59	1205.33	1384.56
TraesCS1B02G104500	56.8156	-1.49061	0.325191	-4.58378	4.56637e-06	0.00013089	1B	115278975	115282343	Carboxypeptidase [Source:UniProtKB/TrEMBL;Acc:W5AC96]	Os05g0268500	Similar to Serine carboxypeptidase 2: Os05t0268500-01;Similar to Serine carboxypeptidase II chains A and B EC 3:4:16:6 Carboxypeptidase D CPDW-II CP-WII: Os05t0268500-02;Similar to Serine carboxypeptidase 2: Os05t0268500-03;Similar to Serine carboxypeptidase 2: Os05t0268500-04	SERINE CARBOXYPEPTIDASE 27	Committee on Gene Symbolization, Nomenclature and Linkage of the Rice Genetics Cooperative	85.3991	102.966	63.4236	26.5547	32.0928	30.4574
TraesCS1B02G104600	2004.18	-1.93418	0.353583	-5.47024	4.49435e-08	2.75686e-06	1B	115283531	115287933	NA	Os05g0143300	Conserved hypothetical protein: Os05t0143300-01	NA	NA	4563.54	3209.93	1757.68	1034.58	719.812	739.534
TraesCS1B02G106400	688.721	0.625172	0.187857	3.32791	0.000874999	0.00950425	1B	118116549	118129610	Glycoside hydrolase family 38, N-terminal domain [Source:Ensembl/INTERPRO:IPR000602]	Os10g0140200	Glycoside hydrolase, family 38 domain containing protein: Os10t0140200-01	NA	NA	524.296	631.749	469.787	827.847	936.683	741.965
TraesCS1B02G108400	75.0472	-1.62827	0.485462	-3.35407	0.000796319	0.00880481	1B	120468068	120470093	GDSL lipase/esterase [Source:Ensembl/INTERPRO:IPR001087]	Os10g0393800	Lipase, GDSL domain containing protein: Os10t0393800-01	GDSL ESTERASE/LIPASE PROTEIN 105	Committee on Gene Symbolization, Nomenclature and Linkage of the Rice Genetics Cooperative	159.243	124.203	56.8162	54.1361	32.8342	23.0505
TraesCS1B02G110400	1825.04	-0.819817	0.256253	-3.19925	0.00137785	0.013635	1B	123951676	123960540	PDZ domain [Source:Ensembl/INTERPRO:IPR001478]	Os05g0147500	Similar to DEGP2 DEGP PROTEASE 2; serine-type peptidase/ trypsin: Os05t0147500-01;Serine endopeptidase DegP2 domain containing protein: Os05t0147500-02;Similar to DEGP2 DEGP PROTEASE 2; serine-type peptidase/ trypsin: Os05t0147500-03	Deg protease 6, DEG PROTEASE 6	Integrated Rice Science Database	2647.12	2721.61	1622.18	1462.46	1415.42	1081.44
TraesCS1B02G111400	297.855	-1.28039	0.246777	-5.18844	2.12063e-07	1.00429e-05	1B	129506646	129508560	Dienelactone hydrolase [Source:Ensembl/INTERPRO:IPR002925]	Os08g0238200	Dienelactone hydrolase domain containing protein: Os08t0238200-01;Similar to Retrotransposon protein Ty1-copia subclass: Os08t0238200-02	NA	NA	496.75	468.214	301.384	185.95	162.864	171.971
TraesCS1B02G112100	314.787	0.565555	0.194864	2.90231	0.00370421	0.0296216	1B	130033215	130033532	NA	Os06g0707400	Conserved hypothetical protein: Os06t0707400-01;Similar to NBS-LRR disease resistance protein homologue: Os06t0707400-02	NA	NA	226.397	279.776	254.4	423.806	387.419	316.923
TraesCS1B02G114700	185.196	0.714752	0.204465	3.49571	0.0004728	0.00580765	1B	134429873	134437923	F-box domain [Source:Ensembl/INTERPRO:IPR001810]	NA	NA	NA	NA	156.364	136.946	128.811	222.687	262.735	203.635
TraesCS1B02G115900	204.778	0.717134	0.169748	4.22469	2.39267e-05	0.000508694	1B	136312347	136314149	Peroxidase [Source:UniProtKB/TrEMBL;Acc:W5AB05]	Os10g0109300	Similar to Peroxidase EC 1:11:1:7: Os10t0109300-01;Similar to Peroxidase 54: Os10t0109300-02	class III peroxidase 125	Integrated Rice Science Database	157.8	158.174	148.677	269.664	237.15	257.2
TraesCS1B02G116200	114.487	-0.890547	0.261909	-3.40022	0.00067332	0.00769511	1B	136909535	136914801	NA	Os12g0506700	Carbamoyl phosphate synthetase, large subunit, ATP-binding domain containing protein: Os12t0506700-01	NA	NA	151.588	180.954	113.691	87.0446	74.8689	78.7736
TraesCS1B02G117500	186.711	-1.44125	0.535205	-2.6929	0.00708345	0.0486249	1B	137555536	137556462	Oxoglutarate/iron-dependent dioxygenase [Source:Ensembl/INTERPRO:IPR005123]	Os05g0149400	ACC oxidase, Ethylene biosynthesis Os05t0149400-01	AMINOCYCLOPROPANE-1-CARBOXYLIC ACID OXIDASE 5	Committee on Gene Symbolization, Nomenclature and Linkage of the Rice Genetics Cooperative	230.286	127.408	460.644	84.8048	56.2432	160.879
TraesCS1B02G118400	389.024	-1.327	0.248919	-5.33106	9.76396e-08	5.22049e-06	1B	139069415	139073132	Pyridoxal phosphate homeostasis protein [Source:UniProtKB/TrEMBL;Acc:A0A1D5SM55]	Os05g0150000	Proline synthetase co-transcribed bacterial homolog protein: Os05t0150000-01	NA	NA	643.117	630.712	395.326	226.849	196.54	241.603
TraesCS1B02G118500	38.772	-1.84308	0.4921	-3.74533	0.000180156	0.00264618	1B	139084080	139084451	NA	NA	NA	NA	NA	37.7532	97.9061	46.0005	16.4304	13.9663	20.5754
TraesCS1B02G120300	920.227	-0.565207	0.181903	-3.10718	0.00188879	0.0175318	1B	142296454	142298983	Tetrahydrofolate dehydrogenase/cyclohydrolase [Source:Ensembl/INTERPRO:IPR000672]	Os05g0150800	Similar to Plastid 5,10-methylene-tetrahydrofolate dehydrogenase Fragment: Os05t0150800-01;Similar to C-1-tetrahydrofolate synthase, cytoplasmic: Os05t0150800-02	NA	NA	1184.66	1234.4	876.507	740.764	742.967	742.066
TraesCS1B02G124000	49.1881	-1.80709	0.38649	-4.67563	2.93053e-06	9.07185e-05	1B	150545594	150547291	NA	NA	NA	NA	NA	72.3841	105.095	52.0827	22.4717	21.89	21.2051
TraesCS1B02G125400	696.744	-1.57614	0.439896	-3.58298	0.000339691	0.00445038	1B	152522293	152524911	Mpv17/PMP22 [Source:Ensembl/INTERPRO:IPR007248]	Os09g0315000	Similar to mpv17 / PMP22 family protein: Os09t0315000-01	NA	NA	1810.93	807.831	512.229	426.944	328.297	294.235
TraesCS1B02G126900	934.591	-1.53943	0.360538	-4.26982	1.95635e-05	0.000430387	1B	155438402	155439430	NADH dehydrogenase-like complex, subunit S [Source:Ensembl/INTERPRO:IPR021659]	Os07g0196200	Protein of unknown function DUF3252 domain containing protein: Os07t0196200-01	NA	NA	1982.5	1466.18	723.962	558.841	462.948	413.122
TraesCS1B02G128800	209.571	-0.82182	0.280916	-2.9255	0.00343899	0.0279785	1B	158516376	158519480	Zinc/iron permease [Source:Ensembl/INTERPRO:IPR003689]	Os05g0164800	Transition metal ion transporter, Ion transport Os05t0164800-01;Similar to Zinc transporter 6, chloroplast precursor ZRT/IRT-like protein 6: Os05t0164800-02	ZINC TRANSPORTER 6	Committee on Gene Symbolization, Nomenclature and Linkage of the Rice Genetics Cooperative	317.015	272.814	213.972	115.417	140.797	197.411
TraesCS1B02G128900	10.3811	-2.9714	0.856567	-3.46896	0.000522479	0.00629001	1B	158532587	158533444	Zinc finger, RING-type [Source:Ensembl/INTERPRO:IPR001841]	NA	NA	NA	NA	23.1755	25.4833	6.63622	2.04369	2.19191	2.75587
TraesCS1B02G129000	4912.35	-2.38187	0.368028	-6.47197	9.67361e-11	1.51533e-08	1B	158533911	158546217	Phosphoglycerate/bisphosphoglycerate mutase, active site [Source:Ensembl/INTERPRO:IPR001345]	Os05g0164100	Similar to Fructose-6-phosphate 2-kinase/fructose-2,6-bisphosphatase EC 2:7:1:105 EC 3:1:3:46 Fragment: Os05t0164100-01;Similar to Fructose-6-phosphate-2-kinase/fructose-2, 6-bisphosphatase: Os05t0164100-02;Similar to Fructose-6-phosphate-2-kinase/fructose-2, 6-bisphosphatase: Os05t0164100-03	fructose-6-phosphate-2-kinase/fructose-2, 6-bisphosphatase 1, F6P2K/F26BPase1	Integrated Rice Science Database	11225.9	9513.96	3989.57	1828	1360.16	1556.5
TraesCS1B02G129500	971.818	-1.56487	0.377496	-4.1454	3.39227e-05	0.00068215	1B	159912139	159913202	FAS1 domain [Source:Ensembl/INTERPRO:IPR000782]	Os05g0163300	Similar to Arabinogalactan protein-like: Os05t0163300-01	FASCICLIN-LIKE ARABINOGALACTAN PROTEIN 9	Committee on Gene Symbolization, Nomenclature and Linkage of the Rice Genetics Cooperative	2024.42	1632.84	701.163	548.612	519.858	404.019
TraesCS1B02G130800	660.461	-1.25239	0.345917	-3.62048	0.000294059	0.00393735	1B	162779190	162782916	EF-hand domain [Source:Ensembl/INTERPRO:IPR002048]	Os05g0161500	RelA/SpoT domain containing protein: Os05t0161500-01	CRSH2	UniProtKB Gene Name	1255.03	1054.98	481.832	400.404	400.427	370.094
TraesCS1B02G132100	499.481	-0.971716	0.272788	-3.56217	0.000367798	0.00473909	1B	165815758	165819567	Phosphoglycolate phosphatase-like, domain 2 [Source:Ensembl/INTERPRO:IPR023198]	Os05g0168300	Haloacid dehalogenase-like hydrolase domain containing protein: Os05t0168300-01	NA	NA	864.177	670.885	450.653	371.781	341.402	297.991
TraesCS1B02G133200	165.477	0.749128	0.228228	3.28236	0.0010294	0.0108176	1B	168330607	168331383	Arabinogalactan protein 16/20/22/41 [Source:Ensembl/INTERPRO:IPR009424]	NA	NA	NA	NA	146.343	113.632	111.966	202.383	239.86	178.677
TraesCS1B02G133400	114.303	-1.26671	0.465448	-2.72148	0.00649911	0.0455483	1B	168621413	168624515	PLC-like phosphodiesterase, TIM beta/alpha-barrel domain superfamily [Source:Ensembl/INTERPRO:IPR017946]	Os03g0603600	PLC-like phosphodiesterase, TIM beta/alpha-barrel domain domain containing protein: Os03t0603600-01	NA	NA	233.309	120.379	130.559	78.6014	30.5888	92.3784
TraesCS1B02G133900	177.85	-1.44722	0.409733	-3.53211	0.000412259	0.00520738	1B	169642061	169644001	Tryptophan aminotransferase related 2 [Source:UniProtKB/TrEMBL;Acc:W5AA27]	NA	NA	NA	NA	424.136	211.245	145.806	110.31	82.4364	93.1673
TraesCS1B02G134900	777.614	-1.26928	0.203241	-6.2452	4.23245e-10	5.34327e-08	1B	171408774	171412029	UVR domain [Source:Ensembl/INTERPRO:IPR001943]	Os05g0170800	ApaG domain containing protein: Os05t0170800-01	SKIP interacting protein 10, SKIPa-interacting protein 10, SKIPa-interacting protein 10	Integrated Rice Science Database	1172.59	1273.86	851.262	482.112	427.555	458.3
TraesCS1B02G135100	109.473	-1.24544	0.352726	-3.53089	0.00041416	0.00522294	1B	172001145	172005498	Triose phosphate/phosphoenolpyruvate translocator [Source:Ensembl/INTERPRO:IPR004696]	NA	NA	NA	NA	233.04	111.458	118.33	62.3017	67.1047	64.6025
TraesCS1B02G135800	1355.35	-2.40358	0.267883	-8.97251	2.89821e-19	3.77066e-16	1B	173121735	173122646	Metallothionein, family 15, plant [Source:Ensembl/INTERPRO:IPR000347]	Os11g0704500	Metallothionein-like protein type 1: Os11t0704500-01	METALLOTHIONEIN I-1A	Committee on Gene Symbolization, Nomenclature and Linkage of the Rice Genetics Cooperative	1989.21	2939.43	1910.64	361.825	373.621	557.407
TraesCS1B02G137600	52.1357	-4.16585	0.553378	-7.52804	5.1507e-14	1.91463e-11	1B	175661141	175663048	UDP-glucuronosyl/UDP-glucosyltransferase [Source:Ensembl/INTERPRO:IPR002213]	Os05g0177500	UDP-glucuronosyl/UDP-glucosyltransferase family protein: Os05t0177500-01	NA	NA	131.716	114.642	50.1699	5.10664	6.5643	4.61503
TraesCS1B02G137700	164.506	0.564655	0.189464	2.98027	0.0028799	0.0243506	1B	176783830	176787601	NPH3 domain [Source:Ensembl/INTERPRO:IPR027356]	Os05g0178000	NPH3 domain containing protein: Os05t0178000-00	NA	NA	141.889	129.486	127.776	191.985	215.919	179.979
TraesCS1B02G137900	54.871	-1.9998	0.417096	-4.79457	1.63023e-06	5.60046e-05	1B	176996762	176998479	Cysteine-rich transmembrane CYSTM domain [Source:Ensembl/INTERPRO:IPR028144]	Os05g0178300	Similar to Cadmium tolerant 1: Os05t0178300-01	CADMIUM TOLERANT 5	Committee on Gene Symbolization, Nomenclature and Linkage of the Rice Genetics Cooperative	107.438	105.004	51.0657	21.1985	17.6548	26.8653
TraesCS1B02G138000	380.383	-0.54501	0.192432	-2.83221	0.00462268	0.0351734	1B	176999663	177002175	Serine/threonine protein phosphatase 2A regulatory subunit [Source:UniProtKB/TrEMBL;Acc:A0A1D5SLD6]	Os05g0178400	Similar to Protein phosphatase 2A B'kappa subunit: Os05t0178400-01	NA	NA	483.522	501.057	370.253	331.967	315.209	280.292
TraesCS1B02G138700	53.0968	-1.13875	0.423171	-2.69101	0.0071237	0.048821	1B	180405800	180407659	UDP-glucuronosyl/UDP-glucosyltransferase [Source:Ensembl/INTERPRO:IPR002213]	Os05g0179950	Similar to cDNA, clone: J100088D24, full insert sequence: Os05t0179950-00	NA	NA	92.6367	81.7359	45.4382	20.4267	38.6577	39.6857
TraesCS1B02G140100	173.731	-0.628402	0.204414	-3.07416	0.00211095	0.0191461	1B	185222189	185224535	Tetratricopeptide-like helical domain superfamily [Source:Ensembl/INTERPRO:IPR011990]	Os05g0182100	Tetratricopeptide-like helical domain containing protein: Os05t0182100-01	NA	NA	205.57	244.159	183.707	127.68	146.661	134.612
TraesCS1B02G140200	191.56	-0.617069	0.219863	-2.8066	0.0050067	0.0373584	1B	185224644	185227858	Phosphoribosyltransferase domain [Source:Ensembl/INTERPRO:IPR000836]	Os05g0182201	Similar to bifunctional protein tilS/hprT: Os05t0182201-01	NA	NA	233.146	276.034	186.669	151.202	143.114	159.193
TraesCS1B02G141100	32.8335	-1.54678	0.373925	-4.1366	3.52497e-05	0.000702113	1B	188260578	188263917	Harbinger transposase-derived nuclease domain [Source:Ensembl/INTERPRO:IPR027806]	Os05g0184500	Conserved hypothetical protein: Os05t0184500-00	NA	NA	54.9991	53.074	38.8059	16.3406	15.3146	18.4669
TraesCS1B02G141200	577.265	-2.07519	0.337775	-6.1437	8.06211e-10	9.32699e-08	1B	188262417	188265318	Glyoxalase/fosfomycin resistance/dioxygenase domain [Source:Ensembl/INTERPRO:IPR004360]	Os07g0160400	Glyoxalase/bleomycin resistance protein/dioxygenase domain containing protein: Os07t0160400-01	GLYOXALASE I-9	Committee on Gene Symbolization, Nomenclature and Linkage of the Rice Genetics Cooperative	1231.18	1053.34	514.814	250.36	190.701	223.196
TraesCS1B02G142600	665.561	-1.24947	0.293425	-4.25824	2.06042e-05	0.000448855	1B	192265435	192273780	Thioredoxin domain [Source:Ensembl/INTERPRO:IPR013766]	Os05g0200100	Similar to Thioredoxin-like 6: Os05t0200100-01;Similar to Thioredoxin-like 6: Os05t0200100-02	NA	NA	1207.17	1034.84	569.691	413.263	386.112	382.289
TraesCS1B02G142800	577.039	0.442181	0.156221	2.83049	0.0046477	0.0352868	1B	192524951	192535633	Peroxidase [Source:UniProtKB/TrEMBL;Acc:A0A1D5SK37]	NA	NA	NA	NA	424.384	499.819	541.703	643.566	653.93	698.831
TraesCS1B02G143800	3986.68	0.417207	0.114185	3.65378	0.000258408	0.00353994	1B	195552668	195560543	EDA39 [Source:Ensembl/TAIR_homology;TAIR:AT4G33050]	Os05g0197300	IQ calmodulin-binding region domain containing protein: Os05t0197300-01	NA	NA	3522.53	3154.7	3566.43	4413.2	4721.26	4541.92
TraesCS1B02G144000	189.48	-0.711064	0.247353	-2.87469	0.00404424	0.0317468	1B	195590716	195596372	O-acyltransferase [Source:UniProtKB/TrEMBL;Acc:A0A1D5SJQ7]	Os05g0196800	Similar to Diacylglycerol acylCoA acyltransferase: Os05t0196800-00	diacylglycerolacetyl transferase	Integrated Rice Science Database	277.915	246.271	182.707	119.498	148.073	162.415
TraesCS1B02G144700	802.6	-0.684799	0.23263	-2.94373	0.00324288	0.02675	1B	197427921	197429504	Late embryogenesis abundant protein, LEA_2 subgroup [Source:Ensembl/INTERPRO:IPR004864]	Os05g0199100	Similar to NDR1/HIN1-Like protein 2: Os05t0199100-01	NA	NA	1289.8	835.432	844.569	690.466	598.235	557.098
TraesCS1B02G146600	1013.55	0.332722	0.111892	2.97359	0.00294339	0.0247904	1B	206030143	206035488	RNA recognition motif domain [Source:Ensembl/INTERPRO:IPR000504]	NA	NA	NA	NA	900.401	866.217	925.051	1092.9	1137.38	1159.38
TraesCS1B02G147000	654.232	0.521311	0.13897	3.75125	0.000175955	0.00259729	1B	209129932	209134742	Protein kinase domain [Source:Ensembl/INTERPRO:IPR000719]	Os05g0218400	Similar to Somatic embryogenesis receptor kinase-like protein: Os05t0218400-01	RECEPTOR-LIKE CYTOPLASMIC KINASE 181	Committee on Gene Symbolization, Nomenclature and Linkage of the Rice Genetics Cooperative	583.777	500.065	529.418	799.977	790.201	721.957
TraesCS1B02G148100	635.548	-1.18182	0.248488	-4.75602	1.97446e-06	6.5494e-05	1B	216098225	216106352	Protein of unknown function DUF2358 [Source:Ensembl/INTERPRO:IPR018790]	Os05g0215600	Protein of unknown function DUF2358 domain containing protein: Os05t0215600-01;Protein of unknown function DUF2358 domain containing protein: Os05t0215600-02	NA	NA	958.474	1078.59	609.988	409.628	389.015	367.594
TraesCS1B02G150100	2367.18	-1.15248	0.320603	-3.59472	0.000324747	0.00428214	1B	229237046	229275672	Pentatricopeptide repeat [Source:Ensembl/INTERPRO:IPR002885]	Os10g0181200	Similar to binding protein: Os10t0181200-01;Similar to RAP Annotation release2 Protein prenyltransferase domain containing protein: Os10t0181200-02	NA	NA	4148.76	3795.61	1852.47	1660.42	1522.77	1223.08
TraesCS1B02G150200	2866.59	-0.701499	0.259568	-2.70256	0.00688073	0.0475686	1B	229301060	229305078	Glyoxalase/fosfomycin resistance/dioxygenase domain [Source:Ensembl/INTERPRO:IPR004360]	Os05g0230900	Similar to Glyoxalase I: Os05t0230900-01	GLYOXALASE I-7	Committee on Gene Symbolization, Nomenclature and Linkage of the Rice Genetics Cooperative	4064.96	4181.96	2404.1	2424.38	2291.43	1832.71
TraesCS1B02G150400	2415.14	-0.96233	0.237857	-4.04583	5.21381e-05	0.000962551	1B	230026679	230039772	Ferrochelatase [Source:Ensembl/INTERPRO:IPR001015]	Os05g0361200	Similar to Ferrochelatase: Os05t0361200-01;Similar to Ferrochelatase: Os05t0361200-02	Ferrochelatase 2	Integrated Rice Science Database	2897.7	4256.54	2421.87	1633.03	1672.14	1609.54
TraesCS1B02G151300	5303.49	-0.660322	0.209139	-3.15733	0.00159222	0.0153078	1B	236955835	236963068	Chaperone DnaK [Source:Ensembl/INTERPRO:IPR012725]	Os05g0303000	Similar to Chloroplast heat shock protein 70: Os05t0303000-01	HEAT SHOCK PROTEIN 70KD CHLOROPLAST PROTEIN 1	Committee on Gene Symbolization, Nomenclature and Linkage of the Rice Genetics Cooperative	7204.75	7183.55	5102	4455.26	4437.51	3437.88
TraesCS1B02G151800	691.734	0.420441	0.125498	3.35017	0.000807627	0.00890671	1B	238672976	238675576	Cyclin, C-terminal domain [Source:Ensembl/INTERPRO:IPR004367]	Os05g0237100	Cyclin, C-terminal domain containing protein: Os05t0237100-01	NA	NA	613.988	564.424	597.581	747.885	814.194	812.331
TraesCS1B02G151900	739.92	-0.991376	0.260091	-3.81164	0.000138045	0.00213567	1B	239776698	239779924	Protein kinase domain [Source:Ensembl/INTERPRO:IPR000719]	Os05g0323800	Similar to ubiquinone biosynthesis protein ubiB: Os05t0323800-01;Similar to ubiquinone biosynthesis protein ubiB: Os05t0323800-02	ABC1-like kinase related to Grain size and Weight 1	Integrated Rice Science Database	1176.62	1123.69	654.34	520.317	511.077	453.474
TraesCS1B02G157700	97.9197	-0.911304	0.279666	-3.25855	0.00111984	0.0115682	1B	267968679	267970940	Protein kinase domain [Source:Ensembl/INTERPRO:IPR000719]	Os10g0442800	Protein serine/threonine kinase Protein kinase: Os10t0442800-01	RECEPTOR-LIKE CYTOPLASMIC KINASE 301	Committee on Gene Symbolization, Nomenclature and Linkage of the Rice Genetics Cooperative	115.82	111.466	155.318	84.7825	58.3801	61.7513
TraesCS1B02G158500	94.4315	-0.784378	0.255071	-3.07514	0.00210406	0.0191199	1B	269036514	269041104	Small GTPase superfamily [Source:Ensembl/INTERPRO:IPR001806]	Os10g0456600	ADP-ribosylation factor domain containing protein: Os10t0456600-01	small GTP-binding protein OsRab18B1	Integrated Rice Science Database	143.301	109.336	106.975	58.2171	75.8611	72.899
TraesCS1B02G158600	489.2	0.440434	0.137531	3.20242	0.00136277	0.0135344	1B	269041179	269054424	Amidohydrolase-related [Source:Ensembl/INTERPRO:IPR006680]	Os10g0456500	Similar to Glutamine synthetase Fragment: Os10t0456500-01;Similar to Nodulin 6l: Os10t0456500-02	NA	NA	421.14	415.026	408.804	583.123	517.673	589.434
TraesCS1B02G159400	277.786	-1.03618	0.35416	-2.92575	0.00343624	0.0279609	1B	270792160	270795498	Citrate transporter-like domain [Source:Ensembl/INTERPRO:IPR004680]	Os10g0447900	Similar to Citrate transporter family protein: Os10t0447900-01	silicon efflux transporter 5, Si efflux transporter 5	Integrated Rice Science Database	567.329	269.611	283.914	230.804	158.961	156.099
TraesCS1B02G159700	1585.78	-0.820323	0.268754	-3.05232	0.00227082	0.0202395	1B	271905247	271907074	Rubisco accumulation factor 1 [Source:Ensembl/INTERPRO:IPR037494]	Os10g0445600	Conserved hypothetical protein: Os10t0445600-01	RAF1	UniProtKB Gene Name	2288.44	2435.1	1351.82	1213.36	1273.54	952.398
TraesCS1B02G160800	960.308	0.527093	0.19211	2.74371	0.00607495	0.0432683	1B	277419944	277458261	von Willebrand factor, type A [Source:Ensembl/INTERPRO:IPR002035]	Os10g0456900	Similar to Midasin: Os10t0456900-01	NA	NA	633.697	844.828	880.466	1049.63	1275.82	1077.41
TraesCS1B02G161500	26.1418	2.84306	0.874897	3.24959	0.00115572	0.0118707	1B	278631141	278632880	GDSL lipase/esterase [Source:Ensembl/INTERPRO:IPR001087]	Os04g0650200	Lipase, GDSL domain containing protein: Os04t0650200-01	GDSL ESTERASE/LIPASE PROTEIN 59	Committee on Gene Symbolization, Nomenclature and Linkage of the Rice Genetics Cooperative	0	4.24703	14.2093	46.9962	20.4381	70.9602
TraesCS1B02G162000	115.284	-1.96126	0.528668	-3.70981	0.000207413	0.00296042	1B	279773158	279776948	F-box-like domain superfamily [Source:Ensembl/INTERPRO:IPR036047]	Os07g0170800	Similar to F-box domain containing protein: Os07t0170800-01	F-box protein 345	Integrated Rice Science Database	331.398	139.807	79.1488	63.8655	40.7721	36.7123
TraesCS1B02G162100	812.856	-0.692001	0.221273	-3.12737	0.00176379	0.0166152	1B	279900573	279915246	SAP domain [Source:Ensembl/INTERPRO:IPR003034]	Os10g0462800	Component of the plastid-encoded plastid RNA polymerase PEP, peripheral subunit of PEP complex, OsPAP1/OspTAC3, Early chloroplast development Os10t0462800-01	WHITE STRIPE LEAF 3	Committee on Gene Symbolization, Nomenclature and Linkage of the Rice Genetics Cooperative	1057.85	1173.94	781.55	638.246	700.585	524.963
TraesCS1B02G164000	756.495	0.798441	0.291586	2.73827	0.00617639	0.0438064	1B	286320597	286324683	Domain of unknown function DUF1338 [Source:Ensembl/INTERPRO:IPR009770]	Os10g0463800	Domain of unknown function, DUF1338, containing green-plant-unique protein, Regulation of starch synthesis and amyloplast development, Peripheral endosperm development Os10t0463800-01	FLOURY ENDOSPERM 7, floury endosperm7, floury-7, floury 7	Rice Annotation Project Database	406.162	554.652	695.011	760.001	847.272	1275.87
TraesCS1B02G164900	703.997	-0.556547	0.201412	-2.76323	0.00572328	0.0413739	1B	288159590	288166176	HAD hydrolase, subfamily IA [Source:Ensembl/INTERPRO:IPR006439]	Os10g0464400	Haloacid dehalogenase-like hydrolase domain containing protein: Os10t0464400-01	NA	NA	948.184	910.806	656.171	624.081	558.129	526.611
TraesCS1B02G167200	10778.3	-1.00502	0.305753	-3.28704	0.00101245	0.0106875	1B	296498546	296502896	Cellulose synthase [Source:Ensembl/INTERPRO:IPR005150]	Os10g0467800	Secondary wall-specific cellulose synthase, Secondary cell wall formation Os10t0467800-01	CELLULOSE SYNTHASE A7	Committee on Gene Symbolization, Nomenclature and Linkage of the Rice Genetics Cooperative	19697.8	13572.3	9893.69	9184.45	6625.61	5696.12
TraesCS1B02G167800	587.309	-0.940228	0.265024	-3.54771	0.000388601	0.00495803	1B	297092420	297099506	Diacylglycerol acyltransferase [Source:Ensembl/INTERPRO:IPR007130]	Os01g0362100	Esterase/lipase/thioesterase domain containing protein: Os01t0362100-01	NA	NA	923.349	889.501	504.41	421.776	395.935	388.886
TraesCS1B02G168100	94.4949	-2.16605	0.493799	-4.3865	1.15189e-05	0.000280119	1B	297456239	297460628	Proton-dependent oligopeptide transporter family [Source:Ensembl/INTERPRO:IPR000109]	Os10g0470700	Similar to Peptide transporter: Os10t0470700-01	PROTEIN TRANSPORTER 3	Committee on Gene Symbolization, Nomenclature and Linkage of the Rice Genetics Cooperative	256.183	113.579	93.704	45.9583	19.6907	37.8549
TraesCS1B02G168600	746.792	-0.702357	0.189708	-3.70229	0.000213658	0.00302878	1B	299437919	299440449	Cyanate hydratase [Source:UniProtKB/TrEMBL;Acc:A0A1D5SFT8]	Os10g0471300	Similar to Cyanate lyase CYN: Os10t0471300-01	CYANASE	Committee on Gene Symbolization, Nomenclature and Linkage of the Rice Genetics Cooperative	1008.19	1018.33	749.095	570.235	515.191	619.72
TraesCS1B02G169100	92.0946	-0.737248	0.244061	-3.02076	0.00252144	0.0219429	1B	300328776	300330313	Aminoacyl-tRNA synthetase, class I, conserved site [Source:Ensembl/INTERPRO:IPR001412]	Os01g0500900	Rossmann-like alpha/beta/alpha sandwich fold domain containing protein: Os01t0500900-01	NA	NA	124.497	124.202	97.5312	65.3712	77.3398	63.626
TraesCS1B02G169500	1088.04	0.626838	0.19022	3.29534	0.000983033	0.0104263	1B	300720307	300723635	3-ketoacyl-CoA synthase [Source:UniProtKB/TrEMBL;Acc:A0A1D6REB8]	Os10g0472900	Thiolase-like, subgroup domain containing protein: Os10t0472900-01	NA	NA	959.613	864.051	743.975	1391.02	1474.66	1094.92
TraesCS1B02G170100	3557.44	-1.41971	0.33559	-4.2305	2.33171e-05	0.000497769	1B	301795511	301797063	Ribonuclease T2-like [Source:Ensembl/INTERPRO:IPR001568]	Os09g0538000	Ribonuclease T2 family protein: Os09t0538000-01;RNase S-like protein: Os09t0538000-04;Non-protein coding transcript: Os09t0538000-05	RIBONUCLEASE 5	Committee on Gene Symbolization, Nomenclature and Linkage of the Rice Genetics Cooperative	7576.25	4822.05	3139.02	2291.48	1550.76	1965.07
TraesCS1B02G170200	17594.5	-2.01632	0.436571	-4.61854	3.86442e-06	0.000113621	1B	302033116	302037366	Ribonuclease T2-like [Source:Ensembl/INTERPRO:IPR001568]	Os09g0537700	S-like ribonuclease, Salinity tolerance, Abiotic stress response, Regulation of photomorphogenesis Os09t0537700-02	RIBONUCLEASE 4	Committee on Gene Symbolization, Nomenclature and Linkage of the Rice Genetics Cooperative	43614.1	28385.8	12644.1	8729.86	4587.64	7605.59
TraesCS1B02G170300	261.068	-0.455636	0.153568	-2.967	0.00300719	0.0252415	1B	302204895	302211707	Phosphoribosylformylglycinamidine synthase [Source:Ensembl/INTERPRO:IPR010073]	Os01g0888500	Similar to Phosphoribosylformylglycinamidine synthase: Os01t0888500-01	NA	NA	296.629	316.293	293.249	218.52	231.768	209.949
TraesCS1B02G174900	12.2183	3.57916	0.829696	4.31383	1.60453e-05	0.000365879	1B	315389205	315391012	Band 7 domain [Source:Ensembl/INTERPRO:IPR001107]	Os10g0482700	Similar to Flotillin-like protein 2: Os10t0482700-00	NA	NA	2.89502	1.06152	1.89343	20.4273	17.5071	29.5254
TraesCS1B02G179600	2861.89	1.4157	0.469842	3.01315	0.00258554	0.022376	1B	325818178	325818534	Bifunctional inhibitor/plant lipid transfer protein/seed storage helical domain [Source:Ensembl/INTERPRO:IPR016140]	Os10g0148000	Hypothetical conserved gene: Os10t0148000-01;Lipid transfer protein, Drought tolerance Os10t0148000-02	non-specific lipid transfer protein d11, lipid transfer protein d11, type D non-specific lipid transfer protein 11, Drought-Induced LTP, Drought-Induced lipid transfer protein	Rice Annotation Project Database	592.103	1597.6	2490.36	3871.32	3082.26	5537.67
TraesCS1B02G180000	61.6341	-0.779961	0.281713	-2.76864	0.00562916	0.0408701	1B	326783032	326786366	TDU repeat [Source:Ensembl/INTERPRO:IPR006627]	NA	NA	NA	NA	79.6228	67.9402	86.1738	38.8149	43.7803	53.4725
TraesCS1B02G180600	17.9734	1.6624	0.580211	2.86517	0.00416784	0.0324661	1B	327346587	327350189	MATH/TRAF domain [Source:Ensembl/INTERPRO:IPR002083]	Os10g0478500	MATH domain containing protein: Os10t0478500-00	two MATH domain containing MDC protein 1, MDC protein having two MATH domains 1	Integrated Rice Science Database	4.34361	9.55449	11.3666	26.5597	18.2472	37.7688
TraesCS1B02G182300	54.3678	-1.83008	0.329377	-5.55619	2.75733e-08	1.83204e-06	1B	329295339	329298063	Protein kinase domain [Source:Ensembl/INTERPRO:IPR000719]	NA	NA	NA	NA	72.3614	108.268	73.8131	23.4885	23.3322	24.9434
TraesCS1B02G182400	4104.73	-2.52903	0.347391	-7.28008	3.33624e-13	1.00813e-10	1B	329372817	329379656	Protein TIC110, chloroplastic [Source:Ensembl/INTERPRO:IPR031610]	Os10g0492300	Similar to IAP100: Os10t0492300-01	NA	NA	8980.91	8437.14	3573.38	1338.04	1041.82	1257.09
TraesCS1B02G182500	3431.63	-0.681501	0.210473	-3.23794	0.00120395	0.012264	1B	329478043	329487757	Protein TIC110, chloroplastic [Source:Ensembl/INTERPRO:IPR031610]	NA	NA	NA	NA	4633.57	4917.82	3131.58	2737.6	2679.34	2489.85
TraesCS1B02G186100	220.521	-0.73008	0.209958	-3.47726	0.000506571	0.00612765	1B	332805397	332808356	1-acyl-sn-glycerol-3-phosphate acyltransferase [Source:UniProtKB/TrEMBL;Acc:A0A1D5SHR9]	Os10g0497100	Similar to 1-acyl-sn-glycerol-3-phosphate acyltransferase 1, chloroplast precursor EC 2:3:1:51 Lysophosphatidyl acyltransferase 1: Splice isoform 2: Os10t0497100-01	NA	NA	288.764	306.05	230.591	160.354	148.269	189.096
TraesCS1B02G186300	7596.91	-1.07869	0.336511	-3.20551	0.00134823	0.0134034	1B	333321969	333324003	Short-chain dehydrogenase/reductase SDR [Source:Ensembl/INTERPRO:IPR002347]	Os10g0496900	Similar to Protochlorophyllide reductase B, chloroplastic: Os10t0496900-01;NADPH: protochlorophyllide oxidoreductase, Chlorophyll synthesis Os10t0496900-02	FADED GREEN LEAF	Committee on Gene Symbolization, Nomenclature and Linkage of the Rice Genetics Cooperative	14535.1	10398.8	6001.83	5697.34	5160.05	3788.27
TraesCS1B02G186600	87.0095	-1.9742	0.463537	-4.25898	2.05359e-05	0.000448081	1B	333601520	333603004	Alpha/beta hydrolase fold-1 [Source:Ensembl/INTERPRO:IPR000073]	NA	NA	NA	NA	227.324	89.1764	100.414	22.4742	43.0673	39.6011
TraesCS1B02G187400	64.6045	-0.981761	0.279253	-3.51566	0.000438657	0.00547287	1B	334890418	334896968	Maf-like protein [Source:Ensembl/INTERPRO:IPR003697]	Os11g0549695	Maf-like protein family protein: Os11t0549695-01	NA	NA	92.6999	95.5614	69.2037	44.9604	40.1834	45.0183
TraesCS1B02G188400	93.8668	1.10101	0.3212	3.42779	0.000608521	0.0070987	1B	336783279	336787386	Short-chain dehydrogenase/reductase SDR [Source:Ensembl/INTERPRO:IPR002347]	Os11g0432600	Similar to Beta-keto acyl reductase Fragment: Os11t0432600-01	NA	NA	36.1924	65.8171	75.7579	115.424	147.395	122.614
TraesCS1B02G188500	1027.71	-1.35026	0.306073	-4.41156	1.02629e-05	0.00025508	1B	338010240	338015608	NA	Os09g0531100	Conserved hypothetical protein: Os09t0531100-01	NA	NA	1838.43	1739.82	851.38	611.833	585.76	539.014
TraesCS1B02G190000	166.797	0.790538	0.219383	3.60346	0.000314009	0.00416074	1B	340809803	340813072	Tetraspanin [Source:Ensembl/INTERPRO:IPR000301]	Os10g0503600	Tetraspanin domain containing protein: Os10t0503600-01	TETRASPANIN 14	Committee on Gene Symbolization, Nomenclature and Linkage of the Rice Genetics Cooperative	92.6647	134.825	137.35	211.458	208.023	216.464
TraesCS1B02G190700	328.848	-1.19185	0.298428	-3.99375	6.50369e-05	0.0011523	1B	341502555	341522217	Folylpolyglutamate synthase [Source:UniProtKB/TrEMBL;Acc:A0A1D5S968]	Os10g0503200	Similar to Dihydrofolate synthetase /folylpolyglutamate synthetase: Os10t0503200-01;Similar to Folylpolyglutamate synthase: Os10t0503200-02	NA	NA	558.016	501.774	313.051	240.118	210.192	149.94
TraesCS1B02G191200	7500.12	-2.12158	0.46204	-4.59176	4.39525e-06	0.000126605	1B	342113967	342117919	Glutamyl-tRNA reductase [Source:UniProtKB/TrEMBL;Acc:A0A1D5S7J1]	Os10g0502400	Similar to Glutamyl-tRNA reductase 2 EC 1:2:1:70 GluTR Fragment: Os10t0502400-01;Similar to Glutamyl-tRNA reductase: Os10t0502400-02	glutamyl-tRNA reductase	Integrated Rice Science Database	20249.2	11351.4	4991.47	3774.62	2302.15	2331.88
TraesCS1B02G191600	1964.32	-1.87294	0.327117	-5.7256	1.03071e-08	8.16527e-07	1B	342643573	342648178	Pentapeptide repeat [Source:Ensembl/INTERPRO:IPR001646]	Os10g0502000	Similar to Thylakoid lumenal 17:4 kDa protein P17:4 Fragment: Os10t0502000-01	NA	NA	3976.06	3608.48	1673.93	910.211	756.256	861.021
TraesCS1B02G191800	174.477	-1.12655	0.302454	-3.72472	0.000195534	0.00282748	1B	342972636	342976850	Homeobox domain [Source:Ensembl/INTERPRO:IPR001356]	Os10g0534900	Similar to Prep Fragment: Os10t0534900-01	NA	NA	327.134	221.857	169.458	125.627	94.8278	107.96
TraesCS1B02G192900	192.503	-0.930953	0.319421	-2.9145	0.00356257	0.0287492	1B	345416620	345418056	Ornithine cyclodeaminase/mu-crystallin [Source:Ensembl/INTERPRO:IPR003462]	Os10g0533200	NADP-binding domain containing protein: Os10t0533200-01	NA	NA	361.922	204.882	191.287	153.217	107.262	136.447
TraesCS1B02G195200	678.626	0.391118	0.14524	2.69291	0.00708319	0.0486249	1B	350391339	350397150	C2 domain [Source:Ensembl/INTERPRO:IPR000008]	Os10g0524400	Similar to Phospholipase D beta 2: Os10t0524400-01;Similar to Phospholipase D: Os10t0524400-02;Similar to Phospholipase D beta 2: Os10t0524400-03;Phospholipase D domain containing protein: Os10t0524400-04	PHOSPHOLIPASE D beta 1	Committee on Gene Symbolization, Nomenclature and Linkage of the Rice Genetics Cooperative	588.98	533.896	638.671	716.876	783.686	809.645
TraesCS1B02G195600	208.847	0.561393	0.209304	2.6822	0.00731407	0.049792	1B	350791880	350795469	NA	Os10g0524000	Conserved hypothetical protein: Os10t0524000-01	NA	NA	138.967	181.523	184.626	247.177	279.412	221.381
TraesCS1B02G196000	1027.93	-1.00913	0.271448	-3.7176	0.000201128	0.00289408	1B	352389744	352393541	Oxoglutarate/iron-dependent dioxygenase [Source:Ensembl/INTERPRO:IPR005123]	Os10g0522900	Isopenicillin N synthase family protein: Os10t0522900-01;Similar to Oxidoreductase, 2OG-Fe oxygenase family protein, expressed: Os10t0522900-02	NA	NA	1651.99	1598.6	870.425	713.435	662.584	670.541
TraesCS1B02G196800	954.151	-0.854782	0.194177	-4.40208	1.07217e-05	0.000264098	1B	354228370	354233215	Zinc finger, RING-type [Source:Ensembl/INTERPRO:IPR001841]	Os10g0521600	Similar to Ankyrin-1 Erythrocyte ankyrin: Os10t0521600-01;Similar to Ankyrin-1 Erythrocyte ankyrin: Os10t0521600-02	XBOS33	Integrated Rice Science Database	1348.73	1331.98	1005.74	778.114	610.287	650.06
TraesCS1B02G196900	245.647	-1.26371	0.377124	-3.35091	0.000805468	0.00888742	1B	354233182	354235219	Serine aminopeptidase, S33 [Source:Ensembl/INTERPRO:IPR022742]	Os10g0521500	Esterase/lipase/thioesterase domain containing protein: Os10t0521500-01	NA	NA	502.291	348.18	190.294	176.697	115.258	141.159
TraesCS1B02G197000	344.718	-1.74674	0.288111	-6.06272	1.33839e-09	1.44837e-07	1B	354239074	354240785	Alpha/beta hydrolase fold-1 [Source:Ensembl/INTERPRO:IPR000073]	Os10g0521400	Alpha/beta hydrolase fold-1 domain containing protein: Os10t0521400-01	NA	NA	718.004	497.862	377.784	185.895	139.345	149.419
TraesCS1B02G199600	632.052	0.510165	0.183701	2.77715	0.00548385	0.0400664	1B	357638135	357641886	Cys/Met metabolism, pyridoxal phosphate-dependent enzyme [Source:Ensembl/INTERPRO:IPR000277]	Os10g0517500	Cys/Met metabolism, pyridoxal phosphate-dependent enzyme domain containing protein: Os10t0517500-02	RRJ1	Integrated Rice Science Database	464.633	505.277	593.542	633.23	789.936	805.694
TraesCS1B02G199700	298.768	-1.40372	0.32298	-4.34616	1.38544e-05	0.000324287	1B	357641958	357652557	Aldo/keto reductase, conserved site [Source:Ensembl/INTERPRO:IPR018170]	Os10g0517400	Aldo/keto reductase family protein: Os10t0517400-01	NA	NA	541.459	511.682	248.128	173.651	151.787	165.902
TraesCS1B02G200100	164.207	-0.600328	0.212357	-2.82697	0.00469901	0.0355899	1B	358838355	358843009	Protein of unknown function DUF604 [Source:Ensembl/INTERPRO:IPR006740]	Os10g0516600	Similar to predicted protein: Os10t0516600-00	OsSTA247	Integrated Rice Science Database	227.226	199.556	167.517	143.999	126.884	120.059
TraesCS1B02G200600	89.8221	-3.26026	0.474053	-6.87741	6.09495e-12	1.35938e-09	1B	359224670	359225690	Pectinesterase inhibitor domain [Source:Ensembl/INTERPRO:IPR006501]	Os10g0508700	Pectinesterase inhibitor domain containing protein: Os10t0508700-01	NA	NA	231.704	173.054	83.3899	12.2598	14.6043	23.921
TraesCS1B02G201000	329.755	-1.42022	0.335852	-4.22871	2.35034e-05	0.000500831	1B	359899375	359904008	Plastid lipid-associated protein/fibrillin conserved domain [Source:Ensembl/INTERPRO:IPR006843]	Os10g0509200	Similar to plastid-lipid associated protein PAP / fibrillin family protein: Os10t0509200-01	NA	NA	662.952	506.885	270.994	193.655	168.906	175.136
TraesCS1B02G201900	124.454	0.625447	0.222814	2.80703	0.00500001	0.0373157	1B	362047032	362052001	Protein kinase domain [Source:Ensembl/INTERPRO:IPR000719]	Os10g0510700	Similar to calcium dependent protein kinase1: Os10t0510700-00	NA	NA	101.312	96.5938	96.5366	129.702	175.744	146.835
TraesCS1B02G202400	662.948	-1.77089	0.508661	-3.48146	0.000498682	0.00605097	1B	363476906	363480742	Cytochrome P450 [Source:Ensembl/INTERPRO:IPR001128]	Os10g0512400	Coniferaldehyde 5-hydroxylase, Lignin biosynthesis Os10t0512400-01	coniferaldehyde 5-hydroxylase 1, ferulate 5-hydroxylase 1	Rice Annotation Project Database	1731.03	929.858	415.512	442.22	273.479	185.586
TraesCS1B02G202900	226.44	-0.459781	0.166829	-2.756	0.00585129	0.042072	1B	364422883	364424997	Cytochrome P450 [Source:Ensembl/INTERPRO:IPR001128]	Os10g0513900	Cytochrome P450 family protein: Os10t0513900-01	NA	NA	247.498	265.37	272.591	204.259	175.027	193.896
TraesCS1B02G203300	2571.66	0.53144	0.164564	3.22938	0.0012406	0.0125634	1B	365018797	365023620	SANT/Myb domain [Source:Ensembl/INTERPRO:IPR001005]	NA	NA	NA	NA	2276.95	2071.01	1963.25	3284.91	3280.68	2553.15
TraesCS1B02G203800	531.107	0.529079	0.139712	3.78692	0.000152529	0.00230526	1B	367839427	367843332	YABBY protein [Source:Ensembl/INTERPRO:IPR006780]	Os10g0508300	YABBY family transcription factor, Leaf development Os10t0508300-01	YABBY3	Committee on Gene Symbolization, Nomenclature and Linkage of the Rice Genetics Cooperative	448.74	411.874	444.035	667.984	634.672	579.337
TraesCS1B02G204100	221.618	0.75211	0.248001	3.03269	0.00242386	0.0213155	1B	368221054	368225028	Multicopper oxidase, type 1 [Source:Ensembl/INTERPRO:IPR001117]	Os10g0508000	Similar to C-terminal peptide-binding protein 1: Os10t0508000-00	NA	NA	178.018	129.499	188.338	277.785	328.876	227.189
TraesCS1B02G206200	741.929	-0.937199	0.215569	-4.34756	1.3766e-05	0.000322703	1B	373140804	373144049	Ribokinase/fructokinase [Source:Ensembl/INTERPRO:IPR002139]	Os10g0573000	Similar to Carbohydrate kinase-like protein: Os10t0573000-01	NA	NA	1029.1	1159.15	736.427	546.404	503.241	477.252
TraesCS1B02G206800	1732.8	-1.58043	0.300601	-5.25758	1.45961e-07	7.35092e-06	1B	374015810	374017930	Mitochondrial substrate/solute carrier [Source:Ensembl/INTERPRO:IPR018108]	Os10g0573700	Similar to Mitochondrial carnitine/acylcarnitine carrier-like protein A BOUT DE SOUFFLE Carnitine/acylcarnitine translocase-like protein CAC-like protein: Os10t0573700-01;Similar to Mitochondrial carnitine/acylcarnitine carrier-like protein A BOUT DE SOUFFLE Carnitine/acylcarnitine translocase-like protein CAC-like protein: Os10t0573700-02	NA	NA	3519.31	2692.12	1580.46	964.24	806.277	834.385
TraesCS1B02G207900	149.692	-0.721505	0.230943	-3.12417	0.00178307	0.0167631	1B	375817342	375821572	Arf GTPase activating protein [Source:Ensembl/INTERPRO:IPR001164]	Os10g0574800	Similar to ARF GAP-like zinc finger-containing protein ZIGA2 Fragment: Os10t0574800-01	NA	NA	214.218	152.856	192.158	112.346	99.1928	127.379
TraesCS1B02G208500	1513.44	-1.32994	0.262487	-5.06669	4.04796e-07	1.72359e-05	1B	378397002	378399661	Plastid lipid-associated protein/fibrillin conserved domain [Source:Ensembl/INTERPRO:IPR006843]	Os10g0575700	Similar to plastid-lipid associated protein 3: Os10t0575700-00	PAP3	UniProtKB Gene Name	2676.76	2378.96	1441.27	957.091	849.329	777.218
TraesCS1B02G210500	379.764	-2.88525	0.397588	-7.25687	3.96154e-13	1.17435e-10	1B	383050125	383052869	Xyloglucan endotransglucosylase/hydrolase [Source:UniProtKB/TrEMBL;Acc:A0A1D5SGF9]	Os10g0577500	Concanavalin A-like lectin/glucanase, subgroup domain containing protein: Os10t0577500-01;Hypothetical conserved gene: Os10t0577500-02	XYLOGLUCAN ENDOTRANSGLUCOSYDASE/HYDROLASE 25	Committee on Gene Symbolization, Nomenclature and Linkage of the Rice Genetics Cooperative	959.873	705.955	340.95	94.9979	67.139	109.669
TraesCS1B02G211100	2253.04	-1.74715	0.323557	-5.39982	6.67086e-08	3.81028e-06	1B	384295342	384298330	CidB/LrgB family [Source:Ensembl/INTERPRO:IPR007300]	Os10g0578800	Similar to LrgB-like family protein, expressed: Os10t0578800-01;LrgB-like protein family protein: Os10t0578800-02	NA	NA	4559.11	3940.2	1916.61	1150.99	1008.57	942.769
TraesCS1B02G211400	192.033	0.857396	0.268897	3.18857	0.00142978	0.014052	1B	384496418	384502005	Hyperosmolality-gated Ca2+ permeable channel 1.4 [Source:UniProtKB/TrEMBL;Acc:W5A3G2]	Os10g0579100	Protein of unknown function DUF221 domain containing protein: Os10t0579100-01	HYPEROSMOLALITY-GATED CALCIUM-PERMEABLE CHANNEL 1.4	Committee on Gene Symbolization, Nomenclature and Linkage of the Rice Genetics Cooperative	102.748	129.495	175.996	222.622	227.461	293.877
TraesCS1B02G212200	1354.39	0.443652	0.128149	3.46201	0.000536157	0.00641266	1B	385644930	385648470	Proton-dependent oligopeptide transporter family [Source:Ensembl/INTERPRO:IPR000109]	Os10g0579600	TGF-beta receptor, type I/II extracellular region family protein: Os10t0579600-01	NA	NA	1230.32	1041.26	1172.85	1527.79	1533.15	1620.98
TraesCS1B02G212600	281.382	-0.897057	0.199486	-4.49685	6.89692e-06	0.000184695	1B	386162389	386163139	Domain of unknown function DUF861, cupin-3 [Source:Ensembl/INTERPRO:IPR008579]	Os02g0784900	RmlC-like jelly roll fold domain containing protein: Os02t0784900-01	NA	NA	417.233	375.919	306.362	205.426	209.065	174.289
TraesCS1B02G213300	2290.32	-0.777973	0.238169	-3.26647	0.00108896	0.0113115	1B	387303353	387306388	ATP-dependent Clp protease proteolytic subunit [Source:UniProtKB/TrEMBL;Acc:W5A4Z1]	Os10g0580800	Similar to NClpP4 Fragment: Os10t0580800-01	CHLOROPLAST PROTEASE 4	Committee on Gene Symbolization, Nomenclature and Linkage of the Rice Genetics Cooperative	3245.88	3402.38	2032.41	1803.93	1755.07	1502.26
TraesCS1B02G213400	1028.02	-0.388491	0.14435	-2.69131	0.0071172	0.0487922	1B	387306629	387309053	NA	Os10g0580900	Conserved hypothetical protein: Os10t0580900-01;Conserved hypothetical protein: Os10t0580900-02;Non-protein coding transcript: Os10t0580900-03	NA	NA	1207.43	1118.91	1169.63	982.663	788.142	901.353
TraesCS1B02G214700	3588.16	-2.07415	0.30315	-6.84201	7.80907e-12	1.66252e-09	1B	389735006	389736455	Cyanobacterial aminoacyl-tRNA synthetase, CAAD domain [Source:Ensembl/INTERPRO:IPR025564]	Os10g0536500	Peptidase S10, serine carboxypeptidase, active site domain containing protein: Os10t0536500-01	NA	NA	7032.07	6948.16	3417.27	1434.58	1176.86	1520.03
TraesCS1B02G219100	177.16	-1.57011	0.323344	-4.85583	1.19882e-06	4.32916e-05	1B	396531051	396533311	Uncharacterised conserved protein UCP014543 [Source:Ensembl/INTERPRO:IPR016621]	Os10g0545100	Similar to predicted protein: Os10t0545100-01	NA	NA	373.495	244.19	177.75	90.6521	76.4427	100.431
TraesCS1B02G219600	102.313	-1.36497	0.372541	-3.66394	0.000248368	0.00342645	1B	396606095	396607976	Dual-specificity phosphatase CDC25 [Source:UniProtKB/TrEMBL;Acc:A0A1D5SH58]	Os10g0545700	Similar to Rhodanese-like protein: Os10t0545700-01;Similar to Dual specificity phosphatase Cdc25 EC 3:1:3:48 Arath;CDC25: Os10t0545700-02;Similar to Dual specificity phosphatase Cdc25 EC 3:1:3:48 Arath;CDC25: Os10t0545700-03;Dual-specificity tyrosine-phosphatase CDC25, Arsenic metabolism Os10t0545700-04	ARSENATE REDUCTASE 1	Committee on Gene Symbolization, Nomenclature and Linkage of the Rice Genetics Cooperative	171.27	189.09	81.8945	65.5159	49.9154	56.1947
TraesCS1B02G220700	1089.27	-0.854341	0.240035	-3.55923	0.000371939	0.00478455	1B	397791907	397797648	Cytochrome P450 [Source:Ensembl/INTERPRO:IPR001128]	Os10g0546600	Similar to Chloroplast carotenoid epsilon-ring hydroxylase: Os10t0546600-01	P-450 97C2	Committee on Gene Symbolization, Nomenclature and Linkage of the Rice Genetics Cooperative	1578.77	1645.93	984.058	826.821	799.105	700.913
TraesCS1B02G224600	118.173	-0.759143	0.246882	-3.07492	0.00210559	0.0191234	1B	403080534	403101292	Flavin monooxygenase FMO [Source:Ensembl/INTERPRO:IPR000960]	Os10g0553800	Flavin-containing monooxygenase FMO family protein: Os10t0553800-01	NA	NA	173.932	153.003	119.186	88.9106	77.3239	96.6845
TraesCS1B02G225000	164.344	-2.55428	0.403506	-6.33022	2.44815e-10	3.39242e-08	1B	403577989	403582333	Proton-dependent oligopeptide transporter family [Source:Ensembl/INTERPRO:IPR000109]	Os10g0554200	TGF-beta receptor, type I/II extracellular region family protein: Os10t0554200-01;Nitrate transporter, Nitrate uptake, Nitrate transport Os10t0554200-02	nitrate transporter 1.1B	Rice Annotation Project Database	426.974	255.818	159.962	43.9159	39.382	60.0114
TraesCS1B02G225200	659.267	-1.23125	0.333361	-3.69344	0.000221238	0.00311455	1B	404300393	404302452	QWRF family [Source:Ensembl/INTERPRO:IPR007573]	Os10g0554900	Protein of unknown function DUF566 family protein: Os10t0554900-01;Protein of unknown function DUF566 domain containing protein: Os10t0554900-02	NA	NA	1328.91	864.1	581.377	492.321	345.826	343.067
TraesCS1B02G225400	127.181	-0.85053	0.268647	-3.16598	0.0015456	0.0149291	1B	404515735	404517193	Putative pre-16S rRNA nuclease [Source:Ensembl/INTERPRO:IPR005227]	Os10g0555200	Resolvase, holliday junction-type, YqgF-like domain containing protein: Os10t0555200-01	NA	NA	191.184	182.62	117.534	91.9579	83.272	96.5182
TraesCS1B02G225700	217.314	-0.874087	0.252214	-3.46566	0.000528934	0.00635059	1B	405524690	405526322	Major pollen allergen Lol pI [Source:Ensembl/INTERPRO:IPR005795]	Os10g0555600	Beta-expansin precursor: Os10t0555600-01	BETA-EXPANSIN 6	Committee on Gene Symbolization, Nomenclature and Linkage of the Rice Genetics Cooperative	337.108	288.568	218.622	176.239	158.977	124.368
TraesCS1B02G228100	84.974	-1.3395	0.347012	-3.8601	0.000113339	0.00181671	1B	409627295	409630234	Putative fluoride ion transporter CrcB [Source:Ensembl/INTERPRO:IPR003691]	Os10g0567000	Camphor resistance CrcB protein family protein: Os10t0567000-01;Hypothetical gene: Os10t0567000-02	NA	NA	147.636	142.241	75.7267	56.1727	43.7611	44.3069
TraesCS1B02G228500	1397.66	-0.901769	0.219165	-4.11457	3.87907e-05	0.00075828	1B	409677742	409681071	GroES-like superfamily [Source:Ensembl/INTERPRO:IPR011032]	Os10g0566700	Chaperonin Cpn10 family protein: Os10t0566700-00	NA	NA	2085.74	2055.69	1321.62	1015.74	945.497	961.685
TraesCS1B02G229300	932.913	-0.423179	0.153059	-2.7648	0.00569576	0.0412258	1B	411821164	411825364	Calcineurin B-like protein 1 [Source:UniProtKB/TrEMBL;Acc:V9LSK3]	Os10g0564800	Calcineurin B-like protein, Calcium sensor protein, Reguration of potassium uptake by CBL1-CIPK23 complex Os10t0564800-01	CALCINEURIN B-LIKE PROTEIN 1	Committee on Gene Symbolization, Nomenclature and Linkage of the Rice Genetics Cooperative	1104.78	1134.88	966.259	876.496	717.556	797.515
TraesCS1B02G229400	230.614	-1.3278	0.327438	-4.05511	5.01112e-05	0.000931741	1B	411987863	411990884	Protein kinase domain [Source:Ensembl/INTERPRO:IPR000719]	Os10g0564500	Serine/threonine protein kinase, Hyperosmotic stress response Os10t0564500-01	STRESS/ABA-ACTIVATED PROTEIN KINASE 3	Committee on Gene Symbolization, Nomenclature and Linkage of the Rice Genetics Cooperative	377.845	402.332	209.277	168.538	119.665	106.027
TraesCS1B02G229700	823.853	-1.1274	0.237447	-4.74801	2.05424e-06	6.7709e-05	1B	412254795	412258450	Phospho-2-dehydro-3-deoxyheptonate aldolase [Source:UniProtKB/TrEMBL;Acc:A0A1D5S625]	Os10g0564400	Similar to Phospho-2-dehydro-3-deoxyheptonate aldolase 2, chloroplast precursor EC 2:5:1:54 Phospho-2-keto-3-deoxyheptonate aldolase 2 DAHP synthetase 2 3-deoxy-D-arabino-heptulosonate 7-phosphate synthase 2: Os10t0564400-01	NA	NA	1146.4	1426.67	817.924	529.059	485.068	537.993
TraesCS1B02G230500	1894.94	-1.76207	0.308473	-5.71225	1.1149e-08	8.68861e-07	1B	414158077	414160774	Peptide methionine sulphoxide reductase MsrA [Source:Ensembl/INTERPRO:IPR002569]	Os10g0563600	Similar to Peptide methionine sulfoxide reductase EC 1:8:4:6 Protein- methionine-S-oxide reductase Peptide MetO reductase: Os10t0563600-01;Similar to peptide methionine sulfoxide reductase: Os10t0563600-02	Methionine sulfoxide reductase A4, Methionine sulfoxide reductase A4.1	Integrated Rice Science Database	3686.41	3333.5	1761.02	1041.98	804.405	742.302
TraesCS1B02G230800	124.938	-0.708238	0.223318	-3.17144	0.00151687	0.0147245	1B	414775501	414778845	NA	Os10g0563400	Conserved hypothetical protein: Os10t0563400-01	NA	NA	167.033	167.419	131.555	84.4175	103.528	95.6766
TraesCS1B02G232200	720.12	-0.648165	0.12562	-5.15971	2.47333e-07	1.1362e-05	1B	417264786	417268575	Serine hydroxymethyltransferase [Source:Ensembl/INTERPRO:IPR001085]	Os12g0409000	Similar to Serine hydroxymethyltransferase: Os12t0409000-01	serine hydroxymethyltransferase 3	Integrated Rice Science Database	877.098	881.039	879.316	537.201	540.401	605.666
TraesCS1B02G233600	61.3612	-2.44851	0.623335	-3.92809	8.56228e-05	0.00143997	1B	419402125	419404772	CCT domain [Source:Ensembl/INTERPRO:IPR010402]	Os10g0560400	Similar to CONSTANS-like protein CO9 Fragment: Os10t0560400-01	CCT domain-containing gene 35, CCT (CO, CO-LIKE and TOC1) domain protein 35, CCT domain protein 35, CCT MOTIF FAMILY (CMF) gene 11	Integrated Rice Science Database	202.681	57.325	51.1387	28.6009	14.5943	13.8269
TraesCS1B02G234500	14.4333	-1.58181	0.574342	-2.75413	0.00588481	0.0422611	1B	420364997	420373024	Oxoglutarate/iron-dependent dioxygenase [Source:Ensembl/INTERPRO:IPR005123]	NA	NA	NA	NA	17.3764	18.0481	29.3709	5.108	6.57072	10.1257
TraesCS1B02G236200	143.185	-1.0753	0.272483	-3.94631	7.93657e-05	0.0013537	1B	423558880	423562151	Tetratricopeptide-like helical domain superfamily [Source:Ensembl/INTERPRO:IPR011990]	Os05g0353300	Pentatricopeptide repeat containing protein: Os05t0353300-00	NA	NA	250.399	192.13	141.036	89.8754	93.3533	92.3159
TraesCS1B02G236600	453.949	-0.960678	0.168285	-5.70865	1.13874e-08	8.83033e-07	1B	423640258	423652366	Tocopherol cyclase [Source:Ensembl/INTERPRO:IPR025893]	NA	NA	NA	NA	657.025	581.67	560.192	341.088	270.491	313.231
TraesCS1B02G239200	33.3557	-1.82454	0.499718	-3.65113	0.000261089	0.00356623	1B	427523059	427523658	Metallothionein, family 15, plant [Source:Ensembl/INTERPRO:IPR000347]	Os11g0704500	Metallothionein-like protein type 1: Os11t0704500-01	METALLOTHIONEIN I-1A	Committee on Gene Symbolization, Nomenclature and Linkage of the Rice Genetics Cooperative	55.1021	74.3474	26.6151	17.3863	13.9223	12.7612
TraesCS1B02G241200	24.8955	2.52773	0.656492	3.85035	0.000117948	0.00188142	1B	428801641	428802540	Ubiquitin domain [Source:Ensembl/INTERPRO:IPR000626]	NA	NA	NA	NA	1.44917	7.43428	12.3404	38.8436	27.0699	62.2358
TraesCS1B02G241500	330.243	0.81378	0.269426	3.02042	0.00252423	0.021959	1B	429211873	429212689	NA	NA	NA	NA	NA	186.859	204.938	325.231	376.064	402.641	485.722
TraesCS1B02G242200	108.278	-1.0394	0.233892	-4.44393	8.83301e-06	0.000225949	1B	429764967	429768630	PPM-type phosphatase domain [Source:Ensembl/INTERPRO:IPR001932]	Os05g0358500	Protein phosphatase 2C domain containing protein: Os05t0358500-01;Protein phosphatase 2C domain containing protein: Os05t0358500-02	protein phosphatase 2C48, protein phosphatase 2C 48, protein phosphatase 75	Integrated Rice Science Database	170.792	141.178	125.891	65.3639	70.7444	75.6988
TraesCS1B02G242300	178.231	-0.876875	0.321083	-2.73099	0.0063145	0.0444752	1B	429898529	429902466	PPM-type phosphatase domain [Source:Ensembl/INTERPRO:IPR001932]	Os05g0358500	Protein phosphatase 2C domain containing protein: Os05t0358500-01;Protein phosphatase 2C domain containing protein: Os05t0358500-02	protein phosphatase 2C48, protein phosphatase 2C 48, protein phosphatase 75	Integrated Rice Science Database	201.173	182.572	307.581	140.934	87.5038	149.623
TraesCS1B02G243000	16.323	-1.64401	0.604649	-2.71895	0.006549	0.0458088	1B	431403262	431407836	Pectinesterase [Source:UniProtKB/TrEMBL;Acc:A0A1D6RE74]	Os05g0361500	Similar to Pectinesterase: Os05t0361500-01	PECTIN METHYLESTERASE 17	Committee on Gene Symbolization, Nomenclature and Linkage of the Rice Genetics Cooperative	31.8421	28.6601	14.1978	5.1065	11.6688	6.46275
TraesCS1B02G244800	29.9693	-2.80388	0.661037	-4.24163	2.21901e-05	0.000477848	1B	434185588	434189783	Glycoside hydrolase family 1 [Source:Ensembl/INTERPRO:IPR001360]	Os05g0366600	Similar to Hydroxyisourate hydrolase: Os05t0366600-01	BETA-GLUCOSIDASE 22	Committee on Gene Symbolization, Nomenclature and Linkage of the Rice Genetics Cooperative	76.715	61.5674	18.9327	7.14937	4.37637	11.0749
TraesCS1B02G246200	499.17	-0.976896	0.247992	-3.93923	8.17442e-05	0.0013877	1B	436075473	436076864	NA	Os01g0680600	Conserved hypothetical protein: Os01t0680600-01;Conserved hypothetical protein: Os01t0680600-02	NA	NA	660.199	841.844	483.983	372.847	332.064	304.08
TraesCS1B02G246300	520.58	-0.941595	0.249458	-3.77456	0.000160291	0.00240472	1B	436146973	436148320	NA	Os01g0680600	Conserved hypothetical protein: Os01t0680600-01;Conserved hypothetical protein: Os01t0680600-02	NA	NA	538.6	905.549	609.044	403.499	341.576	325.21
TraesCS1B02G247800	480.988	0.625911	0.204334	3.06317	0.00219006	0.0197174	1B	438695901	438701919	RNA recognition motif domain [Source:Ensembl/INTERPRO:IPR000504]	Os05g0373400	Ribonucleoprotein, BRUNO-like domain containing protein: Os05t0373400-01;Similar to cDNA clone:J033067B10, full insert sequence: Os05t0373400-02	NA	NA	331.469	355.605	446.818	564.802	676.888	510.348
TraesCS1B02G248600	191.683	-2.21925	0.344294	-6.44579	1.15003e-10	1.77769e-08	1B	439498573	439499895	Peptide chain release factor eRF1/aRF1 [Source:Ensembl/INTERPRO:IPR004403]	Os05g0373900	Similar to Eukaryotic peptide chain release factor subunit 1 eRF1 Eukaryotic release factor 1 TB3-1 Cl1 protein: Os05t0373900-01	NA	NA	403.931	233.549	308.753	98.0628	53.2741	52.5285
TraesCS1B02G249000	487.2	-1.0143	0.368564	-2.75203	0.00592267	0.0424418	1B	441384814	441388979	(1,31,4) beta glucanase [Source:UniProtKB/TrEMBL;Acc:Q7DLM1]	Os05g0375400	Beta-glucanase precursor: Os05t0375400-01	(1,3;1,4)-b-glucanase, (1,3;1,4)-beta-glucanase, pathogenesis-related gene 2, endo-(1,3;1,4)-beta-glucanase 1	Integrated Rice Science Database	1011.88	588.096	356.019	327.873	292.562	346.767
TraesCS1B02G249100	236.493	-1.04973	0.329046	-3.19022	0.00142163	0.0139948	1B	441628200	441632453	Peptide chain release factor class I/class II [Source:Ensembl/INTERPRO:IPR000352]	Os05g0375600	Similar to Peptide chain release factor 2: Os05t0375600-00	NA	NA	390.018	369.508	197.234	185.154	118.051	158.994
TraesCS1B02G250900	43.1422	-1.21443	0.382638	-3.17384	0.00150435	0.0146272	1B	442970395	442970964	EF-hand domain [Source:Ensembl/INTERPRO:IPR002048]	Os05g0380900	Similar to Polcalcin Jun o 2 Calcium-binding pollen allergen Jun o 2: Os05t0380900-01	CALMODULIN-LIKE PROTEIN 15	Committee on Gene Symbolization, Nomenclature and Linkage of the Rice Genetics Cooperative	78.2769	44.6069	57.9414	30.6723	19.035	28.3208
TraesCS1B02G251200	489.953	-1.28637	0.307091	-4.18888	2.8033e-05	0.00058148	1B	443558608	443563556	NA	NA	NA	NA	NA	917.027	742.876	425.722	314.48	295.177	244.434
TraesCS1B02G251800	1728.45	-1.02612	0.256307	-4.0035	6.24123e-05	0.0011153	1B	444681696	444682969	Annexin repeat [Source:Ensembl/INTERPRO:IPR018502]	Os05g0382600	Similar to Annexin-like protein RJ4: Os05t0382600-02;Annexin family protein: Os05t0382600-03	ANNEXIN 3	Committee on Gene Symbolization, Nomenclature and Linkage of the Rice Genetics Cooperative	2101.48	1919.6	2933.35	1093.25	896.908	1426.12
TraesCS1B02G251900	1098.35	-1.19535	0.181916	-6.57089	5.00141e-11	8.67597e-09	1B	444686709	444688750	Annexin [Source:UniProtKB/TrEMBL;Acc:W5A6S2]	Os05g0382900	Annexin family protein: Os05t0382900-01;Similar to annexin-like protein RJ4: Os05t0382900-02	ANNEXIN 4	Committee on Gene Symbolization, Nomenclature and Linkage of the Rice Genetics Cooperative	1669.2	1302.54	1614.61	724.209	570.616	708.928
TraesCS1B02G252900	1361.56	-0.931335	0.23808	-3.91186	9.15879e-05	0.00152923	1B	445742370	445746630	Coenzyme F420 hydrogenase/dehydrogenase beta subunit, N-terminal [Source:Ensembl/INTERPRO:IPR007516]	Os04g0320100	Coenzyme F420 hydrogenase/dehydrogenase beta subunit, N-terminal domain containing protein: Os04t0320100-01	NA	NA	2221.64	1872.37	1265.93	1002.73	923.421	883.278
TraesCS1B02G254000	11042.9	-1.13628	0.275626	-4.12252	3.74746e-05	0.000737478	1B	448244336	448248447	Ribosomal protein [Source:UniProtKB/TrEMBL;Acc:A0A1D5SFU7]	Os05g0388500	Similar to 50S ribosomal protein L1: Os05t0388500-01	NA	NA	18049.7	17923.5	9567.15	7518.85	7115.01	6083.02
TraesCS1B02G254700	629.088	0.608226	0.192109	3.16604	0.00154528	0.0149291	1B	449130167	449135097	Zinc finger, RING-type [Source:Ensembl/INTERPRO:IPR001841]	Os05g0389600	Zinc finger, RING/FYVE/PHD-type domain containing protein: Os05t0389600-01	RING finger protein	Integrated Rice Science Database	416.822	488.275	588.674	732.25	846.619	701.888
TraesCS1B02G255100	916.363	-0.884984	0.311643	-2.83973	0.00451513	0.0345096	1B	449699390	449708156	Small GTP-binding protein domain [Source:Ensembl/INTERPRO:IPR005225]	Os05g0390100	Dynamin family protein: Os05t0390100-01	NA	NA	1454.35	1413.81	699.217	732.191	659.745	538.861
TraesCS1B02G255700	508.304	0.399812	0.14709	2.71815	0.00656481	0.0458817	1B	450451340	450453905	MAKR1 [Source:Ensembl/TAIR_homology;TAIR:AT5G26230]	Os05g0390600	Conserved hypothetical protein: Os05t0390600-00	NA	NA	437.159	464.95	413.738	541.332	631.753	560.889
TraesCS1B02G256100	374.03	0.461658	0.153786	3.00195	0.00268254	0.0230536	1B	451567435	451574264	Glycosyltransferase 61 [Source:Ensembl/INTERPRO:IPR007657]	Os05g0391600	Glycosyltransferase AER61, uncharacterized domain containing protein: Os05t0391600-01	NA	NA	325.668	311.019	308.586	403.422	479.184	416.3
TraesCS1B02G257400	308.445	-0.602488	0.196385	-3.06789	0.00215576	0.0194659	1B	453188365	453193297	Protein PALE CRESS [Source:Ensembl/INTERPRO:IPR034563]	Os05g0393400	Similar to PAC Fragment: Os05t0393400-01;Similar to PAC Fragment: Os05t0393400-02;Similar to PAC Fragment: Os05t0393400-03	NA	NA	363.363	414.008	339.001	249.23	279.453	205.615
TraesCS1B02G258100	656.839	0.608497	0.211038	2.88335	0.00393468	0.0310983	1B	454360680	454369901	Domain of unknown function DUF632 [Source:Ensembl/INTERPRO:IPR006867]	Os05g0394200	Hypothetical conserved gene: Os05t0394200-01	NA	NA	429.807	478.706	651.005	773.053	871.946	736.515
TraesCS1B02G259500	27.8733	-1.74128	0.510542	-3.41064	0.000648108	0.00746017	1B	456974572	456978605	WEB family [Source:Ensembl/INTERPRO:IPR008545]	NA	NA	NA	NA	54.9919	45.6416	28.3867	7.14843	11.6648	19.4066
TraesCS1B02G260800	319.826	-1.3701	0.352735	-3.88421	0.000102663	0.00167192	1B	458325252	458327354	Dienelactone hydrolase [Source:Ensembl/INTERPRO:IPR002925]	Os05g0400100	Dienelactone hydrolase domain containing protein: Os05t0400100-01	NA	NA	625.546	502.16	256.755	185.931	205.879	142.686
TraesCS1B02G261300	180.834	1.0872	0.270912	4.01312	5.99216e-05	0.00107896	1B	459809786	459815474	Sulfotransferase [Source:UniProtKB/TrEMBL;Acc:A0A096UKA2]	Os03g0363950	Similar to nodulation protein-related: Os03t0363950-00	NA	NA	91.1826	102.963	151.437	291.067	216.592	231.762
TraesCS1B02G261800	4701.37	-1.73245	0.339552	-5.10217	3.35776e-07	1.47669e-05	1B	460147019	460148466	TPM domain [Source:Ensembl/INTERPRO:IPR007621]	Os05g0401100	Protein of unknown function DUF477 family protein: Os05t0401100-01;Protein of unknown function DUF477 family protein: Os05t0401100-02	NA	NA	10184.3	7603.24	3895.88	2456.77	2104.97	1963.11
TraesCS1B02G262000	1184.88	-0.493345	0.178723	-2.76039	0.00577317	0.0416317	1B	460273342	460281237	Oxoglutarate/iron-dependent dioxygenase [Source:Ensembl/INTERPRO:IPR005123]	NA	NA	NA	NA	1633.37	1334.86	1189.25	1057.38	896.136	998.299
TraesCS1B02G263500	442.519	0.613339	0.199388	3.0761	0.00209725	0.0190773	1B	463831229	463833423	Leucine-rich repeat [Source:Ensembl/INTERPRO:IPR001611]	Os05g0406800	Leucine-rich repeat, N-terminal domain containing protein: Os05t0406800-01;Leucine-rich repeat, N-terminal domain containing protein: Os05t0406800-02	NA	NA	340.122	335.426	373.853	578.046	603.819	423.847
TraesCS1B02G263900	1169.69	-1.35664	0.287523	-4.71839	2.37719e-06	7.64702e-05	1B	464481216	464484149	WAT1-related protein [Source:Ensembl/INTERPRO:IPR030184]	Os05g0406000	Conserved hypothetical protein: Os05t0406000-01	NA	NA	2146.95	1860.93	1039.8	722.169	612.217	636.075
TraesCS1B02G264300	145.61	-1.93102	0.35081	-5.50445	3.70314e-08	2.33437e-06	1B	465239280	465242285	Cytochrome P450 [Source:Ensembl/INTERPRO:IPR001128]	Os05g0405600	Similar to Cytochrome P450 CYP721B4: Os05t0405600-01;Cytochrome P450 family protein: Os05t0405600-02	NA	NA	318.419	236.711	137.244	64.3417	53.2379	63.7067
TraesCS1B02G264900	1603.1	-1.54089	0.320374	-4.80965	1.51192e-06	5.27282e-05	1B	465683651	465701383	Pyruvate, phosphate dikinase [Source:UniProtKB/TrEMBL;Acc:A0A1D5S7P6]	Os05g0405000	Orthophosphate dikinase precursor EC 2:7:9:1: Os05t0405000-01;Similar to Isoform 2 of Pyruvate, phosphate dikinase 1, chloroplastic: Os05t0405000-02	FLOURY ENDOSPERM 4	Committee on Gene Symbolization, Nomenclature and Linkage of the Rice Genetics Cooperative	3297.63	2432.48	1428.48	982.205	723.252	754.524
TraesCS1B02G265300	582.196	-1.18327	0.250706	-4.71976	2.36126e-06	7.60097e-05	1B	466071968	466073735	RPH1 [Source:Ensembl/TAIR_homology;TAIR:AT2G48070]	Os05g0404400	Similar to RPH1 RESISTANCE TO PHYTOPHTHORA 1: Os05t0404400-01;Similar to RPH1 RESISTANCE TO PHYTOPHTHORA 1: Os05t0404400-02	NA	NA	854.355	1005.43	565.57	389.163	341.82	336.839
TraesCS1B02G265600	809.667	-1.40679	0.280277	-5.0193	5.18608e-07	2.10485e-05	1B	466089164	466092085	Peptide methionine sulphoxide reductase MrsB [Source:Ensembl/INTERPRO:IPR002579]	Os05g0404200	Methionine sulphoxide reductase B domain containing protein: Os05t0404200-01;Similar to Peptide methionine sulfoxide reductase B3, chloroplastic: Os05t0404200-02	Methionine sulfoxide reductase B3	Integrated Rice Science Database	1423.42	1370.59	734.276	449.505	465.063	415.148
TraesCS1B02G265700	247.163	-0.609476	0.20929	-2.91212	0.00358987	0.0289259	1B	466093077	466094378	Transcription termination factor, mitochondrial/chloroplastic [Source:Ensembl/INTERPRO:IPR003690]	Os05g0404000	Mitochodrial transcription termination factor-related family protein: Os05t0404000-01	NA	NA	298.247	355.634	242.464	186.934	204.346	195.352
TraesCS1B02G268300	38.2022	-3.17353	0.462943	-6.85511	7.12554e-12	1.54509e-09	1B	471173448	471178201	Proton-dependent oligopeptide transporter family [Source:Ensembl/INTERPRO:IPR000109]	Os05g0410900	Similar to peptide transporter PTR2: Os05t0410900-02	NA	NA	86.8412	73.2422	46.3784	7.14906	7.29279	8.30982
TraesCS1B02G269500	409.91	-0.591867	0.212047	-2.7912	0.00525124	0.0387876	1B	473864248	473868617	NUDIX hydrolase domain [Source:Ensembl/INTERPRO:IPR000086]	Os05g0413400	Similar to Isopentenyl diphosphate isomerase 1: Os05t0413400-01;Similar to Isopentenyl diphosphate isomerase 1: Os05t0413400-02	NA	NA	438.75	431.029	607.301	356.536	289.835	336.011
TraesCS1B02G270000	1425.64	-0.962499	0.260225	-3.69872	0.000216692	0.00306344	1B	474658361	474666014	Heavy metal-associated domain, HMA [Source:Ensembl/INTERPRO:IPR006121]	Os05g0337400	Similar to heavy-metal-associated domain-containing protein: Os05t0337400-01	NA	NA	2195.46	2216.81	1241.45	1010.43	1015.8	873.88
TraesCS1B02G270800	182.824	-0.631134	0.218944	-2.88263	0.00394367	0.0311432	1B	476033164	476036656	MRL7L [Source:Ensembl/RICE_homology;RAP:Os05g0417200]	Os05g0417200	Thioredoxin-like fold domain containing protein: Os05t0417200-01	MRL7L	UniProtKB Gene Name	215.692	252.647	198.835	140.954	167.07	121.746
TraesCS1B02G272700	451.506	-2.18472	0.342215	-6.38406	1.72455e-10	2.4973e-08	1B	478598459	478600673	Alpha/beta hydrolase fold-1 [Source:Ensembl/INTERPRO:IPR000073]	Os05g0419000	Alpha/beta hydrolase family protein: Os05t0419000-01	NYC3-LIKE 3	Committee on Gene Symbolization, Nomenclature and Linkage of the Rice Genetics Cooperative	1024.14	787.494	409.288	180.131	149.16	158.828
TraesCS1B02G273600	355.397	-0.959631	0.293135	-3.27368	0.00106157	0.0110903	1B	480819019	480821838	Protein of unknown function UPF0301 [Source:Ensembl/INTERPRO:IPR003774]	Os05g0420200	Protein of unknown function DUF179 family protein: Os05t0420200-01	NA	NA	608.028	507.428	293.558	241.061	226.927	255.379
TraesCS1B02G274200	345.185	-3.67133	0.487423	-7.53213	4.99208e-14	1.87051e-11	1B	481294444	481299692	Oxoglutarate/iron-dependent dioxygenase [Source:Ensembl/INTERPRO:IPR005123]	Os05g0421900	GA 20-oxidase4, GA metabolism Os05t0421900-00	GIBBERELLIN 20-OXIDASE 4	Committee on Gene Symbolization, Nomenclature and Linkage of the Rice Genetics Cooperative	980.036	719.729	220.619	55.1563	46.6936	48.8784
TraesCS1B02G276000	23.2748	-1.46895	0.464757	-3.16068	0.00157401	0.0151567	1B	483587180	483590135	Bidirectional sugar transporter SWEET [Source:UniProtKB/TrEMBL;Acc:W5A247]	Os05g0426000	MtN3 and saliva related transmembrane protein family protein: Os05t0426000-01	SWEET1B	Committee on Gene Symbolization, Nomenclature and Linkage of the Rice Genetics Cooperative	46.3265	32.9086	23.6747	11.236	11.6751	13.8281
TraesCS1B02G276300	35.8089	-2.51828	0.920241	-2.73654	0.00620886	0.0439614	1B	484213939	484214829	Proteinase inhibitor I12, Bowman-Birk [Source:Ensembl/INTERPRO:IPR000877]	NA	NA	NA	NA	26.0766	9.55719	147.01	17.3741	6.57867	8.25682
TraesCS1B02G276800	183.416	-1.45705	0.360569	-4.04097	5.32301e-05	0.000977701	1B	484365901	484366783	Proteinase inhibitor I12, Bowman-Birk [Source:Ensembl/INTERPRO:IPR000877]	NA	NA	NA	NA	273.822	153.981	378.483	101.183	81.149	111.878
TraesCS1B02G276900	39.2535	-1.82809	0.43908	-4.16346	3.13462e-05	0.000637778	1B	484376294	484377037	Wali6 protein [Source:UniProtKB/TrEMBL;Acc:Q43666]	NA	NA	NA	NA	66.6678	38.2334	78.8041	14.3112	14.6354	22.8691
TraesCS1B02G278300	162.653	-1.05828	0.373528	-2.8332	0.00460844	0.0350911	1B	486777121	486779644	DnaJ domain [Source:Ensembl/INTERPRO:IPR001623]	Os05g0427900	Similar to DnaJ-like protein: Os05t0427900-01	NA	NA	277.989	267.525	114.612	90.9155	122.619	102.257
TraesCS1B02G278400	151.92	1.50363	0.436233	3.44684	0.000567186	0.00670438	1B	486831241	486839650	Beta-galactosidase [Source:UniProtKB/TrEMBL;Acc:A0A1D5S647]	Os05g0428100	Similar to Beta-galactosidase: Os05t0428100-00	BETA-GALACTOSIDASE 6	Committee on Gene Symbolization, Nomenclature and Linkage of the Rice Genetics Cooperative	46.3104	68.9938	121.124	189.948	155.298	329.848
TraesCS1B02G278600	873.276	-0.370038	0.135497	-2.73098	0.00631466	0.0444752	1B	486968982	486975788	Cyclic nucleotide-binding domain [Source:Ensembl/INTERPRO:IPR000595]	Os05g0428700	Similar to Potassium channel protein ZMK2: Os05t0428700-01	salt-sensitive K1 uptake channel OsAKT2	Integrated Rice Science Database	1092.26	936.966	926.033	786.958	745.29	752.148
TraesCS1B02G279100	5519.55	-0.961149	0.337329	-2.84929	0.00438169	0.0337764	1B	487425602	487427181	NmrA-like domain [Source:Ensembl/INTERPRO:IPR008030]	Os01g0106300	Similar to Isoflavone reductase homolog IRL EC 1:3:1:-: Os01t0106300-01	NA	NA	10579.8	6937.09	4362.8	4592.62	3587.01	3057.91
TraesCS1B02G279700	726.256	-0.988897	0.238657	-4.14359	3.41914e-05	0.000686128	1B	488215666	488218436	GTP binding domain [Source:Ensembl/INTERPRO:IPR006073]	Os05g0430400	GTP1/OBG domain containing protein: Os05t0430400-01	NA	NA	1098.71	1126.29	673.187	503.549	480.772	475.023
TraesCS1B02G280400	710.659	0.603975	0.13888	4.34889	1.3683e-05	0.000321561	1B	488642466	488644846	Transferase [Source:Ensembl/INTERPRO:IPR003480]	Os10g0195600	Transferase family protein: Os10t0195600-01	RICE SQUAMOSA PROMOTER-BINDING-LIKE 18	Committee on Gene Symbolization, Nomenclature and Linkage of the Rice Genetics Cooperative	551.488	607.185	533.921	824.229	924.908	822.224
TraesCS1B02G280900	356.733	-0.646459	0.1819	-3.55392	0.000379533	0.00485953	1B	489201360	489207564	Serine aminopeptidase, S33 [Source:Ensembl/INTERPRO:IPR022742]	Os05g0432600	Alpha/beta hydrolase fold-1 domain containing protein: Os05t0432600-01	NA	NA	511.053	400.204	395.563	299.225	261.086	273.27
TraesCS1B02G281100	55.821	-2.1654	0.441734	-4.90205	9.48423e-07	3.56511e-05	1B	489249385	489253102	Protein kinase domain [Source:Ensembl/INTERPRO:IPR000719]	Os05g0433100	Similar to Serine/threonine-protein kinase SAPK4: Os05t0433100-00	NA	NA	133.185	76.4322	64.3912	27.5787	20.43	12.9086
TraesCS1B02G281600	59.8177	-2.60341	0.450106	-5.78398	7.29531e-09	6.0799e-07	1B	489992989	489994409	Protein of unknown function DUF1218 [Source:Ensembl/INTERPRO:IPR009606]	Os05g0435300	Protein of unknown function DUF1218 domain containing protein: Os05t0435300-00	NA	NA	104.246	102.976	100.404	16.3444	7.29877	27.6367
TraesCS1B02G283600	155.2	-0.926596	0.248624	-3.7269	0.000193847	0.00280656	1B	492355380	492358156	Fructose-1,6-bisphosphatase class 1 [Source:Ensembl/INTERPRO:IPR000146]	Os05g0438600	Fructose-1,6-bisphosphatase class 1/Sedoheputulose-1,7-bisphosphatase domain containing protein: Os05t0438600-01	NA	NA	244.658	207.005	159.089	103.166	95.5862	121.699
TraesCS1B02G283900	972.635	-0.778129	0.148051	-5.25581	1.47377e-07	7.4143e-06	1B	492787405	492793416	Actin family [Source:Ensembl/INTERPRO:IPR004000]	Os05g0438800	Similar to Actin 1: Os05t0438800-01	NA	NA	1218.92	1194.25	1271.7	753.814	621.644	775.478
TraesCS1B02G284900	42.5494	1.15388	0.345403	3.34067	0.000835758	0.00915659	1B	495094598	495095305	NA	Os05g0442000	Hypothetical conserved gene: Os05t0442000-00	NA	NA	23.1957	21.2416	34.2011	62.3722	62.2421	52.0434
TraesCS1B02G285800	37.8471	1.07208	0.399825	2.68138	0.00733186	0.049879	1B	497124690	497131575	Basic-leucine zipper domain [Source:Ensembl/INTERPRO:IPR004827]	Os05g0443900	Similar to Basic leucine zipper protein Liguleless2: Os05t0443900-01	b-ZIP TRANSCRIPTION FACTOR 41	Committee on Gene Symbolization, Nomenclature and Linkage of the Rice Genetics Cooperative	13.2431	25.9054	32.896	48.8113	48.1232	58.1037
TraesCS1B02G287800	644.537	-0.984539	0.255705	-3.85028	0.000117981	0.00188142	1B	500539302	500540885	Transferase [Source:Ensembl/INTERPRO:IPR003480]	Os05g0449200	Transferase family protein: Os05t0449200-01	NA	NA	712.214	811.017	1044.35	440.223	325.382	534.039
TraesCS1B02G290000	629.745	-1.47794	0.232752	-6.34984	2.1554e-10	3.04074e-08	1B	505654251	505657034	NA	Os05g0454500	Conserved hypothetical protein: Os05t0454500-01	NA	NA	950.002	1113.71	716.42	323.867	286.256	388.216
TraesCS1B02G290400	339.434	0.619098	0.188957	3.2764	0.00105141	0.0109995	1B	507544163	507545939	NA	Os02g0459300	Similar to tangled1: Os02t0459300-00	NA	NA	238.851	294.046	269.844	390.174	475.667	368.022
TraesCS1B02G290800	400.678	-0.766699	0.254046	-3.01795	0.00254487	0.022077	1B	508395510	508398811	Phosphoribosyltransferase domain [Source:Ensembl/INTERPRO:IPR000836]	Os05g0455700	Phosphoribosyltransferase domain containing protein: Os05t0455700-01;Phosphoribosyltransferase domain containing protein: Os05t0455700-02	NA	NA	616.799	547.793	350.48	315.654	304.371	268.968
TraesCS1B02G292200	105.334	1.12401	0.256576	4.38079	1.18249e-05	0.000286372	1B	509562873	509565885	Phospholipid/glycerol acyltransferase [Source:Ensembl/INTERPRO:IPR002123]	Os05g0457800	Similar to Glycerol-3-phosphate acyltransferase 5 EC 2:3:1:15 AtGPAT5: Os05t0457800-01;Similar to Glycerol-3-phosphate acyltransferase 5 EC 2:3:1:15 AtGPAT5: Os05t0457800-02	NA	NA	60.7862	82.7943	54.8917	153.19	129.798	150.543
TraesCS1B02G292600	47.1842	-2.35126	0.505094	-4.65508	3.23854e-06	9.88166e-05	1B	509900807	509903224	Laccase [Source:UniProtKB/TrEMBL;Acc:A0A1D5S6Z9]	Os05g0458300	Similar to L-ascorbate oxidase: Os05t0458300-00	LACCASE 13	Committee on Gene Symbolization, Nomenclature and Linkage of the Rice Genetics Cooperative	83.9446	38.213	114.521	12.2553	13.8556	20.3159
TraesCS1B02G293000	1561.39	-0.475729	0.144838	-3.28456	0.00102143	0.0107602	1B	510796906	510803198	Peptidase M41 [Source:Ensembl/INTERPRO:IPR000642]	Os05g0458400	Similar to AAA-metalloprotease FtsH: Os05t0458400-01	FTSH8	Committee on Gene Symbolization, Nomenclature and Linkage of the Rice Genetics Cooperative	1736.5	2058.04	1654.82	1350.23	1323.84	1244.93
TraesCS1B02G294600	683.406	-2.044	0.364999	-5.60001	2.14334e-08	1.48943e-06	1B	512631330	512634061	3,4-dihydroxy-2-butanone 4-phosphate synthase, RibB [Source:Ensembl/INTERPRO:IPR000422]	Os05g0460600	Similar to GTP cyclohydrolase II/3,4-dihydroxy-2-butanone-4-phosphate synthase- like protein Fragment: Os05t0460600-01;Similar to riboflavin biosynthesis protein ribAB: Os05t0460600-02	RIBA3	UniProtKB Gene Name	1416.97	1318.8	564.322	329.381	231.318	239.642
TraesCS1B02G294800	61.3599	-1.41715	0.385519	-3.67596	0.000236959	0.00329722	1B	512637704	512640445	Very-long-chain (3R)-3-hydroxyacyl-CoA dehydratase [Source:UniProtKB/TrEMBL;Acc:A0A1D6DJ16]	Os05g0460800	Protein-tyrosine phosphatase-like, PTPLA domain containing protein: Os05t0460800-01;Similar to protein tyrosine phosphatase-like protein PTPLB: Os05t0460800-02	NA	NA	128.881	79.6251	59.6952	39.8436	30.6667	29.4477
TraesCS1B02G295000	24.5265	-1.54154	0.561906	-2.74342	0.00608035	0.04329	1B	512690220	512692842	Very-long-chain (3R)-3-hydroxyacyl-CoA dehydratase [Source:UniProtKB/TrEMBL;Acc:W5A6S5]	Os05g0460800	Protein-tyrosine phosphatase-like, PTPLA domain containing protein: Os05t0460800-01;Similar to protein tyrosine phosphatase-like protein PTPLB: Os05t0460800-02	NA	NA	53.944	39.1829	16.8082	13.3079	14.6928	9.22304
TraesCS1B02G296600	472.581	-2.12543	0.656801	-3.23603	0.00121207	0.0123275	1B	515454672	515455958	Conserved hypothetical protein CHP01589, plant [Source:Ensembl/INTERPRO:IPR006476]	Os05g0462000	Similar to plant-specific domain TIGR01589 family protein: Os05t0462000-00	NA	NA	1568.83	552.178	185.867	272.862	148.36	107.39
TraesCS1B02G299100	30.7459	-2.26824	0.436249	-5.19942	1.99911e-07	9.60318e-06	1B	520366251	520366445	NA	NA	NA	NA	NA	52.0685	61.1916	39.791	7.31224	10.3098	13.8024
TraesCS1B02G299300	289.464	-0.961159	0.314304	-3.05806	0.00222778	0.0199623	1B	520374149	520374475	NA	NA	NA	NA	NA	277.107	547.725	322.139	174.362	177.169	238.28
TraesCS1B02G300700	268.41	-0.692785	0.254264	-2.72466	0.00643668	0.0452258	1B	521218721	521225357	NA	Os02g0306550	Conserved hypothetical protein: Os02t0306550-00	NA	NA	344.605	400.232	250.085	201.245	172.998	241.296
TraesCS1B02G304400	105.856	1.50464	0.492827	3.05309	0.00226498	0.0202066	1B	526431041	526432834	GDSL lipase/esterase [Source:Ensembl/INTERPRO:IPR001087]	Os05g0468500	Esterase, SGNH hydrolase-type domain containing protein: Os05t0468500-01	GDSL ESTERASE/LIPASE PROTEIN 68	Committee on Gene Symbolization, Nomenclature and Linkage of the Rice Genetics Cooperative	27.5032	39.2765	97.5154	154.228	110.883	205.732
TraesCS1B02G304500	629.467	-0.906244	0.281016	-3.22488	0.00126025	0.0127294	1B	526557244	526565115	UDPGP family [Source:Ensembl/INTERPRO:IPR002618]	Os05g0468600	Similar to UGP3 UDP-GLUCOSE PYROPHOSPHORYLASE 3: Os05t0468600-00	NA	NA	1033.28	903.281	527.054	473.841	454.933	384.417
TraesCS1B02G304800	87.6744	-2.99611	0.3884	-7.71398	1.21952e-14	5.09986e-12	1B	527370862	527371626	YbhB/YbcL [Source:Ensembl/INTERPRO:IPR005247]	Os05g0468800	Phosphatidylethanolamine-binding protein PEBP domain containing protein: Os05t0468800-01	COLD REGULATED PROTEIN	Committee on Gene Symbolization, Nomenclature and Linkage of the Rice Genetics Cooperative	162.412	126.393	177.764	31.7054	13.19	14.5813
TraesCS1B02G307600	287.817	-1.07063	0.225815	-4.74118	2.12475e-06	6.9641e-05	1B	530473830	530478861	Twin-arginine translocation pathway, signal sequence [Source:Ensembl/INTERPRO:IPR006311]	Os05g0474600	Similar to Aldose reductase-related protein EC 1:1:1:21: Os05t0474600-01;Similar to predicted protein: Os05t0474600-02;Similar to Aldose reductase-related protein EC 1:1:1:21: Os05t0474600-03	NA	NA	441.402	423.518	305.659	166.461	176.448	213.411
TraesCS1B02G308500	1944.56	-1.75088	0.239209	-7.31944	2.49004e-13	7.72358e-11	1B	531165854	531167187	Protein maintenance of PSII under high light 1 [Source:Ensembl/INTERPRO:IPR038936]	Os02g0556800	Similar to proline-rich family protein: Os02t0556800-01	NA	NA	3492.49	3370.69	2131.54	968.448	772.338	931.852
TraesCS1B02G309000	248.233	-1.63012	0.240147	-6.788	1.13696e-11	2.30527e-09	1B	531535100	531537239	Nodulin-like [Source:Ensembl/INTERPRO:IPR010658]	Os05g0475700	Nodulin-like domain containing protein: Os05t0475700-01;Similar to nodulin-like protein: Os05t0475700-02	MAJOR FACILITATOR SUPERFAMILY 3	Committee on Gene Symbolization, Nomenclature and Linkage of the Rice Genetics Cooperative	484.874	312.078	329.396	121.536	115.961	125.553
TraesCS1B02G310400	24.4498	1.49483	0.532868	2.80525	0.00502775	0.0374856	1B	533406182	533406580	Plant lipid transfer protein/Par allergen [Source:Ensembl/INTERPRO:IPR000528]	Os05g0477900	Similar to nonspecific lipid-transfer protein: Os05t0477900-01	non-specific lipid transfer protein 1.4, lipid transfer protein 1.4, type 1 non-specific lipid transfer protein 4	Integrated Rice Science Database	11.6118	7.43705	19.0496	30.7205	27.1606	50.7194
TraesCS1B02G311200	2044.04	-1.4794	0.28672	-5.15975	2.47277e-07	1.1362e-05	1B	534662808	534666470	Protein kinase domain [Source:Ensembl/INTERPRO:IPR000719]	Os05g0480000	Serine/threonine protein kinase, Photosystem II PSII repair, Phosphorylation of PSII core protein Os05t0480000-01;Similar to STN8 Os05t0480000-02	STN8 kinase	Rice Annotation Project Database	3832.58	3343.66	1851.34	1140.78	1124.54	971.345
TraesCS1B02G312700	610.985	-1.01237	0.267313	-3.78718	0.000152364	0.00230392	1B	536601760	536605386	SEROTONIN N-ACETYLTRANSFERASE-1 [Source:Ensembl/RICE_homology;RAP:Os05g0481000]	Os05g0481000	Serotonin N-acetyltransferase, Melatonin synthesis Os05t0481000-01;Similar to ATNSI NUCLEAR SHUTTLE INTERACTING; N-acetyltransferase: Os05t0481000-02;Similar to ATNSI NUCLEAR SHUTTLE INTERACTING; N-acetyltransferase: Os05t0481000-03	SEROTONIN N-ACETYLTRANSFERASE-1	Committee on Gene Symbolization, Nomenclature and Linkage of the Rice Genetics Cooperative	975.985	941.674	534.166	406.58	433.319	374.183
TraesCS1B02G314000	23.0739	-1.834	0.517872	-3.54142	0.000397978	0.00506363	1B	538164433	538165460	LURP-one-related [Source:Ensembl/INTERPRO:IPR007612]	Os05g0484800	Protein of unknown function DUF567 family protein: Os05t0484800-01	NA	NA	39.0997	22.2952	46.4322	14.3031	8.03224	8.28078
TraesCS1B02G316000	221.481	-1.70244	0.219897	-7.742	9.78629e-15	4.20514e-12	1B	540365845	540366598	NA	Os05g0487300	Conserved hypothetical protein: Os05t0487300-01;Conserved hypothetical protein: Os05t0487300-02	NA	NA	401.441	332.412	282.913	116.536	99.5127	96.0692
TraesCS1B02G316700	176.441	1.50665	0.483905	3.11352	0.00184871	0.0172177	1B	541010975	541012480	Bifunctional inhibitor/plant lipid transfer protein/seed storage helical domain [Source:Ensembl/INTERPRO:IPR016140]	Os05g0489200	Plant lipid transfer protein/seed storage/trypsin-alpha amylase inhibitor domain containing protein: Os05t0489200-01	GPI-anchored non-specific lipid transfer protein 12, type G nsLTP 12, type G non-specific lipid transfer protein 12	Integrated Rice Science Database	55.0286	77.5021	142.136	152.224	206.642	425.113
TraesCS1B02G318500	379.848	-0.784663	0.188288	-4.16736	3.08151e-05	0.000629157	1B	543020272	543022263	F-box-like domain superfamily [Source:Ensembl/INTERPRO:IPR036047]	Os05g0490300	Cyclin-like F-box domain containing protein: Os05t0490300-01	F-box protein 265	Integrated Rice Science Database	552.92	489.352	401.363	260.439	299.044	275.971
TraesCS1B02G319200	174.749	-1.49888	0.26901	-5.57184	2.52059e-08	1.70356e-06	1B	543479995	543480674	NA	Os05g0490900	Conserved hypothetical protein: Os05t0490900-01	NA	NA	327.695	261.282	186.296	85.9084	91.5847	95.7277
TraesCS1B02G320000	190.565	-0.920832	0.296536	-3.10529	0.00190091	0.0176093	1B	544130176	544133889	Myb domain, plants [Source:Ensembl/INTERPRO:IPR006447]	Os05g0491500	Similar to Transfactor-like protein: Os05t0491500-01;Similar to Transfactor-like protein: Os05t0491500-02	NA	NA	299.406	288.357	160.8	149.071	120.509	125.248
TraesCS1B02G321200	9.18092	2.45992	0.793992	3.09816	0.00194724	0.0179817	1B	545206608	545213791	ABC transporter-like [Source:Ensembl/INTERPRO:IPR003439]	Os02g0288400	Similar to MRP-like ABC transporter: Os02t0288400-00	MULTIDRUG RESISTANCE-ASSOCIATED PROTEIN 5	Committee on Gene Symbolization, Nomenclature and Linkage of the Rice Genetics Cooperative	0	3.18432	4.73032	16.3389	16.0361	14.7959
TraesCS1B02G321700	192.63	0.794385	0.201166	3.9489	7.85104e-05	0.00134161	1B	545799861	545801655	Formiminotransferase, N-terminal subdomain [Source:Ensembl/INTERPRO:IPR012886]	Os03g0582000	Similar to Glutamate formiminotransferase: Os03t0582000-01;Formiminotransferase, N-terminal domain containing protein: Os03t0582000-02;Similar to Glutamate formiminotransferase: Os03t0582000-03	NA	NA	114.379	145.439	161.018	246.184	233.549	255.214
TraesCS1B02G322100	748.921	-0.701684	0.173453	-4.04539	5.22365e-05	0.000963608	1B	546534514	546535277	Cysteine proteinase inhibitor [Source:UniProtKB/TrEMBL;Acc:A0A1D5S8H2]	Os05g0494200	Similar to Cystatin Fragment: Os05t0494200-01;Similar to Cysteine proteinase inhibitor-II Oryzacystatin-II: Os05t0494200-02	ORYZACYSTATIN 2	Committee on Gene Symbolization, Nomenclature and Linkage of the Rice Genetics Cooperative	1017.22	1000.42	765.835	598.973	569.751	541.326
TraesCS1B02G325100	20594.2	-1.68011	0.328503	-5.11445	3.14659e-07	1.39959e-05	1B	551011062	551014062	Phosphoglycerate kinase [Source:UniProtKB/TrEMBL;Acc:A0A1D6RDZ8]	Os05g0496200	Similar to 3-phosphoglycerate kinase Fragment: Os05t0496200-01;Similar to phosphoglycerate kinase: Os05t0496200-02;Similar to phosphoglycerate kinase: Os05t0496200-03	PHOSPHOGLYCERATE KINASE 3	Committee on Gene Symbolization, Nomenclature and Linkage of the Rice Genetics Cooperative	43028.4	34009.2	17139.5	10910.7	9177.25	9300.32
TraesCS1B02G326200	216.514	-1.00271	0.312865	-3.20492	0.00135098	0.013423	1B	551759481	551761446	NA	NA	NA	NA	NA	343.203	352.475	171.508	145.072	146.035	140.789
TraesCS1B02G326800	61.2768	-2.76707	0.790583	-3.50004	0.000465195	0.00573226	1B	553024325	553025352	Chlorophyll A-B binding protein [Source:Ensembl/INTERPRO:IPR022796]	NA	NA	NA	NA	46.346	26.5432	247.373	20.4346	9.49517	17.4691
TraesCS1B02G327400	112.795	-1.55777	0.361664	-4.30724	1.65304e-05	0.000374027	1B	553629292	553631652	Ribosomal protein L11 methyltransferase [Source:Ensembl/INTERPRO:IPR004498]	Os05g0497675	Ribosomal L11 methyltransferase family protein: Os05t0497675-01	NA	NA	192.529	213.37	99.4167	68.4338	56.9053	46.1173
TraesCS1B02G330000	18.4611	-1.82082	0.494837	-3.67964	0.000233561	0.00326157	1B	555938772	555939449	Globulin 1 [Source:UniProtKB/TrEMBL;Acc:Q0Q5D9]	Os05g0499100	26 kDa globulin Alpha-globulin: Os05t0499100-01	LACK OF ALPHA-GLOBULIN	Committee on Gene Symbolization, Nomenclature and Linkage of the Rice Genetics Cooperative	31.8778	31.8599	22.7744	6.13295	8.04473	10.077
TraesCS1B02G331700	347.944	-0.835062	0.259215	-3.2215	0.00127519	0.0128471	1B	557918246	557919271	Domain of unknown function DUF1995 [Source:Ensembl/INTERPRO:IPR018962]	Os05g0500400	Domain of unknown function DUF1995 domain containing protein: Os05t0500400-01	NA	NA	512.642	525.53	300.389	246.218	256.303	246.58
TraesCS1B02G333800	481.193	0.897126	0.24697	3.63254	0.00028065	0.00378813	1B	560251351	560254518	GDSL lipase/esterase [Source:Ensembl/INTERPRO:IPR001087]	Os05g0209600	Similar to Esterase: Os05t0209600-01	GDSL ESTERASE/LIPASE PROTEIN 63	Committee on Gene Symbolization, Nomenclature and Linkage of the Rice Genetics Cooperative	233.038	359.849	413.671	595.437	596.632	688.53
TraesCS1B02G334500	113.783	-1.22679	0.335987	-3.65129	0.000260926	0.00356579	1B	561642910	561646100	NA	Os05g0502500	Conserved hypothetical protein: Os05t0502500-01	NA	NA	191.127	192.154	95.6777	61.2933	71.5359	70.9125
TraesCS1B02G335600	19.3689	-2.41947	0.532322	-4.54512	5.49034e-06	0.000151801	1B	562474343	562475800	P-loop containing nucleoside triphosphate hydrolase [Source:Ensembl/INTERPRO:IPR027417]	NA	NA	NA	NA	40.5348	33.97	23.6736	6.12863	7.29654	4.61001
TraesCS1B02G336300	3296.35	-0.605566	0.184624	-3.27999	0.00103811	0.0108871	1B	563027538	563031942	Nitrite/Sulfite reductase ferredoxin-like domain [Source:Ensembl/INTERPRO:IPR005117]	Os05g0503300	Similar to Sulfite reductase Fragment: Os05t0503300-02;Similar to ferredoxin-sulfite reductase precursor: Os05t0503300-03	NA	NA	4338.76	4435.79	3160.67	2816.56	2557.75	2468.58
TraesCS1B02G336700	206.017	-1.65404	0.370376	-4.46583	7.97572e-06	0.000207879	1B	563672980	563676512	NB-ARC [Source:Ensembl/INTERPRO:IPR002182]	Os11g0633500	Similar to NBS-LRR disease resistance protein homologue Fragment: Os11t0633500-01	NA	NA	409.54	366.193	162.746	109.268	104.251	84.1021
TraesCS1B02G339100	104.152	-0.954713	0.338627	-2.81936	0.00481196	0.0362599	1B	566831774	566836406	Zeta toxin domain [Source:Ensembl/INTERPRO:IPR010488]	Os05g0508800	Similar to H1flk Fragment: Os05t0508800-01	NA	NA	178.019	127.376	106.947	97.021	61.9841	53.5631
TraesCS1B02G339500	132.014	-1.42179	0.393098	-3.61688	0.000298174	0.00398269	1B	566981016	566981812	Photosystem II PsbW, class 2 [Source:Ensembl/INTERPRO:IPR009806]	NA	NA	NA	NA	276.738	202.835	97.7255	70.5252	67.2752	76.9843
TraesCS1B02G341900	62.4191	-2.62905	0.46708	-5.6287	1.81576e-08	1.29839e-06	1B	570023232	570024328	LURP-one-related [Source:Ensembl/INTERPRO:IPR007612]	Os05g0510100	Protein of unknown function DUF567 family protein: Os05t0510100-01	NA	NA	159.284	96.6103	66.3216	25.54	13.8716	12.8872
TraesCS1B02G342800	309.165	0.511029	0.162971	3.13571	0.00171438	0.0162807	1B	571175974	571204500	Phosphatidylinositol 3-/4-kinase, catalytic domain [Source:Ensembl/INTERPRO:IPR000403]	NA	NA	NA	NA	241.094	237.564	285.373	351.153	356.978	382.83
TraesCS1B02G343900	982.232	0.332148	0.110042	3.01838	0.00254129	0.0220614	1B	572296216	572302786	PAT1 [Source:Ensembl/TAIR_homology;TAIR:AT1G79090]	NA	NA	NA	NA	849.679	888.296	870.366	1126.4	1096.8	1061.86
TraesCS1B02G345800	88.5413	-1.47304	0.331795	-4.43961	9.01238e-06	0.000229409	1B	574262638	574265601	Protein of unknown function DUF4336 [Source:Ensembl/INTERPRO:IPR025638]	Os05g0512200	Similar to T4P13:26 protein: Os05t0512200-01	NA	NA	167.918	133.753	88.9989	56.1765	40.1242	44.2767
TraesCS1B02G346000	340.68	0.633763	0.21933	2.88954	0.00385801	0.0306161	1B	574278111	574279994	NA	Os05g0512400	IQ motif, EF-hand binding site domain containing protein: Os05t0512400-01	NA	NA	247.559	237.792	315.35	335.037	453.873	454.468
TraesCS1B02G346300	145.84	-1.34975	0.303562	-4.44638	8.73311e-06	0.000223637	1B	575440078	575442514	Transcription factor, TCP [Source:Ensembl/INTERPRO:IPR005333]	Os05g0513100	Similar to PlCYC4 protein Fragment: Os05t0513100-01	TEOSINTE BRANCHED/CYCLOIDEA/PROLIFERATING CELL FACTOR 18	Integrated Rice Science Database	276.479	214.428	138.226	81.7101	80.2443	83.9532
TraesCS1B02G346700	346.983	-1.03499	0.306157	-3.38057	0.000723348	0.0081441	1B	575860852	575864434	Magnesium transporter NIPA [Source:Ensembl/INTERPRO:IPR008521]	Os05g0513400	Similar to non-imprinted in Prader-Willi/Angelman syndrome region protein 1: Os05t0513400-01;Protein of unknown function DUF803 family protein: Os05t0513400-02	NA	NA	635.765	474.227	289.817	247.201	214.27	220.616
TraesCS1B02G347100	200.734	-1.15297	0.359618	-3.20609	0.00134553	0.013383	1B	576205415	576208862	Protein kinase domain [Source:Ensembl/INTERPRO:IPR000719]	Os05g0514200	OsPK4: Os05t0514200-01	PROTEIN KINASE 4	Committee on Gene Symbolization, Nomenclature and Linkage of the Rice Genetics Cooperative	419.747	198.499	212.977	157.283	111.589	104.311
TraesCS1B02G347200	444.483	-0.674019	0.232556	-2.89831	0.00375179	0.0299276	1B	576214515	576219702	Tubby-like F-box protein [Source:UniProtKB/TrEMBL;Acc:A0A1D5S701]	Os05g0514300	Similar to Tubby-like protein 3: Os05t0514300-01;Similar to Tubby-like protein 3: Os05t0514300-02	tubby-like protein 10, tubby-like protein 9, F-box protein 267	Integrated Rice Science Database	710.721	491.482	438.321	368.71	328.251	329.413
TraesCS1B02G348800	133.132	-1.38196	0.384202	-3.59697	0.000321946	0.0042464	1B	578092248	578096959	Protein kinase domain [Source:Ensembl/INTERPRO:IPR000719]	Os11g0213000	Similar to Protein kinase domain containing protein, expressed: Os11t0213000-01	RECEPTOR-LIKE CYTOPLASMIC KINASE 318	Committee on Gene Symbolization, Nomenclature and Linkage of the Rice Genetics Cooperative	256.153	212.288	108.822	92.9312	54.6819	73.9175
TraesCS1B02G349100	310.236	-1.44109	0.45295	-3.18158	0.00146476	0.0143136	1B	579777409	579778842	O-methyltransferase, family 2 [Source:Ensembl/INTERPRO:IPR001077]	NA	NA	NA	NA	768.842	268.59	323.022	230.869	111.68	158.414
TraesCS1B02G350100	150.167	0.502323	0.184808	2.71808	0.00656629	0.0458817	1B	580622463	580624807	Protein kinase domain [Source:Ensembl/INTERPRO:IPR000719]	Os05g0516400	Similar to Hydroxyproline-rich glycoprotein DZ-HRGP precursor: Os05t0516400-01	NA	NA	123.042	119.953	129.708	166.485	173.623	188.192
TraesCS1B02G350600	330.619	0.501239	0.166961	3.00214	0.00268088	0.0230435	1B	581200167	581205906	Glycosyl transferase, family 20 [Source:Ensembl/INTERPRO:IPR001830]	Os05g0517200	HAD-superfamily hydrolase subfamily IIB protein: Os05t0517200-01	TREHALOSE-6-PHOSPHATE SYNTHASE 6	Committee on Gene Symbolization, Nomenclature and Linkage of the Rice Genetics Cooperative	303.883	236.694	281.935	376.809	401.644	382.748
TraesCS1B02G351700	1067.37	0.693617	0.134929	5.1406	2.73867e-07	1.23859e-05	1B	582543816	582545575	GDSL lipase/esterase [Source:Ensembl/INTERPRO:IPR001087]	Os05g0518300	Lipase, GDSL domain containing protein: Os05t0518300-01	GDSL ESTERASE/LIPASE PROTEIN 73	Committee on Gene Symbolization, Nomenclature and Linkage of the Rice Genetics Cooperative	757.088	820.57	868.239	1248.15	1426.28	1283.91
TraesCS1B02G351800	464.314	0.551103	0.193938	2.84164	0.00448821	0.0343712	1B	582544542	582551131	NA	Os05g0518200	Conserved hypothetical protein: Os05t0518200-01	NA	NA	324.122	353.442	451.226	542.216	607.116	507.761
TraesCS1B02G351900	347.476	-0.88206	0.267038	-3.30312	0.000956141	0.0102164	1B	582904023	582907767	Protein kinase domain [Source:Ensembl/INTERPRO:IPR000719]	Os05g0519200	Similar to protein kinase: Os05t0519200-01;Serine/threonine protein kinase domain containing protein: Os05t0519200-02;Similar to protein kinase: Os05t0519200-03	NA	NA	574.544	460.668	317.012	279.817	234.775	218.037
TraesCS1B02G352000	45.8447	-1.64856	0.365046	-4.51603	6.30093e-06	0.00017138	1B	582911328	582912669	Protein of unknown function PDDEXK-like [Source:Ensembl/INTERPRO:IPR006502]	Os05g0519300	Protein of unknown function DUF506, plant family protein: Os05t0519300-01	NA	NA	92.6644	60.5119	55.8869	23.4952	24.0867	18.4229
TraesCS1B02G352500	228.234	-0.782857	0.241287	-3.24451	0.00117653	0.0120475	1B	583394833	583398510	Transcriptional regulator TACO1-like [Source:Ensembl/INTERPRO:IPR002876]	Os05g0519800	Integrase, N-terminal zinc-binding domain-like domain containing protein: Os05t0519800-01	NA	NA	301.093	352.429	213.028	166.486	172.168	164.195
TraesCS1B02G352600	11.525	-2.79542	0.851159	-3.28426	0.00102252	0.010767	1B	583398724	583406067	EGF-type aspartate/asparagine hydroxylation site [Source:Ensembl/INTERPRO:IPR000152]	NA	NA	NA	NA	18.8158	26.538	15.1434	0	2.18774	6.46521
TraesCS1B02G354000	4031.26	0.718016	0.176568	4.06651	4.77227e-05	0.000896586	1B	583983134	583986870	Transferase [Source:Ensembl/INTERPRO:IPR003480]	Os08g0562500	BAHD acyltransferase-like protein, Control of grain size and leaf angle, Regulation of brassinosteroid homeostasis Os08t0562500-01;Similar to Acyltransferase: Os08t0562500-02	SLENDER GRAIN, slender grain	Rice Annotation Project Database	2591.02	3029.57	3522.67	4431.68	5378.96	5233.65
TraesCS1B02G357000	638.959	-0.429346	0.146178	-2.93714	0.00331254	0.0271845	1B	586297635	586303171	ATP-dependent 6-phosphofructokinase [Source:UniProtKB/TrEMBL;Acc:A0A1D5SEJ3]	Os05g0524400	Phosphofructokinase family protein: Os05t0524400-01;Phosphofructokinase family protein: Os05t0524400-02	phosphofructokinase 5	Integrated Rice Science Database	767.089	753.649	679.57	596.432	537.465	499.547
TraesCS1B02G360500	1300.63	-1.00947	0.243642	-4.14326	3.42402e-05	0.000686225	1B	589060292	589061696	Photosystem I assembly factor PSA3 [Source:Ensembl/INTERPRO:IPR037736]	Os05g0526200	Similar to Calcium homeostasis regulator CHoR1: Os05t0526200-01	NA	NA	2027.04	1995.84	1191.64	922.447	852.535	814.261
TraesCS1B02G365100	13.8955	-2.2388	0.721918	-3.10119	0.00192746	0.017813	1B	596038562	596039233	Senescence regulator S40 [Source:Ensembl/INTERPRO:IPR007608]	Os05g0531000	Protein of unknown function DUF584 family protein: Os05t0531000-01	NA	NA	36.2257	20.1782	12.3367	5.11067	2.19413	7.3279
TraesCS1B02G367300	322.948	-1.65194	0.375856	-4.39514	1.10701e-05	0.000270892	1B	597830740	597833394	Tetratricopeptide-like helical domain superfamily [Source:Ensembl/INTERPRO:IPR011990]	NA	NA	NA	NA	570.514	657.182	242.503	172.638	161.316	133.533
TraesCS1B02G368500	767.236	-0.874943	0.303846	-2.87956	0.00398228	0.0313739	1B	598877339	598884411	Starch synthase, chloroplastic/amyloplastic [Source:UniProtKB/TrEMBL;Acc:A0A1D5SAI2]	Os05g0533600	Starch synthase, Starch biosynthesis Os05t0533600-01;Starch synthase, Starch biosynthesis Os05t0533600-02	SOLUBLE STARCH SYNTHASE IVB	Committee on Gene Symbolization, Nomenclature and Linkage of the Rice Genetics Cooperative	1253.9	1116.1	609.477	646.087	506.929	470.931
TraesCS1B02G373600	614.015	-0.379621	0.121822	-3.11619	0.00183205	0.0170966	1B	604146347	604148271	6-phosphogluconate dehydrogenase, decarboxylating [Source:UniProtKB/TrEMBL;Acc:A0A1D5SCW4]	Os11g0484500	Similar to 6-phosphogluconate dehydrogenase: Os11t0484500-01;Similar to 6-phosphogluconate dehydrogenase, decarboxylating: Os11t0484500-02	6-phosphogluconate dehydrogenase 2, plastidic 6PGDH	Integrated Rice Science Database	691.868	702.712	688.173	558.665	533.161	509.514
TraesCS1B02G377200	82.5674	1.95506	0.727465	2.68749	0.00719906	0.0491519	1B	608994399	608996511	Bidirectional sugar transporter SWEET [Source:UniProtKB/TrEMBL;Acc:A0A1D5S7W5]	Os01g0606000	MtN3 and saliva related transmembrane protein family protein: Os01t0606000-00	SWEET6A	Committee on Gene Symbolization, Nomenclature and Linkage of the Rice Genetics Cooperative	7.24023	23.3564	70.1125	81.7285	84.691	228.275
TraesCS1B02G379800	1209.81	-1.21624	0.277811	-4.37794	1.19805e-05	0.000289094	1B	612987377	613001478	UbiA prenyltransferase family [Source:Ensembl/INTERPRO:IPR000537]	Os07g0576000	UbiA prenyltransferase family protein: Os07t0576000-01;Homogentisic acid geranylgeranyl transferase: Os07t0576000-02;Non-protein coding transcript: Os07t0576000-03	NA	NA	2103.2	1903.3	1068.81	794.614	719.955	668.999
TraesCS1B02G381000	343.481	-0.707057	0.254725	-2.77576	0.00550724	0.0402093	1B	613421442	613425324	Alpha/beta hydrolase fold-1 [Source:Ensembl/INTERPRO:IPR000073]	Os05g0542200	Alpha/beta hydrolase fold-1 domain containing protein: Os05t0542200-01;Similar to catalytic/ hydrolase: Os05t0542200-02;Similar to cDNA clone:J023112L03, full insert sequence: Os05t0542200-03	NA	NA	423.081	323.418	530.685	281.982	212.415	289.305
TraesCS1B02G381400	24.6035	-2.24227	0.565362	-3.96608	7.3064e-05	0.00126979	1B	614278107	614279410	Late embryogenesis abundant protein, LEA_4 subgroup [Source:Ensembl/INTERPRO:IPR004238]	Os05g0542500	Similar to Isoform 2 of Late embryogenesis abundant protein, group 3: Os05t0542500-01;LEA-like protein: Os05t0542500-02	LATE EMBRYOGENESIS ABUNDANT 3-1	Committee on Gene Symbolization, Nomenclature and Linkage of the Rice Genetics Cooperative	24.6141	45.6494	51.1511	14.3015	7.29906	4.60562
TraesCS1B02G388200	1736.95	-3.89409	1.16727	-3.33607	0.000849727	0.00928532	1B	622218208	622219366	Chlorophyll A-B binding protein, plant [Source:Ensembl/INTERPRO:IPR001344]	NA	NA	NA	NA	7388.91	1732.58	643.242	470.942	77.3786	108.66
TraesCS1B02G388300	473.904	-3.93195	1.21963	-3.22387	0.00126469	0.012766	1B	622313111	622313908	Chlorophyll A-B binding protein, plant [Source:Ensembl/INTERPRO:IPR001344]	NA	NA	NA	NA	2100.44	371.656	196.294	127.743	16.078	31.2098
TraesCS1B02G388400	158.602	-3.50464	1.27213	-2.75493	0.00587046	0.0421764	1B	622313363	622359635	NA	NA	NA	NA	NA	714.45	103.019	56.9578	57.2438	11.7063	8.23629
TraesCS1B02G388500	18.3596	-3.27411	1.04704	-3.12701	0.00176593	0.0166287	1B	622358754	622359551	Chlorophyll A-B binding protein, plant [Source:Ensembl/INTERPRO:IPR001344]	NA	NA	NA	NA	59.289	34.9812	5.67982	5.10088	5.10686	0
TraesCS1B02G388900	469.792	-1.74864	0.33556	-5.21112	1.87703e-07	9.08208e-06	1B	622568454	622572914	Protein kinase domain [Source:Ensembl/INTERPRO:IPR000719]	Os05g0549100	Similar to serine/threonine-protein kinase SNT7: Os05t0549100-01;Similar to Serine/threonine-protein kinase SNT7, chloroplast precursor EC 2:7:1:37 Stt7 homolog: Os05t0549100-02	STN7 kinase	Integrated Rice Science Database	981.283	793.982	397.509	228.766	212.208	205.007
TraesCS1B02G391400	424.418	-0.946119	0.32717	-2.89183	0.00383009	0.030436	1B	624724665	624731476	PPM-type phosphatase domain [Source:Ensembl/INTERPRO:IPR001932]	Os10g0370000	Protein phosphatase 2C-related domain containing protein: Os10t0370000-01;Protein phosphatase 2C-related domain containing protein: Os10t0370000-02	protein phosphatase 2C71, protein phosphatase 2C 71, protein phosphatase 111	Integrated Rice Science Database	842.386	456.442	378.624	312.522	302.673	253.86
TraesCS1B02G393600	43.09	1.05127	0.369385	2.846	0.00442717	0.0340405	1B	626243999	626247991	NB-ARC [Source:Ensembl/INTERPRO:IPR002182]	Os02g0262800	Similar to NBS-LRR protein Fragment: Os02t0262800-01	NBS-LRR protein rNBS41	Integrated Rice Science Database	27.4938	37.1491	19.8674	50.0366	68.518	55.4752
TraesCS1B02G394700	43.6217	-2.3116	0.429512	-5.38192	7.36944e-08	4.11186e-06	1B	626649020	626649753	Bifunctional inhibitor/plant lipid transfer protein/seed storage helical domain [Source:Ensembl/INTERPRO:IPR016140]	Os05g0550600	Similar to Nonspecific lipid-transfer protein 2 nsLTP2 7 kDa lipid transfer protein: Os05t0550600-02	non-specific lipid transfer protein 2.5, lipid transfer protein 2.5, type 2 non-specific lipid transfer protein 5	Integrated Rice Science Database	46.3614	100.884	70.1948	17.3749	13.1593	13.7555
TraesCS1B02G396200	748.426	-1.15297	0.284578	-4.05152	5.08869e-05	0.00094317	1B	627946124	627948201	Acireductone dioxygenase ARD family [Source:Ensembl/INTERPRO:IPR004313]	Os10g0419500	Similar to SIPL: Os10t0419500-01	ARD4	UniProtKB Gene Name	1432.23	925.787	740.096	492.439	388.482	511.52
TraesCS1B02G397300	20.7241	-1.57402	0.551714	-2.85296	0.00433146	0.0334607	1B	628827507	628827752	NA	NA	NA	NA	NA	21.6958	49.0904	22.1664	9.29867	8.82902	13.2645
TraesCS1B02G399700	5.93257	3.88728	1.25063	3.10826	0.00188193	0.0174785	1B	630704911	630710760	WD40 repeat [Source:Ensembl/INTERPRO:IPR001680]	Os01g0183100	Cytochrome cd1-nitrite reductase-like, C-terminal haem d1 domain containing protein: Os01t0183100-01	OsWD40-5	Integrated Rice Science Database	1.44747	0	0.946622	7.14951	13.1289	12.923
TraesCS1B02G401400	234.004	-1.76161	0.436132	-4.03916	5.36424e-05	0.00098373	1B	631822128	631826952	Short-chain dehydrogenase/reductase SDR [Source:Ensembl/INTERPRO:IPR002347]	Os07g0561500	Short-chain dehydrogenase/reductase SDR domain containing protein: Os07t0561500-01	NA	NA	591.004	258.033	235.158	134.894	66.4996	118.437
TraesCS1B02G402100	127.954	0.625481	0.218248	2.86592	0.00415798	0.0324201	1B	632014277	632018299	NB-ARC [Source:Ensembl/INTERPRO:IPR002182]	Os11g0579400	Similar to Leucine Rich Repeat family protein, expressed: Os11t0579400-01;Similar to Leucine Rich Repeat family protein, expressed: Os11t0579400-02	NA	NA	88.2696	95.5263	117.312	152.152	168.379	146.086
TraesCS1B02G405000	128.264	-1.89732	0.358016	-5.29952	1.16106e-07	6.0823e-06	1B	633717327	633718691	ATP synthase, F0 complex, subunit b/b', bacterial/chloroplast [Source:Ensembl/INTERPRO:IPR002146]	CAA33992	ATPase I subunit	atpF	European Nucleotide Archive	243.554	244.284	118.764	61.352	43.2073	58.421
TraesCS1B02G405100	16.7651	-1.62607	0.574942	-2.82823	0.00468064	0.0354852	1B	633718783	633719678	ATPase, F1/V1/A1 complex, alpha/beta subunit, nucleotide-binding domain [Source:Ensembl/INTERPRO:IPR000194]	NA	NA	NA	NA	37.6589	24.4205	14.2189	8.17425	8.76618	7.35204
TraesCS1B02G409300	363.469	-1.96551	0.380487	-5.16577	2.39456e-07	1.10824e-05	1B	636753060	636754504	2Fe-2S ferredoxin-type iron-sulfur binding domain [Source:Ensembl/INTERPRO:IPR001041]	Os05g0555300	Similar to electron carrier/ electron transporter/ iron ion binding protein: Os05t0555300-01;Beta-grasp fold, ferredoxin-type domain containing protein: Os05t0555300-02	NA	NA	864.427	573.866	298.182	163.465	127.701	153.176
TraesCS1B02G410800	507.006	0.808805	0.299617	2.69946	0.00694512	0.0478859	1B	637494892	637499733	Oxoglutarate/iron-dependent dioxygenase [Source:Ensembl/INTERPRO:IPR005123]	Os05g0556000	Oxoglutarate/iron-dependent oxygenase domain containing protein: Os05t0556000-01;Oxoglutarate/iron-dependent oxygenase domain containing protein: Os05t0556000-02	NA	NA	299.641	314.213	490.423	560.737	517.216	859.803
TraesCS1B02G414800	124.786	0.845623	0.227195	3.72202	0.000197638	0.00285175	1B	640027897	640031753	Aspartic peptidase A1 family [Source:Ensembl/INTERPRO:IPR001461]	Os05g0557100	Peptidase A1 domain containing protein: Os05t0557100-01	NA	NA	99.8802	82.7992	86.1549	148.1	186.022	145.763
TraesCS1B02G417000	412.332	-1.08333	0.225934	-4.79491	1.62745e-06	5.59653e-05	1B	641549971	641553014	Oxidoreductase, N-terminal [Source:Ensembl/INTERPRO:IPR000683]	Os10g0403700	Similar to oxidoreductase: Os10t0403700-00	oxidoreductase	Integrated Rice Science Database	668.82	592.35	420.436	281.915	267.049	243.42
TraesCS1B02G418600	321.542	-1.13694	0.24813	-4.58202	4.60502e-06	0.000131493	1B	642476197	642479409	Protein of unknown function DUF760 [Source:Ensembl/INTERPRO:IPR008479]	Os11g0456100	Protein of unknown function DUF760 domain containing protein: Os11t0456100-01	NA	NA	528.359	486.182	312.439	192.021	196.241	214.013
TraesCS1B02G420100	8766.72	-1.96024	0.346932	-5.65022	1.60244e-08	1.16906e-06	1B	643245972	643246857	Photosystem I PsaH, reaction centre subunit VI [Source:Ensembl/INTERPRO:IPR004928]	Os05g0560000	Photosystem I reaction center subunit VI, chloroplast precursor PSI- H Light-harvesting complex I 11 kDa protein GOS5 protein: Os05t0560000-01	PHOTOSYSTEM I SUBUNIT	Committee on Gene Symbolization, Nomenclature and Linkage of the Rice Genetics Cooperative	20315.1	14082.7	7448.92	4034.68	3388.9	3330
TraesCS1B02G421100	44.129	3.08466	0.901674	3.42104	0.000623827	0.00724119	1B	645140868	645142804	3-ketoacyl-CoA synthase [Source:UniProtKB/TrEMBL;Acc:A0A1D6RDY1]	Os02g0731900	Similar to 3-ketoacyl-CoA synthase: Os02t0731900-01	NA	NA	0	6.3696	20.8269	43.9211	45.9537	147.703
TraesCS1B02G422400	131.264	-0.925785	0.3137	-2.95118	0.00316563	0.0262898	1B	645510939	645514664	UBA-like domain DUF1421 [Source:Ensembl/INTERPRO:IPR010820]	Os05g0561600	Protein of unknown function DUF1421 domain containing protein: Os05t0561600-01	NA	NA	230.128	116.763	169.421	92.9374	75.844	102.492
TraesCS1B02G425200	127.937	-1.02385	0.211275	-4.84606	1.25935e-06	4.51293e-05	1B	649670064	649671011	Glutaredoxin [Source:Ensembl/INTERPRO:IPR002109]	NA	NA	NA	NA	188.279	167.753	159.225	74.586	83.9939	93.7871
TraesCS1B02G426300	367.935	0.371849	0.135116	2.75207	0.00592196	0.0424418	1B	652457380	652459069	Small GTPase superfamily [Source:Ensembl/INTERPRO:IPR001806]	Os05g0564400	Similar to GTP-binding protein: Os05t0564400-02	small GTP-binding protein OsRab11C3	Integrated Rice Science Database	327.243	314.245	321.159	423.954	420.489	400.522
TraesCS1B02G429200	2722.34	-0.851525	0.264408	-3.22049	0.00127971	0.0128788	1B	654026874	654029924	Uncharacterised protein family Ycf23 [Source:Ensembl/INTERPRO:IPR007570]	Os05g0565400	Protein of unknown function DUF561 family protein: Os05t0565400-01	NA	NA	3558.74	4526.65	2424.71	2055.27	2140.59	1628.1
TraesCS1B02G431400	884.581	-0.933289	0.248294	-3.7588	0.000170728	0.0025329	1B	655781234	655786592	Mitogen-activated protein kinase [Source:UniProtKB/TrEMBL;Acc:A0A1D5SFB4]	Os05g0566400	Similar to Blast and wounding induced mitogen-activated protein kinase: Os05t0566400-01	MITOGEN-ACTIVATED PROTEIN KINASE 7	Committee on Gene Symbolization, Nomenclature and Linkage of the Rice Genetics Cooperative	1261.96	805.592	1415.56	621.909	546.891	655.571
TraesCS1B02G431500	1260.29	-0.550627	0.135886	-4.05213	5.0753e-05	0.00094106	1B	655845786	655849981	NAD-dependent epimerase/dehydratase [Source:Ensembl/INTERPRO:IPR001509]	Os10g0417600	NADP-binding domain containing protein: Os10t0417600-01	GDP-D-mannose-3', 5'-epimerase 1, GDP-D-mannose epimerase 1	Integrated Rice Science Database	1574.97	1439.45	1478.94	1058.17	916.318	1093.92
TraesCS1B02G432700	18545.7	-1.93756	0.453529	-4.27219	1.93565e-05	0.000427038	1B	657271989	657273125	Chlorophyll a-b binding protein, chloroplastic [Source:UniProtKB/TrEMBL;Acc:A0A1D5RS51]	NA	NA	NA	NA	50285.5	23753.1	14200.2	10779.7	6020.47	6235.19
TraesCS1B02G434100	476.388	-1.40538	0.403807	-3.48032	0.000500812	0.00607054	1B	658711931	658715531	Peptidase S8/S53 domain [Source:Ensembl/INTERPRO:IPR000209]	NA	NA	NA	NA	1026.07	714.351	335.006	320.674	261.763	200.464
TraesCS1B02G434200	67.7982	-2.21222	0.725346	-3.04988	0.00228931	0.0203718	1B	658736130	658740516	Peptidase S8/S53 domain [Source:Ensembl/INTERPRO:IPR000209]	NA	NA	NA	NA	226.848	76.7618	30.9363	41.4794	14.5754	16.1882
TraesCS1B02G436500	39.2385	-1.73215	0.41131	-4.21129	2.53913e-05	0.000533561	1B	659765787	659767557	Iron-sulfur cluster assembly protein [Source:UniProtKB/TrEMBL;Acc:W5A636]	Os05g0568100	Similar to Iron sulfur cluster assembly protein 1, mitochondrial precursor Iron sulfur cluster scaffold protein 1: Os05t0568100-01	IRON-SULFUR CLUSTER PROTEIN 5	Committee on Gene Symbolization, Nomenclature and Linkage of the Rice Genetics Cooperative	65.182	72.2012	43.607	23.5018	18.9954	11.9439
TraesCS1B02G436700	1467.9	-1.05143	0.266663	-3.94292	8.04971e-05	0.0013695	1B	659777560	659778473	Ribosomal protein L7/L12 [Source:Ensembl/INTERPRO:IPR000206]	Os05g0568300	Similar to 50S ribosomal protein L12, chloroplast precursor CL12: Os05t0568300-00	NA	NA	2475.26	2193.56	1272.98	978.843	958.369	928.387
TraesCS1B02G437100	112.664	-2.23983	0.299776	-7.47168	7.91802e-14	2.81332e-11	1B	659988745	659989632	NA	Os05g0568800	Protein of unknown function DUF1645 family protein: Os05t0568800-01	NA	NA	202.781	213.415	142.193	29.6319	40.1795	47.7844
TraesCS1B02G437600	851.173	-1.32376	0.295556	-4.47887	7.50396e-06	0.000198119	1B	660107574	660111012	PDZ domain [Source:Ensembl/INTERPRO:IPR001478]	Os05g0568900	Similar to Protease Do-like 1, chloroplast precursor EC 3:4:21:-: Os05t0568900-01	Deg protease 9, DEG PROTEASE 9	Integrated Rice Science Database	1525.78	1375.76	748.013	559.732	455.986	441.768
TraesCS1B02G439700	109.946	-1.13267	0.389346	-2.90917	0.00362387	0.0291217	1B	661508585	661509837	Protein of unknown function DUF3143 [Source:Ensembl/INTERPRO:IPR021489]	Os05g0569200	Protein of unknown function DUF3143 domain containing protein: Os05t0569200-01	NA	NA	181.313	178.421	94.1621	41.9379	82.8564	80.9885
TraesCS1B02G440800	305.589	-1.02276	0.287648	-3.55558	0.000377152	0.0048383	1B	662020213	662023320	Protein of unknown function DUF3593 [Source:Ensembl/INTERPRO:IPR021995]	NA	NA	NA	NA	518.198	451.143	260.336	202.228	211.534	190.094
TraesCS1B02G443700	2741.65	0.499671	0.134795	3.7069	0.000209813	0.00298455	1B	664799757	664806046	Amidase [Source:Ensembl/INTERPRO:IPR000120]	Os12g0169000	Similar to Amidase family protein, expressed: Os12t0169000-00	NA	NA	2425.61	2232.25	2158.66	3275.15	3464.28	2893.95
TraesCS1B02G444200	16.657	1.74176	0.581603	2.99475	0.00274667	0.0234841	1B	665027183	665028003	Protein of unknown function DUF761, plant [Source:Ensembl/INTERPRO:IPR008480]	Os02g0229800	Conserved hypothetical protein: Os02t0229800-00	NA	NA	5.79404	7.43295	9.48181	18.3943	21.1913	37.6476
TraesCS1B02G445200	2979.69	-2.01323	0.362338	-5.55624	2.75646e-08	1.83204e-06	1B	665309787	665314775	Inhibin, beta B subunit [Source:Ensembl/INTERPRO:IPR000381]	NA	NA	NA	NA	6985.9	4856.49	2486.69	1365.45	1193.89	989.741
TraesCS1B02G445600	34.8972	-2.61526	0.593454	-4.40685	1.04885e-05	0.000259373	1B	665452505	665455009	Xyloglucan fucosyltransferase [Source:Ensembl/INTERPRO:IPR004938]	Os02g0275200	Xyloglucan fucosyltransferase family protein: Os02t0275200-01;Hypothetical conserved gene: Os02t0275200-02	NA	NA	89.741	53.0751	36.9179	11.2346	3.64688	14.7676
TraesCS1B02G448700	117.946	-1.46469	0.335961	-4.35969	1.30244e-05	0.000309187	1B	667819591	667823154	Protein kinase domain [Source:Ensembl/INTERPRO:IPR000719]	Os11g0208900	Leucine rich repeat containing protein kinase: Os11t0208900-01	NA	NA	245.508	159.933	114.735	65.7592	65.4682	56.2699
TraesCS1B02G448800	154.702	-1.71656	0.360595	-4.76036	1.93247e-06	6.44666e-05	1B	667824570	667824980	NA	NA	NA	NA	NA	312.482	251.922	147.021	95.6588	56.7093	64.4205
TraesCS1B02G451100	15191.9	-1.94367	0.48571	-4.00171	6.28866e-05	0.00112036	1B	668911604	668912857	Chlorophyll a-b binding protein, chloroplastic [Source:UniProtKB/TrEMBL;Acc:A0A1D5SV65]	Os07g0562700	Similar to Type III chlorophyll a/b-binding protein Fragment: Os07t0562700-01;Similar to Type III chlorophyll a/b-binding protein Fragment: Os07t0562700-02	NA	NA	42417.6	20478.8	9448.66	8434.02	5231.03	5141.21
TraesCS1B02G451200	6015.76	-1.83555	0.428736	-4.28131	1.85796e-05	0.000412423	1B	668911879	668912613	NA	NA	NA	NA	NA	14700.9	8738.7	4755.2	3812.26	2125.95	1961.57
TraesCS1B02G451800	36.3167	-1.87382	0.626627	-2.99033	0.00278675	0.0237401	1B	668981723	668983624	X8 domain [Source:Ensembl/INTERPRO:IPR012946]	Os05g0581900	X8 domain containing protein: Os05t0581900-01	NA	NA	104.229	41.4004	25.5656	20.4283	8.75515	17.5219
TraesCS1B02G452100	1015.76	-1.35158	0.263838	-5.12278	3.01066e-07	1.34552e-05	1B	669150552	669154353	Polyprenyl synthetase [Source:Ensembl/INTERPRO:IPR000092]	Os05g0582300	Similar to prenyl transferase: Os05t0582300-01	sucrose phosphate synthase 2	Integrated Rice Science Database	1926.45	1446.8	1006.15	629.121	554.266	531.791
TraesCS1B02G454800	23.484	-1.63429	0.447008	-3.65607	0.000256107	0.00351561	1B	670180418	670187880	Sugar/inositol transporter [Source:Ensembl/INTERPRO:IPR003663]	Os11g0594000	Sugar/inositol transporter domain containing protein: Os11t0594000-01	NA	NA	44.1487	35.6126	26.951	11.422	9.64158	13.128
TraesCS1B02G455900	491.886	-1.57704	0.304941	-5.17162	2.3207e-07	1.07939e-05	1B	670783507	670784392	Late embryogenesis abundant protein, LEA_2 subgroup [Source:Ensembl/INTERPRO:IPR004864]	Os05g0584200	Atypical late embryogenesis abundant LEA protein, Resistance to multiple abiotic stresses Os05t0584200-01;Similar to Late embryogenesis abundant protein Lea14-A: Os05t0584200-02	LATE EMBRYOGENESIS ABUNDANT PROTEIN 8	Committee on Gene Symbolization, Nomenclature and Linkage of the Rice Genetics Cooperative	501.213	819.77	888.552	224.829	192.939	324.014
TraesCS1B02G456600	391.759	0.537696	0.187483	2.86798	0.00413106	0.0322599	1B	671196079	671199024	ABI family [Source:Ensembl/INTERPRO:IPR028457]	Os05g0585400	Similar to Protein ABIL1: Os05t0585400-01	NA	NA	296.79	349.26	312.53	479.072	523.962	388.94
TraesCS1B02G459800	135.043	-0.718424	0.229484	-3.13061	0.00174443	0.0164932	1B	673784592	673786441	Amino acid transporter, transmembrane domain [Source:Ensembl/INTERPRO:IPR013057]	Os05g0586500	Amino acid transporter, transmembrane family protein: Os05t0586500-01	gamma-aminobutyric acid transporter 1	Integrated Rice Science Database	201.23	148.619	155.304	88.866	106.533	109.707
TraesCS1B02G460700	416.788	-0.949347	0.235471	-4.0317	5.53747e-05	0.00101114	1B	674002160	674004781	Sugar/inositol transporter [Source:Ensembl/INTERPRO:IPR003663]	NA	NA	NA	NA	712.154	511.648	425.05	284.955	294.683	272.238
TraesCS1B02G461600	86.5313	-2.51787	0.771065	-3.26545	0.00109292	0.0113426	1B	674498427	674500592	RNA polymerase sigma-70 [Source:Ensembl/INTERPRO:IPR000943]	Os05g0586600	Similar to SIGE RNA polymerase sigma subunit E; DNA binding / DNA-directed RNA polymerase/ sigma factor/ transcription factor: Os05t0586600-01	SIGMA FACTOR 5	Committee on Gene Symbolization, Nomenclature and Linkage of the Rice Genetics Cooperative	299.635	79.6141	62.4834	54.1324	9.48304	13.8399
TraesCS1B02G461800	85.7159	-1.00499	0.332073	-3.0264	0.00247483	0.0216418	1B	674605353	674609153	Pentatricopeptide repeat [Source:Ensembl/INTERPRO:IPR002885]	Os05g0586900	Hypothetical conserved gene: Os05t0586900-01	NA	NA	144.706	126.308	72.8489	61.2697	58.3148	50.8484
TraesCS1B02G462300	538.657	0.570995	0.136145	4.19402	2.7405e-05	0.000569968	1B	674667585	674671549	Tetratricopeptide repeat 1 [Source:Ensembl/INTERPRO:IPR001440]	NA	NA	NA	NA	426.917	416.083	457.039	653.577	675.849	602.474
TraesCS1B02G463100	774.615	-0.489506	0.168094	-2.9121	0.00359004	0.0289259	1B	675373841	675377122	Tryptophan synthase, alpha chain [Source:Ensembl/INTERPRO:IPR002028]	Os07g0182100	Similar to Tryptophan synthase alpha chain: Os07t0182100-01	putative OsTSA, alpha-subunit of tryptophan synthase, tryptophan synthase alpha chain	Integrated Rice Science Database	922.203	1022.3	769.93	691.531	619.533	622.194
TraesCS1B02G467100	423.635	-1.21344	0.338328	-3.58658	0.00033504	0.00439805	1B	677090777	677093679	RNA polymerase sigma-70 [Source:Ensembl/INTERPRO:IPR000943]	Os05g0589200	RNA polymerase sigma factor, region 2 domain containing protein: Os05t0589200-01	SIGMA FACTOR 3	Committee on Gene Symbolization, Nomenclature and Linkage of the Rice Genetics Cooperative	429.87	918.186	427.83	236.942	277.864	251.119
TraesCS1B02G470800	58.9399	-1.7777	0.516181	-3.44394	0.000573296	0.00676544	1B	679030727	679033146	Alpha/beta hydrolase fold-1 [Source:Ensembl/INTERPRO:IPR000073]	Os05g0590300	Alpha/beta hydrolase fold-1 domain containing protein: Os05t0590300-01	NA	NA	72.396	124.21	76.7305	23.4956	11.6791	45.1283
TraesCS1B02G472100	1391	-0.945633	0.255655	-3.69886	0.00021657	0.00306264	1B	679753602	679757697	ATP-dependent Clp protease proteolytic subunit [Source:Ensembl/INTERPRO:IPR001907]	Os05g0592100	Peptidase S14, ClpP family protein: Os05t0592100-01	Clp protease 8, CLP PROTEASE 8	Integrated Rice Science Database	2070.13	2177.25	1247.07	1008.15	1023.65	819.774
TraesCS1B02G475000	286.716	-1.21158	0.331079	-3.65948	0.000252732	0.00347438	1B	683473385	683476341	NA	Os05g0232200	Conserved hypothetical protein: Os05t0232200-01	NA	NA	535.804	422.565	243.422	212.123	147.551	158.831
TraesCS1B02G475100	80.3896	-1.11782	0.384973	-2.90364	0.00368851	0.0295163	1B	683484091	683485109	NA	NA	NA	NA	NA	155.992	109.04	65.6165	61.307	48.5136	41.8686
TraesCS1B02G475700	51.1119	-1.40159	0.421972	-3.32153	0.000895246	0.00966812	1B	684067251	684069246	PPM-type phosphatase, divalent cation binding [Source:Ensembl/INTERPRO:IPR000222]	Os05g0592800	Splicing variant of protein phosphatase 2C 53 Os05t0592800-01;Clade A type 2C protein phosphatase, ABA signaling, Regulation of root development, Drought resistance Os05t0592800-02;Similar to Protein phosphatase 2C ABI2 EC 3:1:3:16 PP2C Abscisic acid- insensitive 2: Os05t0592800-03	OsABI-LIKE2, protein phosphatase 2C53, protein phosphatase 2C 53, protein phosphatase 81	Rice Annotation Project Database	107.135	60.5103	54.9305	38.8163	24.0823	21.197
TraesCS1B02G476400	9.56741	-2.42674	0.856886	-2.83205	0.00462509	0.0351779	1B	685231430	685233522	Cytochrome P450 [Source:Ensembl/INTERPRO:IPR001128]	Os10g0320100	Similar to Flavonoid 3'-monooxygenase EC 1:14:13:21 Flavonoid 3'-hydroxylase Cytochrome P450 75B2: Os10t0320100-01	FLAVONOID 3'-HYDROXYLASE	Committee on Gene Symbolization, Nomenclature and Linkage of the Rice Genetics Cooperative	10.1322	19.1071	18.9328	2.04268	0.729397	6.4603
TraesCS2A02G000600	292.9	-0.98519	0.297445	-3.31218	0.000925735	0.00994008	2A	389168	391345	Aldo/keto reductase, conserved site [Source:Ensembl/INTERPRO:IPR018170]	Os04g0167800	Similar to Chalcone reductase homologue Fragment: Os04t0167800-01	NA	NA	451.695	455.417	261.382	150.156	210.163	228.588
TraesCS2A02G000700	769.691	0.526279	0.132906	3.95979	7.50171e-05	0.00129318	2A	396124	400932	Histone deacetylase complex subunit SAP30/SAP30-like [Source:Ensembl/INTERPRO:IPR024145]	Os02g0823200	Similar to OSIGBa0136O08-OSIGBa0153H12:4 protein: Os02t0823200-00	NA	NA	584.313	619.407	687.312	876.114	923.358	927.643
TraesCS2A02G003600	349.828	0.869529	0.254973	3.41028	0.000648952	0.00746805	2A	2321343	2325578	NB-ARC [Source:Ensembl/INTERPRO:IPR002182]	NA	NA	NA	NA	245.996	256.859	240.297	342.085	601.345	412.384
TraesCS2A02G009500	6.02096	-2.57398	0.931987	-2.76182	0.00574806	0.0414918	2A	3816477	3818177	Glycosyltransferase [Source:UniProtKB/TrEMBL;Acc:A0A1D5TJP9]	Os01g0697100	UDP-glucuronosyl/UDP-glucosyltransferase family protein: Os01t0697100-01	NA	NA	7.23761	8.49219	15.1478	1.02137	1.45896	2.76785
TraesCS2A02G010200	1306.43	-1.25339	0.269783	-4.6459	3.38591e-06	0.000102181	2A	3964835	3968074	START domain [Source:Ensembl/INTERPRO:IPR002913]	Os04g0119500	Non-protein coding transcript: Os04t0119500-01;Similar to Membrane related protein-like: Os04t0119500-02;Similar to Membrane related protein-like: Os04t0119500-03	NA	NA	2409.66	1872.42	1240.83	861.862	765.763	688.016
TraesCS2A02G014300	1240.02	-0.524632	0.190259	-2.75746	0.00582527	0.0419364	2A	5689525	5692873	CBS domain [Source:Ensembl/INTERPRO:IPR000644]	Os04g0136700	Cystathionine beta-synthase, core domain containing protein: Os04t0136700-01	cystathionine b-synthase domain containing protein OsCBSX5, CBS domain containing protein OsCBSX5	Integrated Rice Science Database	1643.68	1554.31	1192.14	1108.51	1050.1	891.412
TraesCS2A02G022700	450.799	-1.3039	0.302119	-4.31583	1.59002e-05	0.000363632	2A	10992541	10996031	Adaptor protein ClpS, core [Source:Ensembl/INTERPRO:IPR003769]	Os08g0432500	Ribosomal protein L7/L12, C-terminal/adaptor protein ClpS-like domain containing protein: Os08t0432500-01	NA	NA	844.222	679.462	401.737	298.312	230.717	250.346
TraesCS2A02G025700	109.663	-1.29716	0.368181	-3.52317	0.00042641	0.00534576	2A	12101768	12103434	Chalcone synthase [Source:UniProtKB/TrEMBL;Acc:Q6WGP9]	NA	NA	NA	NA	193.978	127.385	145.813	94.9906	42.3148	53.4939
TraesCS2A02G025800	69.4414	-0.973613	0.30724	-3.16891	0.00153014	0.0148134	2A	12129445	12131634	Oxoglutarate/iron-dependent dioxygenase [Source:Ensembl/INTERPRO:IPR005123]	NA	NA	NA	NA	114.367	92.3562	70.0756	50.0508	51.0772	38.7211
TraesCS2A02G031500	10.9996	-3.40097	1.06692	-3.18764	0.00143439	0.0140844	2A	14529282	14533746	NB-ARC [Source:Ensembl/INTERPRO:IPR002182]	NA	NA	NA	NA	37.631	14.8621	7.57071	4.08536	0	1.84859
TraesCS2A02G032500	734.57	-1.57735	0.27287	-5.78058	7.44422e-09	6.17106e-07	2A	14808977	14813420	Sulphate adenylyltransferase [Source:Ensembl/INTERPRO:IPR002650]	Os04g0111225	Similar to H0215A08:5 protein: Os04t0111225-00	NA	NA	1364.98	1212.25	724.215	418.755	342.106	345.112
TraesCS2A02G034000	95.4412	-2.35873	0.783574	-3.01022	0.00261059	0.0225594	2A	15030578	15033456	Peptidase C1A, papain C-terminal [Source:Ensembl/INTERPRO:IPR000668]	Os04g0107700	Peptidase C1A, papain family protein: Os04t0107700-01	NA	NA	76.7287	236.73	165.725	4.08582	21.1613	68.2162
TraesCS2A02G034600	26.782	-1.43963	0.519971	-2.76867	0.00562855	0.0408701	2A	15155874	15156802	Polyphenol oxidase, C-terminal [Source:Ensembl/INTERPRO:IPR022740]	NA	NA	NA	NA	44.8985	40.3459	32.226	8.17394	10.226	24.8218
TraesCS2A02G035100	3871.54	-1.98723	0.306416	-6.48541	8.84932e-11	1.41459e-08	2A	15269852	15270683	Domain of unknown function CP12 [Source:Ensembl/INTERPRO:IPR003823]	Os01g0303000	Similar to CP12 Fragment: Os01t0303000-02	NA	NA	4948.01	8971.5	4630.71	1357.07	1397.09	1924.88
TraesCS2A02G037200	1705.68	-1.33919	0.27168	-4.9293	8.25259e-07	3.16739e-05	2A	15874833	15876687	NA	Os04g0105700	Similar to B0616E02-H0507E05:5 protein: Os04t0105700-01	NA	NA	2936.29	2862.11	1537.35	953.087	999.226	946.035
TraesCS2A02G037900	12.0785	-2.38545	0.636887	-3.74549	0.000180042	0.00264595	2A	15959789	15960874	Oxoglutarate/iron-dependent dioxygenase [Source:Ensembl/INTERPRO:IPR005123]	Os03g0860600	Similar to 2-oxoglutarate-dependent oxygenase: Os03t0860600-01	NA	NA	20.2731	22.2949	18.0027	5.1081	2.19039	4.6017
TraesCS2A02G038100	27.4874	-1.34902	0.488408	-2.76208	0.00574338	0.0414856	2A	16016077	16017991	FAD linked oxidase, N-terminal [Source:Ensembl/INTERPRO:IPR006094]	NA	NA	NA	NA	59.3445	31.845	27.4514	20.4265	13.8579	11.9992
TraesCS2A02G041400	827.574	0.612142	0.218863	2.79692	0.00515928	0.0381927	2A	16729086	16741609	Amidase [Source:Ensembl/INTERPRO:IPR000120]	Os04g0102700	Similar to N-acylethanolamine amidohydrolase: Os04t0102700-01	Fatty acid amide hydrolase, Os NAE AHase, N-acylethanolamine amidohydrolase	Integrated Rice Science Database	738.14	687.837	539.488	967.157	1205.46	827.362
TraesCS2A02G042000	130.697	-1.6701	0.35911	-4.65066	3.30869e-06	0.000100461	2A	16871956	16876564	Histidine phosphatase superfamily, clade-1 [Source:Ensembl/INTERPRO:IPR013078]	Os04g0102500	Similar to OSIGBa0123D13:3 protein: Os04t0102500-01	NA	NA	142.092	292.645	162.096	48.6427	74.6491	64.0551
TraesCS2A02G042100	609.301	-0.604175	0.219146	-2.75696	0.00583418	0.0419812	2A	16881196	16888277	Histidine phosphatase superfamily, clade-1 [Source:Ensembl/INTERPRO:IPR013078]	Os04g0102500	Similar to OSIGBa0123D13:3 protein: Os04t0102500-01	NA	NA	909.118	733.976	563.048	514.508	455.138	480.021
TraesCS2A02G042500	66.2324	-1.84134	0.445991	-4.12864	3.64909e-05	0.000721758	2A	17025906	17033628	NB-ARC [Source:Ensembl/INTERPRO:IPR002182]	NA	NA	NA	NA	146.156	114.633	50.1449	28.5929	25.5139	32.354
TraesCS2A02G044900	1652.93	-1.22941	0.400966	-3.06613	0.0021685	0.0195545	2A	17679571	17681624	Cytochrome P450 [Source:Ensembl/INTERPRO:IPR001128]	Os04g0101400	Flavone synthase II FNSII, Biosynthesis of tricin O-linked conjugates Os04t0101400-01	P-450 93G1	Committee on Gene Symbolization, Nomenclature and Linkage of the Rice Genetics Cooperative	3692.34	2121.93	1138.73	1189.84	943.043	831.697
TraesCS2A02G046100	1195.77	-0.899149	0.204471	-4.39745	1.09529e-05	0.000268586	2A	18015865	18025736	Amine oxidase [Source:Ensembl/INTERPRO:IPR002937]	Os07g0474600	Similar to Mycolic acid methyl transferase-like protein: Os07t0474600-01	NA	NA	1627.99	1846.87	1195.93	879.236	836.143	788.472
TraesCS2A02G046400	143.884	-1.00647	0.315094	-3.1942	0.0014022	0.0138441	2A	18077474	18085191	Sugar/inositol transporter [Source:Ensembl/INTERPRO:IPR003663]	NA	NA	NA	NA	254.821	191.029	131.624	95.942	112.364	77.5214
TraesCS2A02G053200	905.912	-1.36782	0.307997	-4.44101	8.95361e-06	0.000228313	2A	21261065	21267439	Peptidylprolyl isomerase [Source:UniProtKB/TrEMBL;Acc:W5B625]	Os07g0133700	Similar to FK506 binding protein: Os07t0133700-01	FK506 binding protein 19	Integrated Rice Science Database	1668.97	1487.83	761.289	552.513	508.466	456.396
TraesCS2A02G057300	8.41497	-2.10832	0.730205	-2.8873	0.00388561	0.0307751	2A	24154221	24157435	O-acyltransferase WSD1, C-terminal [Source:Ensembl/INTERPRO:IPR009721]	NA	NA	NA	NA	10.5505	17.2878	13.1517	2.12678	2.95986	4.41312
TraesCS2A02G057900	62.0935	-1.58306	0.384509	-4.11709	3.83679e-05	0.000752213	2A	24300423	24301851	C2 domain [Source:Ensembl/INTERPRO:IPR000008]	NA	NA	NA	NA	118.711	69.0018	91.8564	22.4718	26.2684	44.2519
TraesCS2A02G058700	1087.91	-1.16897	0.239017	-4.89073	1.00465e-06	3.75408e-05	2A	24530232	24532708	Heat shock protein DnaJ, cysteine-rich domain superfamily [Source:Ensembl/INTERPRO:IPR036410]	Os08g0463900	Heat shock protein DnaJ, cysteine-rich region domain containing protein: Os08t0463900-01	PSA2	UniProtKB Gene Name	1593.08	1857.99	1067.18	721.323	644.16	643.721
TraesCS2A02G062000	2131.83	0.47534	0.131265	3.62123	0.000293204	0.00392702	2A	27632102	27633230	NA	NA	NA	NA	NA	1663.74	1809.04	1877.73	2253.61	2609.86	2577.01
TraesCS2A02G062800	3591.38	0.352027	0.126818	2.77584	0.00550601	0.0402066	2A	27810648	27811375	NA	NA	NA	NA	NA	3415.7	3151.08	2901.93	3841.44	4266.11	3972.01
TraesCS2A02G062900	1825.76	0.532595	0.172759	3.08288	0.00205011	0.0187248	2A	27854944	27855671	NA	NA	NA	NA	NA	1659.3	1417.83	1402.08	2278.49	2386.56	1810.29
TraesCS2A02G063100	5105.83	0.679527	0.100296	6.77523	1.24207e-11	2.49678e-09	2A	27939396	27940981	NA	NA	NA	NA	NA	3730.61	3962.79	4080.29	6157.19	6405.48	6298.6
TraesCS2A02G065700	5923.86	0.884035	0.135716	6.51384	7.32538e-11	1.21666e-08	2A	29719687	29722235	Plasma membrane intrinsic protein [Source:UniProtKB/TrEMBL;Acc:A7J2I3]	Os04g0233400	Similar to Arabidopsis thaliana Fragment: Os04t0233400-01;Similar to cDNA clone:006-302-B10, full insert sequence: Os04t0233400-02	PLASMA MEMBRANE INTRINSIC PROTEIN 2;6	Committee on Gene Symbolization, Nomenclature and Linkage of the Rice Genetics Cooperative	4284.33	4314.98	3893.26	7083.87	8551.55	7415.17
TraesCS2A02G066700	26417.1	-2.14465	0.32772	-6.54413	5.98408e-11	1.01549e-08	2A	30020633	30021500	Ribulose bisphosphate carboxylase small chain [Source:UniProtKB/TrEMBL;Acc:A0A1D5TMY6]	Os12g0291100	Similar to Petunia ribulose 1,5-bisphosphate carboxylase small subunit mRNA clone pSSU 51, partial cds: Fragment: Os12t0291100-01;Similar to Ribulose bisphosphate carboxylase small chain: Os12t0291100-02;Non-protein coding transcript: Os12t0291100-03	RuBisCO small subunit 3, Ribulose-1, 5-Bisphosphate Carboxylase/Oxygenase Small Subunit 3	Integrated Rice Science Database	54776.4	51143.6	23348.6	10972.2	8486.35	9775.6
TraesCS2A02G066800	33374.6	-2.08464	0.316817	-6.57994	4.70643e-11	8.22518e-09	2A	30047902	30049124	Ribulose bisphosphate carboxylase small chain [Source:UniProtKB/TrEMBL;Acc:A0A0U2V4D5]	Os12g0291100	Similar to Petunia ribulose 1,5-bisphosphate carboxylase small subunit mRNA clone pSSU 51, partial cds: Fragment: Os12t0291100-01;Similar to Ribulose bisphosphate carboxylase small chain: Os12t0291100-02;Non-protein coding transcript: Os12t0291100-03	RuBisCO small subunit 3, Ribulose-1, 5-Bisphosphate Carboxylase/Oxygenase Small Subunit 3	Integrated Rice Science Database	69453.1	62268.1	30323.4	14340.7	11236.9	12625.3
TraesCS2A02G066900	9873.54	-2.31169	0.312005	-7.40916	1.27102e-13	4.31382e-11	2A	30071558	30072776	Ribulose bisphosphate carboxylase small chain, domain [Source:Ensembl/INTERPRO:IPR000894]	Os12g0291100	Similar to Petunia ribulose 1,5-bisphosphate carboxylase small subunit mRNA clone pSSU 51, partial cds: Fragment: Os12t0291100-01;Similar to Ribulose bisphosphate carboxylase small chain: Os12t0291100-02;Non-protein coding transcript: Os12t0291100-03	RuBisCO small subunit 3, Ribulose-1, 5-Bisphosphate Carboxylase/Oxygenase Small Subunit 3	Integrated Rice Science Database	19204.9	20302.5	9801.4	3651.71	2584.97	3695.72
TraesCS2A02G067000	2709.72	-2.08746	0.298406	-6.99538	2.64546e-12	6.62595e-10	2A	30079116	30080690	Ribulose bisphosphate carboxylase small chain [Source:UniProtKB/TrEMBL;Acc:A0A1D5TMY7]	Os12g0291100	Similar to Petunia ribulose 1,5-bisphosphate carboxylase small subunit mRNA clone pSSU 51, partial cds: Fragment: Os12t0291100-01;Similar to Ribulose bisphosphate carboxylase small chain: Os12t0291100-02;Non-protein coding transcript: Os12t0291100-03	RuBisCO small subunit 3, Ribulose-1, 5-Bisphosphate Carboxylase/Oxygenase Small Subunit 3	Integrated Rice Science Database	5190.57	5273.52	2697.34	1023.75	857.425	1215.69
TraesCS2A02G067100	4902.84	-2.15714	0.309611	-6.96724	3.23208e-12	7.88443e-10	2A	30085405	30086867	Ribulose bisphosphate carboxylase small chain [Source:UniProtKB/TrEMBL;Acc:A0A1D5TMY8]	Os12g0291100	Similar to Petunia ribulose 1,5-bisphosphate carboxylase small subunit mRNA clone pSSU 51, partial cds: Fragment: Os12t0291100-01;Similar to Ribulose bisphosphate carboxylase small chain: Os12t0291100-02;Non-protein coding transcript: Os12t0291100-03	RuBisCO small subunit 3, Ribulose-1, 5-Bisphosphate Carboxylase/Oxygenase Small Subunit 3	Integrated Rice Science Database	9726.36	9704.09	4599.23	1795.44	1573.12	2018.82
TraesCS2A02G067200	5354.51	-1.85603	0.300687	-6.17264	6.7157e-10	7.94302e-08	2A	30090306	30091759	Ribulose bisphosphate carboxylase small chain, domain [Source:Ensembl/INTERPRO:IPR000894]	Os12g0291100	Similar to Petunia ribulose 1,5-bisphosphate carboxylase small subunit mRNA clone pSSU 51, partial cds: Fragment: Os12t0291100-01;Similar to Ribulose bisphosphate carboxylase small chain: Os12t0291100-02;Non-protein coding transcript: Os12t0291100-03	RuBisCO small subunit 3, Ribulose-1, 5-Bisphosphate Carboxylase/Oxygenase Small Subunit 3	Integrated Rice Science Database	9714.81	10591.5	4867.14	2405.41	2134.9	2413.3
TraesCS2A02G067300	2477.63	-2.63583	0.328945	-8.01298	1.1196e-15	6.39498e-13	2A	30125890	30127338	Ribulose bisphosphate carboxylase small chain [Source:UniProtKB/TrEMBL;Acc:W5C9Y4]	Os12g0291100	Similar to Petunia ribulose 1,5-bisphosphate carboxylase small subunit mRNA clone pSSU 51, partial cds: Fragment: Os12t0291100-01;Similar to Ribulose bisphosphate carboxylase small chain: Os12t0291100-02;Non-protein coding transcript: Os12t0291100-03	RuBisCO small subunit 3, Ribulose-1, 5-Bisphosphate Carboxylase/Oxygenase Small Subunit 3	Integrated Rice Science Database	5089.23	5310.7	2405.46	667.178	567.488	825.746
TraesCS2A02G067700	239.839	-0.965163	0.235963	-4.09031	4.30792e-05	0.000825573	2A	30144088	30147247	Thioredoxin-like superfamily [Source:Ensembl/INTERPRO:IPR036249]	Os04g0227500	DSBA oxidoreductase family protein: Os04t0227500-01	NA	NA	385.143	322.732	244.396	180.813	157.665	148.288
TraesCS2A02G072400	251.091	-1.14598	0.318427	-3.59888	0.000319596	0.00422135	2A	32139542	32143165	NA	Os07g0534000	Similar to permeases of the major facilitator superfamily: Os07t0534000-01	NA	NA	441.357	394.549	202.351	163.817	158.299	146.173
TraesCS2A02G075000	7818.28	-1.26622	0.267348	-4.73622	2.17737e-06	7.11663e-05	2A	33269755	33271055	Germin [Source:Ensembl/INTERPRO:IPR001929]	Os08g0460000	Similar to Germin-like protein 1 precursor: Os08t0460000-01	GERMIN-LIKE PROTEIN 1	Committee on Gene Symbolization, Nomenclature and Linkage of the Rice Genetics Cooperative	9362.93	15325.2	8446.46	4009.37	5199.87	4565.88
TraesCS2A02G076100	689.297	-1.08608	0.356979	-3.04243	0.00234673	0.0207502	2A	34089824	34093354	Peptidase M20 [Source:Ensembl/INTERPRO:IPR002933]	Os07g0249800	Similar to IAA-amino acid hydrolase ILR1-like 8: Os07t0249800-01	NA	NA	1315.79	973.517	522.605	555.62	412.162	356.087
TraesCS2A02G076300	21.4578	-2.46768	0.657053	-3.75568	0.000172874	0.00255988	2A	34105117	34119242	Copper amine oxidase [Source:Ensembl/INTERPRO:IPR000269]	NA	NA	NA	NA	49.2234	30.7858	29.3585	1.02147	7.29743	11.0603
TraesCS2A02G080000	199.255	-0.805873	0.248786	-3.23923	0.00119854	0.0122274	2A	36138348	36142091	LPS-induced tumour necrosis factor alpha factor [Source:Ensembl/INTERPRO:IPR006629]	Os02g0515600	LPS-induced tumor necrosis factor alpha factor domain containing protein: Os02t0515600-01	NA	NA	307.03	268.613	185.76	153.255	147.528	133.344
TraesCS2A02G080700	388.176	-0.49496	0.139995	-3.53556	0.000406904	0.00515643	2A	36627835	36632893	Protein Networked (NET), actin-binding (NAB) domain [Source:Ensembl/INTERPRO:IPR011684]	Os07g0695400	KIP1-like domain containing protein: Os07t0695400-01;KIP1-like domain containing protein: Os07t0695400-02	NA	NA	454.364	473.383	434.228	341.062	309.776	316.244
TraesCS2A02G081900	154.953	-1.68737	0.418174	-4.0351	5.45794e-05	0.000998569	2A	36933684	36938202	Signal transduction response regulator, receiver domain [Source:Ensembl/INTERPRO:IPR001789]	Os07g0695100	Pseudo response regulator, Heading date, long-day repression Os07t0695100-01;Similar to Two-component response regulator-like PRR37: Os07t0695100-02	Heading date 2	Committee on Gene Symbolization, Nomenclature and Linkage of the Rice Genetics Cooperative	348.724	241.221	119.598	94.9191	61.7028	63.5548
TraesCS2A02G082000	708.753	-0.699786	0.174254	-4.01591	5.92174e-05	0.00106996	2A	37077830	37084459	Domain of unknown function DUF155 [Source:Ensembl/INTERPRO:IPR003734]	Os07g0694800	Protein of unknown function DUF155 family protein: Os07t0694800-01	NA	NA	924.86	983.994	724.072	545.371	557.17	517.052
TraesCS2A02G083600	22.9278	-2.18041	0.724046	-3.01143	0.00260022	0.022488	2A	38321535	38324905	MLO-like protein [Source:UniProtKB/TrEMBL;Acc:W5B000]	Os02g0562600	Similar to Seven trans-membrane protein Fragment: Os02t0562600-01	POWDERY-MILDEW-RESISTANCE GENE O_	Committee on Gene Symbolization, Nomenclature and Linkage of the Rice Genetics Cooperative	28.9509	44.5842	38.8173	7.14966	1.459	16.6056
TraesCS2A02G084800	3865.35	-1.68197	0.309748	-5.43012	5.63163e-08	3.31368e-06	2A	38912335	38915575	Fatty acid desaturase domain [Source:Ensembl/INTERPRO:IPR005804]	Os07g0693800	Omega-3 fatty acid desaturase, Acclimation to low-temperature stress, Defense response Os07t0693800-01;Similar to Plastid omega-3 fatty acid desaturase Fragment: Os07t0693800-02	OMEGA-3 FATTY ACID DESATURASE 8	Committee on Gene Symbolization, Nomenclature and Linkage of the Rice Genetics Cooperative	7846.92	6218.38	3616.42	2245.97	1675.56	1588.88
TraesCS2A02G087100	169.996	-0.959401	0.336239	-2.85333	0.00432641	0.0334412	2A	40554695	40556331	PPM-type phosphatase, divalent cation binding [Source:Ensembl/INTERPRO:IPR000222]	NA	NA	NA	NA	302.54	215.491	156.219	91.9247	100.674	153.131
TraesCS2A02G088300	527.698	-1.50499	0.381262	-3.9474	7.90036e-05	0.001349	2A	41652015	41655505	NmrA-like domain [Source:Ensembl/INTERPRO:IPR008030]	Os12g0263600	Similar to Isoflavone reductase-like protein 1: Os12t0263600-01	NA	NA	1018.53	928.808	393.892	347.166	212.317	265.475
TraesCS2A02G094700	19.9451	-2.64929	0.618864	-4.2809	1.86143e-05	0.000412998	2A	48346065	48347584	Hexosyltransferase [Source:UniProtKB/TrEMBL;Acc:A0A1D5TR42]	Os07g0687900	WSI76 protein induced by water stress: Os07t0687900-01	WATER STRESS INDUCIBLE PROTEIN 76	Committee on Gene Symbolization, Nomenclature and Linkage of the Rice Genetics Cooperative	37.6416	32.909	32.2	11.2362	2.91901	2.76498
TraesCS2A02G095200	234.109	0.792299	0.240806	3.29019	0.00100119	0.0105901	2A	48658329	48660932	DnaJ domain [Source:Ensembl/INTERPRO:IPR001623]	Os07g0689800	Tetratricopeptide-like helical domain containing protein: Os07t0689800-01	NA	NA	128.813	198.496	185.51	254.301	296.811	340.72
TraesCS2A02G097400	401.688	-1.3337	0.305234	-4.36944	1.24563e-05	0.000298881	2A	51040751	51042375	Hexosyltransferase [Source:UniProtKB/TrEMBL;Acc:W5B2C3]	Os07g0687900	WSI76 protein induced by water stress: Os07t0687900-01	WATER STRESS INDUCIBLE PROTEIN 76	Committee on Gene Symbolization, Nomenclature and Linkage of the Rice Genetics Cooperative	812.155	507.429	406.251	259.448	186.068	238.777
TraesCS2A02G097600	610.331	-0.899319	0.217353	-4.13759	3.50972e-05	0.000700942	2A	51513767	51517380	Peptidyl-prolyl cis-trans isomerase, PpiC-type [Source:Ensembl/INTERPRO:IPR000297]	Os07g0687500	Rhodanese-like domain containing protein: Os07t0687500-01;Similar to Isomerase: Os07t0687500-02	SULFURTRANSFERASE 16	Committee on Gene Symbolization, Nomenclature and Linkage of the Rice Genetics Cooperative	920.835	875.825	588.21	414.737	424.783	437.596
TraesCS2A02G100300	105.435	-0.831502	0.289251	-2.87467	0.00404451	0.0317468	2A	53289346	53291298	Alpha/beta hydrolase fold-1 [Source:Ensembl/INTERPRO:IPR000073]	Os07g0685500	Alpha/beta hydrolase family protein: Os07t0685500-01	NA	NA	154.879	151.789	98.4608	79.663	62.0063	85.8144
TraesCS2A02G101600	456.911	-1.96661	0.271251	-7.25014	4.16337e-13	1.21164e-10	2A	54702547	54703210	Stress responsive protein 2 [Source:UniProtKB/TrEMBL;Acc:Q4U0C9]	Os07g0684000	Ricin B-related lectin domain containing protein: Os07t0684000-01	R40G3	UniProtKB Gene Name	934.892	661.646	586.924	154.374	166.887	236.745
TraesCS2A02G101700	6980.95	-0.586249	0.177866	-3.29601	0.000980691	0.0104085	2A	54705404	54707580	Ricin B-like lectins [Source:Ensembl/INTERPRO:IPR035992]	Os07g0683900	Ricin B-related lectin domain containing protein: Os07t0683900-01;Similar to Osr40g2 protein Fragment: Os07t0683900-02	R40G2	UniProtKB Gene Name	9747.9	8611.98	6782.2	5509.48	5868.61	5365.49
TraesCS2A02G102500	614.965	-0.926672	0.262647	-3.5282	0.000418394	0.00526358	2A	55936804	55938989	Phenol hydroxylase reductase [Source:Ensembl/INTERPRO:IPR001221]	Os02g0328300	Phenol hydroxylase reductase family protein: Os02t0328300-01;Phenol hydroxylase reductase family protein: Os02t0328300-02	NA	NA	1018.06	865.273	535.417	436.25	419.889	414.901
TraesCS2A02G104100	1326.73	0.66858	0.15306	4.36809	1.25339e-05	0.000299975	2A	57545083	57549753	Protein kinase domain [Source:Ensembl/INTERPRO:IPR000719]	Os07g0681100	Similar to Receptor-like protein kinase: Os07t0681100-01;Similar to Receptor-like protein kinase: Os07t0681100-02;Similar to Receptor-like protein kinase: Os07t0681100-03;Similar to Leucine-rich repeat receptor-like protein kinase Fragment: Os07t0681100-04	NA	NA	921.871	1047.65	1103.38	1618.65	1797.98	1470.87
TraesCS2A02G105100	293.552	0.795273	0.270495	2.94007	0.0032814	0.0270078	2A	57920093	57921975	NA	NA	NA	NA	NA	275.058	221.866	148.671	401.425	396.203	318.088
TraesCS2A02G105700	316.224	0.646785	0.21151	3.05793	0.00222869	0.0199627	2A	58124985	58129834	Basic-leucine zipper domain [Source:Ensembl/INTERPRO:IPR004827]	NA	NA	NA	NA	211.358	222.927	303.964	347.287	400.572	411.234
TraesCS2A02G105900	527.566	-0.977813	0.329139	-2.97082	0.00297009	0.0249794	2A	58361824	58372963	Glycoside hydrolase, family 27 [Source:Ensembl/INTERPRO:IPR002241]	Os07g0679300	Similar to Alpha-galactosidase precursor EC 3:2:1:22 Melibiase Alpha-D- galactoside galactohydrolase: Os07t0679300-01	alpha-galactosidase III	Integrated Rice Science Database	1013.74	665.721	420.923	321.006	342.161	401.84
TraesCS2A02G106900	76.3559	1.54951	0.522327	2.96654	0.00301167	0.0252656	2A	59069257	59070212	NADH-ubiquinone reductase complex 1 MLRQ subunit [Source:Ensembl/INTERPRO:IPR010530]	Os07g0274700	HvB12D protein B12Dg1 protein: Os07t0274700-01	NA	NA	23.1852	22.3025	70.2292	104.26	79.7262	158.432
TraesCS2A02G107100	1488.67	-0.882724	0.155639	-5.67163	1.41445e-08	1.05689e-06	2A	59554058	59558659	Potassium transporter [Source:UniProtKB/TrEMBL;Acc:A0A1D5TLB7]	Os07g0679000	Similar to Potassium transporter 2 AtPOT2 AtKUP2 AtKT2: Os07t0679000-01	HIGH-AFFINITY POTASSIUM(K+) TRANSPORTER 9	Committee on Gene Symbolization, Nomenclature and Linkage of the Rice Genetics Cooperative	2159.11	1766.21	1865.87	1151.9	949.173	1039.78
TraesCS2A02G109500	418.703	-1.21999	0.28984	-4.20917	2.56306e-05	0.000538083	2A	61383717	61386742	Alkyl hydroperoxide reductase subunit C/ Thiol specific antioxidant [Source:Ensembl/INTERPRO:IPR000866]	Os07g0260300	Thioredoxin fold domain containing protein: Os07t0260300-01	NA	NA	634.479	745.591	377.635	259.224	216.605	278.686
TraesCS2A02G110800	40.0498	-1.66131	0.387901	-4.28281	1.84551e-05	0.000409855	2A	62314391	62320388	NB-ARC [Source:Ensembl/INTERPRO:IPR002182]	NA	NA	NA	NA	75.2417	65.8057	41.6215	21.4434	16.7627	19.424
TraesCS2A02G111300	3209.51	-1.67026	0.374489	-4.46011	8.1919e-06	0.000213158	2A	62397490	62398289	Photosystem II PsbX [Source:Ensembl/INTERPRO:IPR009518]	Os07g0673550	Photosystem II protein PsbX family protein: Os07t0673550-00	NA	NA	7416.71	4791.17	2445.59	1725.04	1348.34	1530.24
TraesCS2A02G112600	84.5156	-1.48256	0.343163	-4.3203	1.55821e-05	0.000357403	2A	63610223	63611477	Universal stress protein A [Source:Ensembl/INTERPRO:IPR006015]	Os07g0673400	Rossmann-like alpha/beta/alpha sandwich fold domain containing protein: Os07t0673400-01;Similar to Universal stress protein: Os07t0673400-02	universal stress protein 1	Integrated Rice Science Database	156.408	134.835	82.4507	41.8891	37.2452	54.2657
TraesCS2A02G113600	157.089	-1.82611	0.663865	-2.75072	0.00594639	0.0425619	2A	65173671	65175248	3-oxo-5-alpha-steroid 4-dehydrogenase, C-terminal [Source:Ensembl/INTERPRO:IPR001104]	Os07g0162100	3-oxo-5-alpha-steroid 4-dehydrogenase, C-terminal domain containing protein: Os07t0162100-00	NA	NA	489.47	133.771	111.816	125.663	32.1289	49.685
TraesCS2A02G114400	10773.6	-1.59972	0.354646	-4.51076	6.45966e-06	0.00017529	2A	65402708	65403703	Photosystem I reaction centre subunit N, chloroplastic [Source:Ensembl/INTERPRO:IPR008796]	Os12g0189400	Similar to Photosystem I reaction centre subunit N, chloroplast precursor PSI- N: Os12t0189400-01	NA	NA	23044.3	17057.8	8503.26	6394.06	4977.74	4664.62
TraesCS2A02G114600	6.04046	-5.21232	1.57298	-3.31365	0.000920874	0.00989016	2A	65475455	65475996	Flowering-promoting factor 1 [Source:Ensembl/INTERPRO:IPR039274]	Os07g0671000	Similar to FPF1: Os07t0671000-00	NA	NA	10.1251	22.2534	2.84397	1.02021	0	0
TraesCS2A02G114700	190.961	-1.34212	0.393166	-3.41363	0.000641038	0.00739697	2A	65517167	65518511	NA	Os07g0671100	Hypothetical conserved gene: Os07t0671100-01	NA	NA	321.697	355.79	144.272	139.014	105.34	79.6507
TraesCS2A02G114900	173.363	0.619724	0.20994	2.95191	0.00315812	0.0262404	2A	65652264	65654392	Heavy metal-associated domain, HMA [Source:Ensembl/INTERPRO:IPR006121]	Os07g0671400	Heavy metal transport/detoxification protein domain containing protein: Os07t0671400-01	NA	NA	114.349	129.504	164.716	210.396	210.797	210.419
TraesCS2A02G117000	1286.76	-0.800606	0.260779	-3.07005	0.00214024	0.019363	2A	67067107	67073711	GTP binding domain [Source:Ensembl/INTERPRO:IPR006073]	Os07g0669200	Similar to GTP1/OBG family protein: Os07t0669200-00	NA	NA	1694.86	2038.31	1172.24	980.26	1080.13	754.773
TraesCS2A02G117700	21915.6	-0.743501	0.274196	-2.71157	0.00669657	0.0466251	2A	67980565	67981793	NA	NA	NA	NA	NA	33773	27098	21452.6	21178	16064.3	11927.9
TraesCS2A02G119300	794.499	0.343002	0.125237	2.73883	0.00616585	0.0437627	2A	69324992	69331134	Protein kinase domain [Source:Ensembl/INTERPRO:IPR000719]	NA	NA	NA	NA	706.296	696.328	698.488	958.984	861.971	844.931
TraesCS2A02G121100	204.144	-1.62354	0.338851	-4.79131	1.65696e-06	5.6689e-05	2A	70974834	70977221	Protein Networked (NET), actin-binding (NAB) domain [Source:Ensembl/INTERPRO:IPR011684]	Os07g0666600	KIP1-like domain containing protein: Os07t0666600-01	NA	NA	438.666	288.749	197.932	86.8249	91.9468	120.745
TraesCS2A02G122000	1235.64	-1.3038	0.308753	-4.2228	2.41291e-05	0.000511893	2A	71589625	71593274	PspA/IM30 [Source:Ensembl/INTERPRO:IPR007157]	Os01g0895100	Similar to Membrane-associated 30 kDa protein, chloroplast precursor M30: Os01t0895100-01;Similar to Membrane-associated 30 kDa protein, chloroplast precursor M30: Os01t0895100-02	NA	NA	2219.97	1993.9	1063.21	818.376	743.418	574.958
TraesCS2A02G123900	222.02	-1.07318	0.369397	-2.90522	0.00366999	0.0293932	2A	73170478	73175209	Tryptophan/tyrosine transporter [Source:Ensembl/INTERPRO:IPR013059]	NA	NA	NA	NA	421.28	316.347	165.722	177.732	128.425	122.612
TraesCS2A02G124400	246.446	-1.16108	0.250562	-4.63389	3.5886e-06	0.000107193	2A	73282912	73284496	PDZ domain [Source:Ensembl/INTERPRO:IPR001478]	Os03g0579000	Peptidase M50 domain containing protein: Os03t0579000-01;Peptidase M50 domain containing protein: Os03t0579000-02	NA	NA	418.353	355.616	249.015	139.932	166.338	149.421
TraesCS2A02G129500	233.268	-1.21608	0.387537	-3.13796	0.00170126	0.0161676	2A	77526980	77528032	NA	Os02g0234700	Conserved hypothetical protein: Os02t0234700-01	NA	NA	492.415	313.206	173.445	162.453	143.152	114.939
TraesCS2A02G129600	2107.14	-2.21928	0.432808	-5.12762	2.93423e-07	1.31512e-05	2A	77528094	77533300	Galactose-binding-like domain superfamily [Source:Ensembl/INTERPRO:IPR008979]	Os02g0234500	NADP-binding domain containing protein: Os02t0234500-01;Similar to predicted protein: Os02t0234500-02;Similar to UOS1: Os02t0234500-03	NA	NA	5557.88	3151.17	1698.58	1045.51	600.868	588.836
TraesCS2A02G130200	698.81	-1.59208	0.54838	-2.90324	0.00369328	0.0295444	2A	77938466	77941846	HAD hydrolase, subfamily IA [Source:Ensembl/INTERPRO:IPR006439]	Os07g0659400	Similar to rhythmically expressed protein: Os07t0659400-00	NA	NA	2135.42	625.27	388.286	378.965	317.435	347.489
TraesCS2A02G130300	9.67635	-3.04104	0.8987	-3.38382	0.00071486	0.00806987	2A	78182640	78183652	Protein of unknown function DUF4228, plant [Source:Ensembl/INTERPRO:IPR025322]	Os07g0659300	Conserved hypothetical protein: Os07t0659300-01	NA	NA	30.4114	13.8019	7.58105	2.04332	1.46047	2.75996
TraesCS2A02G130600	12928.1	-1.77625	0.333455	-5.32681	9.99537e-08	5.32597e-06	2A	78328734	78346097	Glutamate synthase, alpha subunit, C-terminal [Source:Ensembl/INTERPRO:IPR002489]	Os07g0658400	Ferredoxin-dependent glutamate synthase, Leaf senescence and nitrogen remobilization Os07t0658400-02	SPOTTED LEAF 32	Committee on Gene Symbolization, Nomenclature and Linkage of the Rice Genetics Cooperative	27034.5	22271.6	10734.8	6447.58	5927.62	5152.58
TraesCS2A02G130900	595.583	0.803567	0.247778	3.2431	0.00118237	0.0120914	2A	78598531	78600485	Aspartic peptidase A1 family [Source:Ensembl/INTERPRO:IPR001461]	Os07g0658600	Similar to Nucleoid DNA-binding-like protein: Os07t0658600-00	NA	NA	370.537	364.093	566.053	627.09	851.875	793.85
TraesCS2A02G132200	2009.6	-1.40172	0.306336	-4.57577	4.74476e-06	0.000134685	2A	79314566	79322810	Pyridine nucleotide-disulphide oxidoreductase, class-II [Source:Ensembl/INTERPRO:IPR000103]	Os07g0657900	Similar to Thioredoxin reductase: Os07t0657900-01;NADPH thioredoxin reductase, Chloroplast detoxification Os07t0657900-02	CHLOROPLAST NADPH THIOREDOXIN REDUCTASE	Committee on Gene Symbolization, Nomenclature and Linkage of the Rice Genetics Cooperative	3723.9	3311.68	1711.94	1246.39	1094.36	969.325
TraesCS2A02G132300	79.912	-1.26343	0.41487	-3.04536	0.00232399	0.0206036	2A	79331208	79333477	Phosphatidylethanolamine-binding, conserved site [Source:Ensembl/INTERPRO:IPR001858]	Os06g0552900	Similar to SP3D: Os06t0552900-00	FLOWERING TIME LIKE GENE 12	Committee on Gene Symbolization, Nomenclature and Linkage of the Rice Genetics Cooperative	159.33	105.115	73.9417	63.3514	29.9527	47.7814
TraesCS2A02G133700	826.498	-1.01325	0.228964	-4.42535	9.62862e-06	0.0002422	2A	80475539	80480022	Carboxypeptidase [Source:UniProtKB/TrEMBL;Acc:A0A1D5TM94]	Os07g0656900	Similar to Serine carboxypepsidase Fragment: Os07t0656900-00	SERINE CARBOXYPEPTIDASE 40	Committee on Gene Symbolization, Nomenclature and Linkage of the Rice Genetics Cooperative	1392.33	1058.29	866.017	624.005	496.621	521.723
TraesCS2A02G133900	1300.67	-1.67191	0.34833	-4.79978	1.5884e-06	5.48239e-05	2A	80536558	80537801	Uncharacterised protein family UPF0114 [Source:Ensembl/INTERPRO:IPR005134]	Os07g0656700	Uncharacterised conserved protein UCP022348 domain containing protein: Os07t0656700-01	NA	NA	2918.62	1903.86	1117.8	731.663	594.752	537.329
TraesCS2A02G134000	14322.8	-2.03498	0.498942	-4.0786	4.53076e-05	0.000859836	2A	80586966	80592975	CobN/magnesium chelatase [Source:Ensembl/INTERPRO:IPR003672]	Os03g0323200	Similar to Magnesium-chelatase subunit H family protein, expressed: Os03t0323200-01;Similar to Magnesium-chelatase subunit H family protein, expressed: Os03t0323200-02;Similar to Magnesium-chelatase subunit H family protein, expressed: Os03t0323200-03;Similar to Magnesium-chelatase subunit H family protein, expressed: Os03t0323200-04	magnesium chelatase subunit ChlH, magnesium chelatase porphyrin-binding subunit, Magnesium chelatase (MgCh) H subuint	Integrated Rice Science Database	40775.9	18402.3	9902.46	8365.05	4514.42	3976.89
TraesCS2A02G134300	400.9	-1.27307	0.282377	-4.5084	6.53187e-06	0.000176738	2A	80617007	80619804	Glycoside hydrolase family 1 [Source:Ensembl/INTERPRO:IPR001360]	Os07g0656200	Similar to Beta-glucosidase 26: Os07t0656200-01	BETA-GLUCOSIDASE 26	Committee on Gene Symbolization, Nomenclature and Linkage of the Rice Genetics Cooperative	654.247	687.855	359.719	249.206	231.946	222.425
TraesCS2A02G136100	69.2247	1.07923	0.380113	2.83924	0.00452206	0.0345457	2A	82057417	82060384	Fungal lipase-like domain [Source:Ensembl/INTERPRO:IPR002921]	Os03g0348800	Conserved hypothetical protein: Os03t0348800-01;Similar to Lipase: Os03t0348800-02	NA	NA	44.8743	37.1537	51.1264	84.7751	62.7388	134.68
TraesCS2A02G136500	42.7072	-2.89906	0.616488	-4.70254	2.56945e-06	8.16037e-05	2A	82210510	82213521	Terpene synthase, N-terminal domain [Source:Ensembl/INTERPRO:IPR001906]	Os04g0345400	Similar to OSIGBa0106G08:7 protein: Os04t0345400-01;Similar to OSIGBa0106G08:7 protein: Os04t0345400-02	terpene synthase 24	Integrated Rice Science Database	138.698	56.1581	31.1786	11.335	8.73569	10.1384
TraesCS2A02G138100	569.213	-0.48878	0.172617	-2.83159	0.00463175	0.0352114	2A	83819123	83824501	Zinc finger, RING-type [Source:Ensembl/INTERPRO:IPR001841]	Os07g0647800	Similar to zinc finger family protein: Os07t0647800-01;Similar to zinc finger C3HC4-type RING finger family protein: Os07t0647800-02	NA	NA	725.766	718.982	550.426	488.056	473.857	458.192
TraesCS2A02G139200	48.3563	-1.37463	0.418245	-3.28666	0.00101385	0.0106973	2A	84552276	84555098	Protein DETOXIFICATION [Source:UniProtKB/TrEMBL;Acc:W5B3C9]	Os07g0502200	Multi antimicrobial extrusion protein MatE family protein: Os07t0502200-01	NA	NA	88.2998	77.4915	43.5507	36.7696	21.8849	22.1413
TraesCS2A02G141600	231.71	0.749556	0.183076	4.09423	4.23577e-05	0.000813409	2A	86980507	86984197	Endonuclease/exonuclease/phosphatase [Source:Ensembl/INTERPRO:IPR005135]	Os03g0360800	Similar to Endonuclease/Exonuclease/phosphatase family protein, expressed: Os03t0360800-00	NA	NA	160.653	167.713	189.292	265.533	282.947	324.123
TraesCS2A02G143200	274.79	-1.30226	0.388495	-3.35207	0.000802086	0.00885813	2A	88280689	88282109	Lipase, GDXG, putative histidine active site [Source:Ensembl/INTERPRO:IPR002168]	Os06g0306600	Alpha/beta hydrolase fold-3 domain containing protein: Os06t0306600-01;Alpha/beta hydrolase fold-3 domain containing protein: Os06t0306600-02	NA	NA	597.9	285.562	289.776	166.496	104.345	204.659
TraesCS2A02G143300	248.69	-1.89515	0.39753	-4.76732	1.8669e-06	6.2726e-05	2A	88287180	88288217	Lipase, GDXG, putative histidine active site [Source:Ensembl/INTERPRO:IPR002168]	Os07g0643400	Alpha/beta hydrolase fold-3 domain containing protein: Os07t0643400-01	NA	NA	611.108	366.277	198.99	113.402	99.3052	103.057
TraesCS2A02G143500	63.4021	-1.63335	0.437794	-3.73086	0.000190827	0.00277381	2A	88299041	88302381	Lipase, GDXG, putative histidine active site [Source:Ensembl/INTERPRO:IPR002168]	Os07g0643400	Alpha/beta hydrolase fold-3 domain containing protein: Os07t0643400-01	NA	NA	123.058	59.4483	105.121	25.5367	21.1622	46.0867
TraesCS2A02G144500	296.615	0.414179	0.151046	2.74208	0.0061051	0.0434307	2A	89486748	89492733	Stomatal closure-related actin-binding protein, coiled-coil domain [Source:Ensembl/INTERPRO:IPR032009]	Os07g0642800	Similar to plectin-related: Os07t0642800-01	NA	NA	238.94	249.718	273.665	330.248	349.153	337.966
TraesCS2A02G144800	515.666	-0.751943	0.256448	-2.93215	0.00336624	0.0274916	2A	89765842	89769329	Transcription elongation factor, TFIIS/CRSP70, N-terminal, sub-type [Source:Ensembl/INTERPRO:IPR003617]	Os07g0642600	Transcription elongation factor, TFIIS/CRSP70, N-terminal domain containing protein: Os07t0642600-01	NA	NA	875.58	588.045	478.848	399.306	376.239	375.979
TraesCS2A02G145900	376.794	-1.13156	0.210083	-5.38622	7.19542e-08	4.06039e-06	2A	90688741	90690297	Plastid lipid-associated protein/fibrillin conserved domain [Source:Ensembl/INTERPRO:IPR006843]	Os11g0595200	PAP fibrillin family protein: Os11t0595200-01	NA	NA	587.816	562.647	402.54	225.753	227.707	254.303
TraesCS2A02G150000	565.092	-1.45894	0.404719	-3.60483	0.000312361	0.00414681	2A	97841011	97844680	Histidine kinase/HSP90-like ATPase [Source:Ensembl/INTERPRO:IPR003594]	Os07g0637300	Similar to Pyruvate dehydrogenase kinase: Os07t0637300-01	pyruvate dehydrogenase kinase, pyruvate dehydrogenase kinase 2	Integrated Rice Science Database	1353.64	677.288	455.529	365.687	234.246	304.162
TraesCS2A02G153300	626.743	1.37676	0.466942	2.94846	0.00319361	0.0264695	2A	101377495	101379963	HAD hydrolase, subfamily IA [Source:Ensembl/INTERPRO:IPR006439]	Os07g0634400	HAD-superfamily hydrolase, subfamily IA, variant 3 domain containing protein: Os07t0634400-01	NA	NA	157.595	312.759	573.879	600.944	843.011	1272.27
TraesCS2A02G155300	298.58	-1.46509	0.305518	-4.79543	1.62326e-06	5.59035e-05	2A	102404647	102406118	Protein of unknown function DUF1997 [Source:Ensembl/INTERPRO:IPR018971]	Os07g0633000	Hypothetical conserved gene: Os07t0633000-01	NA	NA	577.785	466.07	271.938	168.568	163.551	143.568
TraesCS2A02G156100	8466.69	-0.649403	0.216821	-2.99512	0.00274339	0.0234646	2A	103098666	103100984	RNA recognition motif domain [Source:Ensembl/INTERPRO:IPR000504]	Os07g0631900	Nucleotide-binding, alpha-beta plait domain containing protein: Os07t0631900-01;Non-protein coding transcript: Os07t0631900-02	NA	NA	8132.52	13095.8	9793.27	6496.8	7230.95	6050.74
TraesCS2A02G156700	294.549	0.988101	0.345869	2.85686	0.00427849	0.0331664	2A	103239429	103240678	NA	Os07g0631300	Conserved hypothetical protein: Os07t0631300-01	NA	NA	143.616	186.733	260.936	283.141	334.361	558.507
TraesCS2A02G158400	98.3408	0.780523	0.266656	2.92708	0.00342165	0.0278762	2A	105493442	105496512	Fatty acid hydroxylase [Source:Ensembl/INTERPRO:IPR006694]	Os07g0627700	Fatty acid hydroxylase domain containing protein: Os07t0627700-01;Similar to Protein SUR2: Os07t0627700-02	Glossy1-homologous gene 9	Integrated Rice Science Database	50.6681	79.6169	85.2235	130.743	117.472	126.32
TraesCS2A02G158600	5.93953	-3.73577	1.1856	-3.15095	0.00162742	0.0155717	2A	105522417	105523242	Proteinase inhibitor I13, potato inhibitor I [Source:Ensembl/INTERPRO:IPR000864]	Os01g0615050	Proteinase inhibitor I13, potato inhibitor I family protein: Os01t0615050-00	NA	NA	14.4497	9.52428	9.47237	0	2.19085	0
TraesCS2A02G158800	74.4765	-2.19408	0.444761	-4.93318	8.09032e-07	3.1213e-05	2A	105541272	105541541	Proteinase inhibitor I13, potato inhibitor I [Source:Ensembl/INTERPRO:IPR000864]	Os01g0615050	Proteinase inhibitor I13, potato inhibitor I family protein: Os01t0615050-00	NA	NA	108.762	100.148	158.506	17.5034	44.1568	17.7836
TraesCS2A02G159100	43.7845	-0.896114	0.331876	-2.70015	0.00693087	0.0478087	2A	105638100	105638947	NA	NA	NA	NA	NA	46.3602	72.211	52.1693	28.617	32.1655	31.1842
TraesCS2A02G159500	136.106	-1.3723	0.366349	-3.74589	0.000179755	0.00264339	2A	107218729	107220421	Amine oxidase [Source:Ensembl/INTERPRO:IPR002937]	Os07g0626800	Amine oxidase domain containing protein: Os07t0626800-01	NA	NA	224.367	253.704	111.715	59.2396	88.2674	79.3435
TraesCS2A02G160100	316.539	-1.76302	0.339248	-5.19686	2.02679e-07	9.68661e-06	2A	111410000	111413106	DnaJ domain [Source:Ensembl/INTERPRO:IPR001623]	Os07g0626400	Similar to Chaperone protein dnaJ: Os07t0626400-01	DnaJ domain protein C60, rice DJC65 homolog	Integrated Rice Science Database	689.148	497.886	280.344	157.31	133.552	140.993
TraesCS2A02G161600	2371.86	0.755181	0.140028	5.39308	6.92617e-08	3.94401e-06	2A	113927864	113930262	Plant lipid transfer protein/Par allergen [Source:Ensembl/INTERPRO:IPR000528]	Os02g0286350	Similar to Non-specific lipid-transfer protein: Os02t0286350-00	NA	NA	1550.5	1808.92	1932.82	2857.01	2977.17	3104.77
TraesCS2A02G162900	524.436	-0.882919	0.259854	-3.39775	0.000679415	0.00775384	2A	115139845	115142305	NA	Os07g0623200	ATPase, P-type, K/Mg/Cd/Cu/Zn/Na/Ca/Na/H-transporter domain containing protein: Os07t0623200-01;ATPase, P-type, K/Mg/Cd/Cu/Zn/Na/Ca/Na/H-transporter domain containing protein: Os07t0623200-02;ATPase, P-type, K/Mg/Cd/Cu/Zn/Na/Ca/Na/H-transporter domain containing protein: Os07t0623200-03	NA	NA	849.674	725.535	466.163	377.262	398.034	329.946
TraesCS2A02G163800	448.203	-0.551318	0.160914	-3.42617	0.000612164	0.00712539	2A	116013921	116019018	Protein kinase domain [Source:Ensembl/INTERPRO:IPR000719]	Os07g0622000	Serine/threonine protein kinase, Hyperosmotic stress response, Abscisic acid ABA-dependent gene regulation Os07t0622000-01	STRESS/ABA-ACTIVATED PROTEIN KINASE 2	Committee on Gene Symbolization, Nomenclature and Linkage of the Rice Genetics Cooperative	591.265	533.018	475.233	345.186	353.6	390.914
TraesCS2A02G165800	395.815	0.517696	0.184689	2.80307	0.00506194	0.0376626	2A	118441677	118447027	Protein kinase domain [Source:Ensembl/INTERPRO:IPR000719]	Os07g0619800	Similar to CDPK-related protein kinase: Os07t0619800-01;Similar to CDPK-related protein kinase EC 2:7:1:- PK421: Os07t0619800-02;Similar to CDPK-related protein kinase: Os07t0619800-03	NA	NA	286.261	303.118	386.173	431.512	488.725	479.099
TraesCS2A02G166300	210.389	-1.8656	0.308976	-6.03801	1.5603e-09	1.63856e-07	2A	118667616	118668577	EF-hand domain [Source:Ensembl/INTERPRO:IPR002048]	Os07g0619200	EF hand domain containing protein: Os07t0619200-01;Hypothetical gene: Os07t0619200-02;Similar to EF hand family protein: Os07t0619200-04	NA	NA	366.41	342.933	280.538	95.0187	56.9669	120.466
TraesCS2A02G166400	276.337	-1.11099	0.290198	-3.82838	0.000128987	0.00202662	2A	118670610	118674965	WEB family [Source:Ensembl/INTERPRO:IPR008545]	Os07g0619100	Protein of unknown function DUF827, plant family protein: Os07t0619100-01	NA	NA	510.857	371.504	251.706	187.904	166.96	169.093
TraesCS2A02G166900	109.287	-1.42333	0.300752	-4.73258	2.21682e-06	7.21538e-05	2A	119089791	119095772	Protein kinase domain [Source:Ensembl/INTERPRO:IPR000719]	Os07g0618400	Similar to Leucine-rich repeat transmembrane protein kinase 1 Fragment: Os07t0618400-01;Similar to Leucine-rich repeat transmembrane protein kinase 1 Fragment: Os07t0618400-02	NA	NA	164.986	197.431	115.455	66.381	63.4366	48.0346
TraesCS2A02G167300	96.7641	-2.43196	0.426472	-5.7025	1.18066e-08	9.09514e-07	2A	120098452	120102342	Zinc finger, RING-type [Source:Ensembl/INTERPRO:IPR001841]	NA	NA	NA	NA	254.681	146.474	88.9314	30.6347	28.4281	31.4347
TraesCS2A02G168200	967.516	1.05545	0.36074	2.92579	0.00343584	0.0279609	2A	121141338	121145857	Sucrose synthase [Source:Ensembl/INTERPRO:IPR000368]	Os07g0616800	Sucrose synthase 3 EC 2:4:1:13 Sucrose-UDP glucosyltransferase 3: Os07t0616800-01	SUCROSE SYNTHASE 3	Committee on Gene Symbolization, Nomenclature and Linkage of the Rice Genetics Cooperative	415.361	480.84	987.994	1378.68	1006.97	1535.25
TraesCS2A02G170200	765.214	-0.53386	0.190824	-2.79766	0.00514748	0.0381174	2A	125251161	125253229	Strictosidine synthase [Source:Ensembl/INTERPRO:IPR004141]	Os07g0614000	Six-bladed beta-propeller, TolB-like domain containing protein: Os07t0614000-01;Six-bladed beta-propeller, TolB-like domain containing protein: Os07t0614000-02	NA	NA	1032.13	947.954	736.623	585.261	593.852	695.47
TraesCS2A02G170600	506.112	-1.32572	0.270084	-4.90855	9.17521e-07	3.47042e-05	2A	125899838	125903646	Protein kinase domain [Source:Ensembl/INTERPRO:IPR000719]	Os07g0613500	Similar to Protein kinase APK1B, chloroplast precursor EC 2:7:1:-: Os07t0613500-01	NA	NA	969.79	654.949	546.205	327.849	240.698	297.182
TraesCS2A02G171600	360.73	-0.519872	0.165343	-3.1442	0.00166543	0.0158738	2A	127194665	127196053	Dimeric alpha-beta barrel [Source:Ensembl/INTERPRO:IPR011008]	Os07g0609000	Stress responsive alpha-beta barrel domain containing protein: Os07t0609000-01;Dimeric alpha-beta barrel domain containing protein: Os07t0609000-04	NA	NA	470.511	393.844	411.952	268.644	297.724	321.703
TraesCS2A02G172600	523.217	-2.2716	0.376772	-6.0291	1.64875e-09	1.71987e-07	2A	129104160	129105853	Protein of unknown function DUF2996 [Source:Ensembl/INTERPRO:IPR021374]	NA	NA	NA	NA	1165.81	987.377	447.316	207.402	133.644	197.751
TraesCS2A02G173500	251.738	-1.42929	0.326101	-4.38297	1.17075e-05	0.000283969	2A	131682557	131683781	Transcription factor, NFYB/HAP3, conserved site [Source:Ensembl/INTERPRO:IPR003956]	NA	NA	NA	NA	463.321	423.583	215.022	151.187	139.41	117.908
TraesCS2A02G174300	1963.56	-1.00514	0.278591	-3.60794	0.000308639	0.00410208	2A	132859503	132876621	Transcription factor, MADS-box [Source:Ensembl/INTERPRO:IPR002100]	Os07g0605200	APETALA1 AP1/ FRUITFULL FUL-like MADS box transcription factor, Specification of inflorescence meristem identity Os07t0605200-01	MADS BOX GENE 18	Committee on Gene Symbolization, Nomenclature and Linkage of the Rice Genetics Cooperative	3476.96	2721.83	1665.7	1363.66	1284.03	1269.15
TraesCS2A02G175100	169.701	1.1977	0.393418	3.04435	0.00233181	0.0206572	2A	133674512	133678310	COBRA-like protein [Source:UniProtKB/TrEMBL;Acc:W5B1I8]	Os07g0604300	Similar to Phytochelatin synthetase Fragment: Os07t0604300-01	BC1L6	UniProtKB Gene Name	65.1346	73.2437	169.444	216.522	218.813	275.046
TraesCS2A02G177000	297.827	-0.56205	0.168014	-3.34526	0.000822059	0.00903609	2A	136164473	136167741	CBS domain [Source:Ensembl/INTERPRO:IPR000644]	NA	NA	NA	NA	389.945	361.632	314.718	248.651	246.595	225.419
TraesCS2A02G177200	257.688	-1.02344	0.350707	-2.91822	0.0035204	0.0284775	2A	136627370	136639965	NAD-dependent epimerase/dehydratase [Source:Ensembl/INTERPRO:IPR001509]	NA	NA	NA	NA	470.536	376.866	189.425	196.127	158.368	154.807
TraesCS2A02G177300	483.519	-0.524359	0.170407	-3.07709	0.00209031	0.0190245	2A	136641029	136646937	Alpha/beta hydrolase fold-1 [Source:Ensembl/INTERPRO:IPR000073]	NA	NA	NA	NA	618.124	613.571	480.993	378.941	416.581	392.906
TraesCS2A02G182600	2641.51	-0.689483	0.206563	-3.33788	0.00084419	0.00923169	2A	142179329	142182824	Translation elongation factor IF5A-like [Source:Ensembl/INTERPRO:IPR001884]	Os07g0597000	Similar to Eukaryotic translation initiation factor 5A eIF-5A: Os07t0597000-01	NA	NA	3321.37	3951.34	2510.41	2051.87	1875.2	2138.87
TraesCS2A02G182700	397.984	-0.558045	0.192249	-2.90272	0.00369939	0.0295882	2A	142308066	142317170	WRKY domain [Source:Ensembl/INTERPRO:IPR003657]	Os07g0596900	Similar to SUSIBA2-like WRKY transcription factor 80: Os07t0596900-00	WRKY GENE 88	Committee on Gene Symbolization, Nomenclature and Linkage of the Rice Genetics Cooperative	413.791	508.454	498.331	309.663	281.074	376.589
TraesCS2A02G183100	563.99	-1.24747	0.286127	-4.35987	1.30142e-05	0.0003091	2A	143027333	143029218	Protein of unknown function DUF3082 [Source:Ensembl/INTERPRO:IPR021434]	Os02g0307800	Protein of unknown function DUF3082 domain containing protein: Os02t0307800-01;Protein of unknown function DUF3082 domain containing protein: Os02t0307800-02	NA	NA	973.019	907.693	501.135	349.374	359.878	292.841
TraesCS2A02G183400	198.917	-1.2191	0.315253	-3.86706	0.000110155	0.00177698	2A	143241086	143243557	NA	Os07g0595700	Hypothetical protein: Os07t0595700-01	NA	NA	370.709	288.772	176.239	125.66	129.965	102.154
TraesCS2A02G184700	1456.85	0.549921	0.138785	3.9624	7.41994e-05	0.00128239	2A	144945714	144949832	Neprosin [Source:Ensembl/INTERPRO:IPR004314]	Os07g0573400	Protein of unknown function DUF239, plant domain containing protein: Os07t0573400-01;Protein of unknown function DUF239, plant domain containing protein: Os07t0573400-02	NA	NA	1208.56	1108.19	1231.43	1736.22	1891.82	1564.86
TraesCS2A02G184900	457.834	-0.837696	0.179095	-4.6774	2.9054e-06	9.01513e-05	2A	145196031	145201588	FMN-binding split barrel [Source:Ensembl/INTERPRO:IPR012349]	Os07g0573800	Similar to root border cell-specific protein: Os07t0573800-01;FMN-binding split barrel domain containing protein: Os07t0573800-02;FMN-binding split barrel domain containing protein: Os07t0573800-03;Hypothetical protein: Os07t0573800-04	NA	NA	625.373	644.36	492.375	346.26	337.073	301.561
TraesCS2A02G186600	184.178	-1.48153	0.268133	-5.52535	3.28823e-08	2.11844e-06	2A	148592799	148600314	Alpha/beta hydrolase fold-1 [Source:Ensembl/INTERPRO:IPR000073]	Os07g0575800	Similar to hydrolase, alpha/beta fold family protein: Os07t0575800-01	NYC3-LIKE 2	Committee on Gene Symbolization, Nomenclature and Linkage of the Rice Genetics Cooperative	325.739	292.995	195.086	103.168	83.9178	104.16
TraesCS2A02G186800	127.059	-1.19945	0.356401	-3.36544	0.000764218	0.0085064	2A	148653648	148656306	Transferase [Source:Ensembl/INTERPRO:IPR003480]	NA	NA	NA	NA	250.368	175.139	105.986	85.7835	65.6206	79.4535
TraesCS2A02G186900	496.712	0.543023	0.14519	3.74009	0.000183957	0.00269082	2A	148850142	148853208	Glycoside hydrolase family 17 [Source:Ensembl/INTERPRO:IPR000490]	Os07g0577300	Glycoside hydrolase, family 17 protein: Os07t0577300-01	NA	NA	439.998	375.765	398.481	614.822	600.935	550.272
TraesCS2A02G187100	2583.47	-1.43772	0.363377	-3.95656	7.60381e-05	0.00130828	2A	148858332	148859579	NA	Os07g0577500	Conserved hypothetical protein: Os07t0577500-01	NA	NA	5197.8	4027.73	2096.15	1848.95	1263.4	1066.81
TraesCS2A02G187200	36643.1	-2.26831	0.464959	-4.87851	1.06888e-06	3.94818e-05	2A	148869610	148871166	Chlorophyll a-b binding protein, chloroplastic [Source:UniProtKB/TrEMBL;Acc:W5B474]	Os07g0577600	Similar to Type II chlorophyll a/b binding protein from photosystem I precursor: Os07t0577600-01;Similar to Chlorophyll a-b binding protein: Os07t0577600-02	NA	NA	102181	53154	26731.8	17889.8	10218.7	9683.65
TraesCS2A02G187900	373.85	-0.894465	0.240888	-3.7132	0.000204655	0.00293311	2A	150487748	150489017	Polyprenyl synthetase [Source:Ensembl/INTERPRO:IPR000092]	Os07g0580900	Similar to GGDP synthase: Os07t0580900-01;Similar to GGDP synthase: Os07t0580900-02	geranylgeranyl diphosphate synthase 1	Integrated Rice Science Database	553.196	551.013	355.358	260.522	292.09	230.923
TraesCS2A02G188400	932.703	-0.395302	0.145282	-2.72093	0.00650977	0.0456093	2A	152007998	152011812	Zinc finger C2H2-type [Source:Ensembl/INTERPRO:IPR013087]	Os07g0581366	Zinc finger, C2H2 domain containing protein: Os07t0581366-00	indeterminate domain 5	Integrated Rice Science Database	1101.25	1116.61	961.29	884.344	771.998	760.726
TraesCS2A02G188600	48.1675	-1.74386	0.532969	-3.27197	0.00106799	0.0111407	2A	154413654	154416038	Sugar/inositol transporter [Source:Ensembl/INTERPRO:IPR003663]	Os07g0582400	Similar to Proton myo-inositol cotransporter: Os07t0582400-01	NA	NA	63.6816	66.8726	91.8042	11.234	13.8553	41.5574
TraesCS2A02G189200	281.842	-0.664303	0.23243	-2.85807	0.00426224	0.0330688	2A	155590011	155594345	Transcription termination factor, mitochondrial/chloroplastic [Source:Ensembl/INTERPRO:IPR003690]	Os07g0583200	Mitochodrial transcription termination factor-related family protein: Os07t0583200-01	NA	NA	405.216	376.812	255.496	232.839	206.334	214.356
TraesCS2A02G190700	3927.97	-1.49196	0.372542	-4.00482	6.20643e-05	0.00111035	2A	157468378	157472460	Aldehyde dehydrogenase domain [Source:Ensembl/INTERPRO:IPR015590]	Os08g0440800	Glyceraldehyde-3-phosphate dehydrogenase: Os08t0440800-01	NA	NA	8500.48	5804.22	3081.93	2655.4	1739.41	1786.38
TraesCS2A02G193300	739.863	-0.499281	0.169545	-2.94482	0.00323142	0.0266931	2A	161849680	161854507	Interferon-related developmental regulator, N-terminal [Source:Ensembl/INTERPRO:IPR007701]	Os07g0588000	Interferon-related developmental regulator domain containing protein: Os07t0588000-01	NA	NA	988.564	801.425	810.24	671	544.799	623.148
TraesCS2A02G193800	2235.71	-1.03212	0.260444	-3.96294	7.40315e-05	0.00128091	2A	161950161	161955929	Fatty acid desaturase domain [Source:Ensembl/INTERPRO:IPR005804]	Os08g0440900	Similar to Omega-6 fatty acid desaturase, chloroplast precursor EC 1:14:19:-: Os08t0440900-01	NA	NA	3557.88	3457.06	1994.48	1651.76	1428.61	1324.49
TraesCS2A02G196100	323.254	-1.23558	0.256862	-4.8103	1.50704e-06	5.25971e-05	2A	166062860	166063849	NA	Os07g0572400	Conserved hypothetical protein: Os07t0572400-01	NA	NA	559.113	485.234	317.568	208.45	182.645	186.517
TraesCS2A02G197900	2750.57	-1.0704	0.282999	-3.78234	0.000155363	0.00234129	2A	168980629	168985035	Ribosome recycling factor [Source:Ensembl/INTERPRO:IPR002661]	Os07g0570700	Ribosome recycling factor family protein: Os07t0570700-01	NA	NA	4439.03	4318.59	2422.83	1976.62	1934.79	1411.54
TraesCS2A02G198700	446.97	-0.847163	0.262553	-3.22664	0.00125252	0.0126677	2A	171076784	171079172	Chaperonin-like RbcX [Source:Ensembl/INTERPRO:IPR003435]	Os07g0569600	Chaperonin-like RbcX domain containing protein: Os07t0569600-01	NA	NA	629.843	699.609	395.017	322.809	355.481	279.064
TraesCS2A02G199500	245.947	-1.4119	0.305437	-4.62255	3.79053e-06	0.000111659	2A	171956891	171958411	NA	Os07g0568900	Conserved hypothetical protein: Os07t0568900-01	NA	NA	463.545	389.708	220	130.809	133.008	138.61
TraesCS2A02G199800	508.158	-0.796242	0.254085	-3.13377	0.00172577	0.0163657	2A	172525894	172529109	Chloroplast protein import component Tic20 [Source:Ensembl/INTERPRO:IPR005691]	Os07g0568500	Peptidase aspartic, active site domain containing protein: Os07t0568500-01;Peptidase aspartic, active site domain containing protein: Os07t0568500-02;Peptidase aspartic, active site domain containing protein: Os07t0568500-03	NA	NA	670.395	811.083	453.764	393.3	389.802	330.608
TraesCS2A02G199900	377.57	-0.581086	0.194151	-2.99296	0.00276283	0.0235792	2A	172536627	172539620	Zinc finger, CCCH-type [Source:Ensembl/INTERPRO:IPR000571]	Os07g0568300	Similar to ZF protein Fragment: Os07t0568300-01;Similar to ZF protein Fragment: Os07t0568300-02	ZINC FINGER CCCH DOMAIN-CONTAINING PROTEIN 50	Committee on Gene Symbolization, Nomenclature and Linkage of the Rice Genetics Cooperative	476.133	375.752	505.325	335.985	271.959	300.265
TraesCS2A02G200500	691.583	0.461363	0.129908	3.55146	0.000383104	0.00489784	2A	173499920	173506835	Cullin repeat-like-containing domain superfamily [Source:Ensembl/INTERPRO:IPR016159]	Os07g0568000	Apolipophorin III-like domain containing protein: Os07t0568000-01;Similar to predicted protein: Os07t0568000-02;Similar to predicted protein: Os07t0568000-03;Apolipophorin III-like domain containing protein: Os07t0568000-04	NA	NA	568.745	626.25	550.727	822.081	812.928	768.765
TraesCS2A02G200900	509.533	-1.48315	0.342775	-4.32689	1.51232e-05	0.000348756	2A	173798293	173799512	Cytochrome c-like domain [Source:Ensembl/INTERPRO:IPR009056]	NA	NA	NA	NA	986.451	859.045	406.782	295.335	282.803	226.78
TraesCS2A02G202000	138.261	-0.970167	0.222405	-4.36216	1.28782e-05	0.000306649	2A	176560970	176569723	Protein DETOXIFICATION [Source:UniProtKB/TrEMBL;Acc:W5B067]	Os01g0504500	Similar to Transparent testa 12 protein: Os01t0504500-01;Multi antimicrobial extrusion protein MatE family protein: Os01t0504500-02	NA	NA	190.611	171.121	186.461	95.3691	76.8217	109.18
TraesCS2A02G202100	1824.55	0.858823	0.265237	3.23794	0.00120396	0.012264	2A	176655467	176656258	Putative cell wall protein [Source:Ensembl/INTERPRO:IPR034565]	Os07g0565800	Similar to LLA-115: Os07t0565800-01	NA	NA	1113.97	1003.48	1772.38	1990.77	2384.72	2681.99
TraesCS2A02G202300	1243.63	-1.39099	0.344203	-4.04118	5.31822e-05	0.000977204	2A	176671654	176677679	Cyclophilin-type peptidyl-prolyl cis-trans isomerase domain [Source:Ensembl/INTERPRO:IPR002130]	Os07g0565600	Similar to predicted protein: Os07t0565600-01;Similar to Peptidyl-prolyl cis-trans isomerase TLP38, chloroplast precursor EC 5:2:1:8 PPIase Rotamase Thylakoid lumen PPIase of 38 kDa p38: Os07t0565600-02	CYCLOPHILIN 37	Committee on Gene Symbolization, Nomenclature and Linkage of the Rice Genetics Cooperative	2334.11	2119.89	948.486	766.525	716.183	576.568
TraesCS2A02G202800	166.191	-1.11567	0.286604	-3.89273	9.91208e-05	0.00162838	2A	177009693	177017257	Protein of unknown function DUF707 [Source:Ensembl/INTERPRO:IPR007877]	Os07g0564800	Protein of unknown function DUF707 family protein: Os07t0564800-01	NA	NA	274.971	235.805	171.855	128.936	105.575	80.0027
TraesCS2A02G203400	258.046	0.850662	0.21845	3.89409	9.85693e-05	0.00162103	2A	179303044	179303873	NA	Os07g0564200	Conserved hypothetical protein: Os07t0564200-01	NA	NA	143.4	189.008	218.074	306.569	322.971	368.253
TraesCS2A02G204400	194.144	-0.885996	0.233293	-3.79779	0.000145994	0.00223277	2A	181796645	181800747	Diacylglycerol kinase, catalytic domain [Source:Ensembl/INTERPRO:IPR001206]	NA	NA	NA	NA	243.182	312.087	200.705	130.735	134.222	143.935
TraesCS2A02G204800	20040.4	-2.40021	0.561344	-4.27582	1.90431e-05	0.000420917	2A	182283177	182284452	Chlorophyll a-b binding protein, chloroplastic [Source:UniProtKB/TrEMBL;Acc:A0A1D5TM38]	Os07g0562700	Similar to Type III chlorophyll a/b-binding protein Fragment: Os07t0562700-01;Similar to Type III chlorophyll a/b-binding protein Fragment: Os07t0562700-02	NA	NA	63943.6	24865.4	12282.8	10075.6	4476.85	4598.21
TraesCS2A02G204900	85.767	0.906561	0.271032	3.34485	0.000823263	0.0090472	2A	182309367	182311184	Major facilitator, sugar transporter-like [Source:Ensembl/INTERPRO:IPR005828]	Os07g0562400	Major facilitator superfamily protein: Os07t0562400-01	NA	NA	66.5835	47.7679	65.3192	96.0064	129.106	109.819
TraesCS2A02G205500	115.794	-1.14927	0.265806	-4.3237	1.53431e-05	0.000352266	2A	183549451	183552113	Sugar/inositol transporter [Source:Ensembl/INTERPRO:IPR003663]	Os07g0559700	Similar to Monosaccharide transporter 3: Os07t0559700-00	monosaccharide transporter 6	Integrated Rice Science Database	201.185	132.686	145.765	77.6191	76.577	60.9327
TraesCS2A02G206100	3552.15	-1.24409	0.286534	-4.34184	1.41292e-05	0.000329238	2A	185120045	185125077	Chloroplast-localized Ptr ToxA-binding protein1 [Source:UniProtKB/TrEMBL;Acc:Q5YL57]	Os07g0558500	Inositol phosphatase-like protein: Os07t0558500-01;Similar to Protein THYLAKOID FORMATION1, chloroplastic: Os07t0558500-02	NON-YELLOW COLORING4	Committee on Gene Symbolization, Nomenclature and Linkage of the Rice Genetics Cooperative	6076.13	5879.01	3031.43	2316.68	2031.55	1978.09
TraesCS2A02G206200	28624.3	-1.91217	0.41218	-4.63917	3.49819e-06	0.000104961	2A	185125696	185127138	Chlorophyll a-b binding protein, chloroplastic [Source:UniProtKB/TrEMBL;Acc:A0A1D5V1G5]	Os07g0558400	Similar to Chlorophyll a/b-binding protein CP29 precursor: Os07t0558400-01	light-harvesting protein CP29	Integrated Rice Science Database	73269.4	41405.9	21018.1	14521.3	10744.9	10786.2
TraesCS2A02G206300	143.705	-1.45281	0.343411	-4.23055	2.33124e-05	0.000497769	2A	185273285	185278111	Inositol monophosphatase-like [Source:Ensembl/INTERPRO:IPR000760]	Os07g0558300	Inositol monophosphatase family protein: Os07t0558300-01	NA	NA	246.104	265.39	120.261	81.7149	72.2354	76.5272
TraesCS2A02G206700	307.961	0.604546	0.145917	4.14309	3.42656e-05	0.000686441	2A	185961212	185963645	NA	Os07g0557700	Conserved hypothetical protein: Os07t0557700-00	NA	NA	259.14	243.099	232.013	363.638	376.523	373.352
TraesCS2A02G206800	484.908	-0.58208	0.181097	-3.2142	0.00130808	0.0130828	2A	186399710	186407139	CCB3/YggT [Source:Ensembl/INTERPRO:IPR003425]	Os07g0185300	Protein of unknown function YGGT family protein: Os07t0185300-01	NA	NA	612.435	641.207	491.582	399.411	417.472	347.341
TraesCS2A02G207900	6115.7	-1.4933	0.320954	-4.65269	3.27638e-06	9.97115e-05	2A	187952035	187954260	Cytochrome b6-f complex iron-sulfur subunit [Source:UniProtKB/TrEMBL;Acc:A0A1D5TPW6]	Os07g0556200	Rieske [2Fe-2S] region domain containing protein: Os07t0556200-01	PetC	Integrated Rice Science Database	12221.3	9752.17	5103.69	3621.75	3153.43	2841.91
TraesCS2A02G210300	3001.06	-2.08541	0.327543	-6.36684	1.92965e-10	2.75546e-08	2A	194421143	194424588	Cellulose synthase [Source:Ensembl/INTERPRO:IPR005150]	Os07g0553000	Similar to Mixed-linked glucan synthase 2: Os07t0553000-00	CELLULOSE SYNTHASE LIKE F1	Committee on Gene Symbolization, Nomenclature and Linkage of the Rice Genetics Cooperative	6706.03	5003.57	2863.18	1394.95	1081.14	957.483
TraesCS2A02G213508	178.525	-1.12814	0.278555	-4.04996	5.12255e-05	0.00094832	2A	199028344	199031224	Pentatricopeptide repeat [Source:Ensembl/INTERPRO:IPR002885]	Os07g0548300	Hypothetical conserved gene: Os07t0548300-01	NA	NA	310.701	254.115	170.902	118.207	117.682	99.5456
TraesCS2A02G213800	45.1797	-2.26432	0.501458	-4.51548	6.31743e-06	0.000171729	2A	199577510	199581788	NA	NA	NA	NA	NA	117.552	69.0965	38.1897	14.3469	18.3657	13.5275
TraesCS2A02G214200	558.935	-1.26418	0.351394	-3.59762	0.000321147	0.00423945	2A	199795853	199800210	NUDIX hydrolase domain [Source:Ensembl/INTERPRO:IPR000086]	Os07g0546000	Similar to Isopentenyl pyrophosphate:dimethyllallyl pyrophosphate isomerase EC 5:3:3:2 Fragment: Os07t0546000-01	isopentenyl diphosphate isomerase, IPP isomerase	Integrated Rice Science Database	1162.62	754.8	450.859	391.24	295.591	298.501
TraesCS2A02G214300	709.806	-0.755064	0.250064	-3.01949	0.00253202	0.0220104	2A	200056679	200066549	Pentatricopeptide repeat [Source:Ensembl/INTERPRO:IPR002885]	Os07g0545900	Similar to EMB1417: Os07t0545900-01	NA	NA	1032.4	1037.21	605.373	560.84	524.87	498.144
TraesCS2A02G215000	22530	-1.53057	0.349006	-4.38551	1.15713e-05	0.000280957	2A	202042180	202043575	Oxygen-evolving enhancer protein 3 [Source:Ensembl/INTERPRO:IPR008797]	Os07g0544800	Similar to Oxygen-evolving enhancer protein 3-2, chloroplast precursor OEE3 16 kDa subunit of oxygen evolving system of photosystem II OEC 16 kDa subunit Ferredoxin-NADP reductase binding protein BP: Os07t0544800-01	NA	NA	48751	33878	17792	13146.7	11203.1	10409.2
TraesCS2A02G216400	13.3306	-1.61867	0.569847	-2.84054	0.00450369	0.0344415	2A	203260559	203263363	Protein kinase domain [Source:Ensembl/INTERPRO:IPR000719]	Os07g0538200	Serine/threonine protein kinase-related domain containing protein: Os07t0538200-01;Serine/threonine protein kinase-related domain containing protein: Os07t0538200-02	NA	NA	23.1571	19.1065	17.9825	6.12767	4.37543	9.23455
TraesCS2A02G218500	184.811	-1.1771	0.223169	-5.27451	1.33113e-07	6.79151e-06	2A	205487381	205490880	NA	Os07g0530700	Conserved hypothetical protein: Os07t0530700-01;Conserved hypothetical protein: Os07t0530700-02	NA	NA	293.874	271.759	203.588	121.55	106.526	111.571
TraesCS2A02G218600	381.132	-0.748457	0.23273	-3.21598	0.00129998	0.0130213	2A	205490443	205495184	Bifunctional kinase-pyrophosphorylase [Source:Ensembl/INTERPRO:IPR005177]	Os07g0530600	Protein of unknown function DUF299 family protein: Os07t0530600-01	PDRP1	UniProtKB Gene Name	578.987	504.217	351.209	282.913	267.694	301.771
TraesCS2A02G218700	87.0929	-1.24006	0.296354	-4.1844	2.8592e-05	0.000590199	2A	205910871	205911831	Glutathione S-transferase, N-terminal [Source:Ensembl/INTERPRO:IPR004045]	Os10g0530300	Similar to Glutathione S-transferase GST 42 Fragment: Os10t0530300-00	TAU GLUTATHIONE S-TRANSFERASE 28	Committee on Gene Symbolization, Nomenclature and Linkage of the Rice Genetics Cooperative	108.62	131.652	127.001	35.7597	53.3153	66.2096
TraesCS2A02G218800	153.977	-0.609117	0.198475	-3.06898	0.0021479	0.0194099	2A	205914191	205916046	Essential protein Yae1, N-terminal [Source:Ensembl/INTERPRO:IPR019191]	Os07g0530300	Protein of unknown function DUF1715, eukaryotic family protein: Os07t0530300-01	NA	NA	169.496	213.443	174.511	124.684	116.951	124.779
TraesCS2A02G219200	11.3029	-2.05506	0.721987	-2.84639	0.00442175	0.034018	2A	206409585	206412911	Target SNARE coiled-coil homology domain [Source:Ensembl/INTERPRO:IPR000727]	Os07g0528900	Similar to SYP132: Os07t0528900-00	NA	NA	10.1352	24.4172	19.8923	7.15076	4.37948	1.84219
TraesCS2A02G219600	207.908	1.35563	0.407209	3.32908	0.00087134	0.0094799	2A	207053381	207055768	WAT1-related protein [Source:UniProtKB/TrEMBL;Acc:W5B3D2]	Os07g0527000	Similar to nodulin-like protein: Os07t0527000-00	NA	NA	57.9089	134.82	156.257	315.631	202.131	380.7
TraesCS2A02G220400	459.708	-0.89489	0.262209	-3.41289	0.000642782	0.00741344	2A	208109253	208111549	Triose phosphate/phosphoenolpyruvate translocator [Source:Ensembl/INTERPRO:IPR004696]	Os07g0523965	Similar to Glucose-6-phosphate/phosphate-translocator precursor: Os07t0523965-01	NA	NA	571.816	434.175	786.867	342.176	280.171	343.041
TraesCS2A02G220600	196.724	-1.03825	0.245399	-4.23087	2.32787e-05	0.000497629	2A	209205693	209209174	SGP [Source:UniProtKB/TrEMBL;Acc:A0A1D5TIF1]	Os07g0522900	Similar to SGP1 monomeric G-protein: Os07t0522900-01	NA	NA	334.984	254.614	204.967	137.882	122.29	125.609
TraesCS2A02G221000	2190	-0.947442	0.263247	-3.59906	0.000319372	0.00421959	2A	209395283	209396541	Ankyrin repeat-containing domain [Source:Ensembl/INTERPRO:IPR020683]	Os07g0520800	Ankyrin repeat-containing domain domain containing protein: Os07t0520800-01	NA	NA	2879.94	3806.99	1966.61	1352.54	1608.83	1525.07
TraesCS2A02G221100	186.617	-0.53092	0.185118	-2.86801	0.00413058	0.0322599	2A	209582278	209585437	NA	Os07g0520600	Conserved hypothetical protein: Os07t0520600-01;Conserved hypothetical protein: Os07t0520600-02	NA	NA	228.851	229.353	203.835	165.542	157.094	135.025
TraesCS2A02G223600	11018.7	-1.93052	0.329367	-5.86132	4.59196e-09	4.11205e-07	2A	219149064	219150140	ATP synthase, F1 complex, gamma subunit [Source:Ensembl/INTERPRO:IPR000131]	Os07g0513000	Similar to ATP synthase gamma chain, chloroplast EC 3:6:1:34 Fragment: Os07t0513000-01;Similar to ATP synthase gamma chain, chloroplast EC 3:6:1:34 Fragment: Os07t0513000-02	NA	NA	23791.7	18860.4	9721.26	5300.14	4482.91	3955.86
TraesCS2A02G224600	1176.1	0.506471	0.187259	2.70466	0.00683737	0.04736	2A	226552791	226558484	Multicopper oxidase, type 1 [Source:Ensembl/INTERPRO:IPR001117]	Os07g0510900	Similar to L-ascorbate oxidase: Os07t0510900-01	NA	NA	924.84	833.257	1156.57	1378.73	1521.2	1242.02
TraesCS2A02G225100	858.79	-0.649558	0.227501	-2.85519	0.00430109	0.033292	2A	227828980	227835633	Methionine aminopeptidase [Source:UniProtKB/TrEMBL;Acc:A0A1D5TL40]	Os07g0510100	Similar to Methionine aminopeptidase-like protein: Os07t0510100-01	NA	NA	1132.57	1250.97	764.003	687.497	706.22	611.481
TraesCS2A02G225200	2117.22	-0.555932	0.139093	-3.99683	6.41955e-05	0.00114107	2A	228853940	228858336	Phosphoadenosine phosphosulphate reductase [Source:Ensembl/INTERPRO:IPR002500]	Os07g0509800	Similar to adenosine 5'-phosphosulfate reductase 2: Os07t0509800-01	adenosine 5'-phosphosulfate reductase-like protein 1	Integrated Rice Science Database	2281.24	2772.31	2505.99	1633.63	1671.64	1838.54
TraesCS2A02G225300	296.081	-1.13713	0.257724	-4.41221	1.02321e-05	0.000254644	2A	229672023	229673249	Lon, substrate-binding domain [Source:Ensembl/INTERPRO:IPR003111]	Os07g0509700	Peptidase S16, lon N-terminal domain containing protein: Os07t0509700-01	NA	NA	516.892	411.905	293.641	181.832	203.641	168.573
TraesCS2A02G226500	66.7685	0.735377	0.264699	2.77816	0.00546673	0.0399633	2A	235300926	235334780	DNA helicase, UvrD/REP type [Source:Ensembl/INTERPRO:IPR000212]	Os07g0492100	DNA helicase, UvrD/REP type domain containing protein: Os07t0492100-01	NA	NA	41.9644	48.8246	58.6565	81.6925	81.6392	87.8337
TraesCS2A02G226800	1954.63	-0.766719	0.241973	-3.16861	0.00153167	0.0148221	2A	236827327	236834045	FKBP-type peptidyl-prolyl cis-trans isomerase domain [Source:Ensembl/INTERPRO:IPR001179]	Os07g0490400	Peptidyl-prolyl cis-trans isomerase, FKBP-type domain containing protein: Os07t0490400-01	FK506 binding protein 20-2	Integrated Rice Science Database	2766.72	2863.27	1757.17	1573.54	1547.05	1220.05
TraesCS2A02G231500	1459.55	-1.08592	0.280635	-3.86951	0.000109055	0.00176254	2A	271893131	271909842	Aspartyl/Asparaginyl-tRNA synthetase, class IIb [Source:Ensembl/INTERPRO:IPR002312]	Os07g0485400	Similar to asparaginyl-tRNA synthetase: Os07t0485400-01	NA	NA	2302.51	2401.98	1248.93	1033.08	947.056	823.752
TraesCS2A02G231600	122.68	-1.16946	0.294359	-3.97292	7.0996e-05	0.00123984	2A	271909726	271912201	EamA domain [Source:Ensembl/INTERPRO:IPR000620]	Os07g0485500	Protein of unknown function DUF6, transmembrane domain containing protein: Os07t0485500-01	USUALLY MULTIPLE ACIDS MOVE IN AND OUT TRANSPORTER 11	Committee on Gene Symbolization, Nomenclature and Linkage of the Rice Genetics Cooperative	185.277	205.933	118.333	87.836	68.5655	70.1342
TraesCS2A02G232900	334.062	-0.862425	0.265689	-3.246	0.0011704	0.0119973	2A	277598060	277604074	Filament-like plant protein [Source:Ensembl/INTERPRO:IPR008587]	Os07g0506600	Protein of unknown function DUF869, plant family protein: Os07t0506600-01;Hypothetical conserved gene: Os07t0506600-02	NA	NA	567.118	409.669	317.201	228.283	211.062	271.037
TraesCS2A02G234900	2372.9	-1.58757	0.302416	-5.24961	1.52423e-07	7.6435e-06	2A	288987431	288989171	Ribose 5-phosphate isomerase, type A [Source:Ensembl/INTERPRO:IPR004788]	Os07g0176900	Similar to Ribose-5-phosphate isomerase precursor EC 5:3:1:6: Os07t0176900-01;Similar to ribose-5-phosphate isomerase: Os07t0176900-02	NA	NA	4293.21	4303.86	2086.06	1335.19	1138.06	1081.03
TraesCS2A02G235000	2867.16	-1.8263	0.301948	-6.04838	1.46306e-09	1.54685e-07	2A	289759389	289776382	Cyanobacterial aminoacyl-tRNA synthetase, CAAD domain [Source:Ensembl/INTERPRO:IPR025564]	Os07g0469100	Similar to Thylakoid membrane phosphoprotein 14 kDa, chloroplast precursor: Os07t0469100-01;Similar to Thylakoid membrane phosphoprotein 14 kDa, chloroplast precursor: Os07t0469100-02	NA	NA	4952.53	5864.12	2602.53	1312.13	1241.03	1230.6
TraesCS2A02G237200	3483.97	-1.80794	0.322375	-5.60821	2.04436e-08	1.42999e-06	2A	309687612	309691951	PDZ domain [Source:Ensembl/INTERPRO:IPR001478]	Os07g0171100	Tetratricopeptide-like helical domain containing protein: Os07t0171100-01;Similar to predicted protein: Os07t0171100-02	NA	NA	7152.41	6110.34	2997.48	1723.85	1417.17	1502.56
TraesCS2A02G238400	3190.88	-1.02408	0.2391	-4.28303	1.84361e-05	0.000409768	2A	321150069	321157088	Zeta-carotene desaturase [Source:UniProtKB/TrEMBL;Acc:B6DU63]	Os07g0204900	Similar to Zeta-carotene desaturase Fragment: Os07t0204900-01;Similar to Zeta-carotene desaturase: Os07t0204900-02;Similar to Zeta-carotene desaturase: Os07t0204900-03	NA	NA	4957.02	4824.38	3053.18	2434.71	1937.54	1938.45
TraesCS2A02G240500	85.3629	-2.85903	0.711391	-4.01893	5.84642e-05	0.00106053	2A	335818512	335823693	NA	NA	NA	NA	NA	339.65	65.8702	44.8138	20.485	20.5691	20.7892
TraesCS2A02G241200	35.7093	-1.89018	0.489169	-3.86407	0.000111513	0.00179167	2A	335826985	335827098	Cytochrome b6-f complex subunit 5 [Source:UniProtKB/TrEMBL;Acc:S4Z394]	NA	NA	NA	NA	69.4063	70.0765	29.1436	19.459	12.1893	13.9811
TraesCS2A02G241700	502.579	-1.76343	0.33317	-5.2929	1.20394e-07	6.25848e-06	2A	335831613	335832664	Ribosomal protein S16 [Source:Ensembl/INTERPRO:IPR000307]	CAA34009	ribosomal protein S16	rps16	European Nucleotide Archive	983.776	918.006	427.862	254.555	228.894	202.378
TraesCS2A02G246200	1847.33	-0.864491	0.262991	-3.28716	0.00101204	0.0106855	2A	360428438	360436954	Aminoacyl-tRNA synthetase, class II (G/ P/ S/T) [Source:Ensembl/INTERPRO:IPR002314]	Os07g0165000	Similar to Prolyl-tRNA synthetase: Os07t0165000-01	NA	NA	2628.5	2937.16	1589.31	1434.96	1352.22	1141.83
TraesCS2A02G246900	1193.91	-0.827557	0.290388	-2.84983	0.00437429	0.0337304	2A	362432976	362455700	Aminoacyl-tRNA synthetase, class Ia [Source:Ensembl/INTERPRO:IPR002300]	Os07g0163500	Val-tRNA synthetase, Regulation of chloroplast ribosome biogenesis, Early chloroplast development Os07t0163500-01	WHITE PANICLE 1	Committee on Gene Symbolization, Nomenclature and Linkage of the Rice Genetics Cooperative	1684.43	1923.29	974.54	957.87	923.63	699.714
TraesCS2A02G247300	58682.1	-1.55156	0.344771	-4.50025	6.7874e-06	0.000182387	2A	365284065	365285879	Photosystem II PsbO, manganese-stabilising [Source:Ensembl/INTERPRO:IPR002628]	Os01g0501800	Similar to Photosystem II oxygen-evolving complex protein 1 Fragment: Os01t0501800-01	PHOTOSYSTEM II SUBUNIT	Committee on Gene Symbolization, Nomenclature and Linkage of the Rice Genetics Cooperative	123416	92839.1	46277.3	34109	28822.8	26628.4
TraesCS2A02G249400	235.619	-1.12567	0.360114	-3.12586	0.00177285	0.0166771	2A	374717693	374722111	Glycosyl transferase, family 14 [Source:Ensembl/INTERPRO:IPR003406]	Os07g0158800	Protein of unknown function DUF266, plant family protein: Os07t0158800-01	NA	NA	484.907	294.039	191.229	135.84	134.215	173.483
TraesCS2A02G249600	1315.02	-0.937688	0.249715	-3.75504	0.000173313	0.00256476	2A	376076771	376080353	RNA recognition motif domain [Source:Ensembl/INTERPRO:IPR000504]	Os07g0158300	Similar to RNA binding protein: Os07t0158300-01	NA	NA	1897.92	2049.88	1236.74	970.373	996.732	738.473
TraesCS2A02G249900	271.004	-0.770323	0.246651	-3.12313	0.00178938	0.0168016	2A	376108848	376110498	FAD dependent oxidoreductase [Source:Ensembl/INTERPRO:IPR006076]	Os07g0155100	FAD dependent oxidoreductase family protein: Os07t0155100-01	NA	NA	392.3	384.279	249.021	224.709	197.714	178.001
TraesCS2A02G250800	7694.18	-1.59728	0.278189	-5.7417	9.37325e-09	7.54321e-07	2A	378849885	378853653	FMN-dependent dehydrogenase [Source:Ensembl/INTERPRO:IPR000262]	Os07g0152900	Similar to Glycolate oxidase EC 1:1:3:15 Fragment: Os07t0152900-01;Similar to Glycolate oxidase: Os07t0152900-02;Similar to Glycolate oxidase EC 1:1:3:15 Fragment: Os07t0152900-03;Similar to Glycolate oxidase EC 1:1:3:15 Fragment: Os07t0152900-04	GLYCOLATE OXIDASE 5	Committee on Gene Symbolization, Nomenclature and Linkage of the Rice Genetics Cooperative	13207.8	14397.5	7092.73	3829.4	3838.72	3798.98
TraesCS2A02G252600	14227	-1.94848	0.37468	-5.20039	1.98872e-07	9.5632e-06	2A	384330542	384331485	Photosystem I PsaG/PsaK protein [Source:Ensembl/INTERPRO:IPR000549]	Os07g0148900	Photosystem I protein-like protein: Os07t0148900-01	PHOTOSYSTEM I SUBUNIT	Committee on Gene Symbolization, Nomenclature and Linkage of the Rice Genetics Cooperative	34004.7	22567.9	11224.2	6781.09	5160.73	5623.28
TraesCS2A02G253500	582.507	0.798489	0.276009	2.89298	0.00381604	0.0303449	2A	385444249	385450116	Protein kinase domain [Source:Ensembl/INTERPRO:IPR000719]	Os07g0145400	Protein kinase, core domain containing protein: Os07t0145400-01	NA	NA	319.797	367.246	587.506	710.723	857.932	651.836
TraesCS2A02G253800	384.552	-0.996142	0.249859	-3.98682	6.69648e-05	0.00118177	2A	386056764	386058694	Cadmium-induced protein AS8-like [Source:Ensembl/INTERPRO:IPR037735]	Os07g0143600	Hypothetical conserved gene: Os07t0143600-01	NA	NA	631.194	546.707	359.849	268.641	261.225	239.699
TraesCS2A02G253900	583.991	-1.12706	0.292777	-3.84957	0.000118327	0.0018857	2A	386293140	386297109	Myc-type, basic helix-loop-helix (bHLH) domain [Source:Ensembl/INTERPRO:IPR011598]	Os07g0143200	Phytochrome-interacting bHLH factor, Cross-talk between light and stress signaling Os07t0143200-01;Cold-induced alternative splicing variant of OsPIF14 Os07t0143200-02	PIL14	Committee on Gene Symbolization, Nomenclature and Linkage of the Rice Genetics Cooperative	994.111	879.543	529.973	452.151	303.993	344.175
TraesCS2A02G254100	333.255	-1.71791	0.275598	-6.2334	4.56417e-10	5.69306e-08	2A	387039470	387042354	Aldo/keto reductase, conserved site [Source:Ensembl/INTERPRO:IPR018170]	Os07g0143000	Aldo/keto reductase family protein: Os07t0143000-01	NA	NA	583.408	567.934	381.613	168.537	114.554	183.486
TraesCS2A02G254200	1974.13	-1.7422	0.225849	-7.71402	1.21911e-14	5.09986e-12	2A	387085861	387089029	Aldo/keto reductase, conserved site [Source:Ensembl/INTERPRO:IPR018170]	Os07g0142900	Aldo/keto reductase family protein: Os07t0142900-01	NA	NA	3296.03	3620.87	2202.14	926.387	835.266	964.089
TraesCS2A02G254600	31725.6	-1.53361	0.354226	-4.32947	1.49471e-05	0.000345546	2A	387775955	387776908	PsbP family [Source:Ensembl/INTERPRO:IPR002683]	Os07g0141400	Similar to 23 kDa polypeptide of photosystem II: Os07t0141400-01;Similar to 23 kDa polypeptide of photosystem II: Os07t0141400-02	PHOTOSYSTEM II SUBUNIT	Committee on Gene Symbolization, Nomenclature and Linkage of the Rice Genetics Cooperative	66072.9	50711.6	24699.4	19367.8	15963.4	13538.5
TraesCS2A02G256100	583.656	-0.818409	0.287623	-2.84542	0.00443528	0.0340788	2A	392724197	392729349	Potassium transporter [Source:UniProtKB/TrEMBL;Acc:A0A1D5TH39]	Os07g0102100	Similar to Potassium transporter 22: Os07t0102100-01;Similar to Potassium transporter 1 OsHAK1: Splice isoform 2: Os07t0102100-02	HIGH-AFFINITY POTASSIUM(K+) TRANSPORTER 22	Committee on Gene Symbolization, Nomenclature and Linkage of the Rice Genetics Cooperative	985.484	695.231	554.451	538.165	381.994	346.614
TraesCS2A02G256400	474.581	0.572144	0.163348	3.50261	0.000460729	0.00568921	2A	393113153	393123277	SEMI-ROLLED LEAF 1 [Source:Ensembl/RICE_homology;RAP:Os07g0102300]	Os07g0102300	Putative glycosylphosphatidylinositol-anchored protein, Regulation of leaf rolling Os07t0102300-01	SEMI-ROLLED LEAF 1	Committee on Gene Symbolization, Nomenclature and Linkage of the Rice Genetics Cooperative	324.306	390.665	428.094	562.842	579.458	562.12
TraesCS2A02G259100	10.9375	-1.86873	0.690544	-2.70618	0.00680629	0.0472416	2A	406996931	406997851	NADPH-dependent FMN reductase-like [Source:Ensembl/INTERPRO:IPR005025]	NA	NA	NA	NA	18.8307	22.2989	10.43	3.06573	3.65368	7.34579
TraesCS2A02G261600	13373.9	-1.6825	0.292569	-5.7508	8.88212e-09	7.21813e-07	2A	412470460	412475899	Aminotransferase, class I/classII [Source:Ensembl/INTERPRO:IPR004839]	Os07g0108300	Similar to Alanine aminotransferase: Os07t0108300-01;Similar to Alanine aminotransferase: Os07t0108300-02	Alanine transaminase 2	Integrated Rice Science Database	24847	24314.5	12021.5	6798.45	6159.18	6102.97
TraesCS2A02G262700	808.193	-0.950994	0.28058	-3.38939	0.00070048	0.00795355	2A	414988849	414994598	Glutamyl-tRNA(Gln) amidotransferase subunit B, chloroplastic/mitochondrial [Source:UniProtKB/TrEMBL;Acc:W5ATV4]	Os11g0544800	Glutamyl-tRNAGln amidotransferase subunit B, Primary root development Os11t0544800-01	GLUTAMYL-TRNA(GLN) AMIDOTRANSFERASE B SUBUNIT	Committee on Gene Symbolization, Nomenclature and Linkage of the Rice Genetics Cooperative	1207.06	1310.92	678.604	588.256	584.119	480.198
TraesCS2A02G263000	124.714	-1.00638	0.257779	-3.90405	9.45953e-05	0.0015689	2A	416007486	416010239	Pentatricopeptide repeat [Source:Ensembl/INTERPRO:IPR002885]	Os07g0113500	Pentatricopeptide repeat domain containing protein: Os07t0113500-00	NA	NA	198.282	177.266	124.931	82.7234	87.508	77.5717
TraesCS2A02G263500	625.107	-2.15456	0.37997	-5.67033	1.42524e-08	1.06296e-06	2A	418794502	418807325	Plant peroxidase [Source:Ensembl/INTERPRO:IPR000823]	Os07g0115300	Similar to Peroxidase2 precursor EC 1:11:1:7: Os07t0115300-01	class III peroxidase 98	Integrated Rice Science Database	1449.12	1079.61	534.078	222.674	176.577	288.583
TraesCS2A02G263800	31.0151	-1.51701	0.380614	-3.9857	6.72804e-05	0.001186	2A	418821530	418822492	NA	Os07g0115500	Hypothetical protein: Os07t0115500-01	NA	NA	49.2486	44.5949	44.5549	11.24	18.9954	17.4565
TraesCS2A02G264500	794.914	-0.668048	0.236524	-2.82445	0.00473625	0.0357966	2A	419465506	419471926	Proton-dependent oligopeptide transporter family [Source:Ensembl/INTERPRO:IPR000109]	Os11g0284032	Similar to POT family protein: Os11t0284032-00	NA	NA	1180.88	1050.82	696.423	667.869	601.467	572.025
TraesCS2A02G264800	559.918	-1.66842	0.282365	-5.90873	3.44759e-09	3.24246e-07	2A	420225678	420227687	SANT/Myb domain [Source:Ensembl/INTERPRO:IPR001005]	Os07g0119300	Homeodomain-related domain containing protein: Os07t0119300-01	NA	NA	1042.38	976.604	536.858	281.904	248.783	272.982
TraesCS2A02G265800	91.9498	0.693604	0.251729	2.75536	0.00586273	0.0421348	2A	422102948	422103848	NA	NA	NA	NA	NA	59.3843	69.0138	81.5198	101.155	111.036	129.59
TraesCS2A02G266900	156.51	-1.60986	0.364697	-4.41424	1.01366e-05	0.000252402	2A	424443387	424444103	NA	NA	NA	NA	NA	272.377	296.28	138.508	101.189	66.5361	64.1729
TraesCS2A02G267000	479.252	0.469362	0.172613	2.71916	0.00654485	0.045796	2A	425024996	425029438	NA	NA	NA	NA	NA	441.348	432.135	334.138	540.21	578.305	549.376
TraesCS2A02G268700	541.12	-1.41024	0.363404	-3.88065	0.000104178	0.00169188	2A	432579705	432583001	Glycosyl transferase, family 1 [Source:Ensembl/INTERPRO:IPR001296]	Os07g0100300	Conserved hypothetical protein: Os07t0100300-01;Similar to SQD2 sulfoquinovosyldiacylglycerol 2; UDP-glycosyltransferase/ UDP-sulfoquinovose:DAG sulfoquinovosyltransferase/ transferase, transferring glycosyl groups: Os07t0100300-02;Similar to predicted protein: Os07t0100300-03	NA	NA	1073.95	856.619	428.774	377.882	271.299	238.197
TraesCS2A02G268800	1195.98	-2.16232	0.245892	-8.79377	1.44625e-18	1.61281e-15	2A	432591407	432593021	Pyridoxal 5'-phosphate synthase subunit PdxS/SNZ [Source:Ensembl/INTERPRO:IPR001852]	Os10g0100700	Vitamin B6 biosynthesis protein family protein: Os10t0100700-01	PDX12	UniProtKB Gene Name	2073.62	2155.48	1635.89	411.744	333.56	565.597
TraesCS2A02G269000	513.142	-0.607068	0.199613	-3.04122	0.00235624	0.0208225	2A	433622324	433629639	tRNA-dihydrouridine synthase [Source:Ensembl/INTERPRO:IPR001269]	Os04g0278900	Similar to OSIGBa0113C11:1 protein: Os04t0278900-01;tRNA-dihydrouridine synthase domain containing protein: Os04t0278900-02	NA	NA	683.226	696.358	479.988	406.504	411.419	401.355
TraesCS2A02G270100	358.488	0.576072	0.168677	3.41523	0.000637277	0.0073619	2A	437975377	437977623	Calmodulin-binding domain, plant [Source:Ensembl/INTERPRO:IPR012417]	Os04g0284900	Similar to OSIGBa0145C02:7 protein: Os04t0284900-01	NA	NA	302.555	257.957	303.95	400.396	475.702	410.368
TraesCS2A02G271800	94.9938	-0.808616	0.269653	-2.99873	0.00271105	0.0232261	2A	444785456	444797757	Glycosyl transferase, family 14 [Source:Ensembl/INTERPRO:IPR003406]	Os04g0301700	Glycosyl transferase, family 14 protein: Os04t0301700-01	NA	NA	138.95	110.395	114.534	65.3641	85.3318	55.3877
TraesCS2A02G272000	473.553	-0.837912	0.225405	-3.71737	0.000201309	0.00289452	2A	445331562	445336458	tRNA-binding domain [Source:Ensembl/INTERPRO:IPR002547]	Os04g0303900	Nucleic acid-binding, OB-fold-like domain containing protein: Os04t0303900-01	NA	NA	619.724	745.265	457.563	339.159	359.153	320.455
TraesCS2A02G272400	2721.77	-2.27604	0.427603	-5.32279	1.02189e-07	5.41428e-06	2A	445752512	445770331	PAS domain [Source:Ensembl/INTERPRO:IPR000014]	Os04g0304200	Similar to Nonphototropic hypocotyl protein 1 EC 2:7:1:37 Phototropin: Os04t0304200-01	NA	NA	7021.49	4607.77	1906.91	1114.55	932.276	747.628
TraesCS2A02G272500	252.409	-1.11407	0.259203	-4.29807	1.72293e-05	0.000387221	2A	446019777	446020454	SECE1 [Source:Ensembl/TAIR_homology;TAIR:AT4G14870]	Os04g0306750	Similar to OSIGBa0096F13:8 protein: Os04t0306750-01	NA	NA	375.289	417.364	243.875	161.501	172.596	143.827
TraesCS2A02G273100	1763.59	0.384488	0.129804	2.96207	0.00305576	0.0255576	2A	447284678	447287744	Cysteine peptidase, cysteine active site [Source:Ensembl/INTERPRO:IPR000169]	Os04g0311400	Similar to Cysteine proteinase 1 precursor EC 3:4:22:-: Os04t0311400-01;Similar to OSIGBa0130O15:4 protein: Os04t0311400-02	NA	NA	1482.35	1533.93	1572.72	1895.73	1885.23	2211.6
TraesCS2A02G275900	57.9552	0.86134	0.283464	3.03863	0.00237658	0.0209667	2A	455481094	455481712	Cysteine proteinase inhibitor [Source:UniProtKB/TrEMBL;Acc:A0A1D5TI43]	Os04g0350100	Proteinase inhibitor I25, cystatin domain containing protein: Os04t0350100-01	NA	NA	34.7822	40.3568	47.4695	75.6463	68.0504	81.4259
TraesCS2A02G277600	50.4807	-1.48812	0.358864	-4.14676	3.37214e-05	0.000679544	2A	459799862	459800567	Rapid ALkalinization Factor [Source:Ensembl/INTERPRO:IPR008801]	Os04g0357700	Hypothetical conserved gene: Os04t0357700-00	RAPID ALKALIZATION FACTOR 13	Committee on Gene Symbolization, Nomenclature and Linkage of the Rice Genetics Cooperative	86.932	56.2836	79.6955	34.7512	20.4742	24.7477
TraesCS2A02G280500	1276.36	-1.64623	0.28398	-5.79698	6.75203e-09	5.67765e-07	2A	468498210	468500916	VDE lipocalin domain [Source:Ensembl/INTERPRO:IPR010788]	NA	NA	NA	NA	2178.41	2406.43	1219.26	698.595	605.396	550.057
TraesCS2A02G280700	3254.95	0.309873	0.111896	2.7693	0.00561776	0.0408414	2A	468533019	468536774	Acyl-[acyl-carrier-protein] desaturase [Source:UniProtKB/TrEMBL;Acc:W5AXD5]	Os04g0379900	Similar to Acyl-[acyl-carrier-protein] desaturase, chloroplast precursor EC 1:14:19:2 Stearoyl-ACP desaturase: Os04t0379900-01	NA	NA	2972.24	2983.37	2765.05	3813.6	3571.26	3424.18
TraesCS2A02G281400	212.013	-0.739144	0.259767	-2.84541	0.00443547	0.0340788	2A	470235125	470246952	Ribosome biogenesis GTPase RsgA [Source:Ensembl/INTERPRO:IPR004881]	Os04g0381600	GTPase EngC family protein: Os04t0381600-00	NA	NA	306.833	303.577	185.537	170.552	145.853	159.726
TraesCS2A02G281600	255.637	-0.494266	0.153363	-3.22284	0.00126925	0.0128065	2A	470638838	470641593	Exocyst subunit Exo70 family protein [Source:UniProtKB/TrEMBL;Acc:A0A1D5TEI1]	Os04g0382200	Component of Exo70 exocyst complex, Response to the fungal effector, AVR-Pii, Pii-dependent resistance Os04t0382200-01	EXOCYST SUBUNIT EXO70 FAMILY PROTEIN F3	Committee on Gene Symbolization, Nomenclature and Linkage of the Rice Genetics Cooperative	312.607	279.163	305.674	211.399	214.374	210.608
TraesCS2A02G282800	357.514	-1.01647	0.25209	-4.0322	5.52578e-05	0.0010094	2A	474306659	474310414	Uncharacterised protein family UPF0250 [Source:Ensembl/INTERPRO:IPR007454]	Os04g0386500	Similar to OSIGBa0148P16:4 protein: Os04t0386500-01	NA	NA	436.14	620.202	378.611	275.98	217.931	216.22
TraesCS2A02G284100	96.6466	-1.84463	0.308344	-5.98236	2.19926e-09	2.22958e-07	2A	476218525	476222799	Nodulin-like [Source:Ensembl/INTERPRO:IPR010658]	Os04g0388700	Similar to OSIGBa0096P03:3 protein: Os04t0388700-01;Similar to OSIGBa0096P03:3 protein: Os04t0388700-02;Similar to OSIGBa0096P03:3 protein: Os04t0388700-03	NA	NA	128.809	168.773	155.212	40.8507	29.8976	56.3368
TraesCS2A02G284500	3626.24	0.391835	0.129596	3.0235	0.00249865	0.0218094	2A	477105634	477108902	Heavy metal-associated domain, HMA [Source:Ensembl/INTERPRO:IPR006121]	Os04g0390100	Heavy metal transport/detoxification protein domain containing protein: Os04t0390100-01	NA	NA	3105.01	3003.08	3302.38	4170.32	4450.8	3725.86
TraesCS2A02G285300	345.375	-1.03479	0.241224	-4.28974	1.78883e-05	0.000399463	2A	480648719	480650958	ACT domain [Source:Ensembl/INTERPRO:IPR002912]	Os04g0391500	Similar to ACR4: Os04t0391500-01;Similar to OSIGBa0145N07:1 protein: Os04t0391500-02	ACT DOMAIN REPEAT PROTEIN 6	Committee on Gene Symbolization, Nomenclature and Linkage of the Rice Genetics Cooperative	516.75	486.173	390.03	188.95	200.593	289.757
TraesCS2A02G286800	582.051	-0.697012	0.230118	-3.02893	0.00245419	0.0215138	2A	486493128	486505821	Poly A polymerase, head domain [Source:Ensembl/INTERPRO:IPR002646]	Os04g0395900	Polynucleotide adenylyltransferase region domain containing protein: Os04t0395900-01	NA	NA	819.184	825.826	515.817	455.491	452.13	423.861
TraesCS2A02G287200	107.798	-2.03362	0.384902	-5.28348	1.26754e-07	6.53109e-06	2A	489959933	489961147	Heavy metal-associated domain, HMA [Source:Ensembl/INTERPRO:IPR006121]	NA	NA	NA	NA	224.499	199.608	95.7359	51.0881	37.2543	38.6043
TraesCS2A02G287300	7419.1	-0.676276	0.21676	-3.11993	0.00180893	0.0169416	2A	489961926	489969143	ClpA/B family [Source:Ensembl/INTERPRO:IPR001270]	Os04g0397100	Similar to ClpC protease: Os04t0397100-01;Non-protein coding transcript: Os04t0397100-02	CLASS I CLP ATPASE C1	Committee on Gene Symbolization, Nomenclature and Linkage of the Rice Genetics Cooperative	10377.3	10128.2	6875.83	6251.89	5954.44	4926.88
TraesCS2A02G287600	147.507	-1.93366	0.433915	-4.45632	8.33799e-06	0.00021588	2A	490661905	490665530	Myb-like domain [Source:Ensembl/INTERPRO:IPR017877]	NA	NA	NA	NA	342.274	245.135	114.618	64.6251	75.1162	43.2769
TraesCS2A02G288100	1031.54	-0.76852	0.226704	-3.38997	0.000698992	0.0079405	2A	494955191	494960936	Aminoacyl-tRNA synthetase, class II (G/ P/ S/T) [Source:Ensembl/INTERPRO:IPR002314]	Os04g0398300	Similar to Glycyl-tRNA synthetase, mitochondrial precursor EC 6:1:1:14 Glycine--tRNA ligase GlyRS: Os04t0398300-01;Similar to H0209H04:1 protein: Os04t0398300-02	NA	NA	1561.63	1403.26	936.002	796.588	754.729	737.005
TraesCS2A02G288800	4085.67	-1.28234	0.315952	-4.05864	4.93584e-05	0.000918474	2A	496588464	496590281	NA	Os04g0400000	Similar to OSIGBa0113L04:2 protein: Os04t0400000-00	NA	NA	7449.09	6582.85	3340.4	2786.36	2318.58	2036.72
TraesCS2A02G290000	472.339	0.431686	0.15801	2.73201	0.00629491	0.0443895	2A	498840212	498841901	Zinc finger, RING/FYVE/PHD-type [Source:Ensembl/INTERPRO:IPR013083]	Os04g0403200	Zinc finger, RING-type domain containing protein: Os04t0403200-01	SKIP interacting protein 23, SKIPa-interacting protein 23, SKIPa-interacting protein 23	Integrated Rice Science Database	403.876	367.292	435.537	489.25	558.835	579.246
TraesCS2A02G290300	727.036	-1.0455	0.222702	-4.69462	2.67108e-06	8.44735e-05	2A	500524371	500531168	NAD(P)-binding domain [Source:Ensembl/INTERPRO:IPR016040]	Os04g0403500	NADP-binding domain containing protein: Os04t0403500-01;NADP-binding domain containing protein: Os04t0403500-02	NA	NA	1191.16	1024.33	724.059	491.24	476.21	455.216
TraesCS2A02G291000	612.911	-1.20683	0.302033	-3.99568	6.45094e-05	0.00114578	2A	501567192	501574976	Domain of unknown function DUF1624 [Source:Ensembl/INTERPRO:IPR012429]	Os04g0404900	Similar to H0502B11:6 protein: Os04t0404900-01	NA	NA	1144.89	861.932	559.416	452.442	334.762	324.02
TraesCS2A02G291100	651.366	-0.930512	0.224911	-4.13724	3.51505e-05	0.000700942	2A	501842796	501847464	ClpA/B family [Source:Ensembl/INTERPRO:IPR001270]	NA	NA	NA	NA	1034.74	902.223	627.37	463.632	450.57	429.667
TraesCS2A02G291200	1050.34	-0.501684	0.139002	-3.60918	0.000307163	0.00408512	2A	501849196	501853154	Sterile alpha motif domain [Source:Ensembl/INTERPRO:IPR001660]	Os04g0405100	Similar to H0502B11:8 protein: Os04t0405100-01	NA	NA	1281.35	1307.9	1105.39	815.174	883.877	908.34
TraesCS2A02G291500	337.207	-0.836913	0.197671	-4.23387	2.29705e-05	0.000492162	2A	502327203	502335796	Protein of unknown function DUF1350 [Source:Ensembl/INTERPRO:IPR010765]	Os04g0405600	Protein of unknown function DUF1350 family protein: Os04t0405600-01;Protein of unknown function DUF1350 family protein: Os04t0405600-02	NA	NA	510.983	419.304	367.345	256.367	217.392	251.849
TraesCS2A02G292000	739.66	-0.966436	0.199133	-4.85322	1.21475e-06	4.37319e-05	2A	502933616	502935332	Prephenate dehydratase [Source:Ensembl/INTERPRO:IPR001086]	NA	NA	NA	NA	1172.49	934.139	829.329	545.41	436.222	520.375
TraesCS2A02G292100	846.669	-0.661607	0.224061	-2.9528	0.00314909	0.026183	2A	503002941	503006603	Histidinol dehydrogenase, chloroplastic [Source:UniProtKB/TrEMBL;Acc:W5AVC9]	Os01g0232700	Similar to Histidinol dehydrogenase, chloroplast precursor EC 1:1:1:23 HDH: Splice isoform 2: Os01t0232700-01;Similar to Histidinol dehydrogenase: Os01t0232700-02	HDH	UniProtKB Gene Name	1192.73	1168.73	751.668	694.521	623.668	648.702
TraesCS2A02G292400	1356.36	0.761128	0.18306	4.15781	3.21312e-05	0.000651766	2A	503630725	503632743	Cytochrome P450 [Source:Ensembl/INTERPRO:IPR001128]	Os04g0407900	Similar to Cytochrom P450-like protein: Os04t0407900-01	NA	NA	832.247	1005.23	1180.34	1570.77	1698.58	1850.97
TraesCS2A02G292600	2725.61	-1.03888	0.297749	-3.48911	0.000484633	0.00591717	2A	504071152	504072570	Salt response protein [Source:UniProtKB/TrEMBL;Acc:V9I1L7]	Os04g0408600	Protein of unknown function DUF662 family protein: Os04t0408600-01	NA	NA	4869.33	3705.46	2425.49	2236.6	1587.96	1528.81
TraesCS2A02G292900	1133.36	-0.802747	0.24415	-3.28792	0.0010093	0.0106614	2A	504276022	504279341	Six-hairpin glycosidase superfamily [Source:Ensembl/INTERPRO:IPR008928]	Os04g0409900	Plant neutral invertase family protein: Os04t0409900-01	NEUTRAL/ALKALINE INVERTASE 4	Committee on Gene Symbolization, Nomenclature and Linkage of the Rice Genetics Cooperative	1827.71	1483.39	1012.19	863.151	775.471	838.27
TraesCS2A02G294600	33.8426	-1.72899	0.404123	-4.27838	1.88254e-05	0.000416695	2A	507084071	507084550	NA	Os04g0412100	Similar to H0717B12:8 protein: Os04t0412100-01	NA	NA	63.8158	54.1651	38.0389	16.3652	12.4635	18.2073
TraesCS2A02G294700	171.682	-1.4629	0.330855	-4.42157	9.79862e-06	0.000245468	2A	507387086	507390817	Glycoside hydrolase family 17 [Source:Ensembl/INTERPRO:IPR000490]	Os04g0412300	Similar to H0717B12:10 protein: Os04t0412300-01;Glycoside hydrolase, family 17 protein: Os04t0412300-02	NA	NA	341.652	242.082	172.237	117.428	77.3162	79.3785
TraesCS2A02G294800	78.2077	-1.21342	0.377954	-3.21049	0.00132509	0.013219	2A	507428256	507430239	Alpha carbonic anhydrase domain [Source:Ensembl/INTERPRO:IPR001148]	Os04g0412500	Similar to OSIGBa0134P10:2 protein: Os04t0412500-01	ALPHA-CARBONIC ANHYDRASE 2	Committee on Gene Symbolization, Nomenclature and Linkage of the Rice Genetics Cooperative	141.461	120.247	66.2007	57.44	36.2318	47.6663
TraesCS2A02G295200	158.115	-0.703591	0.235118	-2.9925	0.00276703	0.0236021	2A	507693093	507698211	ABC transporter-like [Source:Ensembl/INTERPRO:IPR003439]	Os04g0413000	Similar to OSIGBa0134P10:6 protein: Os04t0413000-00	ABC TRANSPORTER B FAMILY MEMBER 27	Committee on Gene Symbolization, Nomenclature and Linkage of the Rice Genetics Cooperative	202.647	223.979	161.881	121.541	137.132	101.507
TraesCS2A02G295500	510.51	-0.664709	0.215361	-3.08649	0.00202533	0.0185564	2A	508070498	508071767	NA	NA	NA	NA	NA	718.125	694.287	466.953	388.174	405.792	389.729
TraesCS2A02G296400	9769.48	-2.00665	0.413313	-4.85504	1.20364e-06	4.33987e-05	2A	510301526	510302671	Salt stress-responsive protein [Source:UniProtKB/TrEMBL;Acc:D2CFP5]	Os04g0414700	Photosystem I PsaO domain containing protein: Os04t0414700-01	NA	NA	24421	15335.6	7180.29	4905.85	3598.33	3175.82
TraesCS2A02G297100	256.989	-2.17565	0.350552	-6.20637	5.42226e-10	6.56233e-08	2A	511095229	511095609	Bifunctional inhibitor/plant lipid transfer protein/seed storage helical domain [Source:Ensembl/INTERPRO:IPR016140]	Os04g0415800	Similar to OSIGBa0092M08:2 protein: Os04t0415800-00	non-specific lipid transfer protein d6, lipid transfer protein d6, type D non-specific lipid transfer protein 6	Integrated Rice Science Database	390.464	387.741	483.326	105.491	49.2126	125.697
TraesCS2A02G297300	302.11	-0.818924	0.252803	-3.23938	0.00119789	0.0122235	2A	511115945	511116741	Domain of unknown function DUF1279 [Source:Ensembl/INTERPRO:IPR009688]	Os04g0416000	Protein of unknown function DUF1279 domain containing protein: Os04t0416000-01	NA	NA	369.604	482.161	304.849	259.674	214.458	181.916
TraesCS2A02G297500	7059.36	-1.09795	0.270126	-4.0646	4.81142e-05	0.000902513	2A	511474142	511477203	Alkyl hydroperoxide reductase subunit C/ Thiol specific antioxidant [Source:Ensembl/INTERPRO:IPR000866]	NA	NA	NA	NA	11290.3	11533.8	6045.69	4631.94	4609.01	4245.4
TraesCS2A02G300200	1028.18	-1.39588	0.277878	-5.02335	5.07791e-07	2.07074e-05	2A	515959001	515961447	Plastid lipid-associated protein/fibrillin conserved domain [Source:Ensembl/INTERPRO:IPR006843]	Os04g0422000	PAP fibrillin family protein: Os04t0422000-01;PAP fibrillin family protein: Os04t0422000-02;Similar to H0525E10:12 protein: Os04t0422000-03	NA	NA	1746.13	1769.7	954.799	641.519	553.985	502.967
TraesCS2A02G300300	20.9472	-1.46434	0.494248	-2.96277	0.00304881	0.0255223	2A	516024495	516026324	WAT1-related protein [Source:UniProtKB/TrEMBL;Acc:A0A1D5TG55]	Os04g0422600	Similar to H0525E10:16 protein: Os04t0422600-01	NA	NA	36.1953	19.1087	36.9383	13.2795	10.9473	9.21434
TraesCS2A02G300400	20.5402	-2.32838	0.66833	-3.48388	0.000494197	0.00600589	2A	516094070	516096652	Serine/threonine-protein kinase [Source:UniProtKB/TrEMBL;Acc:A0A1D5T995]	NA	NA	NA	NA	47.7587	32.905	21.7655	13.2761	2.91654	4.61907
TraesCS2A02G300500	30.0338	-1.39516	0.466751	-2.98909	0.00279808	0.0238127	2A	516098908	516099623	Phytocyanin domain [Source:Ensembl/INTERPRO:IPR003245]	Os04g0422200	Similar to H0525E10:13 protein: Os04t0422200-00	EARLY NODULIN LIKE PROTEIN 13	Committee on Gene Symbolization, Nomenclature and Linkage of the Rice Genetics Cooperative	57.9771	43.5431	29.4403	19.4244	19.7623	10.0557
TraesCS2A02G301400	258.776	-2.79835	0.347048	-8.06331	7.42537e-16	4.51665e-13	2A	516431605	516432518	ABA/WDS induced protein [Source:Ensembl/INTERPRO:IPR003496]	NA	NA	NA	NA	535.897	504.328	316.587	74.5883	39.4451	81.8083
TraesCS2A02G301500	1434.11	-1.39761	0.316082	-4.42166	9.79457e-06	0.000245468	2A	516531802	516533056	ABA/WDS induced protein [Source:Ensembl/INTERPRO:IPR003496]	Os04g0423400	Similar to OSIGBa0076I14:3 protein: Os04t0423400-01;Similar to OSIGBa0076I14:3 protein: Os04t0423400-02	Abiotic Stress Responsive 2, ABA-, stress and ripening-induced protein 4	Integrated Rice Science Database	2607.83	2361.09	1268.55	982.76	755.577	628.841
TraesCS2A02G302300	686.771	-1.28194	0.334066	-3.8374	0.000124345	0.00196755	2A	517910695	517915033	Cellulose synthase [Source:Ensembl/INTERPRO:IPR005150]	Os04g0429600	Putative cellulose synthase-like protein H3: Os04t0429600-00	CELLULOSE SYNTHASE LIKE H3	Committee on Gene Symbolization, Nomenclature and Linkage of the Rice Genetics Cooperative	1403.18	839.948	677.252	354.079	320.481	525.684
TraesCS2A02G302700	79.5207	-1.49706	0.527398	-2.83857	0.00453167	0.0346048	2A	519529115	519532083	Phosphatidylinositol-specific phospholipase C, X domain [Source:Ensembl/INTERPRO:IPR000909]	Os04g0430200	PLC-like phosphodiesterase, TIM beta/alpha-barrel domain domain containing protein: Os04t0430200-01;Similar to phospholipase C: Os04t0430200-02	NA	NA	202.545	104.235	45.942	38.7858	34.8428	50.7736
[truncated: 5,771 more rows]

## Sheet: Table S1(c)
Table S1(c). Gene ontology analysis of DEGs between awnletted and awn RNA pools in BSR-seq
[truncated: 560 more rows]
