# Supplementary material for: Dominant inhibition of awn development by a putative zinc‐finger transcriptional repressor expressed at the B1 locus in wheat
Source: New Phytol. 2019 Oct 10;225(1):340–55. doi: 10.1111/nph.16154 (PMC6916588; doi:10.1111/nph.16154)
Supplement: Supplementary file 3 — Table S2 Phenotypes of B1 overexpression plants. [file NPH-225-340-s003.xlsx]

## Sheet: Info
New Phytologist Supporting Information
Article title: Dominant Inhibition of Awn Development by a Putative Zinc-Finger Transcriptional Repressor Expressed at the B1 Locus in Wheat
Authors: Daiqing Huang, Qian Zheng, Tancey Melchkart, Yasmina Bekkaoui, David JF Konkin, Sateesh Kagale, Martial Martucci, Frank M You, Martha Clarke, Nikolai M Adamski, Catherine Chinoy, Andrew Steed, Curt A McCartney, Adrian J Cutler, Paul Nicholson and J Allan Feurtado
Article Acceptance Date: 16 August 2019
Table S2. Phenotypes of B1 overexpression plants.
Table S2(a). (Excel Tab1): B1 overexpression transgenic T0 plant lines
Table S2(b). (Excel Tab2): B1 overexpression transgenic Strongfield line 7888 T1 generation
Table S2(c). (Excel Tab3): B1 overexpression transgenic Bobwhite line 7933 T1 generation
Table S2(a) legend:
Bobwhite_T0_RNA_seq
Strongfield_T0_RNA_seq
Heads_Sampled

## Sheet: Table S2(a)
Table S2(a). B1 overexpression transgenic T0 plant lines
Event	Plant No.	Construct	Method	Sel. Mkr	Species/cultivar	Awn Phenotype (length)	height (2018-07-23)	Grains Harvested	Shoot No. In Expt.	Planting Date
CWA060	7859	B1-5D	Biolisitcs	BAR/L-PPT Res.	T. turgidum cv Strongfield	long	NA	NA	L-PPT res.	2017-09-20	Bobwhite_T0_RNA_seq
CWA060	7888	B1-5D	Biolisitcs	BAR/L-PPT Res.	T. turgidum cv Strongfield	very short	NA	NA	L-PPT res.	2017-12-13	Strongfield_T0_RNA_seq
CWA082	7932	B1-5D	Biolisitcs	BAR/L-PPT Res.	T.aesitvum cv Bobwhite	medium	NA	NA	L-PPT res.	2018-01-10	Heads_Sampled
CWA082	7933	B1-5D	Biolisitcs	BAR/L-PPT Res.	T.aesitvum cv Bobwhite	short	NA	NA	L-PPT res.	2018-01-10
CWA082	7934	B1-5D	Biolisitcs	BAR/L-PPT Res.	T.aesitvum cv Bobwhite	NA(dead)	NA	NA	L-PPT res.	2018-01-10
CWA097	8054	B1-5D	Biolisitcs	BAR/L-PPT Res.	T.aesitvum cv Bobwhite	short	34	36	L-PPT res.	23/05/2018
CWA097	8055	B1-5D	Biolisitcs	BAR/L-PPT Res.	T.aesitvum cv Bobwhite	short	66	635	L-PPT res.	23/05/2018
CWA097	8056	B1-5D	Biolisitcs	BAR/L-PPT Res.	T.aesitvum cv Bobwhite	short	27	11	L-PPT res.	23/05/2018
CWA097	8057	B1-5D	Biolisitcs	BAR/L-PPT Res.	T.aesitvum cv Bobwhite	long	54	278	L-PPT res.	23/05/2018
CWA097	8058	B1-5D	Biolisitcs	BAR/L-PPT Res.	T.aesitvum cv Bobwhite	very short	19	0	L-PPT res.	23/05/2018
CWA097	8059	B1-5D	Biolisitcs	BAR/L-PPT Res.	T.aesitvum cv Bobwhite	Short, long (chimeric)	49	0	L-PPT res.	23/05/2018
CWA097	8060	B1-5D	Biolisitcs	BAR/L-PPT Res.	T.aesitvum cv Bobwhite	short	52	101	L-PPT res.	23/05/2018
CWA097	8061	B1-5D	Biolisitcs	BAR/L-PPT Res.	T.aesitvum cv Bobwhite	short	41	49	L-PPT res.	23/05/2018
CWA097	8062	B1-5D	Biolisitcs	BAR/L-PPT Res.	T.aesitvum cv Bobwhite	short, medium	48	320	L-PPT res.	23/05/2018
CWA097	8063	B1-5D	Biolisitcs	BAR/L-PPT Res.	T.aesitvum cv Bobwhite	long	47	280	L-PPT res.	23/05/2018
CWA097	8064	B1-5D	Biolisitcs	BAR/L-PPT Res.	T.aesitvum cv Bobwhite	medium	40	221	L-PPT res.	23/05/2018
CWA097	8065	B1-5D	Biolisitcs	BAR/L-PPT Res.	T.aesitvum cv Bobwhite	short, long (chimeric)	56	140	L-PPT res.	23/05/2018
CWA097	8066	B1-5D	Biolisitcs	BAR/L-PPT Res.	T.aesitvum cv Bobwhite	short	41	4	L-PPT res.	23/05/2018
CWA097	8067	B1-5D	Biolisitcs	BAR/L-PPT Res.	T.aesitvum cv Bobwhite	short, medium	41	4	L-PPT res.	23/05/2018
CWA097	8068	B1-5D	Biolisitcs	BAR/L-PPT Res.	T.aesitvum cv Bobwhite	short	54	311	L-PPT res.	23/05/2018
CWA097	8069	B1-5D	Biolisitcs	BAR/L-PPT Res.	T.aesitvum cv Bobwhite	short	38	30	L-PPT res.	23/05/2018
CWA097	8070	B1-5D	Biolisitcs	BAR/L-PPT Res.	T.aesitvum cv Bobwhite	long	65	417	L-PPT res.	23/05/2018
CWA097	8071	B1-5D	Biolisitcs	BAR/L-PPT Res.	T.aesitvum cv Bobwhite	very short	27	0	L-PPT res.	23/05/2018
CWA097	8072	B1-5D	Biolisitcs	BAR/L-PPT Res.	T.aesitvum cv Bobwhite	long	52	326	L-PPT res.	23/05/2018
CWA097	8073	B1-5D	Biolisitcs	BAR/L-PPT Res.	T.aesitvum cv Bobwhite	medium, long	49	403	L-PPT res.	23/05/2018
CWA097	8074	B1-5D	Biolisitcs	BAR/L-PPT Res.	T.aesitvum cv Bobwhite	long	40	258	L-PPT res.	23/05/2018
CWA097	8075	B1-5D	Biolisitcs	BAR/L-PPT Res.	T.aesitvum cv Bobwhite	very short	28	0	L-PPT res.	23/05/2018
CWA097	8076	B1-5D	Biolisitcs	BAR/L-PPT Res.	T.aesitvum cv Bobwhite	medium, long	45	157	L-PPT res.	23/05/2018
CWA094	8077	B1-5D	Biolisitcs	BAR/L-PPT Res.	T. turgidum cv Strongfield	long	81	239	L-PPT res.	23/05/2018
CWA094	8078	B1-5D	Biolisitcs	BAR/L-PPT Res.	T. turgidum cv Strongfield	medium	66	162	L-PPT res.	23/05/2018
CWA094	8079	B1-5D	Biolisitcs	BAR/L-PPT Res.	T. turgidum cv Strongfield	short	47	0	L-PPT res.	23/05/2018
CWA094	8080	B1-5D	Biolisitcs	BAR/L-PPT Res.	T. turgidum cv Strongfield	short, medium	63	119	L-PPT res.	23/05/2018
CWA094	8081	B1-5D	Biolisitcs	BAR/L-PPT Res.	T. turgidum cv Strongfield	short	71	151	L-PPT res.	23/05/2018
CWA094	8082	B1-5D	Biolisitcs	BAR/L-PPT Res.	T. turgidum cv Strongfield	very short	60	14	L-PPT res.	23/05/2018
CWA094	8083	B1-5D	Biolisitcs	BAR/L-PPT Res.	T. turgidum cv Strongfield	short	62	73	L-PPT res.	23/05/2018
CWA094	8084	B1-5D	Biolisitcs	BAR/L-PPT Res.	T. turgidum cv Strongfield	long	83	301	L-PPT res.	23/05/2018
CWA094	8085	B1-5D	Biolisitcs	BAR/L-PPT Res.	T. turgidum cv Strongfield	short	56	15	L-PPT res.	23/05/2018
CWA094	8086	B1-5D	Biolisitcs	BAR/L-PPT Res.	T. turgidum cv Strongfield	short	38	0	L-PPT res.	23/05/2018
CWA094	8087	B1-5D	Biolisitcs	BAR/L-PPT Res.	T. turgidum cv Strongfield	short, medium	74	524	L-PPT res.	23/05/2018
CWA094	8088	B1-5D	Biolisitcs	BAR/L-PPT Res.	T. turgidum cv Strongfield	short	71	0	L-PPT res.	23/05/2018
CWA097	8154	B1-5D	Biolisitcs	BAR/L-PPT Res.	T.aesitvum cv Bobwhite	very short, medium	39	55	L-PPT res.	15/06/2018
CWA097	8155	B1-5D	Biolisitcs	BAR/L-PPT Res.	T.aesitvum cv Bobwhite	short	44	445	L-PPT res.	15/06/2018
CWA097	8156	B1-5D	Biolisitcs	BAR/L-PPT Res.	T.aesitvum cv Bobwhite	long	52	295	L-PPT res.	15/06/2018
CWA097	8157	B1-5D	Biolisitcs	BAR/L-PPT Res.	T.aesitvum cv Bobwhite	long	54	312	L-PPT res.	15/06/2018
CWA097	8158	B1-5D	Biolisitcs	BAR/L-PPT Res.	T.aesitvum cv Bobwhite	short	35	288	L-PPT res.	15/06/2018
CWA097	8159	B1-5D	Biolisitcs	BAR/L-PPT Res.	T.aesitvum cv Bobwhite	very short	NA	NA	L-PPT res.	15/06/2018
CWA097	8160	B1-5D	Biolisitcs	BAR/L-PPT Res.	T.aesitvum cv Bobwhite	short	34	190	L-PPT res.	15/06/2018
CWA097	8161	B1-5D	Biolisitcs	BAR/L-PPT Res.	T.aesitvum cv Bobwhite	short	56	459	L-PPT res.	15/06/2018
CWA094	8162	B1-5D	Biolisitcs	BAR/L-PPT Res.	T. turgidum cv Strongfield	long	71	220	L-PPT res.	15/06/2018
CWA094	8163	B1-5D	Biolisitcs	BAR/L-PPT Res.	T. turgidum cv Strongfield	long	88	349	L-PPT res.	15/06/2018
CWA094	8164	B1-5D	Biolisitcs	BAR/L-PPT Res.	T. turgidum cv Strongfield	short	61	0	L-PPT res.	15/06/2018
CWA094	8165	B1-5D	Biolisitcs	BAR/L-PPT Res.	T. turgidum cv Strongfield	very short	42	7	L-PPT res.	15/06/2018
CWA094	8166	B1-5D	Biolisitcs	BAR/L-PPT Res.	T. turgidum cv Strongfield	medium	64	668	L-PPT res.	15/06/2018
CWA094	8167	B1-5D	Biolisitcs	BAR/L-PPT Res.	T. turgidum cv Strongfield	medium	77	403	L-PPT res.	15/06/2018
CWA094	8168	B1-5D	Biolisitcs	BAR/L-PPT Res.	T. turgidum cv Strongfield	long	69	NA	L-PPT res.	15/06/2018
CWA094	8169	B1-5D	Biolisitcs	BAR/L-PPT Res.	T. turgidum cv Strongfield	long	85	499	L-PPT res.	15/06/2018
CWA094	8170	B1-5D	Biolisitcs	BAR/L-PPT Res.	T. turgidum cv Strongfield	short	60	0	L-PPT res.	15/06/2018
CWA094	8171	B1-5D	Biolisitcs	BAR/L-PPT Res.	T. turgidum cv Strongfield	mediun	60	446	L-PPT res.	15/06/2018
CWA094	8172	B1-5D	Biolisitcs	BAR/L-PPT Res.	T. turgidum cv Strongfield	short, medium	54	345	L-PPT res.	15/06/2018
CWA094	8173	B1-5D	Biolisitcs	BAR/L-PPT Res.	T. turgidum cv Strongfield	short	63	23	L-PPT res.	15/06/2018
CWA094	8174	B1-5D	Biolisitcs	BAR/L-PPT Res.	T. turgidum cv Strongfield	long	70	0	L-PPT res.	15/06/2018
CWA094	8175	B1-5D	Biolisitcs	BAR/L-PPT Res.	T. turgidum cv Strongfield	short, medium	52	58	L-PPT res.	15/06/2018
CWA094	8176	B1-5D	Biolisitcs	BAR/L-PPT Res.	T. turgidum cv Strongfield	short	55	0	L-PPT res.	15/06/2018
CWA094	8177	B1-5D	Biolisitcs	BAR/L-PPT Res.	T. turgidum cv Strongfield	long	89	497	L-PPT res.	15/06/2018
CWA094	8178	B1-5D	Biolisitcs	BAR/L-PPT Res.	T. turgidum cv Strongfield	long	81	14	L-PPT res.	15/06/2018
CWA094	8179	B1-5D	Biolisitcs	BAR/L-PPT Res.	T. turgidum cv Strongfield	short	46	28	L-PPT res.	15/06/2018
CWA094	8180	B1-5D	Biolisitcs	BAR/L-PPT Res.	T. turgidum cv Strongfield	Short, long (chimeric)	84	454	L-PPT res.	15/06/2018

## Sheet: Table S2(b)
Table S2(b). B1 overexpression transgenic Strongfield line 7888 T1 generation
Plant ID	Awn phenotype	Height	Sampled
7888-1	awned	80	yes
7888-2	awnletted	46
7888-3	awnletted	48	yes
7888-4	awned	78	yes
7888-5	awnletted	46	yes
7888-6	awned	72	yes
7888-7	awnletted	48
7888-8	awnletted	49
Note: no grain produced from T1 awnletted plants

## Sheet: Table S2(c)
Table S2(c). B1 overexpression transgenic Bobwhite line 7933 T1 generation
Plant ID	Awn phenotype	Height	Sampled
7933-1	awned	55
7933-2	awned	62
7933-3	awned	51
7933-4	awned	64
7933-5	awned	58
7933-6	short awn/awnletted	39
7933-7	short awn/awnletted	48
7933-8	short awn/awnletted	35
7933-9	short awn/awnletted	42
7933-10	short awn/awnletted	39
7933-11	short awn/awnletted	49
7933-12	short awn/awnletted	45
7933-13	short awn/awnletted	48
7933-14	short awn/awnletted	42
7933-15	awned	46
7933-16	awned	40
7933-17	short awn/awnletted	46
7933-18	awned	48
7933-19	short awn/awnletted	42
7933-20	awned	60
7933-21	short awn/awnletted	47
7933-22	short awn/awnletted	50
7933-23	awned	62
7933-24	short awn/awnletted	47
7933-25	short awn/awnletted	48
7933-26	short awn/awnletted	44
7933-27	short awn/awnletted	51
7933-28	awned	60
7933-29	short awn/awnletted	52
7933-30	awned	53
7933-31	awned	62
7933-32	short awn/awnletted	35
7933-33	short awn/awnletted	47
7933-34	short awn/awnletted	47
7933-35	awned	64
7933-36	short awn/awnletted	46
7933-37	awned	60
7933-38	short awn/awnletted	40
7933-39	awned	57
7933-40	short awn/awnletted	48
7933-41	short awn/awnletted	45
7933-42	short awn/awnletted	44	sample5
7933-43	awned	57	sample3
7933-44	awned	56	sample1
7933-45	awned	64
7933-46	awned	75	sample4
7933-47	short awn/awnletted	45	sample2
7933-48	short awn/awnletted	46
7933-49	short awn/awnletted	46
