# Supplementary material for: Dominant inhibition of awn development by a putative zinc‐finger transcriptional repressor expressed at the B1 locus in wheat
Source: New Phytol. 2019 Oct 10;225(1):340–55. doi: 10.1111/nph.16154 (PMC6916588; doi:10.1111/nph.16154)
Supplement: Supplementary file 4 — Table S3 Differentially expressed genes in B1 overexpression plants. [file NPH-225-340-s004.xlsx]

## Sheet: Info
New Phytologist Supporting Information
Article title: Dominant Inhibition of Awn Development by a Putative Zinc-Finger Transcriptional Repressor Expressed at the B1 Locus in Wheat
Authors: Daiqing Huang, Qian Zheng, Tancey Melchkart, Yasmina Bekkaoui, David JF Konkin, Sateesh Kagale, Martial Martucci, Frank M You, Martha Clarke, Nikolai M Adamski, Catherine Chinoy, Andrew Steed, Curt A McCartney, Adrian J Cutler, Paul Nicholson and J Allan Feurtado
Article Acceptance Date: 16 August 2019
Table S3. Differentially expressed genes in B1 overexpression plants.
Table S3(a). (Excel Tab1): Differentially expressed genes between B1 overexpression T1 awned and awnletted of 7988 line in ST background
Table S3(b). (Excel Tab2): Differentially expressed genes between B1 overexpression T0 awnletted lines 8080 / 8175 and non-transgenic wildtype ST plants
Table S3(c). (Excel Tab3): Differentially expressed genes between B1 overexpression T1 (7933-1,-3,-4) and T0 (8059, 8060, 8158) awnletted lines and awned lines (7933-2,-5) and Bobwhite wildtype
Table S3(d). (Excel Tab4): Commonly down-regulated genes between B1 overexpression experiments
Table S3(e). (Excel Tab5): Commonly up-regulated genes between B1 overexpression experiments
NA= Data Not Available
ST.T1 = Strongfield T1 experiment, Table S3.1
ST.TO = Strongfield T0 experiment, Table S3.2
BW.OE = Bobwhite experiment, Table S3.3

## Sheet: Table S3(a)
Table S3(a). Differentially expressed genes between B1 overexpression T1 awned and awnletted of 7988 line in ST background
GeneID	baseMean	log2FoldChange	lfcSE	stat	pvalue	padj	CHR	CHRLOC	CHRLOCEND	DESCRIPTION	ORYZA	TAIR	RICE.DESCRIPT	RICE.NAME	RICE.SOURCE	AT.DESCRIPT	AT.NAME	AT.SOURCE	T1_7888_1 (awn)	T1_7888_3 (awnletted)	T1_7888_4 (awned)	T1_7888_5 (awnletted)	T1_7888_6 (awned)
TraesCS1A02G050600	73.2357	1.49201	0.408952	3.64837	0.000263911	0.0225312	1A	32291317	32292106	Defensin [Source:UniProtKB/TrEMBL;Acc:W4ZVB1]	NA	NA	NA	NA	NA	NA	NA	NA	49.3721	137.349	47.9744	101.444	30.039
TraesCS1A02G050800	84.7733	1.99509	0.564488	3.53435	0.000408787	0.0302866	1A	32451297	32452090	Knottin, scorpion toxin-like [Source:Ensembl/INTERPRO:IPR003614]	NA	NA	NA	NA	NA	NA	NA	NA	41.4332	160.087	65.4357	147.525	9.3862
TraesCS1A02G056400	33.074	2.54249	0.725566	3.50415	0.000458074	0.0328871	1A	36769724	36770407	NA	NA	NA	NA	NA	NA	NA	NA	NA	9.70395	100.44	20.671	30.7961	3.75923
TraesCS1A02G061200	97.7061	1.94831	0.458842	4.24613	2.17493e-05	0.00331132	1A	41906108	41906887	NA	NA	NA	NA	NA	NA	NA	NA	NA	51.1569	216.114	64.2341	135.419	21.6062
TraesCS1A02G061400	19.9782	4.8828	0.898591	5.43384	5.51555e-08	2.79571e-05	1A	41919073	41919883	NA	Os05g0517400	NA	Conserved hypothetical protein: Os05t0517400-01	NA	NA	NA	NA	NA	1.76364	52.9706	2.17891	42.0387	0.939088
TraesCS1A02G077700	165.388	1.59905	0.329381	4.85473	1.2055e-06	0.000336277	1A	60537167	60540748	Peroxidase [Source:UniProtKB/TrEMBL;Acc:W4ZWP5]	Os05g0134400	NA	Haem peroxidase, plant/fungal/bacterial family protein: Os05t0134400-01;Similar to peroxidase 1: Os05t0134400-02	class III peroxidase 65	Integrated Rice Science Database	NA	NA	NA	71.9951	226.672	108.581	325.909	93.7843
TraesCS1A02G094700	84.5765	2.51006	0.449125	5.58878	2.28669e-08	1.33865e-05	1A	90106135	90110560	Fungal lipase-like domain [Source:Ensembl/INTERPRO:IPR002921]	Os05g0153300	NA	Lipase, class 3 domain containing protein: Os05t0153300-00	NA	NA	NA	NA	NA	28.0825	123.677	42.5094	210.476	18.1373
TraesCS1A02G122800	15.0604	-3.92934	1.09083	-3.60217	0.000315576	0.0252243	1A	139637058	139641051	Hexokinase [Source:Ensembl/INTERPRO:IPR001312]	Os05g0187100	AT2G19860	Similar to Hexokinase: Os05t0187100-01;Cytosolic hexokinase, Sugar signaling and metabolism Os05t0187100-02	HEXOKINASE-7	Committee on Gene Symbolization, Nomenclature and Linkage of the Rice Genetics Cooperative	Phosphotransferase [Source:UniProtKB/TrEMBL;Acc:A0A178VX81]	HXK2	UniProtKB Gene Name	17.6036	1.08447	33.9699	2.04181	20.6024
TraesCS1A02G150900	750.214	-1.31431	0.280572	-4.68442	2.80759e-06	0.00068644	1A	258870778	258881439	Fatty acid hydroxylase [Source:Ensembl/INTERPRO:IPR006694]	Os10g0471100	AT2G37700	Protein with high similarity to proteins involved in wax production, Cuticular wax biosynthesis Os10t0471100-01;Similar to CER1: Os10t0471100-02	WAX-DEFICIENT ANTHER 1	Committee on Gene Symbolization, Nomenclature and Linkage of the Rice Genetics Cooperative	Fatty acid hydroxylase superfamily [Source:TAIR;Acc:AT2G37700]	NA	NA	821.685	452.591	862.613	340.613	1273.57
TraesCS1A02G157900	114.54	-1.50862	0.38398	-3.9289	8.53353e-05	0.00969092	1A	280602664	280604294	Senescence regulator S40 [Source:Ensembl/INTERPRO:IPR007608]	Os10g0481000	NA	Hypothetical conserved gene: Os10t0481000-00	NA	NA	NA	NA	NA	103.841	59.6648	184.205	48.9825	176.004
TraesCS1A02G183000	183.905	-1.25816	0.297182	-4.23365	2.29934e-05	0.00347701	1A	331318066	331323293	Trehalase [Source:UniProtKB/TrEMBL;Acc:A0A1D5RZT1]	Os10g0521000	AT4G24040	Similar to TRE1 protein Fragment: Os10t0521000-01	TREHALASE 1	Committee on Gene Symbolization, Nomenclature and Linkage of the Rice Genetics Cooperative	Trehalase [Source:UniProtKB/Swiss-Prot;Acc:Q9SU50]	TRE1	UniProtKB Gene Name	241.031	110.721	265.655	89.7263	212.39
TraesCS1A02G194200	58.3177	-2.49425	0.550843	-4.52806	5.9529e-06	0.00117822	1A	351474705	351476085	Tetratricopeptide-like helical domain superfamily [Source:Ensembl/INTERPRO:IPR011990]	Os10g0576600	AT4G17940	Tetratricopeptide-like helical domain containing protein: Os10t0576600-01;Hypothetical conserved gene: Os10t0576600-02	NA	NA	Tetratricopeptide repeat (TPR)-like superfamily protein [Source:UniProtKB/TrEMBL;Acc:Q0WUZ1]	NA	NA	53.6968	22.7696	109.543	8.16921	97.4101
TraesCS1A02G203900	158.344	1.51929	0.408001	3.72374	0.000196296	0.0182525	1A	365617809	365619048	Glutathione S-transferase, N-terminal [Source:Ensembl/INTERPRO:IPR004045]	Os10g0543800	NA	Similar to Glutathione S-transferase GST 11 EC 2:5:1:18: Os10t0543800-00	PHLOEM PROTEIN 31	Committee on Gene Symbolization, Nomenclature and Linkage of the Rice Genetics Cooperative	NA	NA	NA	95.0877	166.925	118.237	352.443	59.0254
TraesCS1A02G212600	1070.43	0.927039	0.265762	3.48823	0.000486231	0.0339659	1A	375467613	375469315	Expansin EXPB2 [Source:UniProtKB/TrEMBL;Acc:Q6QFA2]	Os10g0556100	NA	Similar to beta-expansin EXPB4: Os10t0556100-01;Similar to beta-expansin EXPB4: Os10t0556100-02;Similar to Expansin-B4: Os10t0556100-03	BETA-EXPANSIN 4	Committee on Gene Symbolization, Nomenclature and Linkage of the Rice Genetics Cooperative	NA	NA	NA	809.637	1118.49	751.674	1873.34	799.037
TraesCS1A02G228800	594.751	0.933033	0.264995	3.52095	0.000430011	0.0313561	1A	400960825	400962361	Histone H3/CENP-A [Source:Ensembl/INTERPRO:IPR000164]	Os04g0450800	NA	Similar to Histone H3: Os04t0450800-01;Similar to Histone H3: Os04t0450800-02	Histone H3.2A, H3.2-type H3 protein A	Integrated Rice Science Database	NA	NA	NA	516.208	697.943	374.401	967.773	417.432
TraesCS1A02G239000	445.329	-0.866396	0.259298	-3.34131	0.00083385	0.0488143	1A	426299171	426304342	NA	NA	NA	NA	NA	NA	NA	NA	NA	446.119	276.675	564.855	319.335	619.661
TraesCS1A02G251400	168.001	1.09478	0.324428	3.37448	0.000739557	0.0446138	1A	442800491	442808502	Oxoglutarate/iron-dependent dioxygenase [Source:Ensembl/INTERPRO:IPR005123]	NA	AT2G48080	NA	NA	NA	Oxidoreductase, 2OG-Fe(II) oxygenase family protein [Source:UniProtKB/TrEMBL;Acc:F4IN63]	NA	NA	123.023	194.186	127.212	299.058	96.5289
TraesCS1A02G265300	74.9764	2.39321	0.455942	5.24895	1.52972e-07	6.48114e-05	1A	460967358	460968123	Proteinase inhibitor I12, Bowman-Birk [Source:Ensembl/INTERPRO:IPR000877]	NA	NA	NA	NA	NA	NA	NA	NA	17.636	135.135	44.6713	155.842	21.5982
TraesCS1A02G265500	31.8756	4.83917	0.858268	5.63829	1.71745e-08	1.04977e-05	1A	461047826	461048232	Proteinase inhibitor I12, Bowman-Birk [Source:Ensembl/INTERPRO:IPR000877]	NA	NA	NA	NA	NA	NA	NA	NA	0.889875	33.1689	6.42517	117.954	0.939578
TraesCS1A02G293200	192.354	-1.03443	0.307372	-3.36539	0.000764345	0.0456454	1A	488235811	488239201	NA	Os05g0467400	NA	Domain of unknown function DUF1618 domain containing protein: Os05t0467400-01	NA	NA	NA	NA	NA	256.951	132.357	194.1	104.078	274.285
TraesCS1A02G294900	219.81	-1.09402	0.308164	-3.55014	0.000385026	0.0289913	1A	490018586	490021155	Domain of unknown function DUF1618 [Source:Ensembl/INTERPRO:IPR011676]	Os05g0468400	NA	Domain of unknown function DUF1618 domain containing protein: Os05t0468400-01	NA	NA	NA	NA	NA	305.367	129.09	206.126	132.665	325.801
TraesCS1A02G308900	1171.5	-1.0164	0.254168	-3.99893	6.36304e-05	0.00777863	1A	499794933	499798461	Association with the SNF1 complex (ASC) domain [Source:Ensembl/INTERPRO:IPR006828]	Os05g0491200	AT5G21170	Similar to SNF1 kinase complex anchoring protein Fragment: Os05t0491200-01;Similar to SNF1 kinase complex anchoring protein Fragment: Os05t0491200-02	b-subunit of SnRK1, beta-subunit of SnRK1	Integrated Rice Science Database	5'-AMP-activated protein kinase beta-2 subunit protein [Source:UniProtKB/TrEMBL;Acc:Q2V357]	AKINBETA1	TAIR Gene Name	1201.3	729.989	1852.58	721.591	1352.02
TraesCS1A02G325500	30.0344	3.35007	0.636009	5.26733	1.38419e-07	5.99295e-05	1A	516375691	516378593	Jacalin-like lectin domain [Source:Ensembl/INTERPRO:IPR001229]	Os05g0508400	NA	Mannose-binding lectin domain containing protein: Os05t0508400-01	NA	NA	NA	NA	NA	8.79771	56.4358	7.68169	74.4496	2.80739
TraesCS1A02G328000	169.486	-1.82994	0.327806	-5.58238	2.37253e-08	1.35085e-05	1A	517377219	517382632	Poly [ADP-ribose] polymerase [Source:UniProtKB/TrEMBL;Acc:A0A096UJY5]	Os02g0530600	AT5G22470	PolyADP-ribose polymerase, regulatory region domain containing protein: Os02t0530600-01;Similar to Poly: Os02t0530600-02	endosperm-specific gene 38, poly(ADP-ribose) polymerase 3	Integrated Rice Science Database	NAD+ ADP-ribosyltransferases;NAD+ ADP-ribosyltransferases [Source:TAIR;Acc:AT5G22470]	NA	NA	201.42	72.7436	217.44	61.1599	294.668
TraesCS1A02G336300	275.808	-1.36462	0.261913	-5.21021	1.88626e-07	7.57279e-05	1A	522980026	522982149	NA	NA	NA	NA	NA	NA	NA	NA	NA	343.56	132.115	362.822	151.393	389.151
TraesCS1A02G336900	176.21	-1.33762	0.296803	-4.50676	6.58243e-06	0.00127847	1A	525136337	525138203	NA	NA	NA	NA	NA	NA	NA	NA	NA	236.006	86.6853	256.02	97.0929	205.248
TraesCS1A02G338200	706.197	-0.877896	0.22669	-3.87267	0.000107651	0.0116218	1A	527950264	527955845	Glycosyl transferase, family 20 [Source:Ensembl/INTERPRO:IPR001830]	Os05g0517200	AT1G06410	HAD-superfamily hydrolase subfamily IIB protein: Os05t0517200-01	TREHALOSE-6-PHOSPHATE SYNTHASE 6	Committee on Gene Symbolization, Nomenclature and Linkage of the Rice Genetics Cooperative	TPS7 [Source:UniProtKB/TrEMBL;Acc:A0A178WH64]	TPS7	UniProtKB Gene Name	839.921	471.264	787.583	468.814	963.403
TraesCS1A02G340100	89.4158	-1.30496	0.377859	-3.45356	0.000553232	0.0370425	1A	530257082	530260545	ClpA/B family [Source:Ensembl/INTERPRO:IPR001270]	Os05g0519700	AT4G14670	Heat shock protein, Long-term acquired thermotolerance Os05t0519700-01;Heat shock protein 101: Os05t0519700-02;Similar to Heat shock protein 101: Os05t0519700-03	HEAT SHOCK PROTEIN 101	Committee on Gene Symbolization, Nomenclature and Linkage of the Rice Genetics Cooperative	Putative chaperone protein ClpB2, chloroplastic [Source:UniProtKB/Swiss-Prot;Acc:F4JVJ1]	CLPB2	UniProtKB Gene Name	127.537	56.4578	99.9348	38.7345	124.415
TraesCS1A02G362500	131.538	1.99642	0.410028	4.86897	1.12179e-06	0.000318042	1A	543067389	543069334	Cytokinin riboside 5'-monophosphate phosphoribohydrolase [Source:UniProtKB/TrEMBL;Acc:W4ZLN3]	Os05g0541200	AT5G11950	Similar to Lysine decarboxylase-like protein: Os05t0541200-01	LONELY GUY LIKE PHOSPHORIBOHYDROLASE 7	Committee on Gene Symbolization, Nomenclature and Linkage of the Rice Genetics Cooperative	Cytokinin riboside 5'-monophosphate phosphoribohydrolase [Source:UniProtKB/TrEMBL;Acc:A0A178UJ28]	LOG8	UniProtKB Gene Name	66.9353	257.831	83.116	219.809	29.9966
TraesCS1A02G369600	1460.37	1.34091	0.320423	4.18482	2.8539e-05	0.00414754	1A	547298439	547304124	Methyltransferase type 11 [Source:Ensembl/INTERPRO:IPR013216]	Os05g0548900	AT1G48600	Similar to Phosphoethanolamine methyltransferase: Os05t0548900-01	Phosphoethanolamine N-Methyltransferase 2	Integrated Rice Science Database	PMEAMT [Source:UniProtKB/TrEMBL;Acc:A0A178WLJ9]	NMT2	UniProtKB Gene Name	977.16	1695.19	1137.12	2890.37	601.981
TraesCS1A02G381500	54.2681	1.48493	0.432551	3.43297	0.000597013	0.0390776	1A	552162788	552168044	Phosphatidyl serine synthase [Source:Ensembl/INTERPRO:IPR004277]	Os05g0554400	NA	Phosphatidyl serine synthase family protein: Os05t0554400-01;Similar to Phosphatidylserine synthase 2: Os05t0554400-02	SHORTENED UPPERMOST INTERNODE 2	Committee on Gene Symbolization, Nomenclature and Linkage of the Rice Genetics Cooperative	NA	NA	NA	25.5144	83.5626	39.5007	92.8155	29.9474
TraesCS1A02G391500	31.719	3.11408	0.602114	5.17192	2.31697e-07	8.91691e-05	1A	558500320	558505250	Protein of unknown function DUF594 [Source:Ensembl/INTERPRO:IPR007658]	Os10g0541700	NA	Hypothetical gene: Os10t0541700-00	NA	NA	NA	NA	NA	4.39867	56.4397	9.87776	78.5217	9.35734
TraesCS1A02G392500	37.8676	-3.00211	0.740344	-4.05502	5.01292e-05	0.00645068	1A	559044031	559045698	GA2ox-A8 protein [Source:UniProtKB/TrEMBL;Acc:A0A140KPT6]	NA	NA	NA	NA	NA	NA	NA	NA	25.5272	2.16865	61.3501	12.2529	88.0393
TraesCS1A02G404200	32.9233	1.96263	0.529057	3.70968	0.000207521	0.0189987	1A	567633796	567634895	NADH-ubiquinone reductase complex 1 MLRQ subunit [Source:Ensembl/INTERPRO:IPR010530]	Os07g0274700	NA	HvB12D protein B12Dg1 protein: Os07t0274700-01	NA	NA	NA	NA	NA	12.3296	56.3372	18.5944	62.358	14.9972
TraesCS1A02G404600	9406.25	1.16877	0.28145	4.15267	3.28615e-05	0.00467759	1A	568025208	568028524	Peptidase S8/S53 domain [Source:Ensembl/INTERPRO:IPR000209]	NA	NA	NA	NA	NA	NA	NA	NA	7965.67	11820.6	6391.7	16389.2	4464.11
TraesCS1B02G060500	320.551	-0.985021	0.271978	-3.62169	0.000292689	0.0241375	1B	44002239	44004623	CALMODULIN-BINDING PROTEIN60 [Source:Ensembl/INTERPRO:IPR012416]	Os11g0664500	NA	Hypothetical conserved gene: Os11t0664500-01	NA	NA	NA	NA	NA	342.4	215.798	475.533	187.859	381.163
TraesCS1B02G079100	26.0166	4.2259	0.737851	5.72732	1.02032e-08	6.89463e-06	1B	61952986	61953689	NA	Os05g0517400	NA	Conserved hypothetical protein: Os05t0517400-01	NA	NA	NA	NA	NA	4.41324	67.9553	4.34435	52.4294	0.940719
TraesCS1B02G102400	28.1588	3.05638	0.661362	4.62134	3.81262e-06	0.000861237	1B	112412173	112412451	NA	NA	NA	NA	NA	NA	NA	NA	NA	2.66664	47.0636	9.64632	72.0152	9.40221
TraesCS1B02G112100	54.9012	2.99044	0.523366	5.71386	1.10443e-08	7.0622e-06	1B	130033215	130033532	NA	Os06g0707400	NA	Conserved hypothetical protein: Os06t0707400-01;Similar to NBS-LRR disease resistance protein homologue: Os06t0707400-02	NA	NA	NA	NA	NA	15.0681	82.5527	7.52182	148.635	20.7282
TraesCS1B02G130600	88.6301	-2.09425	0.449166	-4.66253	3.12341e-06	0.0007461	1B	162279218	162285525	MATH/TRAF domain [Source:Ensembl/INTERPRO:IPR002083]	Os10g0478500	NA	MATH domain containing protein: Os10t0478500-00	two MATH domain containing MDC protein 1, MDC protein having two MATH domains 1	Integrated Rice Science Database	NA	NA	NA	183.722	25.3462	86.0581	34.5195	113.505
TraesCS1B02G134200	79.3634	1.65488	0.388156	4.26345	2.01298e-05	0.00314558	1B	170514100	170516457	Neprosin [Source:Ensembl/INTERPRO:IPR004314]	Os05g0169800	NA	Similar to Carboxyl-terminal proteinase: Os05t0169800-00	NA	NA	NA	NA	NA	46.6457	108.461	44.9393	160.253	36.5179
TraesCS1B02G147200	18.1755	2.85069	0.757524	3.76317	0.000167772	0.0161793	1B	210208857	210211289	Bidirectional sugar transporter SWEET [Source:UniProtKB/TrEMBL;Acc:A0A1D5SK60]	Os05g0214300	AT5G53190	Similar to Bidirectional sugar transporter SWEET3a: Os05t0214300-00	SWEET3A	Committee on Gene Symbolization, Nomenclature and Linkage of the Rice Genetics Cooperative	Bidirectional sugar transporter SWEET [Source:UniProtKB/TrEMBL;Acc:A0A178U9N2]	SWEET3	UniProtKB Gene Name	4.40328	26.0028	7.65713	49.0652	3.74925
TraesCS1B02G179600	19.9114	4.15563	0.797723	5.20937	1.89484e-07	7.57279e-05	1B	325818178	325818534	Bifunctional inhibitor/plant lipid transfer protein/seed storage helical domain [Source:Ensembl/INTERPRO:IPR016140]	Os10g0148000	NA	Hypothetical conserved gene: Os10t0148000-01;Lipid transfer protein, Drought tolerance Os10t0148000-02	non-specific lipid transfer protein d11, lipid transfer protein d11, type D non-specific lipid transfer protein 11, Drought-Induced LTP, Drought-Induced lipid transfer protein	Rice Annotation Project Database	NA	NA	NA	2.65621	48.3	3.23547	43.4806	1.88492
TraesCS1B02G182700	10.9764	7.25753	1.46412	4.95692	7.16186e-07	0.000224063	1B	329490934	329491422	Ubiquitin domain [Source:Ensembl/INTERPRO:IPR000626]	Os05g0160200	AT1G23410	Ubiquitin: Os05t0160200-01	ribosomal protein-linked ubiquitin, Ubiquitin/ribosomal protein S27a, ubiquitin fused to CEP80 gene	Integrated Rice Science Database	Ubiquitin-40S ribosomal protein S27a-1 [Source:UniProtKB/Swiss-Prot;Acc:P59271]	RPS27AA	UniProtKB Gene Name	0	24.4553	0	30.4265	0
TraesCS1B02G204100	108.159	1.23505	0.339428	3.63862	0.000274108	0.0231096	1B	368221054	368225028	Multicopper oxidase, type 1 [Source:Ensembl/INTERPRO:IPR001117]	Os10g0508000	AT4G25240	Similar to C-terminal peptide-binding protein 1: Os10t0508000-00	NA	NA	SKS1 [Source:UniProtKB/TrEMBL;Acc:A0A178UTC9]	SKS1	UniProtKB Gene Name	84.4548	172.574	59.2657	158.065	66.4376
TraesCS1B02G217700	180.196	1.92443	0.375151	5.12975	2.90131e-07	0.000106717	1B	394892482	394893702	Glutathione S-transferase, N-terminal [Source:Ensembl/INTERPRO:IPR004045]	Os10g0543800	NA	Similar to Glutathione S-transferase GST 11 EC 2:5:1:18: Os10t0543800-00	PHLOEM PROTEIN 31	Committee on Gene Symbolization, Nomenclature and Linkage of the Rice Genetics Cooperative	NA	NA	NA	65.1546	210.272	91.9538	435.219	98.3801
TraesCS1B02G244900	1489.2	0.866001	0.23878	3.62677	0.000286992	0.0237363	1B	434335324	434336006	Histone H2B [Source:Ensembl/INTERPRO:IPR000558]	Os01g0149600	NA	Histon H2B Os01t0149600-01	PYRICULARIA ORYZAE RESISTANCE T	Committee on Gene Symbolization, Nomenclature and Linkage of the Rice Genetics Cooperative	NA	NA	NA	1355.02	2076.59	1080.65	2008.18	925.544
TraesCS1B02G262000	94.3447	1.82925	0.370341	4.93937	7.83735e-07	0.00023823	1B	460273342	460281237	Oxoglutarate/iron-dependent dioxygenase [Source:Ensembl/INTERPRO:IPR005123]	NA	AT2G48080	NA	NA	NA	Oxidoreductase, 2OG-Fe(II) oxygenase family protein [Source:UniProtKB/TrEMBL;Acc:F4IN63]	NA	NA	39.5834	136.731	54.8635	194.637	45.9085
TraesCS1B02G267900	37.3994	-2.58222	0.601556	-4.29256	1.76623e-05	0.00284541	1B	470910728	470913989	Proton-dependent oligopeptide transporter family [Source:Ensembl/INTERPRO:IPR000109]	Os05g0410500	NA	TGF-beta receptor, type I/II extracellular region family protein: Os05t0410500-01	NA	NA	NA	NA	NA	58.9395	4.34184	50.4934	14.2753	58.9471
TraesCS1B02G276200	4487.76	1.7088	0.371862	4.59525	4.32225e-06	0.000950528	1B	484146951	484147772	Proteinase inhibitor I12, Bowman-Birk [Source:Ensembl/INTERPRO:IPR000877]	NA	NA	NA	NA	NA	NA	NA	NA	2529.2	10251.9	3228.11	5128.6	1300.94
TraesCS1B02G296600	128.349	2.74856	0.41524	6.6192	3.61148e-11	5.77336e-08	1B	515454672	515455958	Conserved hypothetical protein CHP01589, plant [Source:Ensembl/INTERPRO:IPR006476]	Os05g0462000	AT3G55240	Similar to plant-specific domain TIGR01589 family protein: Os05t0462000-00	NA	NA	Uncharacterized protein At3g55240 [Source:UniProtKB/TrEMBL;Acc:Q9M3C7]	NA	NA	48.4621	214.331	49.1415	310.111	19.6992
TraesCS1B02G299600	71.0411	-2.65401	0.601885	-4.40951	1.03606e-05	0.00185806	1B	520468925	520469119	NA	NA	NA	NA	NA	NA	NA	NA	NA	60.4625	14.8899	202.249	19.0586	58.5459
TraesCS1B02G321600	1027.31	-0.816968	0.235547	-3.46838	0.000523606	0.0357947	1B	545643004	545644811	Formiminotransferase, N-terminal subdomain [Source:Ensembl/INTERPRO:IPR012886]	Os03g0582000	NA	Similar to Glutamate formiminotransferase: Os03t0582000-01;Formiminotransferase, N-terminal domain containing protein: Os03t0582000-02;Similar to Glutamate formiminotransferase: Os03t0582000-03	NA	NA	NA	NA	NA	1092.17	627.835	1403.29	781.917	1231.32
TraesCS1B02G332400	366.899	-1.13612	0.319592	-3.55489	0.00037813	0.028699	1B	558550247	558552802	GH3 family [Source:Ensembl/INTERPRO:IPR004993]	Os05g0500900	AT5G54510	Similar to Indole-3-acetic acid-amido synthetase GH3:5 EC 6:3:2:- Auxin- responsive GH3-like protein 5 AtGH3-5: Os05t0500900-01	GH3-4	Committee on Gene Symbolization, Nomenclature and Linkage of the Rice Genetics Cooperative	GH3.6 [Source:UniProtKB/TrEMBL;Acc:A0A384LDF8]	GH3.6	UniProtKB Gene Name	378.274	233.368	373.195	193.742	655.918
TraesCS1B02G350600	578.311	-1.46302	0.272422	-5.3704	7.85618e-08	3.79691e-05	1B	581200167	581205906	Glycosyl transferase, family 20 [Source:Ensembl/INTERPRO:IPR001830]	Os05g0517200	AT1G06410	HAD-superfamily hydrolase subfamily IIB protein: Os05t0517200-01	TREHALOSE-6-PHOSPHATE SYNTHASE 6	Committee on Gene Symbolization, Nomenclature and Linkage of the Rice Genetics Cooperative	TPS7 [Source:UniProtKB/TrEMBL;Acc:A0A178WH64]	TPS7	UniProtKB Gene Name	685.122	274.727	648.1	288.417	995.19
TraesCS1B02G356600	97.334	-1.72501	0.391283	-4.40861	1.04037e-05	0.00185806	1B	585539207	585541806	Auxin-responsive protein [Source:UniProtKB/TrEMBL;Acc:A0A1D5SBZ5]	Os05g0523300	AT1G51950	Similar to IAA8 Fragment: Os05t0523300-01	IAA18	Committee on Gene Symbolization, Nomenclature and Linkage of the Rice Genetics Cooperative	Auxin-responsive protein IAA18 [Source:UniProtKB/Swiss-Prot;Acc:O24408]	IAA18	UniProtKB Gene Name	119.743	33.6006	113.85	48.0163	171.46
TraesCS1B02G371000	193.336	1.72349	0.465489	3.70254	0.000213448	0.0192864	1B	600884603	600886181	Heavy metal-associated domain, HMA [Source:Ensembl/INTERPRO:IPR006121]	Os05g0534500	AT3G24450	Phospholipase C, phosphatidylinositol-specific , X region domain containing protein: Os05t0534500-01	NA	NA	Heavy metal transport/detoxification superfamily protein [Source:UniProtKB/TrEMBL;Acc:Q9LHF4]	NA	NA	98.0715	278.851	165.777	385.376	38.6053
TraesCS1B02G379700	470.94	1.9597	0.429164	4.56633	4.9634e-06	0.00103668	1B	612893037	612894939	Cytokinin riboside 5'-monophosphate phosphoribohydrolase LOG [Source:Ensembl/INTERPRO:IPR005269]	Os05g0541200	AT5G11950	Similar to Lysine decarboxylase-like protein: Os05t0541200-01	LONELY GUY LIKE PHOSPHORIBOHYDROLASE 7	Committee on Gene Symbolization, Nomenclature and Linkage of the Rice Genetics Cooperative	Cytokinin riboside 5'-monophosphate phosphoribohydrolase [Source:UniProtKB/TrEMBL;Acc:A0A178UJ28]	LOG8	UniProtKB Gene Name	254.525	832.021	321.548	866.929	79.6759
TraesCS1B02G382200	95.4655	1.8734	0.445885	4.20153	2.65122e-05	0.00388012	1B	614499777	614502412	Glycoside hydrolase, family 28 [Source:Ensembl/INTERPRO:IPR000743]	Os05g0542800	NA	Pectin lyase fold/virulence factor domain containing protein: Os05t0542800-01;Similar to polygalacturonase: Os05t0542800-02;Similar to polygalacturonase: Os05t0542800-03	NA	NA	NA	NA	NA	39.7241	110.386	66.0754	227.845	33.2965
TraesCS1B02G388700	1668.36	1.8243	0.370356	4.92582	8.40082e-07	0.000253023	1B	622466018	622471911	Methyltransferase type 11 [Source:Ensembl/INTERPRO:IPR013216]	Os05g0548900	AT1G48600	Similar to Phosphoethanolamine methyltransferase: Os05t0548900-01	Phosphoethanolamine N-Methyltransferase 2	Integrated Rice Science Database	PMEAMT [Source:UniProtKB/TrEMBL;Acc:A0A178WLJ9]	NMT2	UniProtKB Gene Name	1065.25	2218.62	1002.55	3640.87	414.529
TraesCS1B02G395400	27.4965	-2.48764	0.697877	-3.56458	0.000364442	0.0279477	1B	627097264	627099736	Major facilitator superfamily [Source:Ensembl/INTERPRO:IPR011701]	Os08g0410500	AT1G78130	Similar to carbohydrate transporter/ sugar porter/ transporter: Os08t0410500-01	NA	NA	At1g78130 [Source:UniProtKB/TrEMBL;Acc:Q9C9R9]	UNE2	TAIR Gene Name	29.0327	4.34116	34.0181	10.1988	59.8917
TraesCS1B02G424900	127.592	1.25799	0.3596	3.4983	0.000468225	0.0333242	1B	649368588	649369391	FAS1 domain [Source:Ensembl/INTERPRO:IPR000782]	Os05g0563550	AT1G03870	FAS1 domain domain containing protein: Os05t0563550-00	FASCICLIN-LIKE ARABINOGALACTAN PROTEIN 18	Committee on Gene Symbolization, Nomenclature and Linkage of the Rice Genetics Cooperative	At1g03870 [Source:UniProtKB/TrEMBL;Acc:B3LF88]	FLA9	UniProtKB Gene Name	85.466	147.228	95.0195	244.586	65.6596
TraesCS1B02G456600	310.268	0.937658	0.274582	3.41485	0.000638165	0.0406197	1B	671196079	671199024	ABI family [Source:Ensembl/INTERPRO:IPR028457]	Os05g0585400	AT2G46225	Similar to Protein ABIL1: Os05t0585400-01	NA	NA	ABI-1-like 1 [Source:UniProtKB/TrEMBL;Acc:B3H5V3]	ABIL1	TAIR Gene Name	214.772	362.188	255.29	507.433	211.656
TraesCS1B02G477900	342.49	-3.39311	0.415326	-8.16974	3.09049e-16	1.83505e-12	1B	686682265	686684346	Pectinesterase [Source:UniProtKB/TrEMBL;Acc:A0A1D6REH3]	Os11g0192400	NA	Pectin lyase fold/virulence factor domain containing protein: Os11t0192400-01	PECTIN METHYLESTERASE 31	Committee on Gene Symbolization, Nomenclature and Linkage of the Rice Genetics Cooperative	NA	NA	NA	425.912	75.9406	427.657	26.5305	756.41
TraesCS2A02G011300	1815.29	-0.818537	0.245553	-3.33345	0.000857775	0.0498637	2A	4210178	4214118	Protein of unknown function DUF1644 [Source:Ensembl/INTERPRO:IPR012866]	NA	AT3G24740	NA	NA	NA	AT3g24740/K7P8_3 [Source:UniProtKB/TrEMBL;Acc:Q9LRY5]	NA	NA	1886.42	1163.25	2730.52	1326.11	1970.16
TraesCS2A02G061900	68.5698	-6.75649	1.43869	-4.69627	2.64958e-06	0.00065164	2A	27628404	27629729	NA	NA	NA	NA	NA	NA	NA	NA	NA	0	1.08194	132.235	1.01949	208.512
TraesCS2A02G065900	178.888	1.20122	0.342848	3.50366	0.000458919	0.0328871	2A	29812977	29813664	NA	NA	NA	NA	NA	NA	NA	NA	NA	111.219	241.587	159.62	299.225	82.7896
TraesCS2A02G070600	86.5645	1.62312	0.375365	4.32412	1.53143e-05	0.00254609	2A	31163445	31169129	NB-ARC [Source:Ensembl/INTERPRO:IPR002182]	Os02g0286850	NA	Similar to Stripe rust resistance protein Yr10: Os02t0286850-00	NA	NA	NA	NA	NA	44.8524	121.625	56.0281	169.164	41.1523
TraesCS2A02G071700	98.3598	2.024	0.460163	4.39843	1.09034e-05	0.00192847	2A	31911054	31913427	Haem peroxidase, plant/fungal/bacterial [Source:Ensembl/INTERPRO:IPR002016]	Os04g0223300	NA	Similar to Peroxisome type ascorbate peroxidase: Os04t0223300-00	ASCORBATE PEROXIDASE 3	Committee on Gene Symbolization, Nomenclature and Linkage of the Rice Genetics Cooperative	NA	NA	NA	22.0033	144.247	69.0473	214.364	42.1377
TraesCS2A02G074700	694.91	-0.988598	0.277822	-3.55838	0.000373144	0.0285098	2A	33041451	33044917	Dihydrolipoamide acetyltransferase component of pyruvate dehydrogenase complex [Source:UniProtKB/TrEMBL;Acc:A0A1D5TLF3]	Os01g0314100	AT3G06850	Catalytic domain of components of various dehydrogenase complexes containing protein: Os01t0314100-01	NA	NA	Lipoamide acyltransferase component of branched-chain alpha-keto acid dehydrogenase complex, mitochondrial [Source:UniProtKB/Swiss-Prot;Acc:Q9M7Z1]	BCE2	UniProtKB Gene Name	713.541	346.174	864.561	527.343	1022.93
TraesCS2A02G102900	32.9746	1.87289	0.520418	3.59882	0.000319667	0.025374	2A	56106609	56107813	Peptidase C1A [Source:Ensembl/INTERPRO:IPR013128]	NA	NA	NA	NA	NA	NA	NA	NA	16.771	62.5537	14.1161	54.498	16.9342
TraesCS2A02G105500	51.1538	-2.66341	0.560909	-4.74838	2.05054e-06	0.000526102	2A	58001262	58005912	PA domain [Source:Ensembl/INTERPRO:IPR003137]	Os07g0680000	AT3G52850	Similar to Vacuolar sorting receptor 1 precursor AtVSR1 Epidermal growth factor receptor-like protein 1 AtELP1 AtELP BP80-like protein b AtBP80b Spot 3 protein: Os07t0680000-01	VSR3, OsVSR3	Integrated Rice Science Database	Vacuolar-sorting receptor 1 [Source:UniProtKB/Swiss-Prot;Acc:P93026]	VSR1	UniProtKB Gene Name	75.6515	17.3682	52.6935	7.13717	102.919
TraesCS2A02G125100	58.2075	-1.8217	0.460556	-3.95544	7.6394e-05	0.00889423	2A	74094908	74097253	Cytochrome P450 [Source:Ensembl/INTERPRO:IPR001128]	Os03g0371000	AT2G46950	Similar to Cytochrome P450 family protein, expressed: Os03t0371000-01	OsSTA101	Integrated Rice Science Database	Cytochrome P450 709B2 [Source:UniProtKB/Swiss-Prot;Acc:F4IK45]	CYP709B2	UniProtKB Gene Name	104.388	25.8333	65.9843	20.4469	74.3849
TraesCS2A02G129600	165.677	-1.3896	0.408879	-3.39856	0.000677414	0.0422568	2A	77528094	77533300	Galactose-binding-like domain superfamily [Source:Ensembl/INTERPRO:IPR008979]	Os02g0234500	AT4G18810	NADP-binding domain containing protein: Os02t0234500-01;Similar to predicted protein: Os02t0234500-02;Similar to UOS1: Os02t0234500-03	NA	NA	NAD(P)-binding Rossmann-fold superfamily protein [Source:UniProtKB/TrEMBL;Acc:F4JRN8]	NA	NA	314.544	55.1601	184.717	112.737	161.227
TraesCS2A02G146800	598.788	-1.0163	0.244501	-4.15663	3.22978e-05	0.00461314	2A	92336219	92340721	Carbohydrate kinase, FGGY [Source:Ensembl/INTERPRO:IPR000577]	Os07g0640200	AT5G49650	Carbohydrate kinase, FGGY family protein: Os07t0640200-01	NA	NA	Xylulose kinase 2 [Source:UniProtKB/Swiss-Prot;Acc:Q949W8]	XK-2	TAIR Gene Name	687.092	386.377	679.309	355.92	885.244
TraesCS2A02G152700	62.1573	1.66634	0.470171	3.54411	0.000393944	0.0294495	2A	100824741	100826609	SANT/Myb domain [Source:Ensembl/INTERPRO:IPR001005]	NA	AT5G12870	NA	NA	NA	Transcription factor MYB46 [Source:UniProtKB/Swiss-Prot;Acc:Q9LXV2]	MYB46	UniProtKB Gene Name	23.7608	83.5276	26.3132	127.565	49.6199
TraesCS2A02G153300	95.422	-1.95225	0.50849	-3.83932	0.000123378	0.0128523	2A	101377495	101379963	HAD hydrolase, subfamily IA [Source:Ensembl/INTERPRO:IPR006439]	Os07g0634400	AT3G62040	HAD-superfamily hydrolase, subfamily IA, variant 3 domain containing protein: Os07t0634400-01	NA	NA	Haloacid dehalogenase-like hydrolase (HAD) superfamily protein [Source:UniProtKB/TrEMBL;Acc:F4IX29]	NA	NA	67.5641	43.7434	119.091	26.4601	220.251
TraesCS2A02G169600	79.9214	2.16815	0.575874	3.76498	0.000166564	0.0161377	2A	124390687	124391900	SPX domain [Source:Ensembl/INTERPRO:IPR004331]	Os07g0614700	AT2G45130	SPX, N-terminal domain containing protein: Os07t0614700-01	SPX (SYG/PHO81/XPR1) domain gene 6	Integrated Rice Science Database	SPX domain-containing protein 3 [Source:UniProtKB/Swiss-Prot;Acc:Q5PP62]	SPX3	UniProtKB Gene Name	49.307	218.937	39.4067	80.7127	11.2437
TraesCS2A02G170300	58.2667	-1.49498	0.430752	-3.47064	0.000519219	0.0356708	2A	125457444	125459448	Strictosidine synthase [Source:Ensembl/INTERPRO:IPR004141]	Os07g0614000	NA	Six-bladed beta-propeller, TolB-like domain containing protein: Os07t0614000-01;Six-bladed beta-propeller, TolB-like domain containing protein: Os07t0614000-02	NA	NA	NA	NA	NA	67.7741	27.1115	78.8966	28.5856	88.9657
TraesCS2A02G175400	763.084	-0.945065	0.231079	-4.08979	4.31759e-05	0.0058265	2A	133704149	133708101	6-phosphogluconolactonase, DevB-type [Source:Ensembl/INTERPRO:IPR005900]	Os07g0604000	AT1G13700	Similar to 6-phosphogluconolactonase-like protein: Os07t0604000-01;Similar to 6-phosphogluconolactonase-like protein: Os07t0604000-02	NA	NA	Probable 6-phosphogluconolactonase 1 [Source:UniProtKB/Swiss-Prot;Acc:Q9LMX8]	PGL1	TAIR Gene Name	838.969	450.996	1023.97	530.07	971.411
TraesCS2A02G188500	111.308	-2.69451	0.43508	-6.19314	5.89777e-10	5.57125e-07	2A	153452268	153453427	Helix-turn-helix motif [Source:Ensembl/INTERPRO:IPR000047]	Os07g0581700	AT5G66700	Similar to HAHB-7 Fragment: Os07t0581700-01	HOMEOBOX GENE 14	Committee on Gene Symbolization, Nomenclature and Linkage of the Rice Genetics Cooperative	Homeobox-leucine zipper protein ATHB-53 [Source:UniProtKB/Swiss-Prot;Acc:Q9LVR0]	ATHB-53	UniProtKB Gene Name	120.67	34.6629	219.769	17.3831	164.057
TraesCS2A02G192800	90.8112	1.99256	0.433915	4.59206	4.38891e-06	0.000955081	2A	160928754	160933643	BTB/POZ domain [Source:Ensembl/INTERPRO:IPR000210]	Os07g0587250	NA	Hypothetical conserved gene: Os07t0587250-00	NA	NA	NA	NA	NA	46.6311	119.37	52.6631	210.123	25.2692
TraesCS2A02G198500	1257.57	0.955423	0.270923	3.52655	0.000421009	0.0308621	2A	170602705	170605661	Major intrinsic protein [Source:Ensembl/INTERPRO:IPR000425]	Os07g0448800	AT2G39010	Aquaporin: Os07t0448800-01;Non-protein coding transcript: Os07t0448800-02	PLASMA MEMBRANE INTRINSIC PROTEIN 2A	Committee on Gene Symbolization, Nomenclature and Linkage of the Rice Genetics Cooperative	Probable aquaporin PIP2-6 [Source:UniProtKB/Swiss-Prot;Acc:Q9ZV07]	PIP2-6	UniProtKB Gene Name	1045.49	1444.89	992.187	2100.29	704.992
TraesCS2A02G206700	329.795	0.923799	0.262534	3.51877	0.000433547	0.0315586	2A	185961212	185963645	NA	Os07g0557700	NA	Conserved hypothetical protein: Os07t0557700-00	NA	NA	NA	NA	NA	220.921	398.011	243.282	522.681	264.078
TraesCS2A02G212200	42.9458	1.84918	0.494664	3.73826	0.000185297	0.0173461	2A	197088104	197089901	Myc-type, basic helix-loop-helix (bHLH) domain [Source:Ensembl/INTERPRO:IPR011598]	Os07g0549600	NA	Similar to Undeveloped tapetum 1: Os07t0549600-01	UNDEVELOPED TAPETUM 1	Committee on Gene Symbolization, Nomenclature and Linkage of the Rice Genetics Cooperative	NA	NA	NA	20.2544	94.2688	25.1636	57.2349	17.8072
TraesCS2A02G220400	685.566	1.58264	0.357196	4.43075	9.39076e-06	0.00173475	2A	208109253	208111549	Triose phosphate/phosphoenolpyruvate translocator [Source:Ensembl/INTERPRO:IPR004696]	Os07g0523965	NA	Similar to Glucose-6-phosphate/phosphate-translocator precursor: Os07t0523965-01	NA	NA	NA	NA	NA	570.297	1264.71	360.635	1019.65	212.545
TraesCS2A02G226400	153.357	1.09959	0.317007	3.46867	0.000523036	0.0357947	2A	234287591	234291417	Zinc finger, RanBP2-type [Source:Ensembl/INTERPRO:IPR001876]	Os07g0490600	NA	Similar to Type II membrane protein: Os07t0490600-02	NA	NA	NA	NA	NA	91.2363	203.936	130.058	246.656	94.9009
TraesCS2A02G252400	447.564	-1.27609	0.356471	-3.57978	0.000343885	0.0268016	2A	383611046	383614617	Uncharacterised domain XH [Source:Ensembl/INTERPRO:IPR005379]	NA	NA	NA	NA	NA	NA	NA	NA	449.553	232.263	398.377	250.873	906.755
TraesCS2A02G262400	393.364	0.9414	0.27515	3.4214	0.000622989	0.0399597	2A	413488280	413489037	Phytocyanin domain [Source:Ensembl/INTERPRO:IPR003245]	Os07g0112700	NA	Cupredoxin domain containing protein: Os07t0112700-01	EARLY NODULIN LIKE PROTEIN 19	Committee on Gene Symbolization, Nomenclature and Linkage of the Rice Genetics Cooperative	NA	NA	NA	318.31	440.068	282.278	664.206	261.958
TraesCS2A02G267600	154.644	-1.65408	0.399984	-4.13537	3.54382e-05	0.00499306	2A	428908059	428911931	PARG-2A [Source:UniProtKB/TrEMBL;Acc:A0A1B3Q5X8]	Os07g0124700	NA	Similar to PLETHORA1: Os07t0124700-01	PLETHORA 8	Committee on Gene Symbolization, Nomenclature and Linkage of the Rice Genetics Cooperative	NA	NA	NA	199.698	60.7819	129.511	74.4416	308.789
TraesCS2A02G282700	300.096	1.45874	0.420842	3.46623	0.000527818	0.0358468	2A	473643147	473644149	Protein SHOOT GRAVITROPISM 5 [Source:Ensembl/INTERPRO:IPR039288]	Os04g0386300	NA	Similar to OSIGBa0148P16:3 protein: Os04t0386300-01	NA	NA	NA	NA	NA	150.593	379.219	289.896	590.793	89.9782
TraesCS2A02G286200	2990.64	-1.03769	0.303271	-3.42167	0.000622383	0.0399597	2A	485790115	485794364	F-box domain [Source:Ensembl/INTERPRO:IPR001810]	Os04g0395600	AT3G26810	Similar to TRANSPORT INHIBITOR RESPONSE 1 protein F-box/LRR-repeat protein 1: Os04t0395600-01;Similar to TRANSPORT INHIBITOR RESPONSE 1 protein F-box/LRR-repeat protein 1: Os04t0395600-02;Similar to AFB2 AUXIN SIGNALING F-BOX 2; auxin binding / ubiquitin-protein ligase: Os04t0395600-03	Auxin signaling f-box 2, F-box protein 206	Integrated Rice Science Database	AFB2 [Source:UniProtKB/TrEMBL;Acc:A0A178VGF7]	AFB2	UniProtKB Gene Name	3141.05	1498.21	2883.48	2167.28	5263.18
TraesCS2A02G288000	31.1599	-2.79874	0.689457	-4.05934	4.92118e-05	0.0063523	2A	493832187	493834351	AP2/ERF domain [Source:Ensembl/INTERPRO:IPR001471]	Os04g0398000	AT5G07310	Pathogenesis-related transcriptional factor and ERF domain containing protein: Os04t0398000-01;Pathogenesis-related transcriptional factor and ERF domain containing protein: Os04t0398000-02	ETHYLENE RESPONSE FACTOR 101	Committee on Gene Symbolization, Nomenclature and Linkage of the Rice Genetics Cooperative	Ethylene-responsive transcription factor ERF115 [Source:UniProtKB/Swiss-Prot;Acc:Q9LY29]	ERF115	UniProtKB Gene Name	30.8112	5.42088	38.3338	8.17014	73.0634
TraesCS2A02G323000	19.5507	-3.91029	1.0658	-3.66889	0.000243606	0.0210504	2A	552837951	552840178	Zinc finger, TAZ-type [Source:Ensembl/INTERPRO:IPR000197]	Os04g0482300	AT5G63160	Kelch related domain containing protein: Os04t0482300-01	NA	NA	BTB/POZ and TAZ domain-containing protein 1 [Source:UniProtKB/Swiss-Prot;Acc:Q9FMK7]	BT1	UniProtKB Gene Name	19.3246	0	16.4186	4.07422	57.9362
TraesCS2A02G325800	8.29541	-6.15207	1.76335	-3.48886	0.000485079	0.0339659	2A	555886225	555889119	NADP-dependent oxidoreductase domain [Source:Ensembl/INTERPRO:IPR023210]	Os04g0339400	AT1G60690	Aldo/keto reductase family protein: Os04t0339400-01	aldo-keto reductase	Integrated Rice Science Database	Probable aldo-keto reductase 3 [Source:UniProtKB/Swiss-Prot;Acc:O22707]	NA	NA	8.79031	0	7.65718	0	25.0296
TraesCS2A02G327000	2541	-0.906995	0.245389	-3.69615	0.000218891	0.01965	2A	558524990	558529719	PB1 domain [Source:Ensembl/INTERPRO:IPR000270]	Os04g0476800	AT4G24690	Similar to TA5 protein Fragment: Os04t0476800-01	NA	NA	Protein NBR1 homolog [Source:UniProtKB/Swiss-Prot;Acc:Q9SB64]	NBR1	UniProtKB Gene Name	2676.69	1626.45	2752.86	1705.88	3943.11
TraesCS2A02G336600	62.4098	2.07323	0.520574	3.98258	6.81725e-05	0.00814659	2A	570192811	570195203	Ccc1 family [Source:Ensembl/INTERPRO:IPR008217]	Os04g0463400	AT2G01770	Vacuolar membrane transporter, Fe and Zn translocation between flag leaves and seeds Os04t0463400-01	vacuolar iron influxer VIT1;2, Vacuolar Iron Transporter 1	Rice Annotation Project Database	Vacuolar iron transporter 1 [Source:UniProtKB/Swiss-Prot;Acc:Q9ZUA5]	VIT1	UniProtKB Gene Name	25.5321	84.5503	43.7951	145.055	13.1162
TraesCS2A02G337700	29.0752	7.69254	1.31046	5.87012	4.35486e-09	3.17554e-06	2A	571149635	571150423	Bifunctional inhibitor/plant lipid transfer protein/seed storage helical domain [Source:Ensembl/INTERPRO:IPR016140]	Os04g0462200	NA	Bifunctional inhibitor/plant lipid transfer protein/seed storage domain containing protein: Os04t0462200-01	GPI-anchored non-specific lipid transfer protein 11, type G nsLTP 11, type G non-specific lipid transfer protein 11	Integrated Rice Science Database	NA	NA	NA	0	89.7706	0	54.6776	0.9276
TraesCS2A02G337800	72.8755	1.57328	0.405328	3.8815	0.000103814	0.0113172	2A	571463558	571466794	Formin-like protein [Source:UniProtKB/TrEMBL;Acc:A0A1D5TBK5]	Os04g0461800	NA	Actin-binding FH2 domain containing protein: Os04t0461800-01	DEEP WATER TOLERANCE 2	Committee on Gene Symbolization, Nomenclature and Linkage of the Rice Genetics Cooperative	NA	NA	NA	49.2573	96.6241	36.2362	145.775	36.4846
TraesCS2A02G353100	92.3537	1.53474	0.417837	3.67305	0.00023967	0.0208403	2A	593508789	593510196	FAS1 domain [Source:Ensembl/INTERPRO:IPR000782]	NA	AT4G12730	NA	NA	NA	Fasciclin-like arabinogalactan protein 2 [Source:UniProtKB/Swiss-Prot;Acc:Q9SU13]	FLA2	UniProtKB Gene Name	58.0909	101.942	60.272	202.132	39.331
TraesCS2A02G357700	607.01	-2.24952	0.3302	-6.81258	9.58611e-12	1.66015e-08	2A	602128452	602136048	Leucine-rich repeat [Source:Ensembl/INTERPRO:IPR001611]	Os04g0503500	AT1G15740	Leucine-rich repeat, cysteine-containing subtype containing protein: Os04t0503500-01;Leucine-rich repeat, cysteine-containing subtype containing protein: Os04t0503500-02	NA	NA	Leucine-rich repeat family protein [Source:UniProtKB/TrEMBL;Acc:Q8H1Q4]	NA	NA	592.087	148.701	881.465	224.266	1188.53
TraesCS2A02G361700	47.1011	2.24373	0.490338	4.57589	4.74202e-06	0.000995441	2A	605400017	605402122	NB-ARC [Source:Ensembl/INTERPRO:IPR002182]	NA	NA	NA	NA	NA	NA	NA	NA	25.521	79.1877	12.06	100.012	18.7247
TraesCS2A02G373000	1353.64	1.24398	0.326374	3.81151	0.000138118	0.0140705	2A	615485359	615489371	Major pollen allergen Lol pI [Source:Ensembl/INTERPRO:IPR005795]	Os04g0530100	AT2G20750	Similar to Beta-expansin 1 precursor AtEXPB1 At-EXPB1 Ath-ExpBeta-1:5: Os04t0530100-01	BETA-EXPANSIN 17	Committee on Gene Symbolization, Nomenclature and Linkage of the Rice Genetics Cooperative	Expansin-B1 [Source:UniProtKB/Swiss-Prot;Acc:Q9SKU2]	EXPB1	UniProtKB Gene Name	827.519	1757.58	1246.44	2385.51	551.145
TraesCS2A02G373600	2236.36	0.910165	0.261526	3.48022	0.00050101	0.0348015	2A	616978080	616983373	Starch synthase, chloroplastic/amyloplastic [Source:UniProtKB/TrEMBL;Acc:A0A096UL64]	Os07g0412100	AT1G32900	Similar to Granule-bound starch synthase Ib, chloroplast precursor EC 2:4:1:21 Fragment: Os07t0412100-01;Granule-bound starch synthase 2, Starch biosynthesis Os07t0412100-02	GRANULE BOUND STARCH SYNTHASE II	Committee on Gene Symbolization, Nomenclature and Linkage of the Rice Genetics Cooperative	Granule-bound starch synthase 1, chloroplastic/amyloplastic [Source:UniProtKB/Swiss-Prot;Acc:Q9MAQ0]	GBSS1	UniProtKB Gene Name	1728.51	3450.96	2000.29	2767.06	1234.99
TraesCS2A02G389200	164.714	1.33677	0.362329	3.68938	0.000224805	0.0199228	2A	637677414	637681950	SANT/Myb domain [Source:Ensembl/INTERPRO:IPR001005]	Os04g0541100	NA	Similar to Gt-2: Os04t0541100-01	a DNA binding protein. a transcriptional activator.	Integrated Rice Science Database	NA	NA	NA	83.6928	175.727	104.188	340.796	119.168
TraesCS2A02G393800	165.129	-2.83084	0.449911	-6.292	3.13394e-10	3.33998e-07	2A	643492563	643493597	NA	Os04g0583200	NA	Conserved hypothetical protein: Os04t0583200-01	NA	NA	NA	NA	NA	173.514	17.332	246.025	53.1697	335.604
TraesCS2A02G394100	330.06	-1.21959	0.298375	-4.08743	4.3617e-05	0.00586698	2A	644079614	644085471	P-loop containing nucleoside triphosphate hydrolase [Source:Ensembl/INTERPRO:IPR027417]	Os04g0582700	NA	Conserved hypothetical protein: Os04t0582700-00	NA	NA	NA	NA	NA	436.249	210.643	327.293	156.965	519.149
TraesCS2A02G394900	7.67563	5.74586	1.58702	3.62052	0.000294007	0.0241983	2A	646554086	646556158	Oxoglutarate/iron-dependent dioxygenase [Source:Ensembl/INTERPRO:IPR005123]	Os04g0581100	AT4G10490	2OG-FeII oxygenase domain containing protein: Os04t0581100-01	SALICYLIC ACID 3 HYDROXYLASE	Integrated Rice Science Database	Protein DMR6-LIKE OXYGENASE 2 [Source:UniProtKB/Swiss-Prot;Acc:Q9ZSA7]	DLO2	UniProtKB Gene Name	0	28.1234	1.09309	9.1617	0
TraesCS2A02G399100	12.17	3.20818	0.900669	3.56199	0.000368052	0.0281726	2A	652329393	652332396	Glucose-methanol-choline oxidoreductase, N-terminal [Source:Ensembl/INTERPRO:IPR000172]	Os04g0573100	AT1G12570	Similar to Mandelonitrile lyase-like protein: Os04t0573100-01	NA	NA	At1g12570 [Source:UniProtKB/TrEMBL;Acc:Q66GI5]	NA	NA	3.48232	31.144	2.17173	21.2739	2.77808
TraesCS2A02G411200	444.67	1.83531	0.399276	4.59659	4.29458e-06	0.000949468	2A	669427534	669432377	Sugar phosphate transporter [Source:Ensembl/INTERPRO:IPR000849]	Os04g0555300	AT1G30560	Similar to glycerol 3-phosphate permease: Os04t0555300-01;Similar to Glycerol 3-phosphate permease: Os04t0555300-02	Functioning in Cesium Over-transport 11	Integrated Rice Science Database	G3Pp3 [Source:UniProtKB/TrEMBL;Acc:A0A178WI18]	NA	NA	303.509	1065.84	232.673	499.688	121.646
TraesCS2A02G411500	48.6965	2.58362	0.480181	5.38051	7.42755e-08	3.65841e-05	2A	669557386	669558741	NA	NA	NA	NA	NA	NA	NA	NA	NA	19.8146	78.711	14.8655	116.123	13.9685
TraesCS2A02G413900	166.499	-1.15634	0.336686	-3.43448	0.000593699	0.0389221	2A	670957294	670962629	SBP domain [Source:Ensembl/INTERPRO:IPR004333]	NA	NA	NA	NA	NA	NA	NA	NA	280.752	104.124	175.377	87.7804	184.46
TraesCS2A02G418400	123.265	-1.24929	0.36212	-3.44993	0.000560736	0.0373501	2A	674053589	674063106	Protein kinase domain [Source:Ensembl/INTERPRO:IPR000719]	Os04g0616200	NA	Similar to H0525G02:9 protein: Os04t0616200-01	RECEPTOR-LIKE CYTOPLASMIC KINASE 159	Committee on Gene Symbolization, Nomenclature and Linkage of the Rice Genetics Cooperative	NA	NA	NA	141.602	56.4629	134.002	78.4788	205.782
TraesCS2A02G424200	263.364	-1.31576	0.352947	-3.72791	0.000193073	0.017993	2A	678666922	678669334	Zinc transporter ZIP [Source:UniProtKB/TrEMBL;Acc:Q5G1L7]	Os04g0613000	AT3G12750	Zinc transporter, Preferential distribution of Zn to developing tissues Os04t0613000-01	ZINC TRANSPORTER 3	Committee on Gene Symbolization, Nomenclature and Linkage of the Rice Genetics Cooperative	Zinc transporter 1 [Source:UniProtKB/Swiss-Prot;Acc:O81123]	ZIP1	UniProtKB Gene Name	264.2	171.073	483.782	107.011	290.751
TraesCS2A02G432300	78.5696	-2.5885	0.519051	-4.98698	6.13307e-07	0.00020072	2A	685380518	685381265	NA	Os04g0606200	NA	Similar to OSIGBa0113I13:1 protein: Os04t0606200-01	NA	NA	NA	NA	NA	117.211	24.8892	173.549	14.3342	62.8643
TraesCS2A02G436200	114.297	1.78245	0.415868	4.28609	1.81847e-05	0.0028959	2A	688412204	688415863	Pectin acetylesterase [Source:UniProtKB/TrEMBL;Acc:A0A1D5TCZ2]	Os04g0602500	AT4G19410	Similar to Pectin acetylesterase: Os04t0602500-01;Similar to B0403H10-OSIGBa0105A11:19 protein: Os04t0602500-02	NA	NA	Pectin acetylesterase [Source:UniProtKB/TrEMBL;Acc:F4JT64]	NA	NA	37.8441	159.442	87.6902	237.82	48.6894
TraesCS2A02G442300	226.491	-1.74519	0.371324	-4.69992	2.60264e-06	0.000643907	2A	692632621	692646914	Tetratricopeptide-like helical domain superfamily [Source:Ensembl/INTERPRO:IPR011990]	Os04g0599650	NA	DNA helicase, UvrD/REP type domain containing protein: Os04t0599650-00	NA	NA	NA	NA	NA	252.702	118.27	245.721	69.7851	445.98
TraesCS2A02G442500	23.8977	6.51008	1.19629	5.4419	5.27167e-08	2.70508e-05	2A	692707285	692709299	Myc-type, basic helix-loop-helix (bHLH) domain [Source:Ensembl/INTERPRO:IPR011598]	Os04g0599300	AT2G31215	Basic helix-loop-helix transcription factor, Regulator of tapetal programmed cell death, Male reproductive development Os04t0599300-01	ETERNAL TAPETUM 1, ETERNAL TAPETUM1, basic helix-loop-helix protein 141, DELAYED TAPETUM DEGENERATION 1, delayed tapetum degeneration	Rice Annotation Project Database	Transcription factor bHLH138 [Source:UniProtKB/Swiss-Prot;Acc:F4IQQ9]	BHLH138	UniProtKB Gene Name	0.87863	76.7184	1.09067	40.8009	0
TraesCS2A02G454000	55.489	2.10615	0.583808	3.60762	0.000309022	0.0249402	2A	703123052	703123947	Zf-FLZ domain [Source:Ensembl/INTERPRO:IPR007650]	NA	NA	NA	NA	NA	NA	NA	NA	24.6638	53.07	36.0733	152.387	11.2511
TraesCS2A02G454300	45.4561	1.84353	0.528439	3.48864	0.000485476	0.0339659	2A	703291143	703292019	Zf-FLZ domain [Source:Ensembl/INTERPRO:IPR007650]	NA	NA	NA	NA	NA	NA	NA	NA	19.3797	46.5676	26.2309	113.536	21.5663
TraesCS2A02G454800	262.496	1.32742	0.293281	4.5261	6.00832e-06	0.00118355	2A	703545696	703546596	Zf-FLZ domain [Source:Ensembl/INTERPRO:IPR007650]	Os04g0586000	NA	Protein of unknown function DUF581 family protein: Os04t0586000-00	NA	NA	NA	NA	NA	191.2	443.836	176.923	377.639	122.881
TraesCS2A02G460800	779.085	1.40532	0.288052	4.87872	1.06778e-06	0.000310358	2A	707064169	707064772	NA	NA	NA	NA	NA	NA	NA	NA	NA	554.756	998.548	505.255	1488.38	348.487
TraesCS2A02G463200	364.696	1.50984	0.394176	3.83037	0.000127951	0.0131964	2A	709048934	709049937	NA	Os04g0619800	NA	Similar to H0714H04:3 protein: Os04t0619800-00	NA	NA	NA	NA	NA	168.247	477.609	338.842	715.954	122.829
TraesCS2A02G467100	872.52	-0.864002	0.228566	-3.7801	0.000156768	0.0154041	2A	711541746	711542690	Basic-leucine zipper domain [Source:Ensembl/INTERPRO:IPR004827]	Os02g0833600	NA	Similar to Basic leucine zipper transcription factor Fragment: Os02t0833600-01	b-ZIP TRANSCRIPTION FACTOR 24	Committee on Gene Symbolization, Nomenclature and Linkage of the Rice Genetics Cooperative	NA	NA	NA	929.515	592.2	1204.83	577.129	1058.93
TraesCS2A02G493800	8.06782	-6.10352	1.77458	-3.43941	0.000582981	0.0385231	2A	726029783	726034011	Protein kinase domain [Source:Ensembl/INTERPRO:IPR000719]	Os03g0390200	AT4G40010	Serine/threonine protein kinase, Hyperosmotic stress response Os03t0390200-01;Serine/threonine-protein kinase SAPK1 EC 2:7:1:37 Osmotic stress/abscisic acid-activated protein kinase 1: Os03t0390200-02	STRESS/ABA-ACTIVATED PROTEIN KINASE 1	Committee on Gene Symbolization, Nomenclature and Linkage of the Rice Genetics Cooperative	Serine/threonine-protein kinase SRK2F [Source:UniProtKB/Swiss-Prot;Acc:Q9SMQ4]	SRK2F	UniProtKB Gene Name	5.26405	0	22.9403	0	12.1347
TraesCS2A02G521500	34.5612	2.63389	0.57767	4.55951	5.1272e-06	0.00104979	2A	744408404	744409772	Myc-type, basic helix-loop-helix (bHLH) domain [Source:Ensembl/INTERPRO:IPR011598]	Os04g0641700	NA	Similar to H0423H10:4 protein: Os04t0641700-00	INCREASED LEAF INCLINATION 1	Committee on Gene Symbolization, Nomenclature and Linkage of the Rice Genetics Cooperative	NA	NA	NA	7.92258	68.3076	18.6216	70.4612	7.49322
TraesCS2A02G524100	76.4168	1.79598	0.468667	3.8321	0.000127052	0.0131363	2A	745096524	745097199	NA	NA	NA	NA	NA	NA	NA	NA	NA	37.0511	134.994	59.832	131.41	18.7968
TraesCS2A02G525500	123.34	-1.39427	0.405043	-3.44227	0.000576848	0.0382394	2A	745666877	745671118	Lipoxygenase [Source:UniProtKB/TrEMBL;Acc:W5ASP5]	NA	AT3G22400	NA	NA	NA	Linoleate 9S-lipoxygenase 5 [Source:UniProtKB/Swiss-Prot;Acc:Q9LUW0]	LOX5	UniProtKB Gene Name	147.621	57.749	106.075	67.0909	238.166
TraesCS2A02G565000	163.633	-1.30165	0.32199	-4.04253	5.28766e-05	0.00674161	2A	764889677	764900377	Protein of unknown function DUF594 [Source:Ensembl/INTERPRO:IPR007658]	Os01g0343100	NA	Protein of unknown function DUF594 family protein: Os01t0343100-01	NA	NA	NA	NA	NA	246.32	102.029	182.202	72.3998	215.212
TraesCS2A02G571300	175.09	-1.22853	0.333775	-3.68072	0.000232576	0.0204283	2A	768265704	768267120	Plant peroxidase [Source:Ensembl/INTERPRO:IPR000823]	Os04g0689000	NA	Similar to Peroxidase EC 1:11:1:7: Os04t0689000-01	class III peroxidase 64	Integrated Rice Science Database	NA	NA	NA	197.155	85.6763	188.492	108.21	295.915
TraesCS2A02G586500	880.318	-3.39664	0.905168	-3.7525	0.000175079	0.0166521	2A	777069651	777071193	Domain of unknown function DUF3700 [Source:Ensembl/INTERPRO:IPR024286]	Os04g0679400	AT3G15450	Similar to H0801D08:15 protein: Os04t0679400-01;Similar to H0801D08:15 protein: Os04t0679400-02;Similar to H0801D08:15 protein: Os04t0679400-03;Similar to H0801D08:15 protein: Os04t0679400-04	NA	NA	AT3g15450/MJK13_11 [Source:UniProtKB/TrEMBL;Acc:Q9LE80]	NA	NA	720.822	45.5523	1414.95	216.402	2003.86
TraesCS2B02G002800	61.9636	2.14451	0.591339	3.62653	0.000287252	0.0237363	2B	1749669	1750706	Sulfotransferase domain [Source:Ensembl/INTERPRO:IPR000863]	Os11g0450400	NA	Similar to Sulfotransferase domain containing protein, expressed: Os11t0450400-01	NA	NA	NA	NA	NA	12.3284	53.0968	39.3905	177.824	27.178
TraesCS2B02G002900	138.226	2.59948	0.442402	5.87583	4.20725e-09	3.12268e-06	2B	1752952	1755256	Cytochrome P450 [Source:Ensembl/INTERPRO:IPR001128]	Os11g0465200	NA	Similar to Bx2-like protein: Os11t0465200-01;Similar to Cytochrome P450 family protein, expressed: Os11t0465200-02	NA	NA	NA	NA	NA	33.4393	148.627	51.5384	405.099	52.4243
TraesCS2B02G003200	209.783	2.25394	0.487047	4.62777	3.69625e-06	0.000842564	2B	1768192	1770540	Cytochrome P450 [Source:Ensembl/INTERPRO:IPR001128]	Os11g0465200	NA	Similar to Bx2-like protein: Os11t0465200-01;Similar to Cytochrome P450 family protein, expressed: Os11t0465200-02	NA	NA	NA	NA	NA	57.1973	163.823	118.439	633.631	75.8248
TraesCS2B02G008000	44.0014	2.09266	0.564451	3.70742	0.000209383	0.0190776	2B	4720640	4721573	PLAC8 motif-containing protein [Source:Ensembl/INTERPRO:IPR006461]	Os04g0461600	AT1G14880	Similar to Fw2:2: Os04t0461600-01	NA	NA	Protein PLANT CADMIUM RESISTANCE 1 [Source:UniProtKB/Swiss-Prot;Acc:Q9LQU2]	PCR1	UniProtKB Gene Name	16.7944	61.2985	31.3804	101.111	9.42284
TraesCS2B02G015600	448.011	4.5317	0.795868	5.69403	1.24072e-08	7.81353e-06	2B	7447722	7460468	Terpene synthase, N-terminal domain [Source:Ensembl/INTERPRO:IPR001906]	Os03g0347900	NA	Terpenoid synthase domain containing protein: Os03t0347900-01;Terpenoid cylases/protein prenyltransferase alpha-alpha toroid domain containing protein: Os03t0347900-02	NA	NA	NA	NA	NA	21.1165	702.078	32.9116	1401.58	82.3625
TraesCS2B02G015700	79.4927	3.20479	0.560265	5.72013	1.0644e-08	6.99736e-06	2B	7565607	7579969	Cytochrome P450 [Source:Ensembl/INTERPRO:IPR001128]	NA	NA	NA	NA	NA	NA	NA	NA	8.79952	82.4549	20.837	259.161	26.2107
TraesCS2B02G052000	76.8497	1.7345	0.506415	3.42505	0.000614687	0.0397957	2B	25338726	25340204	Myb/SANT-like domain [Source:Ensembl/INTERPRO:IPR024752]	Os05g0580550	NA	Similar to 10A19I:15: Os05t0580550-00	NA	NA	NA	NA	NA	53.7142	183.143	45.9616	81.7506	19.6793
TraesCS2B02G066100	457.982	-1.51192	0.436705	-3.4621	0.000535976	0.0362233	2B	33351099	33353072	O-methyltransferase, family 2 [Source:Ensembl/INTERPRO:IPR001077]	Os08g0157500	AT1G21110	Caffeic acid O-methyltransferase, Flavonoid 3'-O-methyltransferase, Melatonin biosynthesis, Tricin biosynthesis Os08t0157500-01;Similar to Quercetin 3-O-methyltransferase 1: Os08t0157500-02	O-METHYLTRANSFERASE 9	Committee on Gene Symbolization, Nomenclature and Linkage of the Rice Genetics Cooperative	Indole glucosinolate O-methyltransferase 3 [Source:UniProtKB/Swiss-Prot;Acc:Q9LPU6]	IGMT3	UniProtKB Gene Name	671.455	188.754	945.115	244.919	239.669
TraesCS2B02G078700	8.36028	4.30206	1.26195	3.40905	0.000651905	0.0412417	2B	44108220	44109694	Alcohol dehydrogenase, zinc-type, conserved site [Source:Ensembl/INTERPRO:IPR002328]	Os04g0229100	AT2G21890	Similar to Sinapyl alcohol dehydrogenase: Os04t0229100-01	CINNAMYL ALCOHOL DEHYDROGENASE 6	Committee on Gene Symbolization, Nomenclature and Linkage of the Rice Genetics Cooperative	Cinnamyl alcohol dehydrogenase 3 [Source:UniProtKB/Swiss-Prot;Acc:Q9SJ10]	CAD3	UniProtKB Gene Name	0.878854	17.3288	2.18898	21.4047	0
TraesCS2B02G087400	503.832	0.99867	0.297397	3.35804	0.000784982	0.0467435	2B	49382521	49384538	Haem peroxidase, plant/fungal/bacterial [Source:Ensembl/INTERPRO:IPR002016]	Os04g0223300	NA	Similar to Peroxisome type ascorbate peroxidase: Os04t0223300-00	ASCORBATE PEROXIDASE 3	Committee on Gene Symbolization, Nomenclature and Linkage of the Rice Genetics Cooperative	NA	NA	NA	286.974	620.186	483.061	817.969	310.97
TraesCS2B02G090400	22.6862	5.84889	1.05284	5.55533	2.77085e-08	1.53557e-05	2B	51705212	51706946	Fatty acid desaturase, type 2 [Source:Ensembl/INTERPRO:IPR005067]	NA	NA	NA	NA	NA	NA	NA	NA	0	48.6285	0	62.0047	2.7976
TraesCS2B02G102800	6.61367	5.53283	1.60761	3.44165	0.000578181	0.0382667	2B	63840097	63847586	NmrA-like domain [Source:Ensembl/INTERPRO:IPR008030]	Os12g0263200	NA	Pinoresinol-lariciresinol reductase TH2: Os12t0263200-01	NA	NA	NA	NA	NA	0	10.7944	0	21.3417	0.932212
TraesCS2B02G103500	69.2795	3.0035	0.518347	5.79437	6.85764e-09	4.75052e-06	2B	64204610	64212794	NmrA-like domain [Source:Ensembl/INTERPRO:IPR008030]	Os12g0263600	AT4G13660	Similar to Isoflavone reductase-like protein 1: Os12t0263600-01	NA	NA	Pinoresinol reductase 2 [Source:UniProtKB/Swiss-Prot;Acc:Q9SVP6]	PRR2	UniProtKB Gene Name	10.3273	89.0307	26.7759	202.478	17.7856
TraesCS2B02G111100	100.774	1.70122	0.444382	3.82828	0.000129042	0.013276	2B	72895029	72896639	Nicotianamine synthase [Source:UniProtKB/TrEMBL;Acc:W5BNT1]	Os07g0689600	NA	Nicotianamine synthase 3 EC 2:5:1:43 S-adenosyl-L-methionine:S- adenosyl-L-methionine:S-adenosyl-methionine 3-amino-3- carboxypropyltransferase 3 OsNAS3: Os07t0689600-01	NICOTIANAMINE SYNTHASE 3	Committee on Gene Symbolization, Nomenclature and Linkage of the Rice Genetics Cooperative	NA	NA	NA	43.1211	159.464	86.6165	184.71	29.9588
TraesCS2B02G172100	514.148	-1.41423	0.254148	-5.56459	2.62766e-08	1.47589e-05	2B	146634565	146639071	Carbohydrate kinase, FGGY [Source:Ensembl/INTERPRO:IPR000577]	Os07g0640200	AT5G49650	Carbohydrate kinase, FGGY family protein: Os07t0640200-01	NA	NA	Xylulose kinase 2 [Source:UniProtKB/Swiss-Prot;Acc:Q949W8]	XK-2	TAIR Gene Name	630.786	223.578	645.293	290.649	780.435
TraesCS2B02G192700	103.844	-2.64882	0.54521	-4.85835	1.1837e-06	0.000332429	2B	168610130	168611875	NA	Os07g0618700	NA	Conserved hypothetical protein: Os07t0618700-01	NA	NA	NA	NA	NA	77.4726	11.9248	152.214	37.7915	239.819
TraesCS2B02G195900	50.5448	2.05211	0.501418	4.09261	4.26542e-05	0.00581273	2B	173485106	173486277	SPX domain [Source:Ensembl/INTERPRO:IPR004331]	Os07g0614700	AT2G45130	SPX, N-terminal domain containing protein: Os07t0614700-01	SPX (SYG/PHO81/XPR1) domain gene 6	Integrated Rice Science Database	SPX domain-containing protein 3 [Source:UniProtKB/Swiss-Prot;Acc:Q5PP62]	SPX3	UniProtKB Gene Name	29.058	120.293	22.9822	65.3977	14.9933
TraesCS2B02G201700	446.024	-0.937009	0.270717	-3.46121	0.000537756	0.0362846	2B	180616692	180619271	6-phosphogluconolactonase, DevB-type [Source:Ensembl/INTERPRO:IPR005900]	Os07g0604000	AT1G13700	Similar to 6-phosphogluconolactonase-like protein: Os07t0604000-01;Similar to 6-phosphogluconolactonase-like protein: Os07t0604000-02	NA	NA	Probable 6-phosphogluconolactonase 1 [Source:UniProtKB/Swiss-Prot;Acc:Q9LMX8]	PGL1	TAIR Gene Name	439.436	274.844	675.204	300.856	539.777
TraesCS2B02G201900	71.6216	-1.5637	0.457122	-3.42076	0.000624468	0.0399929	2B	181118653	181120839	Cytochrome P450 [Source:Ensembl/INTERPRO:IPR001128]	Os07g0603700	AT1G13710	CYP78A13 Cytochrome P450, Size control between embryo and endosperm Os07t0603700-01	GIANT EMBRYO 1	Committee on Gene Symbolization, Nomenclature and Linkage of the Rice Genetics Cooperative	Cytochrome P450 78A5 [Source:UniProtKB/Swiss-Prot;Acc:Q9LMX7]	CYP78A5	UniProtKB Gene Name	87.9809	45.5794	121.793	20.3991	82.3557
TraesCS2B02G216200	784.286	-1.0116	0.248347	-4.07334	4.63427e-05	0.00609554	2B	201768932	201770930	C2 domain [Source:Ensembl/INTERPRO:IPR000008]	Os07g0585000	AT5G55530	C2 calcium-dependent membrane targeting domain containing protein: Os07t0585000-01	NA	NA	At5g55530 [Source:UniProtKB/TrEMBL;Acc:Q5HZ03]	NA	NA	792.786	514.313	1017.92	460.099	1136.31
TraesCS2B02G218800	47.6113	-3.11872	0.598195	-5.21355	1.85262e-07	7.54924e-05	2B	208210598	208212008	Helix-turn-helix motif [Source:Ensembl/INTERPRO:IPR000047]	Os07g0581700	AT5G66700	Similar to HAHB-7 Fragment: Os07t0581700-01	HOMEOBOX GENE 14	Committee on Gene Symbolization, Nomenclature and Linkage of the Rice Genetics Cooperative	Homeobox-leucine zipper protein ATHB-53 [Source:UniProtKB/Swiss-Prot;Acc:Q9LVR0]	ATHB-53	UniProtKB Gene Name	47.5406	11.9246	91.9818	5.1071	81.5025
TraesCS2B02G225400	708.897	1.43313	0.308008	4.65288	3.27326e-06	0.000772862	2B	215835145	215841899	Phytocyanin domain [Source:Ensembl/INTERPRO:IPR003245]	Os07g0570550	NA	Cupredoxin domain containing protein: Os07t0570550-00	NA	NA	NA	NA	NA	313.483	862.597	535.106	1415.34	417.958
TraesCS2B02G225900	1662.42	1.04245	0.308776	3.37607	0.000735291	0.044421	2B	216708363	216711221	Major intrinsic protein [Source:Ensembl/INTERPRO:IPR000425]	Os07g0448800	AT2G39010	Aquaporin: Os07t0448800-01;Non-protein coding transcript: Os07t0448800-02	PLASMA MEMBRANE INTRINSIC PROTEIN 2A	Committee on Gene Symbolization, Nomenclature and Linkage of the Rice Genetics Cooperative	Probable aquaporin PIP2-6 [Source:UniProtKB/Swiss-Prot;Acc:Q9ZV07]	PIP2-6	UniProtKB Gene Name	1414.56	2030.94	1359.55	2778.37	728.668
TraesCS2B02G268100	180.677	-1.47523	0.389675	-3.78579	0.000153219	0.0151268	2B	361422652	361426297	AP2/ERF domain [Source:Ensembl/INTERPRO:IPR001471]	Os07g0124700	NA	Similar to PLETHORA1: Os07t0124700-01	PLETHORA 8	Committee on Gene Symbolization, Nomenclature and Linkage of the Rice Genetics Cooperative	NA	NA	NA	235.749	93.3396	142.678	81.5723	350.044
TraesCS2B02G284500	86.6924	2.01749	0.442962	4.55454	5.24997e-06	0.00106966	2B	391769490	391770881	NB-ARC [Source:Ensembl/INTERPRO:IPR002182]	Os07g0105900	NA	NB-ARC domain containing protein: Os07t0105900-01	NA	NA	NA	NA	NA	29.0459	109.531	55.8859	206.222	32.7766
TraesCS2B02G285300	122.934	-1.84429	0.391959	-4.70533	2.53461e-06	0.00063463	2B	393022914	393023939	NA	NA	NA	NA	NA	NA	NA	NA	NA	127.734	35.7361	170.484	60.3523	220.362
TraesCS2B02G299000	387.515	-1.12598	0.245982	-4.57749	4.70597e-06	0.000992888	2B	418955277	418965081	CBS domain [Source:Ensembl/INTERPRO:IPR000644]	Os04g0382300	AT3G48530	Similar to SNF1-related protein kinase regulatory gamma subunit 1 AKIN gamma1 AKING1: Os04t0382300-01;Similar to SNF1-related protein kinase regulatory gamma subunit 1 AKIN gamma1 AKING1: Os04t0382300-02;Similar to OSIGBa0092E09:6 protein: Os04t0382300-03	cystathionine b-synthase domain containing protein OsCBSCBS3, CBS domain containing protein OsCBSCBS3	Integrated Rice Science Database	SNF1-related protein kinase regulatory subunit gamma-1 [Source:UniProtKB/Swiss-Prot;Acc:Q8LBB2]	KING1	UniProtKB Gene Name	479.503	208.358	533.232	244.797	471.684
TraesCS2B02G344300	21.438	4.30276	0.805462	5.34197	9.19406e-08	4.34252e-05	2B	491022654	491023363	Bifunctional inhibitor/plant lipid transfer protein/seed storage helical domain [Source:Ensembl/INTERPRO:IPR016140]	Os04g0462200	NA	Bifunctional inhibitor/plant lipid transfer protein/seed storage domain containing protein: Os04t0462200-01	GPI-anchored non-specific lipid transfer protein 11, type G nsLTP 11, type G non-specific lipid transfer protein 11	Integrated Rice Science Database	NA	NA	NA	4.41028	46.4602	1.08859	53.3518	1.87892
TraesCS2B02G355000	2945.31	-1.31539	0.248349	-5.29653	1.18021e-07	5.33199e-05	2B	506210714	506215586	PB1 domain [Source:Ensembl/INTERPRO:IPR000270]	Os04g0476800	AT4G24690	Similar to TA5 protein Fragment: Os04t0476800-01	NA	NA	Protein NBR1 homolog [Source:UniProtKB/Swiss-Prot;Acc:Q9SB64]	NBR1	UniProtKB Gene Name	3124.65	1729.42	3802.71	1382.16	4687.59
TraesCS2B02G358900	60.2679	2.57658	0.678778	3.79591	0.000147105	0.0147259	2B	512303399	512306740	NA	NA	NA	NA	NA	NA	NA	NA	NA	42.2476	180.028	6.57528	61.2511	11.2373
TraesCS2B02G374700	1219.35	-0.846358	0.245828	-3.44289	0.000575525	0.0382394	2B	534838985	534843284	Heat shock protein 70 family [Source:Ensembl/INTERPRO:IPR013126]	NA	NA	NA	NA	NA	NA	NA	NA	1294.86	866.25	1320.66	783.036	1831.93
TraesCS2B02G375900	7.07244	6.61752	1.60472	4.12378	3.72711e-05	0.00523357	2B	538955461	538956547	Heavy metal-associated domain, HMA [Source:Ensembl/INTERPRO:IPR006121]	NA	NA	NA	NA	NA	NA	NA	NA	0	22.2777	0	13.0845	0
TraesCS2B02G377000	731.346	-1.73565	0.312897	-5.54703	2.90565e-08	1.58909e-05	2B	539804756	539812379	Leucine-rich repeat [Source:Ensembl/INTERPRO:IPR001611]	Os04g0503500	AT1G15740	Leucine-rich repeat, cysteine-containing subtype containing protein: Os04t0503500-01;Leucine-rich repeat, cysteine-containing subtype containing protein: Os04t0503500-02	NA	NA	Leucine-rich repeat family protein [Source:UniProtKB/TrEMBL;Acc:Q8H1Q4]	NA	NA	742.491	234.46	982.406	375.209	1322.16
TraesCS2B02G377500	1797.6	1.32308	0.348368	3.79793	0.000145907	0.0146485	2B	540703774	540707743	Phosphoribosyltransferase domain [Source:Ensembl/INTERPRO:IPR000836]	NA	AT5G11160	NA	NA	NA	Adenine phosphoribosyltransferase 5 [Source:UniProtKB/Swiss-Prot;Acc:Q9LFP0]	APT5	UniProtKB Gene Name	1659.52	3150.61	1085.47	2468.88	623.499
TraesCS2B02G390000	1002.79	1.59228	0.347538	4.58159	4.61455e-06	0.000988655	2B	553873571	553877860	Major pollen allergen Lol pI [Source:Ensembl/INTERPRO:IPR005795]	Os04g0530100	AT2G20750	Similar to Beta-expansin 1 precursor AtEXPB1 At-EXPB1 Ath-ExpBeta-1:5: Os04t0530100-01	BETA-EXPANSIN 17	Committee on Gene Symbolization, Nomenclature and Linkage of the Rice Genetics Cooperative	Expansin-B1 [Source:UniProtKB/Swiss-Prot;Acc:Q9SKU2]	EXPB1	UniProtKB Gene Name	628.11	1318.91	727.208	2028.75	310.949
TraesCS2B02G392900	180.296	1.14529	0.33268	3.44261	0.000576134	0.0382394	2B	557226759	557227975	Transcription factor, TCP [Source:Ensembl/INTERPRO:IPR005333]	Os04g0526000	AT5G23280	Similar to Auxin-induced basic helix-loop-helix transcription factor: Os04t0526000-01	TEOSINTE BRANCHED/CYCLOIDEA/PROLIFERATING CELL FACTOR 17	Integrated Rice Science Database	Transcription factor TCP7 [Source:UniProtKB/Swiss-Prot;Acc:Q9FMX2]	TCP7	UniProtKB Gene Name	96.8387	235.253	163.175	301.297	104.917
TraesCS2B02G405700	45.8602	-1.98981	0.552057	-3.60436	0.000312926	0.0251065	2B	573974813	573975706	Helix-turn-helix motif [Source:Ensembl/INTERPRO:IPR000047]	Os07g0581700	AT5G66700	Similar to HAHB-7 Fragment: Os07t0581700-01	HOMEOBOX GENE 14	Committee on Gene Symbolization, Nomenclature and Linkage of the Rice Genetics Cooperative	Homeobox-leucine zipper protein ATHB-53 [Source:UniProtKB/Swiss-Prot;Acc:Q9LVR0]	ATHB-53	UniProtKB Gene Name	52.9	24.8723	65.41	8.19847	77.92
TraesCS2B02G407400	127.219	1.42155	0.380004	3.74087	0.000183385	0.0172448	2B	578136060	578140535	SANT/Myb domain [Source:Ensembl/INTERPRO:IPR001005]	Os04g0541100	NA	Similar to Gt-2: Os04t0541100-01	a DNA binding protein. a transcriptional activator.	Integrated Rice Science Database	NA	NA	NA	65.902	134.615	80.2042	272.925	82.4499
TraesCS2B02G411800	174.443	-3.06274	0.478781	-6.39694	1.58517e-10	1.99655e-07	2B	585935927	585936874	NA	Os04g0583200	NA	Conserved hypothetical protein: Os04t0583200-01	NA	NA	NA	NA	NA	159.452	14.077	308.149	50.1271	340.407
TraesCS2B02G424000	59.5892	1.63079	0.439296	3.71228	0.0002054	0.0188877	2B	610017094	610021945	GDSL lipase/esterase [Source:Ensembl/INTERPRO:IPR001087]	NA	NA	NA	NA	NA	NA	NA	NA	27.2867	75.9076	38.3482	124.561	31.8422
TraesCS2B02G430000	118.861	2.21532	0.466419	4.74963	2.0379e-06	0.000526102	2B	617929704	617934384	Sugar phosphate transporter [Source:Ensembl/INTERPRO:IPR000849]	Os04g0555300	AT1G30560	Similar to glycerol 3-phosphate permease: Os04t0555300-01;Similar to Glycerol 3-phosphate permease: Os04t0555300-02	Functioning in Cesium Over-transport 11	Integrated Rice Science Database	G3Pp3 [Source:UniProtKB/TrEMBL;Acc:A0A178WI18]	NA	NA	80.0558	285.454	38.4134	164.182	26.2006
TraesCS2B02G437000	81.2517	-1.50588	0.424526	-3.5472	0.000389353	0.0292113	2B	628805114	628805467	Small auxin-up RNA [Source:Ensembl/INTERPRO:IPR003676]	Os04g0617050	AT1G56150	Similar to H0313F03:1 protein: Os04t0617050-01	SMALL AUXIN-UP RNA 21	Committee on Gene Symbolization, Nomenclature and Linkage of the Rice Genetics Cooperative	Auxin-responsive protein SAUR71 [Source:UniProtKB/Swiss-Prot;Acc:Q9SGU2]	SAUR71	UniProtKB Gene Name	85.9433	41.8199	152.701	35.3056	90.489
TraesCS2B02G439100	23.7328	-5.19983	1.37322	-3.7866	0.000152725	0.015114	2B	631330816	631337388	EF-hand domain [Source:Ensembl/INTERPRO:IPR002048]	Os10g0177200	NA	EF-HAND 2 domain containing protein: Os10t0177200-02	drought stress response-1	Integrated Rice Science Database	NA	NA	NA	7.92067	1.08468	96.4661	1.02064	12.1719
TraesCS2B02G457000	75.0366	2.04633	0.485613	4.21391	2.50987e-05	0.00372572	2B	651733831	651736834	Pectin acetylesterase [Source:UniProtKB/TrEMBL;Acc:A0A1D5U1J0]	Os04g0602500	AT4G19410	Similar to Pectin acetylesterase: Os04t0602500-01;Similar to B0403H10-OSIGBa0105A11:19 protein: Os04t0602500-02	NA	NA	Pectin acetylesterase [Source:UniProtKB/TrEMBL;Acc:F4JT64]	NA	NA	17.6012	92.2003	40.5617	182.687	42.1325
TraesCS2B02G457600	324.389	1.1407	0.340434	3.35071	0.000806049	0.047684	2B	652407127	652409542	Haem peroxidase, plant/fungal/bacterial [Source:Ensembl/INTERPRO:IPR002016]	Os04g0602100	AT4G09010	Plant ascorbate peroxidase domain containing protein: Os04t0602100-01;Similar to B0403H10-OSIGBa0105A11:15 protein: Os04t0602100-02	NA	NA	ascorbate peroxidase 4 [Source:TAIR;Acc:AT4G09010]	APX4	TAIR Gene Name	193.655	537.824	316.608	426.813	147.045
TraesCS2B02G474900	73.7188	2.14517	0.618585	3.46786	0.000524614	0.0358047	2B	672023148	672023838	Zf-FLZ domain [Source:Ensembl/INTERPRO:IPR007650]	NA	NA	NA	NA	NA	NA	NA	NA	41.4332	68.145	43.6238	206.945	8.44758
TraesCS2B02G476700	479.926	1.4056	0.271709	5.1732	2.30124e-07	8.91691e-05	2B	673707789	673708916	Zf-FLZ domain [Source:Ensembl/INTERPRO:IPR007650]	Os04g0586000	NA	Protein of unknown function DUF581 family protein: Os04t0586000-00	NA	NA	NA	NA	NA	321.425	789.925	332.611	741.988	213.682
TraesCS2B02G476900	368.67	0.985124	0.255697	3.8527	0.00011682	0.012336	2B	673924588	673926842	Zf-FLZ domain [Source:Ensembl/INTERPRO:IPR007650]	Os04g0585700	NA	Protein of unknown function DUF581 family protein: Os04t0585700-01	NA	NA	NA	NA	NA	294.015	472.735	268.373	575.94	232.289
TraesCS2B02G482600	838.563	0.874178	0.249504	3.50367	0.000458896	0.0328871	2B	680237495	680238056	NA	NA	NA	NA	NA	NA	NA	NA	NA	708.382	1141.51	691.876	1164.21	486.838
TraesCS2B02G489900	2259.88	-0.871685	0.25109	-3.47161	0.000517354	0.0356015	2B	687248060	687248948	FD-like 15 protein [Source:UniProtKB/TrEMBL;Acc:B4Y1F0]	Os02g0833600	NA	Similar to Basic leucine zipper transcription factor Fragment: Os02t0833600-01	b-ZIP TRANSCRIPTION FACTOR 24	Committee on Gene Symbolization, Nomenclature and Linkage of the Rice Genetics Cooperative	NA	NA	NA	2408.29	1536.95	3534.36	1480.14	2339.66
TraesCS2B02G528400	108.374	1.7736	0.40562	4.37255	1.22801e-05	0.00210046	2B	722637506	722638296	NA	Os04g0659000	NA	Similar to OSIGBa0132E09-OSIGBa0108L24:10 protein: Os04t0659000-01	NA	NA	NA	NA	NA	57.3298	177.221	77.304	199.014	30.9992
TraesCS2B02G541300	35.4128	-2.49204	0.689558	-3.61396	0.00030155	0.0244321	2B	737634980	737636277	NA	Os04g0649600	NA	Conserved hypothetical protein: Os04t0649600-01	NA	NA	NA	NA	NA	24.6474	4.33716	63.5372	14.2957	70.2463
TraesCS2B02G568200	123.256	1.60167	0.405425	3.95059	7.79579e-05	0.00902574	2B	759172592	759173776	Sulfotransferase [Source:UniProtKB/TrEMBL;Acc:W5B8I8]	Os09g0256100	NA	Similar to flavonol 4-sulfotransferase: Os09t0256100-00	NA	NA	NA	NA	NA	48.4214	145.261	94.1691	266.596	61.8304
TraesCS2B02G579100	1302.81	1.04916	0.231308	4.53578	5.73919e-06	0.00114136	2B	767168671	767172075	Flavin amine oxidase [Source:Ensembl/INTERPRO:IPR001613]	Os04g0671200	AT1G65840	Polyamine oxidase, Seed germination Os04t0671200-01;Similar to H0624F09:9 protein: Os04t0671200-02	POLYAMINE OXIDASE 4	Committee on Gene Symbolization, Nomenclature and Linkage of the Rice Genetics Cooperative	Probable polyamine oxidase 4 [Source:UniProtKB/Swiss-Prot;Acc:Q8H191]	PAO4	UniProtKB Gene Name	850.681	1952.68	1085.54	1823.23	801.892
TraesCS2B02G592600	100.732	1.94298	0.477552	4.06863	4.72898e-05	0.00620049	2B	777520979	777522445	Zinc finger, Dof-type [Source:Ensembl/INTERPRO:IPR003851]	Os04g0678400	NA	Zinc finger, Dof-type domain containing protein: Os04t0678400-01	DNA BINDING WITH ONE FINGER 17	Committee on Gene Symbolization, Nomenclature and Linkage of the Rice Genetics Cooperative	NA	NA	NA	41.3689	95.4311	65.7456	266.463	34.6502
TraesCS2B02G592700	18.772	4.04565	0.906161	4.4646	8.02171e-06	0.00151552	2B	777548469	777549764	Zinc finger, Dof-type [Source:Ensembl/INTERPRO:IPR003851]	Os04g0678400	NA	Zinc finger, Dof-type domain containing protein: Os04t0678400-01	DNA BINDING WITH ONE FINGER 17	Committee on Gene Symbolization, Nomenclature and Linkage of the Rice Genetics Cooperative	NA	NA	NA	2.64106	19.5139	4.38049	66.388	0.936767
TraesCS2B02G593000	619.54	1.13003	0.31688	3.56612	0.000362305	0.0278878	2B	777828857	777837197	NADPH-protochlorophyllide oxidoreductase [Source:UniProtKB/TrEMBL;Acc:A0A1D5TXJ7]	Os04g0678700	AT4G27440	Similar to Protochlorophyllide reductase EC 1:3:1:33 PCR NADPH- protochlorophyllide oxidoreductase POR Fragment: Os04t0678700-01	NADPH: protochlorophyllide oxidoreductase A, Protochlorophyllide oxidoreductase A	Integrated Rice Science Database	Protochlorophyllide reductase B, chloroplastic [Source:UniProtKB/Swiss-Prot;Acc:P21218]	PORB	UniProtKB Gene Name	334.475	624.633	479.932	1212.88	445.775
TraesCS2B02G598800	205.649	-1.51497	0.437001	-3.46674	0.000526803	0.0358364	2B	781788827	781793813	RNA recognition motif domain [Source:Ensembl/INTERPRO:IPR000504]	Os04g0682400	NA	Similar to H0124B04:13 protein: Os04t0682400-01	NA	NA	NA	NA	NA	219.872	98.8155	146.099	95.7984	467.662
TraesCS2B02G599000	161.562	-1.82806	0.429263	-4.2586	2.05713e-05	0.00320235	2B	781799830	781804688	RNA recognition motif domain [Source:Ensembl/INTERPRO:IPR000504]	Os04g0682400	NA	Similar to H0124B04:13 protein: Os04t0682400-01	NA	NA	NA	NA	NA	203.161	55.3802	125.228	72.3583	351.682
TraesCS2B02G600100	70.5031	-2.06399	0.594378	-3.47252	0.000515598	0.0355395	2B	782958294	782961638	Glycoside hydrolase family 1 [Source:Ensembl/INTERPRO:IPR001360]	NA	AT2G44490	NA	NA	NA	Beta-glucosidase 26, peroxisomal [Source:UniProtKB/Swiss-Prot;Acc:O64883]	BGLU26	UniProtKB Gene Name	77.4584	23.8569	187.363	24.5035	39.334
TraesCS2B02G624400	391.512	1.11733	0.309241	3.61314	0.000302507	0.0244618	2B	797537679	797539303	Glycosyltransferase [Source:UniProtKB/TrEMBL;Acc:A0A1D5U3I3]	Os01g0735300	AT3G16520	UDP-glucuronosyl/UDP-glucosyltransferase family protein: Os01t0735300-01	NA	NA	UDP-glycosyltransferase 88A1 [Source:UniProtKB/Swiss-Prot;Acc:Q9LK73]	UGT88A1	UniProtKB Gene Name	312.405	548.912	315.776	608.205	172.261
TraesCS3A02G046100	397.35	-1.94585	0.427337	-4.55343	5.27779e-06	0.00107008	3A	24678221	24679061	Proteinase inhibitor I12, Bowman-Birk [Source:Ensembl/INTERPRO:IPR000877]	NA	NA	NA	NA	NA	NA	NA	NA	237.858	157.481	874.939	135.468	581.002
TraesCS3A02G077700	144.34	-1.14832	0.335614	-3.42155	0.000622644	0.0399597	3A	49980885	49984911	Myc-type, basic helix-loop-helix (bHLH) domain [Source:Ensembl/INTERPRO:IPR011598]	Os01g0105700	AT1G27660	Basic helix-loop-helix dimerisation region bHLH domain containing protein: Os01t0105700-01	basic helix-loop-helix protein 071	Integrated Rice Science Database	Transcription factor bHLH110 [Source:UniProtKB/Swiss-Prot;Acc:Q9SFZ3]	BHLH110	UniProtKB Gene Name	234.086	80.2745	150.209	86.7424	170.391
TraesCS3A02G103800	98.3416	-1.60456	0.37179	-4.31578	1.59042e-05	0.00262318	3A	67158231	67165527	Cytochrome P450 [Source:Ensembl/INTERPRO:IPR001128]	Os01g0197100	AT3G13730	Cytochrome P450, Brassinosteroids biosynthesis, Regulation of plant architecture Os01t0197100-01;Cytochrome P450 Splicing variant Os01t0197100-02	DWARF EBISU	Committee on Gene Symbolization, Nomenclature and Linkage of the Rice Genetics Cooperative	CYP90D1 [Source:UniProtKB/TrEMBL;Acc:A0A178VDZ8]	CYP90D1	UniProtKB Gene Name	119.651	43.4109	166.793	44.8755	116.978
TraesCS3A02G107200	2145.03	-2.36054	0.36806	-6.41347	1.42245e-10	1.86781e-07	3A	71793752	71796017	TZF1 [Source:UniProtKB/TrEMBL;Acc:A0A0G3YJW9]	Os01g0192000	NA	CCCH-type zinc finger protein, Negative regulator for leaf senescence Os01t0192000-01;Similar to C3H transcription factor: Os01t0192000-02	DELAY OF THE ONSET OF SENESCENCE	Committee on Gene Symbolization, Nomenclature and Linkage of the Rice Genetics Cooperative	NA	NA	NA	1974.15	476.47	2508.84	755.668	5010.03
TraesCS3A02G113900	60.6443	2.28327	0.545717	4.18397	2.86458e-05	0.00414855	3A	81475905	81479675	Glycosyl hydrolases 36 [Source:Ensembl/INTERPRO:IPR008811]	Os07g0209100	AT3G57520	Similar to Seed imbibition protein Fragment: Os07t0209100-01	NA	NA	Probable galactinol--sucrose galactosyltransferase 2 [Source:UniProtKB/Swiss-Prot;Acc:Q94A08]	RFS2	UniProtKB Gene Name	27.0969	72.2668	34.1357	159.278	10.444
TraesCS3A02G126800	99.7689	-1.64791	0.476893	-3.45551	0.00054926	0.0370007	3A	102274744	102280721	Ankyrin repeat [Source:Ensembl/INTERPRO:IPR002110]	NA	NA	NA	NA	NA	NA	NA	NA	115.95	21.8222	189.261	65.3762	106.435
TraesCS3A02G127100	214.787	-1.52706	0.394867	-3.86728	0.000110057	0.0118202	3A	102554499	102555376	NA	Os01g0175100	NA	Kv1:4 voltage-gated K+ channel family protein: Os01t0175100-01	NA	NA	NA	NA	NA	185.868	75.8081	257.939	125.81	428.511
TraesCS3A02G131500	31.6423	2.13898	0.564407	3.78978	0.000150781	0.014993	3A	107975081	107977380	Zinc finger, RING-type [Source:Ensembl/INTERPRO:IPR001841]	Os01g0212700	NA	Similar to RING-H2 finger protein ATL2K: Os01t0212700-01	NA	NA	NA	NA	NA	7.9214	58.5639	17.5343	59.2088	14.983
TraesCS3A02G133600	626.366	-1.27549	0.315038	-4.04868	5.15075e-05	0.00660759	3A	110777434	110784204	RNA recognition motif domain [Source:Ensembl/INTERPRO:IPR000504]	Os01g0209500	AT3G45630	Zinc finger, RING-type domain containing protein: Os01t0209500-01	NA	NA	RNA binding (RRM/RBD/RNP motifs) family protein [Source:UniProtKB/TrEMBL;Acc:Q9M1E4]	NA	NA	800.326	307.872	541.494	368.5	1113.64
TraesCS3A02G142100	106.338	-1.24568	0.336241	-3.70474	0.000211605	0.0192034	3A	121484171	121488532	NA	Os01g0217400	NA	Conserved hypothetical protein: Os01t0217400-00	NA	NA	NA	NA	NA	132.402	61.2781	135.283	55.4283	147.298
TraesCS3A02G142600	57.6977	2.16761	0.425822	5.0904	3.57303e-07	0.000128025	3A	122464482	122473082	NA	NA	NA	NA	NA	NA	NA	NA	NA	26.4204	119.176	25.1577	97.1135	20.6209
TraesCS3A02G144900	62.8739	-1.90902	0.565159	-3.37786	0.000730536	0.0443588	3A	127353948	127354828	NA	NA	NA	NA	NA	NA	NA	NA	NA	106.24	39.5147	94.3113	7.99183	66.3122
TraesCS3A02G151300	16.1486	-4.63004	1.306	-3.5452	0.00039231	0.0293802	3A	140050261	140056408	AAA+ ATPase domain [Source:Ensembl/INTERPRO:IPR003593]	Os01g0226400	AT1G64110	ATPase, AAA-type, core domain containing protein: Os01t0226400-01	NA	NA	p-loop containing nucleoside triphosphate hydrolases superfamily protein [Source:UniProtKB/TrEMBL;Acc:F4I5A3]	NA	NA	8.80416	1.08659	49.2311	1.02038	20.6006
TraesCS3A02G162200	66.9065	-3.40461	0.525184	-6.4827	9.00966e-11	1.24826e-07	3A	164610874	164613017	Domain of unknown function DUF1618 [Source:Ensembl/INTERPRO:IPR011676]	Os01g0244000	NA	Domain of unknown function DUF1618 domain containing protein: Os01t0244000-00	NA	NA	NA	NA	NA	113.532	4.33859	103.037	15.3102	98.3145
TraesCS3A02G185500	335.971	-1.02432	0.28464	-3.59864	0.000319892	0.025374	3A	217820700	217825700	Hydroxymethylglutaryl-CoA lyase, active site [Source:Ensembl/INTERPRO:IPR000138]	Os01g0269000	AT2G26800	Similar to Hydroxymethylglutaryl-CoA lyase: Os01t0269000-01	NA	NA	Hydroxymethylglutaryl-CoA lyase, mitochondrial [Source:UniProtKB/Swiss-Prot;Acc:O81027]	HMGCL	UniProtKB Gene Name	329.965	195.11	419.452	219.443	515.883
TraesCS3A02G195700	446.599	-0.870931	0.246663	-3.53085	0.00041423	0.0305267	3A	290414357	290449772	NA	Os01g0498200	NA	Conserved hypothetical protein: Os01t0498200-01	NA	NA	NA	NA	NA	506.475	334.875	555.756	261.752	574.138
TraesCS3A02G207300	44.3981	-1.7986	0.513143	-3.50507	0.000456485	0.0328871	3A	365250648	365252468	Myc-type, basic helix-loop-helix (bHLH) domain [Source:Ensembl/INTERPRO:IPR011598]	Os01g0566800	AT3G21330	Hypothetical conserved gene: Os01t0566800-00	basic helix-loop-helix protein 117	Integrated Rice Science Database	Transcription factor bHLH87 [Source:UniProtKB/Swiss-Prot;Acc:Q8S3D2]	BHLH87	UniProtKB Gene Name	82.6763	18.4193	48.2824	17.3592	55.2533
TraesCS3A02G231100	189.331	1.19016	0.323388	3.68029	0.000232966	0.0204283	3A	431127843	431128415	NA	NA	NA	NA	NA	NA	NA	NA	NA	92.6998	241.507	148.669	329.213	134.567
TraesCS3A02G233700	333.012	1.00686	0.263056	3.82756	0.000129419	0.0132819	3A	436461621	436465589	Alpha/beta hydrolase fold-1 [Source:Ensembl/INTERPRO:IPR000073]	Os01g0647700	AT1G15490	Epoxide hydrolase family protein: Os01t0647700-01	NA	NA	Alpha/beta-Hydrolases superfamily protein [Source:UniProtKB/TrEMBL;Acc:Q9XI20]	NA	NA	249.83	405.971	218.447	547.543	243.269
TraesCS3A02G241000	487.341	1.40129	0.290285	4.82731	1.38387e-06	0.000379295	3A	453306336	453308777	Glycoside hydrolase, family 5 [Source:Ensembl/INTERPRO:IPR001547]	Os01g0663300	AT1G02310	Similar to 1-4-beta-mannan endohydrolase-like protein: Os01t0663300-01	NA	NA	MAN1 [Source:UniProtKB/TrEMBL;Acc:A0A178WL81]	MAN1	TAIR Gene Name	261.352	577.162	333.368	976.496	288.328
TraesCS3A02G246000	455.199	-1.3701	0.318421	-4.30279	1.68663e-05	0.0027384	3A	461786114	461792083	Auxin response factor [Source:UniProtKB/TrEMBL;Acc:A0A1D5VCE0]	Os01g0670800	AT2G33860	Similar to Auxin response factor 2: Os01t0670800-01;Ortholog of Arabidopsis ETTIN, Awn development Os01t0670800-02	auxin response factor-2, auxin response factor 2, OsETTIN2	Rice Annotation Project Database	Auxin response factor 3 [Source:UniProtKB/Swiss-Prot;Acc:O23661]	ARF3	UniProtKB Gene Name	562.97	196.488	431.469	270.175	814.891
TraesCS3A02G269200	384.498	-0.968801	0.252136	-3.84237	0.000121851	0.0128218	3A	495251709	495256881	Ubiquitin-conjugating enzyme E2 [Source:Ensembl/INTERPRO:IPR000608]	Os09g0294300	AT3G15355	Ubiquitin-conjugating enzyme/RWD-like domain containing protein: Os09t0294300-01	UBIQUITIN-CONJUGATING ENZYME 40	Committee on Gene Symbolization, Nomenclature and Linkage of the Rice Genetics Cooperative	Probable ubiquitin-conjugating enzyme E2 25 [Source:UniProtKB/Swiss-Prot;Acc:Q9LUQ5]	UBC25	UniProtKB Gene Name	516.513	273.42	459.562	215.27	457.725
TraesCS3A02G303200	809.161	-1.63584	0.261351	-6.25916	3.87057e-10	3.92382e-07	3A	537507387	537509322	Reversibly glycosylated polypeptide [Source:Ensembl/INTERPRO:IPR004901]	NA	AT5G15650	NA	NA	NA	UDP-arabinopyranose mutase 2 [Source:UniProtKB/Swiss-Prot;Acc:Q9LFW1]	RGP2	UniProtKB Gene Name	1366.56	334.162	886.131	380.576	1078.38
TraesCS3A02G311300	348.976	-1.29531	0.325193	-3.9832	6.79948e-05	0.00814659	3A	550413905	550422755	RNA-dependent RNA polymerase, eukaryotic-type [Source:Ensembl/INTERPRO:IPR007855]	NA	NA	NA	NA	NA	NA	NA	NA	479.741	251.559	409.716	121.512	482.352
TraesCS3A02G325400	23.0121	2.39857	0.701006	3.42161	0.000622518	0.0399597	3A	570665005	570665892	Nuclear transport factor 2 [Source:Ensembl/INTERPRO:IPR002075]	Os01g0788200	AT1G11570	Nuclear transport factor 2 domain containing protein: Os01t0788200-01	NA	NA	NTF2-like [Source:TAIR;Acc:AT1G11570]	NTL	TAIR Gene Name	6.1679	24.8971	12.0124	64.4786	7.50445
TraesCS3A02G333500	374.427	-1.40662	0.330381	-4.25757	2.06664e-05	0.00320515	3A	578951124	578954305	F-box domain [Source:Ensembl/INTERPRO:IPR001810]	Os01g0806200	AT2G41170	Cyclin-like F-box domain containing protein: Os01t0806200-01	F-box protein 45	Integrated Rice Science Database	F-box family protein [Source:TAIR;Acc:AT2G41170]	NA	NA	377.377	147.612	441.3	228.407	677.438
TraesCS3A02G338000	227.287	1.01647	0.270825	3.75325	0.000174554	0.0166403	3A	584765844	584767910	Bifunctional inhibitor/plant lipid transfer protein/seed storage helical domain [Source:Ensembl/INTERPRO:IPR016140]	Os01g0814100	NA	Similar to Bindin Fragment: Os01t0814100-01	GPI-anchored non-specific lipid transfer protein 1, type G nsLTP 1, type G non-specific lipid transfer protein 1	Integrated Rice Science Database	NA	NA	NA	145.302	308.818	180.528	343.401	158.387
TraesCS3A02G362100	5.05147	6.14981	1.73158	3.55156	0.000382959	0.0289405	3A	610040683	610043972	Protein of unknown function DUF668 [Source:Ensembl/INTERPRO:IPR007700]	Os01g0845100	NA	Protein of unknown function DUF668 family protein: Os01t0845100-01	NA	NA	NA	NA	NA	0	13.0275	0	12.2298	0
TraesCS3A02G388100	34.5697	2.40793	0.70795	3.40128	0.000670721	0.0421753	3A	637110114	637112125	Amino acid transporter, transmembrane domain [Source:Ensembl/INTERPRO:IPR013057]	Os01g0878400	NA	Amino acid transporter, transmembrane domain containing protein: Os01t0878400-01	amino acid permease 10C, amino acid permease 5, amino acid/auxin permease 5	Integrated Rice Science Database	NA	NA	NA	7.04127	28.1972	23.0135	106.169	8.42797
TraesCS3A02G388900	781.048	-0.936242	0.278916	-3.35672	0.000788744	0.0469003	3A	637947101	637957472	NA	NA	NA	NA	NA	NA	NA	NA	NA	697.199	481.445	981.972	527.429	1217.19
TraesCS3A02G416300	16.2751	4.87887	1.0284	4.74411	2.09421e-06	0.00053401	3A	658983345	658984841	NA	NA	NA	NA	NA	NA	NA	NA	NA	0.878859	30.327	3.28373	46.8858	0
TraesCS3A02G435800	69.467	1.84205	0.470091	3.91851	8.90997e-05	0.0100362	3A	679510613	679511911	Domain of unknown function DUF4408 [Source:Ensembl/INTERPRO:IPR025520]	Os01g0924200	NA	Conserved hypothetical protein: Os01t0924200-01	NA	NA	NA	NA	NA	18.4855	94.3335	46.0099	150.105	38.4012
TraesCS3A02G437700	20.3527	3.34059	0.979337	3.41107	0.000647078	0.0409987	3A	681341777	681343932	Metacaspase 1 [Source:Ensembl/RICE_homology;RAP:Os03g0388900]	Os03g0388900	AT5G64240	Peptidase C14, caspase catalytic domain containing protein: Os03t0388900-01	Metacaspase 1	Integrated Rice Science Database	Metacaspase-3 [Source:UniProtKB/Swiss-Prot;Acc:Q9FMG1]	AMC3	UniProtKB Gene Name	1.75639	20.5741	0	68.2226	11.2105
TraesCS3A02G444500	23.972	2.35914	0.648865	3.6358	0.00027712	0.023129	3A	686135619	686142597	Protein kinase domain [Source:Ensembl/INTERPRO:IPR000719]	NA	NA	NA	NA	NA	NA	NA	NA	7.03689	31.4833	9.88204	61.1669	10.2908
TraesCS3A02G472200	227.032	1.09291	0.326619	3.34613	0.000819467	0.0482633	3A	703343735	703347055	AMP-dependent synthetase/ligase [Source:Ensembl/INTERPRO:IPR000873]	NA	AT5G63380	NA	NA	NA	4-coumarate--CoA ligase-like 9 [Source:UniProtKB/Swiss-Prot;Acc:Q84P23]	4CLL9	UniProtKB Gene Name	169.872	274.553	188.759	391.583	110.393
TraesCS3A02G494200	28.0897	-4.44913	0.992351	-4.48343	7.34535e-06	0.00139976	3A	720392403	720394145	Protein of unknown function DUF247, plant [Source:Ensembl/INTERPRO:IPR004158]	Os08g0356800	NA	Protein of unknown function DUF247, plant family protein: Os08t0356800-01	NA	NA	NA	NA	NA	36.0077	0	21.8862	4.07358	78.4811
TraesCS3A02G496400	66.2235	2.13161	0.496903	4.2898	1.78833e-05	0.00286988	3A	722274947	722281449	Glycosyltransferase 2-like [Source:Ensembl/INTERPRO:IPR001173]	Os08g0434632	AT2G35650	Conserved hypothetical protein: Os08t0434632-01	CELLULOSE SYNTHASE LIKE A11	Committee on Gene Symbolization, Nomenclature and Linkage of the Rice Genetics Cooperative	Glucomannan 4-beta-mannosyltransferase 7 [Source:UniProtKB/Swiss-Prot;Acc:Q9ZQN8]	CSLA7	UniProtKB Gene Name	21.7409	72.968	23.8034	173.756	38.8487
TraesCS3A02G500000	17.5892	-5.46174	1.27368	-4.28815	1.80165e-05	0.00288015	3A	724645017	724653750	Protein DETOXIFICATION [Source:UniProtKB/TrEMBL;Acc:A0A1D5VBS3]	Os03g0572900	AT1G11670	Multi antimicrobial extrusion protein MatE family protein: Os03t0572900-01	phenolics efflux zero 2, phenolics efflux transporter 2	Integrated Rice Science Database	Protein DETOXIFICATION 36 [Source:UniProtKB/Swiss-Prot;Acc:Q9SAB0]	DTX36	UniProtKB Gene Name	15.7736	0.668666	54.0981	0.627353	16.7784
TraesCS3A02G506000	64.3831	-5.05453	0.793858	-6.36704	1.92708e-10	2.17474e-07	3A	727877115	727878688	NA	Os01g0962100	NA	Conserved hypothetical protein: Os01t0962100-01	NA	NA	NA	NA	NA	39.5937	3.25794	135.957	3.06723	140.039
TraesCS3A02G508100	262.571	0.982164	0.284355	3.454	0.000552336	0.0370425	3A	729314916	729317151	NA	NA	NA	NA	NA	NA	NA	NA	NA	230.597	386.098	184.119	360.345	151.699
TraesCS3A02G519100	28.4756	5.12043	0.854683	5.99103	2.08517e-09	1.66669e-06	3A	737114170	737114739	Ribosome-inactivating protein [Source:Ensembl/INTERPRO:IPR001574]	NA	NA	NA	NA	NA	NA	NA	NA	0	93.4544	3.2463	42.8736	2.80374
TraesCS3A02G519300	9.61407	7.04579	1.50766	4.67333	2.96351e-06	0.000711997	3A	737140691	737141113	NA	NA	NA	NA	NA	NA	NA	NA	NA	0	30.1411	0	17.9292	0
TraesCS3A02G525100	157.685	1.49468	0.429514	3.47993	0.000501542	0.0348015	3A	739517140	739519207	Drought induced 19 protein type, zinc-binding domain [Source:Ensembl/INTERPRO:IPR008598]	Os01g0971100	NA	Drought induced 19 family protein: Os01t0971100-01	drought-induced 19-5	Integrated Rice Science Database	NA	NA	NA	151.47	265.385	73.2646	249.565	48.7397
TraesCS3A02G531200	371.274	1.61099	0.414324	3.88823	0.000100976	0.0110738	3A	744262224	744263227	Metallothionein, family 15, plant [Source:Ensembl/INTERPRO:IPR000347]	Os01g0974200	NA	RicMT Metallothionein-like protein: Os01t0974200-01;RicMT Metallothionein-like protein: Os01t0974200-02;Conserved hypothetical protein: Os01t0974200-03	METALLOTHIONEIN I-2B	Committee on Gene Symbolization, Nomenclature and Linkage of the Rice Genetics Cooperative	NA	NA	NA	98.6528	523.176	334.551	720.935	179.058
TraesCS3A02G533000	477.722	1.47871	0.394912	3.74439	0.000180833	0.0170822	3A	745816194	745816982	NA	NA	NA	NA	NA	NA	NA	NA	NA	271.391	743.651	434.615	808.56	130.392
TraesCS3B02G005700	96.5553	-1.59441	0.448924	-3.55162	0.000382862	0.0289405	3B	3205097	3206539	F-box associated interaction domain [Source:Ensembl/INTERPRO:IPR017451]	NA	NA	NA	NA	NA	NA	NA	NA	143.49	46.621	70.1001	40.849	181.717
TraesCS3B02G038700	197.212	-1.47818	0.415741	-3.55554	0.000377208	0.028699	3B	18567582	18568459	Proteinase inhibitor I12, Bowman-Birk [Source:Ensembl/INTERPRO:IPR000877]	NA	NA	NA	NA	NA	NA	NA	NA	155.981	110.393	420.308	79.849	219.531
TraesCS3B02G038900	168.497	1.68815	0.403781	4.18085	2.90425e-05	0.00419139	3B	18773304	18776635	Protein kinase domain [Source:Ensembl/INTERPRO:IPR000719]	NA	NA	NA	NA	NA	NA	NA	NA	90.6201	256.114	131.669	318.224	45.8569
TraesCS3B02G040800	45.1597	2.17298	0.468301	4.64014	3.48167e-06	0.000808447	3B	20319978	20321665	NPR1/NH1-interacting protein [Source:Ensembl/INTERPRO:IPR031425]	Os01g0130200	NA	Hypothetical conserved gene: Os01t0130200-00	NRR	UniProtKB Gene Name	NA	NA	NA	14.9596	83.5358	21.9317	85.7124	19.6589
TraesCS3B02G104300	63.0713	2.46147	0.465579	5.2869	1.24407e-07	5.44301e-05	3B	70850474	70853469	Fungal lipase-like domain [Source:Ensembl/INTERPRO:IPR002921]	NA	NA	NA	NA	NA	NA	NA	NA	14.0779	95.4886	28.5218	151.997	25.271
TraesCS3B02G119700	22.5998	-3.50079	0.879464	-3.98059	6.87439e-05	0.00818601	3B	89375773	89376492	NADPH-dependent FMN reductase-like [Source:Ensembl/INTERPRO:IPR005025]	NA	AT3G27890	NA	NA	NA	NQR [Source:UniProtKB/TrEMBL;Acc:A0A384KSW6]	NQR	UniProtKB Gene Name	24.6935	2.16169	22.8723	4.10227	59.1693
TraesCS3B02G125500	66.2466	-2.00657	0.574774	-3.49106	0.000481112	0.0338358	3B	101311162	101313344	SANT/Myb domain [Source:Ensembl/INTERPRO:IPR001005]	Os01g0192300	AT5G56840	Similar to I-box binding factor Fragment: Os01t0192300-01;Hypothetical conserved gene: Os01t0192300-02	MYB-RELATED TRANSCRIPTION FACTOR 1	Committee on Gene Symbolization, Nomenclature and Linkage of the Rice Genetics Cooperative	At5g56840 [Source:UniProtKB/TrEMBL;Acc:Q9FJS9]	NA	NA	41.3679	19.5208	78.9008	27.5636	163.88
TraesCS3B02G125600	434.541	-1.72536	0.372591	-4.63071	3.64417e-06	0.00083683	3B	101799238	101802140	Zinc finger, CCCH-type [Source:Ensembl/INTERPRO:IPR000571]	Os01g0192000	NA	CCCH-type zinc finger protein, Negative regulator for leaf senescence Os01t0192000-01;Similar to C3H transcription factor: Os01t0192000-02	DELAY OF THE ONSET OF SENESCENCE	Committee on Gene Symbolization, Nomenclature and Linkage of the Rice Genetics Cooperative	NA	NA	NA	419.661	141.084	463.061	223.361	925.537
TraesCS3B02G133400	157.857	2.37497	0.543551	4.36936	1.24613e-05	0.00212271	3B	115780571	115784482	Glycosyl hydrolases 36 [Source:Ensembl/INTERPRO:IPR008811]	Os07g0209100	AT3G57520	Similar to Seed imbibition protein Fragment: Os07t0209100-01	NA	NA	Probable galactinol--sucrose galactosyltransferase 2 [Source:UniProtKB/Swiss-Prot;Acc:Q94A08]	RFS2	UniProtKB Gene Name	64.2134	90.1031	68.0703	521.99	44.9074
TraesCS3B02G160500	46.1104	1.60485	0.467144	3.43545	0.000591572	0.0389052	3B	155656904	155657629	Protein of unknown function DUF761, plant [Source:Ensembl/INTERPRO:IPR008480]	Os01g0198500	NA	Conserved hypothetical protein: Os01t0198500-01	NA	NA	NA	NA	NA	33.4924	75.7354	21.8238	78.8553	20.6452
TraesCS3B02G193300	257.64	-1.24953	0.273911	-4.56179	5.07189e-06	0.0010488	3B	207733571	207737056	Domain of unknown function DUF1618 [Source:Ensembl/INTERPRO:IPR011676]	Os01g0244000	NA	Domain of unknown function DUF1618 domain containing protein: Os01t0244000-00	NA	NA	NA	NA	NA	385.462	147.523	319.024	134.716	301.476
TraesCS3B02G259500	85.3469	-1.59472	0.465251	-3.42764	0.000608842	0.0394788	3B	417371756	417376397	Exostosin-like [Source:Ensembl/INTERPRO:IPR004263]	Os01g0640600	AT4G16745	Similar to LIMONENE cyclase like protein: Os01t0640600-01	NA	NA	Exostosin family protein [Source:UniProtKB/TrEMBL;Acc:F4JMK5]	NA	NA	76.5124	26.0629	107.664	50.9523	165.543
TraesCS3B02G263600	831.952	1.19913	0.304462	3.93852	8.1985e-05	0.00936161	3B	422310248	422312438	PMR5 N-terminal domain [Source:Ensembl/INTERPRO:IPR025846]	Os01g0652800	NA	Protein of unknown function DUF231, plant domain containing protein: Os01t0652800-01;Domain of unknown function DUF231, plant domain containing protein: Os01t0652800-04	trichome birefringence-like 57	Integrated Rice Science Database	NA	NA	NA	603.22	1102.29	687.266	1413.39	353.597
TraesCS3B02G269200	283.305	1.05248	0.303826	3.46408	0.000532044	0.0360161	3B	433758183	433760643	Glycoside hydrolase, family 5 [Source:Ensembl/INTERPRO:IPR001547]	Os01g0663300	AT1G02310	Similar to 1-4-beta-mannan endohydrolase-like protein: Os01t0663300-01	NA	NA	MAN1 [Source:UniProtKB/TrEMBL;Acc:A0A178WL81]	MAN1	TAIR Gene Name	195.367	299.397	195.155	522.507	204.098
TraesCS3B02G299300	96.7863	-1.35049	0.38628	-3.49614	0.000472043	0.0334242	3B	479989065	479992934	Phosphoribulokinase/uridine kinase [Source:Ensembl/INTERPRO:IPR006083]	Os01g0682500	AT1G80380	Similar to Protein Kinase C630:09c: Os01t0682500-01	NA	NA	D-glycerate 3-kinase, chloroplastic [Source:UniProtKB/Swiss-Prot;Acc:Q944I4]	GLYK	UniProtKB Gene Name	105.829	53.8728	108.85	46.4727	168.907
TraesCS3B02G327100	235.374	1.50295	0.376874	3.98793	6.66521e-05	0.00802994	3B	527727822	527729107	NA	Os01g0753800	NA	Conserved hypothetical protein: Os01t0753800-01	NA	NA	NA	NA	NA	85.3869	296.005	197.176	472.794	125.509
TraesCS3B02G332700	463.587	-1.10356	0.278485	-3.96271	7.41026e-05	0.00870056	3B	539097704	539102134	Patatin-like phospholipase domain [Source:Ensembl/INTERPRO:IPR002641]	Os01g0762000	AT5G04040	ARF/SAR superfamily domain containing protein: Os01t0762000-01;Hypothetical conserved gene: Os01t0762000-02	Patatin-related phospholipase A IV alpha	Integrated Rice Science Database	SDP1 [Source:UniProtKB/TrEMBL;Acc:A0A178UB07]	SDP1	UniProtKB Gene Name	471.413	237.802	583.263	310.848	714.608
TraesCS3B02G369600	50.9026	1.74374	0.463895	3.75891	0.000170654	0.0163435	3B	581663324	581665291	Bifunctional inhibitor/plant lipid transfer protein/seed storage helical domain [Source:Ensembl/INTERPRO:IPR016140]	Os01g0814100	NA	Similar to Bindin Fragment: Os01t0814100-01	GPI-anchored non-specific lipid transfer protein 1, type G nsLTP 1, type G non-specific lipid transfer protein 1	Integrated Rice Science Database	NA	NA	NA	28.169	76.9825	17.5266	99.0527	32.7825
TraesCS3B02G370300	1610.56	1.5771	0.368857	4.27565	1.90578e-05	0.00302335	3B	582404571	582408901	PLC-like phosphodiesterase, TIM beta/alpha-barrel domain superfamily [Source:Ensembl/INTERPRO:IPR017946]	Os02g0514500	AT5G43300	Similar to Glycerophosphoryl diester phosphodisterase Fragment: Os02t0514500-01	NA	NA	Glycerophosphodiester phosphodiesterase GDPD3 [Source:UniProtKB/Swiss-Prot;Acc:Q680A6]	GDPD3	UniProtKB Gene Name	980.376	3614.32	1190.58	1744.16	523.369
TraesCS3B02G376800	189.925	1.8484	0.398282	4.64094	3.4682e-06	0.000808447	3B	593163474	593165215	Expansin [Source:UniProtKB/TrEMBL;Acc:A0A077S188]	Os01g0823100	NA	Alpha-expansin OsEXPA2: Os01t0823100-01	ALPHA-EXPANSIN 2	Committee on Gene Symbolization, Nomenclature and Linkage of the Rice Genetics Cooperative	NA	NA	NA	71.2969	195.193	112.856	474.755	95.5254
TraesCS3B02G390500	858.009	-1.25727	0.282703	-4.44731	8.69508e-06	0.00162064	3B	615631551	615632862	Thaumatin family [Source:Ensembl/INTERPRO:IPR001938]	Os01g0839900	AT2G28790	Thaumatin, pathogenesis-related family protein: Os01t0839900-01	NA	NA	Pathogenesis-related thaumatin superfamily protein [Source:TAIR;Acc:AT2G28790]	NA	NA	772.861	436.981	1282.86	498.291	1299.06
TraesCS3B02G409300	2723.4	-1.1826	0.347432	-3.40383	0.000664482	0.0419097	3B	644910276	644911236	NA	Os05g0344200	NA	Conserved hypothetical protein: Os05t0344200-01	NA	NA	NA	NA	NA	2516.7	1011.5	4908.54	2079.43	3100.83
TraesCS3B02G414100	229.463	1.28981	0.323873	3.98245	6.82084e-05	0.00814659	3B	650841641	650842687	Pectinesterase inhibitor domain [Source:Ensembl/INTERPRO:IPR006501]	NA	AT3G17152	NA	NA	NA	Invertase inhibitor-like protein [Source:UniProtKB/TrEMBL;Acc:Q9LSN2]	NA	NA	169.072	333.761	171.795	377.096	95.589
TraesCS3B02G424300	114.802	1.81481	0.454626	3.99187	6.55544e-05	0.00799033	3B	661859599	661862344	NA	NA	NA	NA	NA	NA	NA	NA	NA	71.3159	263.394	72.2556	138.935	28.1074
TraesCS3B02G444500	12.8024	3.22313	0.957013	3.36791	0.000757406	0.045412	3B	684616543	684617949	Oxoglutarate/iron-dependent dioxygenase [Source:Ensembl/INTERPRO:IPR005123]	NA	AT5G12270	NA	NA	NA	1-AMINOCYCLOPROPANE-1-CARBOXYLATE OXIDASE-like protein [Source:UniProtKB/TrEMBL;Acc:Q94CL5]	NA	NA	0.880258	15.1803	4.38198	39.8231	3.74642
TraesCS3B02G450600	695.682	-1.03635	0.273166	-3.79383	0.00014834	0.0147856	3B	691266739	691276655	Ribonuclease III domain [Source:Ensembl/INTERPRO:IPR000999]	Os01g0909200	AT3G43920	DEAD-like helicase, N-terminal domain containing protein: Os01t0909200-01	DICER-LIKE 3A	Committee on Gene Symbolization, Nomenclature and Linkage of the Rice Genetics Cooperative	Endoribonuclease Dicer homolog 3 [Source:UniProtKB/Swiss-Prot;Acc:Q9LXW7]	DCL3	UniProtKB Gene Name	908.257	440.657	643.474	412.941	1073.08
TraesCS3B02G451700	29.7025	5.44965	0.865538	6.29625	3.0493e-10	3.33529e-07	3B	692116297	692126911	GNAT domain [Source:Ensembl/INTERPRO:IPR000182]	Os01g0965700	NA	Hypothetical conserved gene: Os01t0965700-00	NA	NA	NA	NA	NA	0.878887	60.7154	4.38449	82.5337	0
TraesCS3B02G469600	40.5184	-2.90517	0.791502	-3.67046	0.000242117	0.0209653	3B	716339106	716339871	NA	Os01g0923000	NA	Conserved hypothetical protein: Os01t0923000-01	NA	NA	NA	NA	NA	25.556	1.0823	54.5867	15.3553	106.012
TraesCS3B02G470500	37.5727	1.94137	0.506114	3.83584	0.000125138	0.0129707	3B	718692869	718694118	Domain of unknown function DUF4408 [Source:Ensembl/INTERPRO:IPR025520]	Os01g0924200	NA	Conserved hypothetical protein: Os01t0924200-01	NA	NA	NA	NA	NA	15.8457	58.5462	15.3339	76.5938	21.5441
TraesCS3B02G483700	259.417	-1.21241	0.338427	-3.58249	0.000340336	0.0265897	3B	730308539	730312205	NB-ARC [Source:Ensembl/INTERPRO:IPR002182]	Os11g0226933	NA	NB-ARC domain containing protein: Os11t0226933-01	NA	NA	NA	NA	NA	299.953	121.587	247.037	168.216	460.293
TraesCS3B02G488100	134.949	1.99862	0.396576	5.03969	4.66298e-07	0.00015505	3B	734143804	734145396	Transferase [Source:Ensembl/INTERPRO:IPR003480]	NA	NA	NA	NA	NA	NA	NA	NA	84.4832	174.647	44.9511	316.364	54.3014
TraesCS3B02G502100	209.67	1.19908	0.322779	3.71485	0.000203324	0.0187383	3B	745732957	745737003	Domain of unknown function DUF1618 [Source:Ensembl/INTERPRO:IPR011676]	NA	NA	NA	NA	NA	NA	NA	NA	153.081	309.308	92.1785	325.339	168.445
TraesCS3B02G506900	175.368	1.34087	0.383615	3.49535	0.00047344	0.0334661	3B	750361238	750361891	NA	NA	NA	NA	NA	NA	NA	NA	NA	72.3017	192.468	141.691	357.714	112.667
TraesCS3B02G513900	177.097	1.59417	0.432727	3.68402	0.000229589	0.0202921	3B	756707597	756708143	SAM dependent carboxyl methyltransferase [Source:Ensembl/INTERPRO:IPR005299]	NA	NA	NA	NA	NA	NA	NA	NA	97.1564	280.058	153.936	311.026	43.3075
TraesCS3B02G514200	281.766	1.32545	0.358192	3.7004	0.000215258	0.0194077	3B	756787427	756788426	SAM dependent carboxyl methyltransferase [Source:Ensembl/INTERPRO:IPR005299]	NA	NA	NA	NA	NA	NA	NA	NA	160.314	350.925	252.532	529.74	115.318
TraesCS3B02G520300	212.346	-1.49689	0.306567	-4.88274	1.0462e-06	0.000308399	3B	763340578	763345305	BRCT domain [Source:Ensembl/INTERPRO:IPR001357]	Os01g0939300	NA	BRCT domain containing protein: Os01t0939300-01	NA	NA	NA	NA	NA	268.278	102.052	234.983	100.922	355.494
TraesCS3B02G521400	200.588	-1.08743	0.30064	-3.61705	0.000297984	0.0243328	3B	764693235	764697597	Glycerol-3-phosphate dehydrogenase [NAD(+)] [Source:UniProtKB/TrEMBL;Acc:W5D2U4]	Os01g0939600	AT2G41540	Similar to Glycerol-3-phosphate dehydrogenase-like protein Fragment: Os01t0939600-01	glycerol-3-phosphate dehydrogenase 2	Integrated Rice Science Database	Glycerol-3-phosphate dehydrogenase [NAD(+)] GPDHC1, cytosolic [Source:UniProtKB/Swiss-Prot;Acc:O22216]	GPDHC1	UniProtKB Gene Name	242.844	95.4886	251.212	143.836	269.557
TraesCS3B02G522300	1064.92	-0.957189	0.224982	-4.2545	2.09513e-05	0.00322525	3B	765324310	765335070	S-formylglutathione hydrolase [Source:UniProtKB/TrEMBL;Acc:W5D6S5]	Os01g0939700	AT2G41530	Similar to Esterase D EC 3:1:1:1: Os01t0939700-01;Similar to esterase D: Os01t0939700-02	NA	NA	S-formylglutathione hydrolase [Source:UniProtKB/Swiss-Prot;Acc:Q8LAS8]	SFGH	UniProtKB Gene Name	1279.47	661.789	1506.76	698.948	1177.64
TraesCS3B02G524200	528.366	-1.23158	0.284391	-4.33056	1.48728e-05	0.00248262	3B	766376322	766379525	Leucine-rich repeat domain superfamily [Source:Ensembl/INTERPRO:IPR032675]	Os04g0626600	NA	Similar to OSIGBa0117N13:2 protein: Os04t0626600-01	F-box protein 234	Integrated Rice Science Database	NA	NA	NA	640.476	231.168	588.191	352.874	829.12
TraesCS3B02G525400	381.704	-1.19488	0.293985	-4.06442	4.81526e-05	0.00629376	3B	766988183	766995544	Phosphotransferase [Source:UniProtKB/TrEMBL;Acc:A0A1D5W7E7]	Os01g0940100	AT3G20040	Similar to Hexokinase: Os01t0940100-01;Similar to Hexokinase-3: Os01t0940100-02	HEXOKINASE-3	Committee on Gene Symbolization, Nomenclature and Linkage of the Rice Genetics Cooperative	Phosphotransferase [Source:UniProtKB/TrEMBL;Acc:A0A178VNP2]	ATHXK4	TAIR Gene Name	517.253	275.173	471.61	155.571	488.911
TraesCS3B02G530100	46.3806	-2.35875	0.674154	-3.49883	0.000467301	0.0333154	3B	771323933	771328353	B3 DNA binding domain [Source:Ensembl/INTERPRO:IPR003340]	NA	NA	NA	NA	NA	NA	NA	NA	87.1138	22.7842	31.8054	4.08114	86.1187
TraesCS3B02G530300	16.6806	-4.70027	1.26005	-3.73023	0.000191307	0.0178685	3B	771399904	771410318	B3 DNA binding domain [Source:Ensembl/INTERPRO:IPR003340]	NA	NA	NA	NA	NA	NA	NA	NA	43.9127	0	19.7023	2.0367	17.7515
TraesCS3B02G531400	211.741	-1.46025	0.332098	-4.39704	1.0974e-05	0.00193272	3B	772396569	772400074	NA	NA	NA	NA	NA	NA	NA	NA	NA	228.908	105.147	386.497	101.129	237.027
TraesCS3B02G532000	687.806	-1.21164	0.294067	-4.12027	3.78423e-05	0.00526045	3B	772663753	772676184	Biotin/lipoyl attachment [Source:Ensembl/INTERPRO:IPR000089]	Os10g0363300	AT1G36160	Acetyl-CoA carboxylase EC 6:4:1:2 Os10t0363300-01	Acetyl-CoA carboxylase 1	Rice Annotation Project Database	Acetyl-CoA carboxylase 1 [Source:UniProtKB/Swiss-Prot;Acc:Q38970]	ACC1	UniProtKB Gene Name	956.685	356.291	604.552	412.562	1108.94
TraesCS3B02G532200	394.478	-1.17109	0.257434	-4.5491	5.38768e-06	0.00108706	3B	772893111	772901588	Protein disulfide-isomerase [Source:UniProtKB/TrEMBL;Acc:A0A077S4K0]	Os02g0100100	AT5G60640	Thioredoxin domain domain containing protein: Os02t0100100-01	PROTEIN DISULFIDE ISOMERASE-LIKE 1;4, protein disulfide-isomerase 1-4, protein disulfide isomerase 1-4, PDI-like protein 1-4	Integrated Rice Science Database	Protein disulfide-isomerase [Source:UniProtKB/TrEMBL;Acc:A0A178UQB2]	PDIL1-4	UniProtKB Gene Name	512.043	236.584	431.23	214.185	578.35
TraesCS3B02G532600	620.195	-1.0421	0.246216	-4.23245	2.31163e-05	0.00348119	3B	773046560	773051704	RNA recognition motif domain [Source:Ensembl/INTERPRO:IPR000504]	Os01g0945800	NA	Nucleotide-binding, alpha-beta plait domain containing protein: Os01t0945800-01	NA	NA	NA	NA	NA	854.835	425.924	805.49	332.526	682.2
TraesCS3B02G535000	477.923	-1.01027	0.301933	-3.346	0.000819852	0.0482633	3B	774468967	774475576	ERCC4 domain [Source:Ensembl/INTERPRO:IPR006166]	NA	AT5G39770	NA	NA	NA	Restriction endonuclease, type II-like superfamily protein [Source:UniProtKB/TrEMBL;Acc:F4KFU8]	NA	NA	631.588	332.187	415.376	262.407	748.059
TraesCS3B02G536500	799.161	-0.798953	0.227348	-3.51424	0.000441022	0.0319907	3B	776356068	776361743	Ergosterol biosynthesis ERG4/ERG24 [Source:Ensembl/INTERPRO:IPR001171]	Os02g0465400	AT1G50430	Similar to 7-dehydrocholesterol reductase EC 1:3:1:21 7-DHC reductase Sterol delta-7-reductase Dwarf5 protein: Os02t0465400-01	NA	NA	7-dehydrocholesterol reductase [Source:UniProtKB/Swiss-Prot;Acc:Q9LDU6]	DWF5	UniProtKB Gene Name	1020.58	545.867	1033.59	560.977	834.788
TraesCS3B02G536700	394.331	-1.1647	0.258967	-4.49748	6.87648e-06	0.00132321	3B	776553026	776557023	Primosome PriB/single-strand DNA-binding [Source:Ensembl/INTERPRO:IPR000424]	Os01g0949060	NA	Hypothetical conserved gene: Os01t0949060-01	NA	NA	NA	NA	NA	521.186	260.172	464.287	192.027	533.983
TraesCS3B02G541000	1454.22	-1.07221	0.219278	-4.8897	1.00987e-06	0.000299817	3B	779540580	779542761	Cofactor assembly of complex C subunit B, CCB1 [Source:Ensembl/INTERPRO:IPR021919]	Os11g0526200	AT3G26710	Similar to predicted protein: Os11t0526200-01	NA	NA	Protein COFACTOR ASSEMBLY OF COMPLEX C SUBUNIT B CCB1, chloroplastic [Source:UniProtKB/Swiss-Prot;Acc:Q9LSE4]	CCB1	UniProtKB Gene Name	1605.06	838.949	1913.63	911.263	2002.21
TraesCS3B02G543300	769.537	-1.00202	0.269684	-3.71554	0.00020277	0.0187287	3B	780383833	780388967	RNA-dependent RNA polymerase [Source:UniProtKB/TrEMBL;Acc:A0A1D5W3E4]	Os01g0527600	AT3G49500	RNA-dependent RNA polymerase, Small RNA biogenesis, Regulation of shoot apical meristem SAM initiation, Spikelet development Os01t0527600-01	SHOOTLESS 2	Committee on Gene Symbolization, Nomenclature and Linkage of the Rice Genetics Cooperative	RNA-dependent RNA polymerase 6 [Source:UniProtKB/Swiss-Prot;Acc:Q9SG02]	RDR6	UniProtKB Gene Name	980.602	448.49	722.862	512.594	1183.14
TraesCS3B02G543900	357.765	-0.91026	0.265448	-3.42915	0.000605468	0.0393214	3B	781460775	781465225	SNF2-related, N-terminal domain [Source:Ensembl/INTERPRO:IPR000330]	Os01g0952200	AT3G54460	DNA/RNA helicase, C-terminal domain containing protein: Os01t0952200-01;Similar to chromatin remodeling complex subunit: Os01t0952200-02	F-box protein 58	Integrated Rice Science Database	F-box protein At3g54460 [Source:UniProtKB/Swiss-Prot;Acc:Q9M1I1]	NA	NA	396.666	225.847	394.302	242.577	529.43
TraesCS3B02G548700	509.986	-0.825285	0.233986	-3.52706	0.000420195	0.0308569	3B	784060967	784062672	Myb/SANT-like domain [Source:Ensembl/INTERPRO:IPR024752]	NA	NA	NA	NA	NA	NA	NA	NA	643.429	340.351	552.3	356.9	656.951
TraesCS3B02G552300	1130.13	-1.106	0.219011	-5.04996	4.4191e-07	0.000148125	3B	786854303	786856956	Zinc finger, RING-type [Source:Ensembl/INTERPRO:IPR001841]	Os01g0954400	AT5G19430	Similar to Hydroxyproline-rich glycoprotein DZ-HRGP precursor: Os01t0954400-01	RING finger protein	Integrated Rice Science Database	RING/U-box superfamily protein [Source:TAIR;Acc:AT5G19430]	NA	NA	1512.17	713.559	1502.26	622.775	1299.86
TraesCS3B02G554300	75.6704	-1.4881	0.404605	-3.6779	0.00023516	0.0205772	3B	788223045	788228567	Chloroquine-resistance transporter-like [Source:Ensembl/INTERPRO:IPR013936]	Os01g0955700	AT5G19380	CRT-like transporter, Glutathione homeostasis, Arsenic tolerance Os01t0955700-01	CRT-like transporter 1	Rice Annotation Project Database	CRT (Chloroquine-resistance transporter)-like transporter 1 [Source:UniProtKB/TrEMBL;Acc:F4K139]	CLT1	TAIR Gene Name	78.3417	36.8674	108.46	35.7374	118.946
TraesCS3B02G555700	114.092	-1.48075	0.335519	-4.4133	1.01808e-05	0.00184204	3B	789217940	789222322	Protein kinase domain [Source:Ensembl/INTERPRO:IPR000719]	NA	NA	NA	NA	NA	NA	NA	NA	168.457	54.1139	137.964	55.9395	153.984
TraesCS3B02G556900	403.289	-1.05213	0.266148	-3.95317	7.71231e-05	0.00895403	3B	790744026	790751732	NB-ARC [Source:Ensembl/INTERPRO:IPR002182]	Os01g0962200	AT1G71190	Similar to Membrane protein: Os01t0962200-01	NA	NA	At1g71190 [Source:UniProtKB/TrEMBL;Acc:Q9C989]	SAG18	TAIR Gene Name	448.756	273.422	476.024	217.308	600.934
TraesCS3B02G557200	1155.83	-1.04303	0.238117	-4.38034	1.18494e-05	0.00204361	3B	791280668	791287389	NB-ARC [Source:Ensembl/INTERPRO:IPR002182]	Os01g0962200	AT1G71190	Similar to Membrane protein: Os01t0962200-01	NA	NA	At1g71190 [Source:UniProtKB/TrEMBL;Acc:Q9C989]	SAG18	TAIR Gene Name	1189.36	727.243	1684.87	685.232	1492.42
TraesCS3B02G574000	22.3244	-4.10103	1.00515	-4.08001	4.50335e-05	0.00596106	3B	804560739	804562169	NA	Os01g0962100	NA	Conserved hypothetical protein: Os01t0962100-01	NA	NA	NA	NA	NA	16.6813	0	40.4209	4.07396	50.4459
TraesCS3B02G577000	631.319	-1.06158	0.280667	-3.78234	0.000155363	0.0153021	3B	807126166	807130070	Ribosome-inactivating protein [Source:Ensembl/INTERPRO:IPR001574]	NA	NA	NA	NA	NA	NA	NA	NA	878.301	433.884	588.692	330.674	925.042
TraesCS3B02G578200	62.78	3.06461	0.619394	4.94775	7.50743e-07	0.00023114	3B	807812738	807814097	ABA/WDS induced protein [Source:Ensembl/INTERPRO:IPR003496]	Os01g0963600	NA	ABA/WDS induced protein family protein: Os01t0963600-01	ABSCISIC ACID-STRESS-RIPENING-INDUCIBLE 2 PROTEIN	Committee on Gene Symbolization, Nomenclature and Linkage of the Rice Genetics Cooperative	NA	NA	NA	3.52123	105.168	31.7639	160.333	13.1136
TraesCS3B02G579800	456.194	1.02733	0.277135	3.70696	0.00020976	0.0190776	3B	809122711	809124371	NA	Os01g0963800	NA	Conserved hypothetical protein: Os01t0963800-01	NA	NA	NA	NA	NA	324.768	518.424	361.679	795.184	280.917
TraesCS3B02G586800	45.6092	2.92256	0.54801	5.33304	9.65846e-08	4.51061e-05	3B	813752879	813753671	rRNA N-glycosidase [Source:UniProtKB/TrEMBL;Acc:A0A1D5VX76]	NA	NA	NA	NA	NA	NA	NA	NA	8.81126	103.919	21.8409	85.9707	7.50441
TraesCS3B02G587000	20.5674	8.15396	1.34345	6.06944	1.28355e-09	1.08876e-06	3B	813772174	813772698	Ribosome-inactivating protein superfamily [Source:Ensembl/INTERPRO:IPR036041]	NA	NA	NA	NA	NA	NA	NA	NA	0	51.655	0	51.1819	0
TraesCS3B02G601700	267.386	1.52417	0.377304	4.03964	5.35324e-05	0.00678114	3B	822067206	822068221	Metallothionein, family 15, plant [Source:Ensembl/INTERPRO:IPR000347]	Os05g0111300	NA	Similar to B22EL8 protein: Os05t0111300-01;Similar to Metallothionein: Os05t0111300-02	METALLOTHIONEIN2B	Committee on Gene Symbolization, Nomenclature and Linkage of the Rice Genetics Cooperative	NA	NA	NA	114.511	373.675	240.515	504.167	104.064
TraesCS3B02G603100	387.053	-0.792821	0.235426	-3.3676	0.000758251	0.045412	3B	822824376	822829049	DnaJ domain [Source:Ensembl/INTERPRO:IPR001623]	Os02g0195300	AT5G03160	Similar to dnaJ subfamily C member 7: Os02t0195300-01	DnaJ domain protein C16	Integrated Rice Science Database	DnaJ protein P58IPK homolog [Source:UniProtKB/Swiss-Prot;Acc:Q9LYW9]	P58IPK	UniProtKB Gene Name	459.99	266.648	481.317	271.055	456.254
TraesCS3B02G603400	300.731	-1.52086	0.331112	-4.59318	4.36534e-06	0.000954953	3B	822881444	822889458	Zinc finger, PHD-type [Source:Ensembl/INTERPRO:IPR001965]	NA	AT5G60410	NA	NA	NA	DNA-binding protein with MIZ/SP-RING zinc finger, PHD-finger and SAP domain [Source:TAIR;Acc:AT5G60410]	ATSIZ1	TAIR Gene Name	342.993	117.266	320.757	166.144	556.495
TraesCS3B02G603600	800.152	-2.14189	0.409793	-5.22675	1.7252e-07	7.09963e-05	3B	822968033	822972687	PWWP domain [Source:Ensembl/INTERPRO:IPR000313]	Os11g0303500	NA	Nucleotide-binding, alpha-beta plait domain containing protein: Os11t0303500-01	NA	NA	NA	NA	NA	692.11	269.329	743.829	255.764	2039.73
TraesCS3B02G603700	111.691	-2.19303	0.478414	-4.58397	4.56235e-06	0.000982536	3B	822972695	822973276	RNA-binding domain superfamily [Source:Ensembl/INTERPRO:IPR035979]	NA	NA	NA	NA	NA	NA	NA	NA	109.381	23.7669	119.721	47.2041	258.383
TraesCS3B02G604000	153.751	-1.40595	0.360327	-3.90186	9.54581e-05	0.0106086	3B	823028088	823032325	PPM-type phosphatase, divalent cation binding [Source:Ensembl/INTERPRO:IPR000222]	Os01g0976700	AT3G55050	Similar to Protein phosphatase 2C-like protein: Os01t0976700-01	Protein phosphatase 17	Integrated Rice Science Database	Probable protein phosphatase 2C 48 [Source:UniProtKB/Swiss-Prot;Acc:Q94CL8]	PP2C6	UniProtKB Gene Name	173.286	57.5369	180.064	96.851	261.019
TraesCS4A02G009600	454.412	1.18142	0.350745	3.36833	0.000756253	0.045412	4A	5742304	5743659	NA	NA	AT3G19990	NA	NA	NA	E3 ubiquitin-protein ligase [Source:UniProtKB/TrEMBL;Acc:Q9LHE6]	NA	NA	424.261	709.2	313.365	658.534	166.702
TraesCS4A02G016000	368.931	2.66469	0.418559	6.36634	1.93594e-10	2.17474e-07	4A	10164187	10165250	Myc-type, basic helix-loop-helix (bHLH) domain [Source:Ensembl/INTERPRO:IPR011598]	Os03g0171700	NA	Basic helix-loop-helix dimerisation region bHLH domain containing protein: Os03t0171700-01	INCREASED LEAF INCLINATION 3	Committee on Gene Symbolization, Nomenclature and Linkage of the Rice Genetics Cooperative	NA	NA	NA	134.784	680.039	172.656	811.224	45.9497
TraesCS4A02G021300	1109.09	1.16849	0.276433	4.22704	2.36785e-05	0.00355297	4A	14835467	14837244	Plant lipid transfer protein/Par allergen [Source:Ensembl/INTERPRO:IPR000528]	Os03g0167000	NA	Similar to Non-specific lipid-transfer protein: Os03t0167000-01	GPI-anchored non-specific lipid transfer protein 2, type G nsLTP 2, type G non-specific lipid transfer protein 2	Integrated Rice Science Database	NA	NA	NA	785.533	1597.1	918.967	1728.36	515.485
TraesCS4A02G028100	120.146	-3.22242	0.384896	-8.37218	5.65605e-17	4.70176e-13	4A	19945824	19958177	Transcription factor, MADS-box [Source:Ensembl/INTERPRO:IPR002100]	NA	AT5G15800	NA	NA	NA	K-box region and MADS-box transcription factor family protein [Source:UniProtKB/TrEMBL;Acc:F4KB90]	2019-09-01	TAIR Gene Name	203.443	22.7507	183.744	17.3793	173.411
TraesCS4A02G035000	107.308	1.4463	0.391468	3.69455	0.00022028	0.019701	4A	26644868	26645485	RlpA-like domain superfamily [Source:Ensembl/INTERPRO:IPR036908]	Os10g0490666	NA	Similar to Barwin-related endoglucanase: Os10t0490666-00	NA	NA	NA	NA	NA	74.9599	145.917	76.2448	199.973	39.4473
TraesCS4A02G040600	246.888	-1.37546	0.4065	-3.38366	0.000715274	0.0438288	4A	34026495	34027978	Helix-turn-helix motif [Source:Ensembl/INTERPRO:IPR000047]	Os03g0198600	AT5G66700	Homeodomain-leucine zipper transcription factor, Regulation of panicle exsertion Os03t0198600-01	HOMEOBOX GENE 12	Committee on Gene Symbolization, Nomenclature and Linkage of the Rice Genetics Cooperative	Homeobox-leucine zipper protein ATHB-53 [Source:UniProtKB/Swiss-Prot;Acc:Q9LVR0]	ATHB-53	UniProtKB Gene Name	161.108	142.013	352.607	110.311	468.398
TraesCS4A02G042900	130.17	1.14493	0.327157	3.49964	0.000465883	0.0332714	4A	36101009	36101850	F-box domain [Source:Ensembl/INTERPRO:IPR001810]	Os03g0196500	AT5G48170	Cyclin-like F-box domain containing protein: Os03t0196500-00	F-box protein 131	Integrated Rice Science Database	SNE [Source:UniProtKB/TrEMBL;Acc:A0A178UIU3]	SNE	UniProtKB Gene Name	107.48	189.487	84.1304	198.479	71.2739
TraesCS4A02G043000	390.812	0.810526	0.239609	3.3827	0.000717777	0.043873	4A	36174957	36179061	Casparian strip membrane protein [Source:Ensembl/INTERPRO:IPR006459]	Os03g0196400	AT2G35760	Similar to UPF0497 membrane protein 12: Os03t0196400-01	NA	NA	CASP-like protein 2B2 [Source:UniProtKB/Swiss-Prot;Acc:Q8L924]	NA	NA	299.366	493.143	319.624	559.891	282.034
TraesCS4A02G066400	817.386	-1.02752	0.308198	-3.33395	0.000856235	0.0498439	4A	63545774	63552581	Protein OBERON [Source:Ensembl/INTERPRO:IPR004082]	NA	AT3G63500	NA	NA	NA	Protein OBERON 4 [Source:UniProtKB/Swiss-Prot;Acc:Q84TI3]	OBE4	UniProtKB Gene Name	808.173	521.305	796.631	486.027	1474.79
TraesCS4A02G078700	412.681	-4.75812	0.328112	-14.5015	1.18526e-47	2.4632e-43	4A	79051380	79054802	Transcription factor, K-box [Source:Ensembl/INTERPRO:IPR002487]	NA	AT5G15800	NA	NA	NA	K-box region and MADS-box transcription factor family protein [Source:UniProtKB/TrEMBL;Acc:F4KB90]	2019-09-01	TAIR Gene Name	741.131	30.3412	669.357	19.4402	603.137
TraesCS4A02G089900	127.341	1.23031	0.362039	3.39828	0.000678118	0.0422568	4A	96270953	96273156	Zinc finger C2H2-type [Source:Ensembl/INTERPRO:IPR013087]	Os03g0264600	AT2G29660	Similar to Nucleic acid binding protein: Os03t0264600-00	NA	NA	At2g29660 [Source:UniProtKB/TrEMBL;Acc:O82389]	NA	NA	95.8944	147.603	88.89	240.683	63.6334
TraesCS4A02G094300	90.756	-2.21161	0.45382	-4.87332	1.09737e-06	0.000316742	4A	102445872	102447774	PPM-type phosphatase, divalent cation binding [Source:Ensembl/INTERPRO:IPR000222]	Os03g0268600	AT1G07430	Similar to Protein phosphatase type 2C: Os03t0268600-01	protein phosphatase 2C30, protein phosphatase 2C 30, protein phosphatase 48	Integrated Rice Science Database	Protein phosphatase 2C 3 [Source:UniProtKB/Swiss-Prot;Acc:Q9LNW3]	AIP1	UniProtKB Gene Name	77.4393	33.6304	160.093	23.4697	159.148
TraesCS4A02G095500	95.0003	-2.18728	0.44715	-4.89161	1.00014e-06	0.000299064	4A	103724058	103726912	Armadillo-like helical [Source:Ensembl/INTERPRO:IPR011989]	Os03g0271400	AT3G09350	Armadillo-like helical domain containing protein: Os03t0271400-01	NA	NA	Fes1A [Source:UniProtKB/TrEMBL;Acc:Q84J81]	Fes1A	TAIR Gene Name	88.5745	35.3578	196.847	25.2375	128.984
TraesCS4A02G109900	58.824	-2.33633	0.691519	-3.37854	0.000728714	0.0443459	4A	133453278	133457252	Asparagine synthase [Source:Ensembl/INTERPRO:IPR001962]	Os03g0291500	NA	Asparagine synthetase, Biosynthesis of asparagine following the supply of ammonium Os03t0291500-01	ASPARAGINE SYNTHETASE 1	Committee on Gene Symbolization, Nomenclature and Linkage of the Rice Genetics Cooperative	NA	NA	NA	22.8743	8.68226	91.0796	25.4971	145.987
TraesCS4A02G117500	140.65	1.45396	0.3816	3.81017	0.000138871	0.0141126	4A	143433679	143436443	CALMODULIN-BINDING PROTEIN60 [Source:Ensembl/INTERPRO:IPR012416]	NA	AT5G26920	NA	NA	NA	Calmodulin-binding protein 60 G [Source:UniProtKB/Swiss-Prot;Acc:F4K2R6]	CBP60G	UniProtKB Gene Name	59.8526	168.176	111.923	285.662	77.6354
TraesCS4A02G130400	85.7051	-1.38455	0.4095	-3.38106	0.000722056	0.0440698	4A	172013978	172016031	Thioredoxin domain [Source:Ensembl/INTERPRO:IPR013766]	Os03g0326500	AT1G08570	Similar to Thioredoxin-like 1: Os03t0326500-01	NA	NA	Thioredoxin-like 1-1, chloroplastic [Source:UniProtKB/Swiss-Prot;Acc:O64654]	ACHT4	TAIR Gene Name	87.1394	41.2084	99.712	45.9426	154.523
TraesCS4A02G132500	90.0203	-2.75686	0.54108	-5.09511	3.48546e-07	0.000125974	4A	178374151	178378322	Cytochrome P450 [Source:Ensembl/INTERPRO:IPR001128]	Os03g0332100	AT5G24910	Similar to Cytochrome P450 CYP714B3: Os03t0332100-00	P-450 714B2	Committee on Gene Symbolization, Nomenclature and Linkage of the Rice Genetics Cooperative	Cytochrome P450 714A1 [Source:UniProtKB/Swiss-Prot;Acc:Q93Z79]	CYP714A1	UniProtKB Gene Name	123.19	7.59487	91.0323	32.6483	195.636
TraesCS4A02G158100	2152.13	-1.15455	0.31665	-3.64613	0.000266216	0.0226278	4A	324705836	324708729	Dormancy/auxin associated protein [Source:Ensembl/INTERPRO:IPR008406]	Os03g0342900	NA	Dormancyauxin associated family protein: Os03t0342900-02;Dormancyauxin associated family protein: Os03t0342900-04	NA	NA	NA	NA	NA	1717.87	1046.94	3701.7	1432.49	2861.66
TraesCS4A02G173400	247.529	-1.56371	0.415953	-3.75934	0.000170364	0.0163435	4A	440912155	440933249	Protein kinase domain [Source:Ensembl/INTERPRO:IPR000719]	Os08g0518400	NA	Malectin-like carbohydrate-binding domain domain containing protein: Os08t0518400-00	NA	NA	NA	NA	NA	262.12	108.566	191.062	119.271	556.626
TraesCS4A02G177900	170.962	1.65257	0.408934	4.04116	5.31885e-05	0.00676063	4A	449889777	449893721	NA	NA	AT1G48280	NA	NA	NA	F11A17.16 [Source:UniProtKB/TrEMBL;Acc:Q9SX62]	NA	NA	96.6014	255.321	134.69	322.623	45.574
TraesCS4A02G188300	144.791	-1.35782	0.375302	-3.61794	0.000296958	0.0243118	4A	467244888	467251842	Galactose-binding-like domain superfamily [Source:Ensembl/INTERPRO:IPR008979]	Os11g0131900	AT5G26120	Similar to Arabinoxylan arabinofuranohydrolase isoenzyme AXAH-II: Os11t0131900-01;Similar to alpha-N-arabinofuranosidase A: Os11t0131900-02	Arabinofuranosidase 3	Integrated Rice Science Database	Alpha-L-arabinofuranosidase 2 [Source:UniProtKB/Swiss-Prot;Acc:Q8VZR2]	ASD2	UniProtKB Gene Name	123.365	68.7681	199.549	80.5375	251.738
TraesCS4A02G212800	56.7607	2.40628	0.478632	5.02741	4.97156e-07	0.000163998	4A	511021779	511024572	Glycosyl transferase, family 28, C-terminal [Source:Ensembl/INTERPRO:IPR007235]	Os08g0299400	AT2G11810	Similar to MGDG synthase type A: Os08t0299400-01	NA	NA	Monogalactosyldiacylglycerol synthase 3, chloroplastic [Source:UniProtKB/Swiss-Prot;Acc:Q9SI93]	MGD3	UniProtKB Gene Name	27.2776	98.7345	24.1296	122.429	11.2326
TraesCS4A02G223500	158.325	-1.35329	0.403535	-3.35358	0.000797724	0.0473551	4A	531236819	531241946	NB-ARC [Source:Ensembl/INTERPRO:IPR002182]	NA	AT2G17440	NA	NA	NA	Plant intracellular Ras-group-related LRR protein 5 [Source:UniProtKB/Swiss-Prot;Acc:Q5G5E0]	PIRL5	UniProtKB Gene Name	174.135	80.358	131.826	83.5654	321.742
TraesCS4A02G226100	56.7223	-2.29291	0.641929	-3.57191	0.000354386	0.0274296	4A	534229856	534237751	Peptidase S10, serine carboxypeptidase [Source:Ensembl/INTERPRO:IPR001563]	Os12g0581400	NA	Similar to Serine carboxypeptidase family protein: Os12t0581400-00	SERINE CARBOXYPEPTIDASE 66	Committee on Gene Symbolization, Nomenclature and Linkage of the Rice Genetics Cooperative	NA	NA	NA	47.2443	25.8749	150.715	8.11762	51.66
TraesCS4A02G239800	134.287	-1.56601	0.352697	-4.4401	8.99159e-06	0.00166842	4A	548819780	548822085	NA	Os11g0634200	NA	Conserved hypothetical protein: Os11t0634200-01	NA	NA	NA	NA	NA	141.796	65.0004	232.95	58.2738	173.415
TraesCS4A02G240900	62.075	1.43643	0.418238	3.43448	0.000593702	0.0389221	4A	550480972	550487477	Glycoside hydrolase, family 3, N-terminal [Source:Ensembl/INTERPRO:IPR001764]	Os11g0297800	AT1G78060	Similar to Beta-D-xylosidase: Os11t0297800-01	NA	NA	Probable beta-D-xylosidase 7 [Source:UniProtKB/Swiss-Prot;Acc:Q9SGZ5]	BXL7	UniProtKB Gene Name	40.2837	78.8892	36.8822	120.788	33.5317
TraesCS4A02G245100	9187.44	-3.36186	0.796407	-4.22128	2.42915e-05	0.00361883	4A	555440210	555441305	Auxin-repressed protein [Source:UniProtKB/TrEMBL;Acc:A0A0M3LQU0]	Os11g0671000	NA	Similar to Dormancy-associated protein: Os11t0671000-01	auxin repressed protein 1	Integrated Rice Science Database	NA	NA	NA	6673.74	604.014	19701.8	2193.35	16764.3
TraesCS4A02G248200	721.374	1.07567	0.254082	4.23353	2.3005e-05	0.00347701	4A	559044432	559047975	Endoglucanase [Source:UniProtKB/TrEMBL;Acc:W5DL54]	Os03g0736300	AT5G49720	Similar to CEL6=CELLULASE 6 Fragment: Os03t0736300-01;Similar to Endoglucanase 10: Os03t0736300-02	glycoside hydrolase OsGH9A3	Integrated Rice Science Database	Endoglucanase 25 [Source:UniProtKB/Swiss-Prot;Acc:Q38890]	KOR	UniProtKB Gene Name	465.343	847.79	504.984	1259.19	529.562
TraesCS4A02G262900	622.473	-0.984721	0.289719	-3.39888	0.000676624	0.0422568	4A	575025345	575033010	Phytochrome [Source:UniProtKB/TrEMBL;Acc:Q5K5K6]	Os03g0719800	AT1G09570	Phytochrome A, Photoreceptor Os03t0719800-01	PHYTOCHROME A	Committee on Gene Symbolization, Nomenclature and Linkage of the Rice Genetics Cooperative	phytochrome A [Source:TAIR;Acc:AT1G09570]	PHYA	TAIR Gene Name	811.745	412.654	540.498	371.962	975.504
TraesCS4A02G269400	326.352	1.02131	0.28073	3.63805	0.000274706	0.0231131	4A	581269934	581271030	Phytocyanin domain [Source:Ensembl/INTERPRO:IPR003245]	Os03g0709300	NA	Similar to Chemocyanin precursor Basic blue protein Plantacyanin: Os03t0709300-01	UCLACYANIN-LIKE PROTEIN 9	Committee on Gene Symbolization, Nomenclature and Linkage of the Rice Genetics Cooperative	NA	NA	NA	278.568	505.151	234.489	433.34	180.211
TraesCS4A02G277200	88.0389	-1.53263	0.415053	-3.69261	0.000221965	0.0197473	4A	585209750	585211832	Cytokinin riboside 5'-monophosphate phosphoribohydrolase [Source:UniProtKB/TrEMBL;Acc:A0A1D5X3A7]	NA	NA	NA	NA	NA	NA	NA	NA	94.236	49.8346	104.995	32.7143	158.414
TraesCS4A02G294700	315.753	-1.244	0.323962	-3.83996	0.000123056	0.0128523	4A	595874552	595876421	Homeobox-like domain superfamily [Source:Ensembl/INTERPRO:IPR009057]	Os03g0666300	NA	Hypothetical conserved gene: Os03t0666300-00	NA	NA	NA	NA	NA	525.98	208.788	300.89	138.352	404.756
TraesCS4A02G312200	72.9324	-2.00461	0.519649	-3.85763	0.000114492	0.0121396	4A	603530872	603533012	NA	NA	NA	NA	NA	NA	NA	NA	NA	80.9863	13.011	81.0587	38.8047	150.801
TraesCS4A02G317200	143.765	1.39942	0.366161	3.82186	0.000132448	0.0135593	4A	606608730	606609562	NA	NA	NA	NA	NA	NA	NA	NA	NA	100.435	198.14	105.973	259.88	54.3956
TraesCS4A02G325200	55.7857	2.78156	0.546944	5.08565	3.66374e-07	0.000130154	4A	612531497	612533658	Leucine-rich repeat domain superfamily [Source:Ensembl/INTERPRO:IPR032675]	Os04g0440300	AT3G53550	Cyclin-like F-box domain containing protein: Os04t0440300-01	F-box protein 211	Integrated Rice Science Database	FBD-like domain family protein [Source:UniProtKB/TrEMBL;Acc:Q9LFG4]	NA	NA	9.63065	78.795	12.3103	150.251	27.9417
TraesCS4A02G341500	140.791	1.45878	0.356668	4.09003	4.31319e-05	0.0058265	4A	621813067	621816042	GDSL lipase/esterase [Source:Ensembl/INTERPRO:IPR001087]	Os03g0844600	AT3G48460	Esterase, SGNH hydrolase-type domain containing protein: Os03t0844600-01;Similar to predicted protein: Os03t0844600-02	GDSL ESTERASE/LIPASE PROTEIN 54	Committee on Gene Symbolization, Nomenclature and Linkage of the Rice Genetics Cooperative	GDSL esterase/lipase At3g48460 [Source:UniProtKB/Swiss-Prot;Acc:Q9STM6]	NA	NA	88.0158	158.339	79.9997	297.067	80.5337
TraesCS4A02G364000	12.8036	3.44981	0.938694	3.67511	0.000237745	0.0207597	4A	636978482	636981509	Calreticulin/calnexin [Source:Ensembl/INTERPRO:IPR001580]	Os03g0832200	AT1G09210	Similar to Calcium-binding protein precursor Calreticulin: Os03t0832200-01	calreticulin	Integrated Rice Science Database	Calreticulin-2 [Source:UniProtKB/Swiss-Prot;Acc:Q38858]	CRT2	UniProtKB Gene Name	3.52006	36.8833	3.2893	19.3892	0.936203
TraesCS4A02G370500	131.769	1.24662	0.372844	3.34356	0.000827117	0.0484884	4A	642209939	642213850	ABC transporter-like [Source:Ensembl/INTERPRO:IPR003439]	Os08g0167000	AT1G31770	ABC transporter-like domain containing protein: Os08t0167000-01	ABC TRANSPORTER G FAMILY MEMBER 18	Committee on Gene Symbolization, Nomenclature and Linkage of the Rice Genetics Cooperative	ABC transporter G family member 14 [Source:UniProtKB/Swiss-Prot;Acc:Q9C6W5]	ABCG14	UniProtKB Gene Name	97.6385	179.124	105.403	224.288	52.3911
TraesCS4A02G382400	71.3598	1.46287	0.434298	3.36835	0.000756197	0.045412	4A	660653773	660655494	Helix-turn-helix motif [Source:Ensembl/INTERPRO:IPR000047]	Os06g0140700	NA	Similar to Homeodomain leucine zipper protein Fragment: Os06t0140700-01	HOMEOBOX GENE 2	Committee on Gene Symbolization, Nomenclature and Linkage of the Rice Genetics Cooperative	NA	NA	NA	48.4019	78.103	35.0836	153.08	42.1305
TraesCS4A02G392500	89.5709	-1.97435	0.499082	-3.95597	7.62252e-05	0.00889423	4A	668336861	668337733	Early nodulin 93 ENOD93 protein [Source:Ensembl/INTERPRO:IPR005050]	Os06g0142350	NA	Similar to Early nodulin: Os06t0142350-01	UDP-glucuronyl transferase, early nodulin 93 gene 1	Integrated Rice Science Database	NA	NA	NA	86.3959	47.5894	187.566	17.4175	108.886
TraesCS4A02G401400	605.573	-0.916363	0.270446	-3.38834	0.000703161	0.0433623	4A	675514968	675520643	Acetyl-coenzyme A carboxyltransferase, N-terminal [Source:Ensembl/INTERPRO:IPR011762]	Os08g0424200	AT4G34030	Similar to Methylcrotonoyl-CoA carboxylase beta chain, mitochondrial precursor EC 6:4:1:4 3-Methylcrotonyl-CoA carboxylase 2 MCCase beta subunit 3-methylcrotonyl-CoA:carbon dioxide ligase beta subunit: Os08t0424200-01;Non-protein coding transcript: Os08t0424200-02	NA	NA	Methylcrotonoyl-CoA carboxylase beta chain, mitochondrial [Source:UniProtKB/Swiss-Prot;Acc:Q9LDD8]	MCCB	UniProtKB Gene Name	581.79	351.475	757.335	438.684	898.581
TraesCS4A02G401800	239.457	0.963911	0.267465	3.60388	0.000313499	0.0251065	4A	675796026	675801274	Glycosyltransferase 34 [Source:Ensembl/INTERPRO:IPR008630]	Os07g0417800	NA	Galactosyl transferase domain containing protein: Os07t0417800-01	NA	NA	NA	NA	NA	162.519	337.206	198.442	339.26	159.856
TraesCS4A02G418200	19.2055	7.0981	1.40286	5.05975	4.19804e-07	0.00014186	4A	688097145	688100962	Starch synthase, chloroplastic/amyloplastic [Source:UniProtKB/TrEMBL;Acc:Q9FUU6]	Os06g0133000	NA	Granule-bound starch synthase I, chloroplast precursor EC 2:4:1:21: Os06t0133000-01;Granule-bound starch synthase 1, Starch biosynthesis Os06t0133000-02	GLUTINOUS ENDOSPERM	Committee on Gene Symbolization, Nomenclature and Linkage of the Rice Genetics Cooperative	NA	NA	NA	0	21.6634	1.09532	73.2687	0
TraesCS4A02G423600	66.1984	-2.87978	0.741107	-3.88578	0.000102003	0.011157	4A	693524531	693525542	Linker histone H1/H5, domain H15 [Source:Ensembl/INTERPRO:IPR005818]	Os06g0130800	NA	Winged helix repressor DNA-binding domain containing protein: Os06t0130800-01	NA	NA	NA	NA	NA	30.8282	15.1648	229.604	12.2707	43.1241
TraesCS4A02G429700	308.514	1.81354	0.304694	5.95199	2.64899e-09	2.04191e-06	4A	700733387	700739692	Laccase [Source:UniProtKB/TrEMBL;Acc:W5DRK5]	Os10g0346300	AT5G01040	Cupredoxin domain containing protein: Os10t0346300-01	LACCASE 17	Committee on Gene Symbolization, Nomenclature and Linkage of the Rice Genetics Cooperative	Laccase-8 [Source:UniProtKB/Swiss-Prot;Acc:Q9LFD2]	LAC8	UniProtKB Gene Name	191.9	450.146	151.298	631.185	118.04
TraesCS4A02G439400	250.908	1.09869	0.32086	3.4242	0.000616616	0.0398228	4A	708679651	708681671	Aspartic peptidase A1 family [Source:Ensembl/INTERPRO:IPR001461]	Os02g0720500	NA	Peptidase A1 domain containing protein: Os02t0720500-01	NA	NA	NA	NA	NA	173.342	270.171	199.628	467.254	144.147
TraesCS4A02G446100	541.614	-1.21854	0.329443	-3.69878	0.000216636	0.0194897	4A	713829853	713830840	Late embryogenesis abundant protein At5g17165-like [Source:Ensembl/INTERPRO:IPR039291]	Os06g0114400	NA	Conserved hypothetical protein: Os06t0114400-00	NA	NA	NA	NA	NA	414.002	301.087	901.81	301.711	789.46
TraesCS4A02G457600	152.349	-1.93142	0.487077	-3.96532	7.32968e-05	0.00865486	4A	722882391	722887381	NA	Os06g0103800	NA	Protein of unknown function DUF125, transmembrane family protein: Os06t0103800-01	NA	NA	NA	NA	NA	202.238	54.2664	87.883	59.1545	358.201
TraesCS4A02G464200	71.8507	2.86109	0.410706	6.96626	3.25467e-12	6.14895e-09	4A	728088125	728090118	WAT1-related protein [Source:UniProtKB/TrEMBL;Acc:W5DM08]	Os06g0109200	AT4G01430	Protein of unknown function DUF6, transmembrane domain containing protein: Os06t0109200-01	NA	NA	WAT1-related protein At4g01430 [Source:UniProtKB/Swiss-Prot;Acc:Q9M131]	NA	NA	23.7636	134.486	20.8237	163.325	16.8551
TraesCS4A02G484600	334.745	-1.99452	0.388453	-5.13452	2.82859e-07	0.000104971	4A	738780809	738784462	Six-bladed beta-propeller, TolB-like [Source:Ensembl/INTERPRO:IPR011042]	NA	NA	NA	NA	NA	NA	NA	NA	362.492	66.2355	454.395	173.356	617.245
TraesCS4A02G484700	257.76	-2.02085	0.408008	-4.95298	7.30872e-07	0.000226701	4A	738815309	738816883	von Willebrand factor, type A [Source:Ensembl/INTERPRO:IPR002035]	NA	NA	NA	NA	NA	NA	NA	NA	269.294	48.8134	487.864	132.672	350.158
TraesCS4A02G486000	851.435	1.47111	0.363593	4.04604	5.20905e-05	0.00666181	4A	739415334	739419007	Glycoside hydrolase, family 32 [Source:Ensembl/INTERPRO:IPR001362]	Os02g0106100	AT1G12240	Similar to Fructosyltransferase: Os02t0106100-01	invertase 3, fructosyl transferase, vacuolar invertase 2	Integrated Rice Science Database	Acid beta-fructofuranosidase 4, vacuolar [Source:UniProtKB/Swiss-Prot;Acc:Q39041]	BFRUCT4	UniProtKB Gene Name	801.427	1341.56	395.125	1421.51	297.558
TraesCS4A02G496900	24.1725	4.00061	0.80254	4.98494	6.19807e-07	0.000201263	4A	743181826	743184907	Armadillo-type fold [Source:Ensembl/INTERPRO:IPR016024]	NA	NA	NA	NA	NA	NA	NA	NA	2.63522	46.6111	0	64.1417	7.47423
TraesCS4B02G013100	193.54	2.58603	0.487182	5.30813	1.10754e-07	5.05867e-05	4B	8980605	8983985	Methyltransferase type 11 [Source:Ensembl/INTERPRO:IPR013216]	NA	AT3G63410	NA	NA	NA	2-methyl-6-phytyl-1,4-hydroquinone methyltransferase, chloroplastic [Source:UniProtKB/Swiss-Prot;Acc:Q9LY74]	VTE3	UniProtKB Gene Name	31.7364	191.902	71.0005	582.077	90.9824
TraesCS4B02G035700	150.657	-1.306	0.3011	-4.33744	1.44152e-05	0.00241594	4B	25944823	25946741	Cytokinin riboside 5'-monophosphate phosphoribohydrolase [Source:UniProtKB/TrEMBL;Acc:W5EBU7]	NA	NA	NA	NA	NA	NA	NA	NA	185.786	81.2852	201.397	78.6736	206.143
TraesCS4B02G038100	55.634	-2.88346	0.63444	-4.54489	5.49652e-06	0.00110366	4B	27530536	27536178	NRAMP family [Source:Ensembl/INTERPRO:IPR001046]	NA	AT5G03280	NA	NA	NA	Ethylene-insensitive protein 2 [Source:UniProtKB/Swiss-Prot;Acc:Q9S814]	EIN2	UniProtKB Gene Name	41.3368	9.77261	60.4126	13.2494	153.398
TraesCS4B02G052900	57.4176	2.15216	0.478514	4.49758	6.87306e-06	0.00132321	4B	41743521	41744496	Histone H2A [Source:UniProtKB/TrEMBL;Acc:W5ED95]	NA	AT1G54690	NA	NA	NA	Probable histone H2AXb [Source:UniProtKB/Swiss-Prot;Acc:Q9S9K7]	HTA3	TAIR Gene Name	30.837	106.098	29.4926	108.467	12.1932
TraesCS4B02G066100	22.8764	2.81622	0.746324	3.77346	0.000161	0.0156982	4B	58955455	58957402	Protein of unknown function DUF247, plant [Source:Ensembl/INTERPRO:IPR004158]	Os11g0540600	NA	Protein of unknown function DUF247, plant family protein: Os11t0540600-01	NA	NA	NA	NA	NA	2.64016	34.7113	13.1555	59.1935	4.68132
TraesCS4B02G070300	4886.19	-3.93336	0.968104	-4.06295	4.84573e-05	0.006294	4B	64611168	64612597	Auxin-repressed protein [Source:UniProtKB/TrEMBL;Acc:A0A0M3LQU0]	Os11g0671000	NA	Similar to Dormancy-associated protein: Os11t0671000-01	auxin repressed protein 1	Integrated Rice Science Database	NA	NA	NA	3466.45	165.757	9984.66	855.667	9958.41
TraesCS4B02G071500	61.1449	-2.01526	0.572185	-3.52204	0.000428243	0.031282	4B	66103003	66106213	Dehydrogenase, E1 component [Source:Ensembl/INTERPRO:IPR001017]	Os12g0183100	AT5G34780	Similar to Branched chain alpha-keto acid dehydrogenase E1-alpha subunit Fragment: Os12t0183100-01;Similar to Branched-chain alpha keto-acid dehydrogenase E1 alpha subunit-like protein: Os12t0183100-02;Similar to Branched-chain alpha keto-acid dehydrogenase E1 alpha subunit-like protein: Os12t0183100-03	NA	NA	Putative 2-dehydropantoate 2-reductase [Source:UniProtKB/Swiss-Prot;Acc:F4KIN4]	KPR	UniProtKB Gene Name	36.4405	17.5535	137.51	25.6811	88.5392
TraesCS4B02G103000	58.5237	1.9389	0.459063	4.22361	2.4042e-05	0.00359453	4B	109218764	109221526	Diacylglycerol glucosyltransferase, N-terminal [Source:Ensembl/INTERPRO:IPR009695]	Os08g0299400	AT2G11810	Similar to MGDG synthase type A: Os08t0299400-01	NA	NA	Monogalactosyldiacylglycerol synthase 3, chloroplastic [Source:UniProtKB/Swiss-Prot;Acc:Q9SI93]	MGD3	UniProtKB Gene Name	36.6219	94.6071	28.929	115.764	16.6965
TraesCS4B02G110300	33.9109	-2.2525	0.672357	-3.35016	0.000807659	0.047684	4B	123847055	123848467	NA	NA	NA	NA	NA	NA	NA	NA	NA	48.4698	5.41119	26.1991	15.3564	74.1179
TraesCS4B02G137900	108.998	1.60672	0.393466	4.0835	4.4363e-05	0.00590995	4B	181692810	181697130	NA	NA	AT1G48280	NA	NA	NA	F11A17.16 [Source:UniProtKB/TrEMBL;Acc:Q9SX62]	NA	NA	53.3927	149.706	84.6814	214.734	42.4768
TraesCS4B02G155000	990.684	-1.18018	0.255062	-4.62702	3.70968e-06	0.000842564	4B	275997461	276000157	Dormancy/auxin associated protein [Source:Ensembl/INTERPRO:IPR008406]	Os03g0342900	NA	Dormancyauxin associated family protein: Os03t0342900-02;Dormancyauxin associated family protein: Os03t0342900-04	NA	NA	NA	NA	NA	984.588	528.722	1495.31	596.973	1347.83
TraesCS4B02G172200	38.3386	-3.1176	0.613481	-5.08182	3.73834e-07	0.000131678	4B	376420036	376425137	Cytochrome P450 [Source:Ensembl/INTERPRO:IPR001128]	Os03g0332100	AT5G24910	Similar to Cytochrome P450 CYP714B3: Os03t0332100-00	P-450 714B2	Committee on Gene Symbolization, Nomenclature and Linkage of the Rice Genetics Cooperative	Cytochrome P450 714A1 [Source:UniProtKB/Swiss-Prot;Acc:Q93Z79]	CYP714A1	UniProtKB Gene Name	59.836	7.59468	46.0624	6.12176	72.0781
TraesCS4B02G176900	63.3628	1.86624	0.424601	4.39528	1.10629e-05	0.00193451	4B	387401494	387403545	Plant peroxidase [Source:Ensembl/INTERPRO:IPR000823]	Os03g0434800	NA	Similar to Peroxidase 2: Os03t0434800-00	NA	NA	NA	NA	NA	30.7789	87.0232	27.4857	137.498	34.0282
TraesCS4B02G186900	131.967	1.35215	0.395764	3.41656	0.000634172	0.0404896	4B	406890800	406893544	CALMODULIN-BINDING PROTEIN60 [Source:Ensembl/INTERPRO:IPR012416]	NA	AT5G26920	NA	NA	NA	Calmodulin-binding protein 60 G [Source:UniProtKB/Swiss-Prot;Acc:F4K2R6]	CBP60G	UniProtKB Gene Name	74.6309	171.334	118.514	243.736	51.619
TraesCS4B02G195900	561.293	-0.984786	0.274369	-3.58928	0.000331592	0.0261029	4B	422030176	422034573	Protein kinase domain [Source:Ensembl/INTERPRO:IPR000719]	Os08g0484600	AT3G01090	Serine/threonine protein kinase, Carbohydrate metabolism Os08t0484600-01	PROTEIN KINASE 4	Committee on Gene Symbolization, Nomenclature and Linkage of the Rice Genetics Cooperative	NA	NA	NA	546.535	324.884	679.038	382.177	873.832
TraesCS4B02G197900	11038.5	-0.967018	0.265099	-3.64776	0.000264537	0.0225312	4B	426772094	426775446	Haem peroxidase, plant/fungal/bacterial [Source:Ensembl/INTERPRO:IPR002016]	Os03g0285700	AT1G07890	Similar to L-ascorbate peroxidase: Os03t0285700-01	ASCORBATE PEROXIDASE 1	Committee on Gene Symbolization, Nomenclature and Linkage of the Rice Genetics Cooperative	MEE6 [Source:UniProtKB/TrEMBL;Acc:A0A178W5I1]	APX1	UniProtKB Gene Name	12252.4	8849.02	15305.6	5187.13	13598.2
TraesCS4B02G207000	21.4849	-7.52013	1.71106	-4.395	1.10772e-05	0.00193451	4B	440921340	440923458	P450 [Source:UniProtKB/TrEMBL;Acc:Q8S9E5]	Os08g0106000	NA	Similar to Bx2-like protein: Os08t0106000-00	NA	NA	NA	NA	NA	21.9384	0	79.8854	0	5.60071
TraesCS4B02G210100	36.9358	-2.93192	0.686253	-4.27236	1.93419e-05	0.00305676	4B	448801678	448803545	Serine/threonine protein phosphatase 2C 30 [Source:UniProtKB/TrEMBL;Acc:A0A142DDU5]	Os03g0268600	AT1G07430	Similar to Protein phosphatase type 2C: Os03t0268600-01	protein phosphatase 2C30, protein phosphatase 2C 30, protein phosphatase 48	Integrated Rice Science Database	Protein phosphatase 2C 3 [Source:UniProtKB/Swiss-Prot;Acc:Q9LNW3]	AIP1	UniProtKB Gene Name	25.5202	9.76336	71.2702	5.10232	73.0228
TraesCS4B02G213800	34.0489	3.02808	0.577456	5.24383	1.57276e-07	6.53701e-05	4B	453079896	453081704	Short-chain dehydrogenase/reductase SDR [Source:Ensembl/INTERPRO:IPR002347]	NA	AT1G67730	NA	NA	NA	Very-long-chain 3-oxoacyl-CoA reductase 1 [Source:UniProtKB/Swiss-Prot;Acc:Q8L9C4]	KCR1	UniProtKB Gene Name	7.04291	61.793	13.141	81.7102	6.55748
TraesCS4B02G227600	23.6704	2.20074	0.619103	3.55472	0.000378382	0.028699	4B	476265090	476266676	NA	Os03g0242300	NA	Hypothetical protein: Os03t0242300-01	NA	NA	NA	NA	NA	9.6804	40.1361	12.0599	48.9858	7.4899
TraesCS4B02G235700	116.183	1.2295	0.367494	3.34563	0.000820955	0.0482633	4B	492214511	492221154	Myc-type, basic helix-loop-helix (bHLH) domain [Source:Ensembl/INTERPRO:IPR011598]	Os03g0231950	AT3G23690	Similar to Helix-loop-helix DNA-binding domain containing protein, expressed: Os03t0231950-01	basic helix-loop-helix protein 088	Integrated Rice Science Database	Transcription factor bHLH77 [Source:UniProtKB/Swiss-Prot;Acc:Q9LK48]	BHLH77	UniProtKB Gene Name	73.058	178.999	102.093	174.899	51.8663
TraesCS4B02G240900	282.154	1.6028	0.37662	4.25574	2.08363e-05	0.00321948	4B	499898695	499901767	Glutamine synthetase [Source:UniProtKB/TrEMBL;Acc:Q6RUJ2]	NA	AT3G17820	NA	NA	NA	Glutamine synthetase [Source:UniProtKB/TrEMBL;Acc:A0A178VNQ6]	GLN1-3	UniProtKB Gene Name	130.262	370.907	236.716	572.687	100.198
TraesCS4B02G245700	473.488	-1.28457	0.319507	-4.02046	5.80851e-05	0.00720671	4B	507964552	507979743	Transcription factor, MADS-box [Source:Ensembl/INTERPRO:IPR002100]	NA	AT5G15800	NA	NA	NA	K-box region and MADS-box transcription factor family protein [Source:UniProtKB/TrEMBL;Acc:F4KB90]	2019-09-01	TAIR Gene Name	610.383	340.141	712.926	168.711	535.279
TraesCS4B02G245800	215.891	-3.40583	0.431535	-7.89237	2.9651e-15	1.23301e-11	4B	508424673	508438095	Transcription factor, MADS-box [Source:Ensembl/INTERPRO:IPR002100]	NA	AT5G15800	NA	NA	NA	K-box region and MADS-box transcription factor family protein [Source:UniProtKB/TrEMBL;Acc:F4KB90]	2019-09-01	TAIR Gene Name	408.925	50.8591	295.782	13.3108	310.576
TraesCS4B02G261600	70.6327	-1.88566	0.509266	-3.7027	0.000213317	0.0192864	4B	530519680	530521181	Helix-turn-helix motif [Source:Ensembl/INTERPRO:IPR000047]	Os03g0198600	AT5G66700	Homeodomain-leucine zipper transcription factor, Regulation of panicle exsertion Os03t0198600-01	HOMEOBOX GENE 12	Committee on Gene Symbolization, Nomenclature and Linkage of the Rice Genetics Cooperative	Homeobox-leucine zipper protein ATHB-53 [Source:UniProtKB/Swiss-Prot;Acc:Q9LVR0]	ATHB-53	UniProtKB Gene Name	49.3011	32.5218	121.549	21.4496	128.342
TraesCS4B02G267500	1871.69	1.11837	0.284441	3.93184	8.4299e-05	0.00959946	4B	540718393	540722344	GRIM-19 [Source:Ensembl/INTERPRO:IPR009346]	Os03g0192400	AT1G04630	GRIM-19 family protein: Os03t0192400-01	NA	NA	NADH dehydrogenase [ubiquinone] 1 alpha subcomplex subunit 13-A [Source:UniProtKB/Swiss-Prot;Acc:Q8RWA7]	MEE4	UniProtKB Gene Name	1419.61	2949.28	1561.1	2584.93	843.535
TraesCS4B02G268600	810.662	1.11954	0.30492	3.67159	0.000241049	0.0209165	4B	543284058	543289263	Small GTPase superfamily [Source:Ensembl/INTERPRO:IPR001806]	Os03g0151900	AT3G54840	Similar to Small GTP-binding protein: Os03t0151900-01;Similar to Small GTP-binding protein: Os03t0151900-02	small GTP-binding protein OsRab5A1	Integrated Rice Science Database	Ras-related protein RABF1 [Source:UniProtKB/Swiss-Prot;Acc:Q9CB01]	RABF1	UniProtKB Gene Name	526.506	1289.87	757.586	1107.39	371.955
TraesCS4B02G277800	19.1849	-7.34987	1.57241	-4.67427	2.95006e-06	0.000711997	4B	559647873	559661486	Transcription factor, MADS-box [Source:Ensembl/INTERPRO:IPR002100]	NA	AT5G15800	NA	NA	NA	K-box region and MADS-box transcription factor family protein [Source:UniProtKB/TrEMBL;Acc:F4KB90]	2019-09-01	TAIR Gene Name	30.5808	0	28.134	0	37.2096
TraesCS4B02G282200	257.826	1.04491	0.266934	3.91448	9.0601e-05	0.0101777	4B	565313012	565313395	Plant lipid transfer protein/Par allergen [Source:Ensembl/INTERPRO:IPR000528]	Os03g0167000	NA	Similar to Non-specific lipid-transfer protein: Os03t0167000-01	GPI-anchored non-specific lipid transfer protein 2, type G nsLTP 2, type G non-specific lipid transfer protein 2	Integrated Rice Science Database	NA	NA	NA	203.418	363.086	183.642	383.426	155.561
TraesCS4B02G285000	473.233	1.06121	0.269319	3.94034	8.13669e-05	0.00931663	4B	568555627	568559531	Ribulose-phosphate 3-epimerase [Source:UniProtKB/TrEMBL;Acc:W5E5Z3]	Os03g0169100	AT5G61410	Ribulose-phosphate 3-epimerase, chloroplast precursor EC 5:1:3:1 Pentose-5-phosphate 3-epimerase PPE RPE R5P3E: Os03t0169100-01	D-ribulose-5-phosphate 3-epimerase, chl-RPEase, chloroplast RPEase, chloroplast D-Ribulose-5-phosphate 3-Epimerase	Integrated Rice Science Database	RPE [Source:UniProtKB/TrEMBL;Acc:A0A178UPG9]	RPE	TAIR Gene Name	293.199	636.223	415.965	739.689	281.092
TraesCS4B02G288000	67.324	3.38384	0.590963	5.72597	1.02846e-08	6.89463e-06	4B	573091431	573092121	Myc-type, basic helix-loop-helix (bHLH) domain [Source:Ensembl/INTERPRO:IPR011598]	Os03g0171700	NA	Basic helix-loop-helix dimerisation region bHLH domain containing protein: Os03t0171700-01	INCREASED LEAF INCLINATION 3	Committee on Gene Symbolization, Nomenclature and Linkage of the Rice Genetics Cooperative	NA	NA	NA	7.95595	143.018	30.2939	150.64	4.7119
TraesCS4B02G289800	450.058	1.15479	0.281993	4.0951	4.21988e-05	0.00576958	4B	574529344	574530961	Complex 1 LYR protein [Source:Ensembl/INTERPRO:IPR008011]	Os08g0278600	NA	Similar to complex 1 protein containing protein: Os08t0278600-01;Complex 1 LYR protein family protein: Os08t0278600-02	NA	NA	NA	NA	NA	293.397	736.169	381.199	607.85	231.676
TraesCS4B02G292500	296.029	1.14216	0.293023	3.89785	9.705e-05	0.0107185	4B	578037092	578040814	Transcription initiation factor IIE subunit beta [Source:UniProtKB/TrEMBL;Acc:W5E476]	Os03g0176100	AT4G20330	Similar to predicted protein: Os03t0176100-00	NA	NA	Transcription initiation factor IIE subunit beta [Source:UniProtKB/TrEMBL;Acc:Q9SUP3]	NA	NA	223.6	452.105	232.197	428.927	143.316
TraesCS4B02G292700	27.9801	2.35496	0.648692	3.63032	0.000283066	0.0235307	4B	578052482	578052907	NA	Os03g0176900	AT5G21910	Conserved hypothetical protein: Os03t0176900-01	NA	NA	Putative uncharacterized protein [Source:UniProtKB/TrEMBL;Acc:Q5XV37]	NA	NA	5.30239	39.8153	17.3266	68.0367	9.41975
TraesCS4B02G295000	798.37	1.5314	0.35001	4.37531	1.21261e-05	0.00208267	4B	580770141	580771725	NA	NA	AT3G19990	NA	NA	NA	E3 ubiquitin-protein ligase [Source:UniProtKB/TrEMBL;Acc:Q9LHE6]	NA	NA	587.865	1537.1	530.633	1090.96	245.295
TraesCS4B02G299100	13152.3	0.710648	0.195406	3.63677	0.000276075	0.023129	4B	585463010	585465258	40S ribosomal protein SA [Source:UniProtKB/TrEMBL;Acc:W5E2W7]	Os03g0182600	AT1G72370	Ribosomal protein S2 family protein: Os03t0182600-01;Similar to 40S ribosomal protein SA: Os03t0182600-02;Similar to 40S ribosomal protein SA: Os03t0182600-03	NA	NA	40S ribosomal protein SA [Source:UniProtKB/TrEMBL;Acc:A0A178WNA1]	RPSAA	UniProtKB Gene Name	11252.4	17656.7	10021.6	16655.8	10175.1
TraesCS4B02G299700	114.031	-1.57197	0.416462	-3.77459	0.000160273	0.0156744	4B	586236466	586237476	AP2/ERF domain [Source:Ensembl/INTERPRO:IPR001471]	NA	NA	NA	NA	NA	NA	NA	NA	106.558	35.7559	159.724	68.4805	199.634
TraesCS4B02G300500	486.429	0.97619	0.257724	3.78774	0.000152024	0.0150805	4B	586899147	586902906	Zinc finger C2H2 superfamily [Source:Ensembl/INTERPRO:IPR036236]	Os10g0330300	NA	Conserved hypothetical protein: Os10t0330300-01	NA	NA	NA	NA	NA	375.83	740.712	395.606	639.061	280.935
TraesCS4B02G305100	58.1897	1.53609	0.450233	3.41177	0.000645437	0.0409572	4B	593342005	593342832	ARABINOGALACTAN PROTEIN 3 [Source:Ensembl/RICE_homology;RAP:Os03g0188500]	Os03g0188500	NA	Glutelin family protein: Os03t0188500-01	ARABINOGALACTAN PROTEIN 3	Committee on Gene Symbolization, Nomenclature and Linkage of the Rice Genetics Cooperative	NA	NA	NA	40.527	81.2027	37.1434	110.504	21.5712
TraesCS4B02G305200	536.03	0.916072	0.227559	4.02565	5.68176e-05	0.00709179	4B	593350850	593351538	ARABINOGALACTAN PROTEIN 3 [Source:Ensembl/RICE_homology;RAP:Os03g0188500]	Os03g0188500	NA	Glutelin family protein: Os03t0188500-01	ARABINOGALACTAN PROTEIN 3	Committee on Gene Symbolization, Nomenclature and Linkage of the Rice Genetics Cooperative	NA	NA	NA	426.678	747.419	396.964	745.838	363.251
TraesCS4B02G305300	359.164	1.0877	0.250289	4.34577	1.38787e-05	0.00233669	4B	593421969	593424180	Helix-turn-helix motif [Source:Ensembl/INTERPRO:IPR000047]	Os03g0188900	NA	Similar to HAHB-7 Fragment: Os03t0188900-01;Similar to cDNA clone:001-200-F05, full insert sequence: Os03t0188900-02	HOMEOBOX GENE 13	Committee on Gene Symbolization, Nomenclature and Linkage of the Rice Genetics Cooperative	NA	NA	NA	257.828	474.109	258.811	578.532	226.538
TraesCS4B02G305900	252.524	1.59627	0.306618	5.20606	1.92897e-07	7.63577e-05	4B	594845107	594849186	Leucine-rich repeat [Source:Ensembl/INTERPRO:IPR001611]	Os03g0190300	AT1G78230	Similar to protein binding protein: Os03t0190300-00	NA	NA	Outer arm dynein light chain 1 protein [Source:UniProtKB/TrEMBL;Acc:F4IA60]	NA	NA	180.334	419.002	136.121	425.18	101.985
TraesCS4B02G307500	1901.7	0.772862	0.213754	3.61567	0.000299571	0.0244145	4B	597031988	597036810	Aminoacyl-tRNA synthetase, class Ia, anticodon-binding [Source:Ensembl/INTERPRO:IPR009080]	NA	AT5G38830	NA	NA	NA	Cysteine--tRNA ligase 2, cytoplasmic [Source:UniProtKB/Swiss-Prot;Acc:B3LFA4]	NA	NA	1648.72	2638.3	1468.22	2425.31	1327.93
TraesCS4B02G312200	580.234	3.38945	1.00373	3.37686	0.000733195	0.0443588	4B	601930907	601931744	NA	NA	NA	NA	NA	NA	NA	NA	NA	110.124	1566.75	226.16	970.935	27.1971
TraesCS4B02G316300	2882.28	0.839032	0.218533	3.83938	0.000123346	0.0128523	4B	605828696	605831894	HR-like lesion-inducer [Source:Ensembl/INTERPRO:IPR008637]	Os03g0149200	AT3G23175	HR-like lesion-inducer family protein: Os03t0149200-01	NA	NA	HR-like lesion-inducing protein-like protein [Source:UniProtKB/TrEMBL;Acc:Q8GYI3]	NA	NA	2341.27	4187.79	2351.06	3650.69	1880.6
TraesCS4B02G317700	328.645	1.12286	0.284355	3.94879	7.85472e-05	0.00904358	4B	607290121	607291117	GNAT domain [Source:Ensembl/INTERPRO:IPR000182]	Os03g0151600	NA	Acyl-CoA N-acyltransferase domain containing protein: Os03t0151600-01;Similar to N-acetyltransferase: Os03t0151600-02	NA	NA	NA	NA	NA	282.688	510.314	210.031	463.042	177.149
TraesCS4B02G323400	306.206	1.23399	0.310517	3.97398	7.0681e-05	0.00836976	4B	613905713	613906024	Bifunctional inhibitor/plant lipid transfer protein/seed storage helical domain [Source:Ensembl/INTERPRO:IPR016140]	Os07g0287400	NA	Plant lipid transfer protein/seed storage/trypsin-alpha amylase inhibitor domain containing protein: Os07t0287400-01	non-specific lipid transfer protein d3, lipid transfer protein d3, type D non-specific lipid transfer protein 3	Integrated Rice Science Database	NA	NA	NA	249.136	416.866	209.463	518.045	137.52
TraesCS4B02G323800	1309.41	1.11355	0.246781	4.51229	6.41317e-06	0.00125144	4B	614154335	614159258	NADH:ubiquinone oxidoreductase, B18 subunit [Source:Ensembl/INTERPRO:IPR008698]	Os03g0129900	AT2G02050	NADH-ubiquinone oxidoreductase B18 subunit family protein: Os03t0129900-01	NA	NA	NADH dehydrogenase [ubiquinone] 1 beta subcomplex subunit 7 [Source:UniProtKB/Swiss-Prot;Acc:Q9SKC9]	NA	NA	869.393	1984.19	1095.33	1881.8	716.312
TraesCS4B02G324400	621.453	1.0851	0.304206	3.56701	0.000361079	0.0278878	4B	615336121	615338965	Adenylate kinase/UMP-CMP kinase [Source:Ensembl/INTERPRO:IPR000850]	Os03g0130400	AT2G39270	Adenylate kinase, subfamily protein: Os03t0130400-01;Similar to ESTs AU065232E60855: Os03t0130400-02;Non-protein coding transcript: Os03t0130400-03	NA	NA	Probable adenylate kinase 6, chloroplastic [Source:UniProtKB/Swiss-Prot;Acc:Q84JF7]	NA	NA	461.218	968.415	548.982	851.449	277.2
TraesCS4B02G330400	1082.35	0.802304	0.219734	3.65125	0.000260969	0.022411	4B	621429665	621437200	ATP phosphoribosyltransferase HisG [Source:Ensembl/INTERPRO:IPR001348]	Os03g0134300	AT1G09795	Similar to ATP phosphoribosyl transferase: Os03t0134300-01	NA	NA	ATP phosphoribosyltransferase 2, chloroplastic [Source:UniProtKB/Swiss-Prot;Acc:Q8GSJ1]	HISN1B	UniProtKB Gene Name	871.169	1306.22	842.202	1602.99	789.153
TraesCS4B02G330800	834.881	1.71514	0.360897	4.75244	2.00978e-06	0.00052209	4B	621674219	621675854	Glutathione S-transferase, N-terminal [Source:Ensembl/INTERPRO:IPR004045]	Os03g0134900	NA	Similar to Glutathione S-transferase GSTF14 Fragment: Os03t0134900-01	PHI GLUTATHIONE S-TRANSFERASE 14	Committee on Gene Symbolization, Nomenclature and Linkage of the Rice Genetics Cooperative	NA	NA	NA	410.109	1083.62	641.311	1780.95	258.413
TraesCS4B02G330900	648.791	2.43172	0.343473	7.07979	1.44376e-12	3.15834e-09	4B	621678745	621680030	Glutathione S-transferase, N-terminal [Source:Ensembl/INTERPRO:IPR004045]	Os03g0135100	NA	Glutathione S-transferase GSTF15: Os03t0135100-01	PHI GLUTATHIONE S-TRANSFERASE 15	Committee on Gene Symbolization, Nomenclature and Linkage of the Rice Genetics Cooperative	NA	NA	NA	204.291	827.932	311.881	1709.62	190.234
TraesCS4B02G331000	211.08	2.46628	0.459924	5.36236	8.21425e-08	3.92433e-05	4B	621705614	621707323	Glutathione S-transferase, N-terminal [Source:Ensembl/INTERPRO:IPR004045]	Os03g0135200	NA	Similar to Glutathione S-transferase GST 9 EC 2:5:1:18: Os03t0135200-01	PHI GLUTATHIONE S-TRANSFERASE 16	Committee on Gene Symbolization, Nomenclature and Linkage of the Rice Genetics Cooperative	NA	NA	NA	30.8456	302.99	121.151	526.288	74.1254
TraesCS4B02G331100	584.171	0.834134	0.249382	3.34481	0.000823402	0.0483388	4B	621713481	621714697	Glutathione S-transferase, N-terminal [Source:Ensembl/INTERPRO:IPR004045]	Os03g0135300	NA	Similar to Glutathione S-transferase GST 10 EC 2:5:1:18: Os03t0135300-01	PHI GLUTATHIONE S-TRANSFERASE 3	Committee on Gene Symbolization, Nomenclature and Linkage of the Rice Genetics Cooperative	NA	NA	NA	453.609	801.59	520.46	784.274	360.922
TraesCS4B02G332400	417.87	1.22312	0.344642	3.54896	0.000386753	0.0290687	4B	623022856	623024549	NA	NA	NA	NA	NA	NA	NA	NA	NA	289.184	701.867	371.783	569.748	156.77
TraesCS4B02G335300	635.387	1.88421	0.34498	5.4618	4.71325e-08	2.47977e-05	4B	626071598	626074498	Oxoglutarate/iron-dependent dioxygenase [Source:Ensembl/INTERPRO:IPR005123]	NA	AT1G17010	NA	NA	NA	2-oxoglutarate (2OG) and Fe(II)-dependent oxygenase superfamily protein [Source:UniProtKB/TrEMBL;Acc:F4I629]	NA	NA	316.653	1002.74	429.966	1255.76	171.809
TraesCS4B02G340700	1211.94	0.889322	0.247528	3.59281	0.000327126	0.0258001	4B	633777864	633784889	Methyltransferase [Source:UniProtKB/TrEMBL;Acc:A0A1D5Y154]	Os07g0206700	AT5G13710	Cycloartenol-C-24-methyltransferase 1 EC 2:1:1:41 24-sterol C- methyltransferase 1 Sterol C-methyltransferase 1: Os07t0206700-01;Similar to Cycloartenol-C-24-methyltransferase 1: Os07t0206700-02	sterol methyltransferase 1-1	Integrated Rice Science Database	Cycloartenol-C-24-methyltransferase [Source:UniProtKB/Swiss-Prot;Acc:Q9LM02]	SMT1	UniProtKB Gene Name	956.487	1786.95	1048.5	1561.02	706.729
TraesCS4B02G341700	67.403	1.85231	0.460406	4.0232	5.74115e-05	0.00714447	4B	634465226	634466822	NA	NA	NA	NA	NA	NA	NA	NA	NA	22.8982	97.5043	50.3119	140.055	26.2457
TraesCS4B02G342900	501.98	1.19903	0.268712	4.46215	8.11404e-06	0.00152372	4B	636781857	636783655	Tetratricopeptide-like helical domain superfamily [Source:Ensembl/INTERPRO:IPR011990]	Os03g0140700	AT1G04530	Tetratricopeptide-like helical domain containing protein: Os03t0140700-01	NA	NA	Tetratricopeptide repeat (TPR)-like superfamily protein [Source:UniProtKB/TrEMBL;Acc:Q8VZ31]	TPR4	TAIR Gene Name	400.397	804.958	336.633	713.278	254.637
TraesCS4B02G344400	13169.1	0.954082	0.254443	3.74968	0.000177058	0.016802	4B	637979318	637981133	Ribosomal protein L21e [Source:Ensembl/INTERPRO:IPR001147]	Os10g0465800	AT1G57860	Similar to 60S ribosomal protein L21: Os10t0465800-00	NA	NA	60S ribosomal protein L21-2 [Source:UniProtKB/Swiss-Prot;Acc:Q9FDZ9]	RPL21E	UniProtKB Gene Name	9349.26	20523.2	11948.9	16588	7436.23
TraesCS4B02G346600	2134.04	1.1072	0.260611	4.24846	2.15244e-05	0.00328911	4B	640103980	640106859	Ubiquitin-conjugating enzyme E2 [Source:Ensembl/INTERPRO:IPR000608]	NA	AT3G57870	NA	NA	NA	SCE1A [Source:UniProtKB/TrEMBL;Acc:A0A178V9H0]	SCE1	UniProtKB Gene Name	1683.95	3415.84	1631.94	2874.37	1064.09
TraesCS4B02G347100	89.4113	1.48097	0.407143	3.63746	0.000275339	0.0231196	4B	640822132	640824966	Myc-type, basic helix-loop-helix (bHLH) domain [Source:Ensembl/INTERPRO:IPR011598]	Os03g0122100	AT4G01460	Similar to Helix-loop-helix DNA-binding domain containing protein: Os03t0122100-00	basic helix-loop-helix protein 052	Integrated Rice Science Database	Transcription factor bHLH57 [Source:UniProtKB/Swiss-Prot;Acc:Q9M128]	BHLH57	UniProtKB Gene Name	57.2084	114.964	64.6637	175.573	34.6465
TraesCS4B02G350500	297.233	1.78479	0.383005	4.65998	3.16248e-06	0.000751115	4B	643284763	643287590	NA	NA	AT1G65900	NA	NA	NA	At1g65900/F12P19_7 [Source:UniProtKB/TrEMBL;Acc:Q94A98]	NA	NA	190.115	629.01	183.009	406.303	77.7252
TraesCS4B02G350700	1297.22	1.35576	0.332827	4.07348	4.6316e-05	0.00609554	4B	643323379	643323690	Histone H4 [Source:UniProtKB/TrEMBL;Acc:A0A077RYQ1]	NA	NA	NA	NA	NA	NA	NA	NA	995.659	1953.59	968.9	2135.64	432.339
TraesCS4B02G350800	382.601	1.36029	0.40009	3.39995	0.000673982	0.0422525	4B	643400811	643401122	Histone H4 [Source:UniProtKB/TrEMBL;Acc:A0A1D5XN63]	NA	NA	NA	NA	NA	NA	NA	NA	268.642	443.657	322.251	763.545	114.914
TraesCS4B02G353100	191.367	1.12938	0.271664	4.15727	3.22068e-05	0.00461314	4B	644789857	644795141	Hydroxymethylglutaryl-coenzyme A synthase, active site [Source:Ensembl/INTERPRO:IPR000590]	Os03g0118800	AT4G11820	Similar to Hydroxymethylglutaryl-CoA synthase: Os03t0118800-01	NA	NA	Hydroxymethylglutaryl-CoA synthase [Source:UniProtKB/Swiss-Prot;Acc:P54873]	HMGS	UniProtKB Gene Name	128.476	278.816	131.592	288.766	129.186
TraesCS4B02G356800	24.2478	-3.14943	0.922956	-3.41233	0.000644108	0.0409353	4B	647622640	647626484	Glycoside hydrolase, family 32 [Source:Ensembl/INTERPRO:IPR001362]	Os02g0534400	NA	Cell wall invertase EC 3:2:1:26: Os02t0534400-01	cell-wall invertase 1, Cell wall-bound invertase 1	Integrated Rice Science Database	NA	NA	NA	76.5455	6.51105	23.04	2.04004	13.1026
TraesCS4B02G363100	107.338	3.24828	0.414655	7.83369	4.73759e-15	1.79012e-11	4B	651991316	651994109	Male sterility, NAD-binding [Source:Ensembl/INTERPRO:IPR013120]	Os09g0567500	NA	Similar to Fatty acyl coA reductase: Os09t0567500-01;Similar to Fatty acyl coA reductase: Os09t0567500-02	NA	NA	NA	NA	NA	21.9981	169.285	32.9117	293.78	18.7168
TraesCS4B02G363500	297.662	0.941871	0.26055	3.61493	0.000300433	0.0244321	4B	652279101	652284529	Domain of unknown function DUF4378 [Source:Ensembl/INTERPRO:IPR025486]	Os03g0106200	AT3G61380	Conserved hypothetical protein: Os03t0106200-01	NA	NA	Phosphatidylinositol N-acetyglucosaminlytransferase subunit P-like protein [Source:UniProtKB/TrEMBL;Acc:Q9M2C6]	NA	NA	193.486	377.892	227.392	457.583	231.958
TraesCS4B02G364800	32.8434	-2.88708	0.855898	-3.37317	0.000743094	0.0447623	4B	652993859	653002438	Myc-type, basic helix-loop-helix (bHLH) domain [Source:Ensembl/INTERPRO:IPR011598]	NA	AT5G57150	NA	NA	NA	Basic helix-loop-helix (BHLH) DNA-binding superfamily protein [Source:UniProtKB/TrEMBL;Acc:F4KAJ5]	NA	NA	12.3225	3.2534	101.909	10.209	36.5226
TraesCS4B02G366300	48.3944	1.74035	0.496177	3.50753	0.000452294	0.0327511	4B	653949299	653949758	Zinc finger, GRF-type [Source:Ensembl/INTERPRO:IPR010666]	NA	NA	NA	NA	NA	NA	NA	NA	37.1506	75.1845	21.5995	92.0109	16.0265
TraesCS4B02G367400	145.09	2.74652	0.499161	5.50227	3.74931e-08	2.02385e-05	4B	654440796	654441242	Bifunctional inhibitor/plant lipid transfer protein/seed storage helical domain [Source:Ensembl/INTERPRO:IPR016140]	NA	AT2G45180	NA	NA	NA	At2g45180/T14P1.1 [Source:UniProtKB/TrEMBL;Acc:Q42044]	NA	NA	18.5499	201.386	36.8484	391.46	77.2075
TraesCS4B02G367600	274.502	2.076	0.285712	7.26606	3.70132e-13	9.0495e-10	4B	654465903	654466496	Bifunctional inhibitor/plant lipid transfer protein/seed storage helical domain [Source:Ensembl/INTERPRO:IPR016140]	NA	AT2G45180	NA	NA	NA	At2g45180/T14P1.1 [Source:UniProtKB/TrEMBL;Acc:Q42044]	NA	NA	112.018	432.218	141.526	579.654	107.094
TraesCS4B02G373100	356.704	0.817276	0.243949	3.3502	0.000807542	0.047684	4B	657807972	657811408	PLAC8 motif-containing protein [Source:Ensembl/INTERPRO:IPR006461]	Os03g0101800	AT5G51400	Similar to DUF614 containing protein: Os03t0101800-01;Protein of unknown function Cys-rich family protein: Os03t0101800-02	NA	NA	Gene1000 protein [Source:UniProtKB/TrEMBL;Acc:P94032]	NA	NA	291.38	462.961	281.5	500.395	247.283
TraesCS4B02G374000	131.436	1.14805	0.324349	3.53954	0.000400823	0.0298028	4B	658166283	658167487	DNA-directed RNA polymerase subunit [Source:UniProtKB/TrEMBL;Acc:A0A1D5XL12]	Os03g0102200	NA	Similar to DNA-directed RNA polymerase II 14:5 kDa polypeptide EC 2:7:7:6 RPB9 RPB14:5: Os03t0102200-01	similar to DNA-directed RNA polymerase	Integrated Rice Science Database	NA	NA	NA	72.6298	178.075	103.433	213.509	89.5341
TraesCS4B02G375600	557.1	1.54748	0.358505	4.31647	1.58543e-05	0.00262318	4B	659519951	659522073	Major pollen allergen Lol pI [Source:Ensembl/INTERPRO:IPR005795]	Os03g0102700	NA	Similar to Expansin-B7: Os03t0102700-01	BETA-EXPANSIN 7	Committee on Gene Symbolization, Nomenclature and Linkage of the Rice Genetics Cooperative	NA	NA	NA	447.996	737.48	316.721	1103.51	179.793
TraesCS4B02G380400	426.745	1.15983	0.272845	4.25087	2.12939e-05	0.0032659	4B	660665857	660668660	Rhodanese-like domain [Source:Ensembl/INTERPRO:IPR001763]	Os03g0108000	AT5G03455	Dual-specificity tyrosine-phosphatase CDC25, Arsenic metabolism Os03t0108000-01	ARSENATE REDUCTASE 2	Committee on Gene Symbolization, Nomenclature and Linkage of the Rice Genetics Cooperative	Dual specificity phosphatase Cdc25 [Source:UniProtKB/Swiss-Prot;Acc:Q8GY31]	CDC25	UniProtKB Gene Name	303.214	617.74	339.302	658.553	214.917
TraesCS4B02G383900	1981.58	3.31117	0.379083	8.73469	2.44325e-18	3.38504e-14	4B	663462843	663464330	O-methyltransferase, family 2 [Source:Ensembl/INTERPRO:IPR001077]	Os10g0118000	NA	Similar to 5-pentadecatrienyl resorcinol O-methyltransferase: Os10t0118000-01	NA	NA	NA	NA	NA	411.927	3656.78	677.192	4949.41	212.582
TraesCS4B02G384400	109.342	2.56034	0.4804	5.32961	9.84244e-08	4.54546e-05	4B	663745193	663752477	Peptidase S9, prolyl oligopeptidase, catalytic domain [Source:Ensembl/INTERPRO:IPR001375]	Os06g0215400	AT5G36210	Peptidase S9, prolyl oligopeptidase active site region domain containing protein: Os06t0215400-01	Prolyl Oligopeptidase 13, PROLYL OLIGOPEPTIDASE 13	Integrated Rice Science Database	Alpha/beta-Hydrolases superfamily protein [Source:UniProtKB/TrEMBL;Acc:F4K2Y3]	NA	NA	22.3283	123.697	54.5097	311.562	34.6121
TraesCS4B02G385900	3187	0.96914	0.252467	3.83869	0.000123694	0.012853	4B	664762713	664764452	Nascent polypeptide-associated complex NAC domain [Source:Ensembl/INTERPRO:IPR002715]	Os03g0851000	AT1G17880	Similar to Transcription factor homolog BTF3-like protein: Os03t0851000-01;Similar to Transcription factor homolog BTF3-like protein: Os03t0851000-02	Transcription factor BTF3b	Integrated Rice Science Database	Basic transcription factor 3 [Source:UniProtKB/Swiss-Prot;Acc:Q9SMW7]	BTF3	UniProtKB Gene Name	2559.09	4935.83	2623.09	4086.13	1730.87
TraesCS4B02G392700	2529.66	0.759271	0.216004	3.51508	0.000439623	0.0319449	4B	667624926	667629244	LSM domain, eukaryotic/archaea-type [Source:Ensembl/INTERPRO:IPR001163]	Os02g0102700	AT1G76300	Similar to AGL157Cp: Os02t0102700-01;Similar to AGL157Cp: Os02t0102700-02	NA	NA	Small nuclear ribonucleoprotein SmD3a [Source:UniProtKB/Swiss-Prot;Acc:Q9S7E6]	SMD3A	UniProtKB Gene Name	2119.63	3457.36	2128.43	3248.25	1694.61
TraesCS4B02G395300	709.878	1.19725	0.296862	4.03302	5.50642e-05	0.00691446	4B	669557933	669560186	NA	NA	NA	NA	NA	NA	NA	NA	NA	573.332	1232.9	509.692	912.898	320.569
TraesCS4B02G399200	495.205	1.01332	0.250884	4.03901	5.36762e-05	0.00678114	4B	673248310	673252632	Molybdate-anion transporter [Source:Ensembl/INTERPRO:IPR008509]	Os03g0114800	AT1G64650	Protein of unknown function DUF791 family protein: Os03t0114800-01;Similar to Major Facilitator superfamily protein: Os03t0114800-02	NA	NA	At1g64650 [Source:UniProtKB/TrEMBL;Acc:Q6NLR2]	NA	NA	335.203	604.484	335.768	815.94	384.63
TraesCS4B02G399500	399.369	1.25817	0.260352	4.83258	1.34772e-06	0.000373443	4B	673534552	673535148	Phytocyanin domain [Source:Ensembl/INTERPRO:IPR003245]	Os03g0115000	NA	Cupredoxin domain containing protein: Os03t0115000-01	EARLY NODULIN LIKE PROTEIN 10	Committee on Gene Symbolization, Nomenclature and Linkage of the Rice Genetics Cooperative	NA	NA	NA	256.665	513.278	239.523	714.014	273.363
TraesCS5A02G001900	40.0007	-2.7638	0.559586	-4.939	7.85234e-07	0.00023823	5A	1346522	1347511	Transcription factor, TCP [Source:Ensembl/INTERPRO:IPR005333]	Os03g0706500	AT1G68800	TCP family transcription factor, Negative regulator for lateral branching Os03t0706500-01	FINE CULM 1	Committee on Gene Symbolization, Nomenclature and Linkage of the Rice Genetics Cooperative	TCP domain protein 12 [Source:TAIR;Acc:AT1G68800]	BRC2	TAIR Gene Name	56.3627	8.6676	60.1628	9.19988	65.6103
TraesCS5A02G049400	30.0074	-7.99952	1.57809	-5.06912	3.99665e-07	0.000136161	5A	45282199	45283228	Zinc finger, RING-type [Source:Ensembl/INTERPRO:IPR001841]	NA	AT4G03510	NA	NA	NA	E3 ubiquitin-protein ligase RMA1 [Source:UniProtKB/Swiss-Prot;Acc:O64425]	RMA1	UniProtKB Gene Name	21.8913	0	48.9256	0	79.22
TraesCS5A02G066800	91.8086	-1.65254	0.410197	-4.02865	5.60983e-05	0.0070231	5A	74495363	74499316	B3 DNA binding domain [Source:Ensembl/INTERPRO:IPR003340]	NA	NA	NA	NA	NA	NA	NA	NA	105.566	48.8438	106.467	31.6112	166.555
TraesCS5A02G068600	754.669	0.740504	0.221756	3.33928	0.000839957	0.0491027	5A	76955678	76957872	Cyclin, C-terminal domain [Source:Ensembl/INTERPRO:IPR004367]	Os12g0588800	AT4G37630	Cyclin D domain containing protein: Os12t0588800-01	CYCLIN-D5-1	Committee on Gene Symbolization, Nomenclature and Linkage of the Rice Genetics Cooperative	Cyclin-D5-1 [Source:UniProtKB/Swiss-Prot;Acc:Q2V3B2]	CYCD5-1	UniProtKB Gene Name	631.78	936.359	607.638	1051.86	545.71
TraesCS5A02G069500	56.1831	-2.04647	0.496626	-4.12075	3.77642e-05	0.00526045	5A	78157536	78160032	Protein kinase domain [Source:Ensembl/INTERPRO:IPR000719]	Os12g0586100	AT5G66880	Serine/threonine protein kinase, Abscisic acid ABA-activated protein kinase, Hyperosmotic stress response, ABA signal transduction Os12t0586100-01	STRESS/ABA-ACTIVATED PROTEIN KINASE 9	Committee on Gene Symbolization, Nomenclature and Linkage of the Rice Genetics Cooperative	Serine/threonine-protein kinase SRK2I [Source:UniProtKB/Swiss-Prot;Acc:Q39193]	SRK2I	UniProtKB Gene Name	51.0465	20.6075	101.934	18.3732	88.9546
TraesCS5A02G077500	5687.22	-0.905717	0.2229	-4.06334	4.83752e-05	0.006294	5A	94689952	94690948	Osmotin/thaumatin-like superfamily [Source:Ensembl/INTERPRO:IPR037176]	Os12g0569200	NA	Conserved hypothetical protein: Os12t0569200-01	NA	NA	NA	NA	NA	6168.06	4144.27	6927.74	3318.98	7877.04
TraesCS5A02G094400	573.501	1.05136	0.278651	3.77304	0.000161273	0.0156982	5A	130536680	130542616	Kelch repeat type 1 [Source:Ensembl/INTERPRO:IPR006652]	Os12g0538800	AT5G18590	Kelch-type beta propeller domain containing protein: Os12t0538800-01	NA	NA	Galactose oxidase/kelch repeat superfamily protein [Source:UniProtKB/TrEMBL;Acc:Q0WWX4]	NA	NA	416.978	672.977	466.504	990.107	320.938
TraesCS5A02G098400	418.679	-1.82695	0.39698	-4.60213	4.18201e-06	0.000929524	5A	139684687	139686449	NA	NA	NA	NA	NA	NA	NA	NA	NA	626.516	254.966	536.304	76.5214	599.087
TraesCS5A02G117100	83.4072	-1.37627	0.38877	-3.54006	0.000400034	0.0297975	5A	238822947	238830497	NA	NA	NA	NA	NA	NA	NA	NA	NA	86.1934	41.2607	130.702	43.8268	115.053
TraesCS5A02G130100	436.24	1.46509	0.356702	4.10731	4.00294e-05	0.00550922	5A	291600426	291601364	Dimeric alpha-beta barrel [Source:Ensembl/INTERPRO:IPR011008]	Os11g0150400	NA	Stress responsive alpha-beta barrel domain containing protein: Os11t0150400-01;Similar to pop3 peptide: Os11t0150400-02	NA	NA	NA	NA	NA	301.428	532.323	317.55	880.695	149.205
TraesCS5A02G134000	2055.77	-1.28394	0.292671	-4.38697	1.14943e-05	0.00199895	5A	301570377	301573655	Domain of unknown function DUF3700 [Source:Ensembl/INTERPRO:IPR024286]	Os12g0145100	AT5G19140	Similar to Wali7 protein Fragment: Os12t0145100-01	NA	NA	Aluminum induced protein with YGL and LRDR motifs [Source:UniProtKB/TrEMBL;Acc:Q94BR2]	ATAILP1	TAIR Gene Name	1902.64	931.091	2627.47	1278	3539.67
TraesCS5A02G143200	66.3954	-4.50171	0.806165	-5.5841	2.34909e-08	1.35085e-05	5A	317246617	317248367	NAC domain transcription factor [Source:UniProtKB/TrEMBL;Acc:Q4U0D4]	Os12g0123700	AT1G69490	NAC domain containing transcription factor, Abiotic and biotic stress response Os12t0123700-01	NAC DOMAIN-CONTAINING PROTEIN 131	Committee on Gene Symbolization, Nomenclature and Linkage of the Rice Genetics Cooperative	NAP [Source:UniProtKB/TrEMBL;Acc:A0A178W8K0]	NAC029	UniProtKB Gene Name	23.7632	5.42296	96.4512	4.08299	202.257
TraesCS5A02G148000	712.967	-1.72942	0.410772	-4.21017	2.55179e-05	0.00377447	5A	325930589	325933350	Non-specific serine/threonine protein kinase [Source:UniProtKB/TrEMBL;Acc:A0A1D5YC72]	Os12g0113500	AT5G07070	Similar to CBL-interacting protein kinase 14: Os12t0113500-01;Serine/threonine protein kinase, Microbe-assosiated molecular pattern MAMP-induced defense signaling pathway Os12t0113500-02	CALCINEURIN B-LIKE PROTEIN-INTERACTING PROTEIN KINASE 14	Committee on Gene Symbolization, Nomenclature and Linkage of the Rice Genetics Cooperative	Non-specific serine/threonine protein kinase [Source:UniProtKB/TrEMBL;Acc:A0A178URC7]	CIPK2	UniProtKB Gene Name	649.231	149.787	986.738	446.637	1332.44
TraesCS5A02G153900	1155.35	-1.95528	0.30647	-6.38002	1.77066e-10	2.16458e-07	5A	331398338	331403028	Asparagine synthase [Source:Ensembl/INTERPRO:IPR001962]	NA	AT3G47340	NA	NA	NA	DIN6 [Source:UniProtKB/TrEMBL;Acc:A0A178VBT4]	ASN1	UniProtKB Gene Name	1343.76	314.318	2158.26	532.798	1427.6
TraesCS5A02G163600	600.371	-1.96311	0.406769	-4.82611	1.39225e-06	0.000379295	5A	350519519	350524390	NA	Os09g0128400	AT3G05770	Conserved hypothetical protein: Os09t0128400-01;Conserved hypothetical protein: Os09t0128400-02	NA	NA	F10A16.6 protein [Source:UniProtKB/TrEMBL;Acc:Q9M9L9]	NA	NA	455.26	142.051	856.868	296.074	1251.6
TraesCS5A02G174100	116.973	-1.52637	0.362766	-4.2076	2.58094e-05	0.00380406	5A	367269817	367272259	C2 domain [Source:Ensembl/INTERPRO:IPR000008]	NA	AT1G51570	NA	NA	NA	Calcium-dependent lipid-binding (CaLB domain) plant phosphoribosyltransferase family protein [Source:UniProtKB/TrEMBL;Acc:Q9C8H3]	NA	NA	181.226	47.7562	119.628	62.2063	174.048
TraesCS5A02G185500	68.4287	-1.52381	0.416342	-3.65998	0.000252232	0.0217055	5A	385546281	385555174	ABC transporter-like [Source:Ensembl/INTERPRO:IPR003439]	Os09g0332700	NA	Similar to PDR-type ABC transporter 2 Fragment: Os09t0332700-01;Hypothetical conserved gene: Os09t0332700-02	OsPDR20	Integrated Rice Science Database	NA	NA	NA	84.1223	30.3005	79.9243	34.1094	113.687
TraesCS5A02G193500	47.4768	1.86941	0.495204	3.77502	0.000159993	0.0156744	5A	396705722	396708877	Hypersensitive induced reaction protein 2 [Source:UniProtKB/TrEMBL;Acc:F1JYU6]	Os09g0361200	AT1G69840	Similar to hypersensitive-induced response protein: Os09t0361200-01	HIRL2	UniProtKB Gene Name	Hypersensitive-induced response protein 2 [Source:UniProtKB/Swiss-Prot;Acc:Q9CAR7]	HIR2	UniProtKB Gene Name	17.6047	76.9887	35.0585	90.8736	16.8583
TraesCS5A02G203500	1150.91	-2.07771	0.417188	-4.98027	6.34943e-07	0.000204579	5A	413040609	413044527	Glycosyl transferase, family 20 [Source:Ensembl/INTERPRO:IPR001830]	Os09g0397300	AT1G68020	HAD-superfamily hydrolase subfamily IIB protein: Os09t0397300-01	NA	NA	Alpha,alpha-trehalose-phosphate synthase [UDP-forming] 6 [Source:UniProtKB/Swiss-Prot;Acc:Q94AH8]	TPS6	UniProtKB Gene Name	1156.58	315.97	905.029	468.846	2908.12
TraesCS5A02G204100	268.982	-1.80021	0.378569	-4.75529	1.98157e-06	0.000518	5A	413409682	413415847	SprT-like [Source:Ensembl/INTERPRO:IPR006640]	Os09g0407300	NA	Domain of unknown function SprT-like domain containing protein: Os09t0407300-01;Domain of unknown function SprT-like domain containing protein: Os09t0407300-02	NA	NA	NA	NA	NA	304.055	106.506	243.507	109.663	581.179
TraesCS5A02G206900	162.276	1.35176	0.405065	3.33713	0.000846475	0.0494141	5A	417330839	417331839	Alpha crystallin/Hsp20 domain [Source:Ensembl/INTERPRO:IPR002068]	Os10g0159700	NA	Heat shock protein Hsp20 domain containing protein: Os10t0159700-01	cold-induced anther protein	Integrated Rice Science Database	NA	NA	NA	70.468	184.13	150.869	326.226	79.6884
TraesCS5A02G211600	196.252	-3.98538	0.470118	-8.4774	2.30277e-17	2.39281e-13	5A	426903699	426905058	Dormancy/auxin associated protein [Source:Ensembl/INTERPRO:IPR008406]	Os09g0437500	NA	Dormancyauxin associated family protein: Os09t0437500-01	NA	NA	NA	NA	NA	186.659	10.8388	305.418	28.6059	449.738
TraesCS5A02G220400	66.1273	2.1762	0.505195	4.30764	1.65005e-05	0.00270011	5A	437031171	437034443	WAT1-related protein [Source:UniProtKB/TrEMBL;Acc:A0A1D5YL74]	Os09g0426500	AT4G30420	Similar to Integral membrane protein DUF6 containing protein: Os09t0426500-01	USUALLY MULTIPLE ACIDS MOVE IN AND OUT TRANSPORTER 14	Committee on Gene Symbolization, Nomenclature and Linkage of the Rice Genetics Cooperative	UMAMIT34 [Source:UniProtKB/TrEMBL;Acc:A0A384L6B8]	NA	NA	17.1117	73.1954	29.6225	174.775	35.9323
TraesCS5A02G225100	226.383	1.30064	0.369033	3.52444	0.000424373	0.031054	5A	440261863	440265903	NAD-dependent epimerase/dehydratase [Source:Ensembl/INTERPRO:IPR001509]	Os09g0419200	AT1G80820	NADP-binding domain containing protein: Os09t0419200-01;Similar to Cinnamoyl-CoA reductase: Os09t0419200-02	cinnamoyl CoA reductase 19	Integrated Rice Science Database	Cinnamoyl-CoA reductase 2 [Source:UniProtKB/Swiss-Prot;Acc:Q9SAH9]	CCR2	UniProtKB Gene Name	146.623	240.926	183.528	462.024	98.8164
TraesCS5A02G239100	73.7798	3.39361	0.451651	7.51377	5.74467e-14	1.70551e-10	5A	455206389	455207045	EF-hand domain [Source:Ensembl/INTERPRO:IPR002048]	Os09g0458900	NA	EF hand domain containing protein: Os09t0458900-01	NA	NA	NA	NA	NA	8.81713	147.058	21.7999	175.263	15.9608
TraesCS5A02G274900	517.023	-0.89517	0.26285	-3.40563	0.000660104	0.0416969	5A	484437271	484445626	FBD domain [Source:Ensembl/INTERPRO:IPR006566]	Os06g0139000	NA	Conserved hypothetical protein: Os06t0139000-01	NA	NA	NA	NA	NA	504.163	314.682	661.501	367.236	737.531
TraesCS5A02G277900	72.756	2.50446	0.513317	4.87899	1.06632e-06	0.000310358	5A	487783887	487784288	NA	Os09g0499300	NA	Hypothetical conserved gene: Os09t0499300-00	NA	NA	NA	NA	NA	15.9136	84.9207	38.9332	202.335	21.6778
TraesCS5A02G302900	157.882	-1.28485	0.306717	-4.18904	2.80143e-05	0.00408557	5A	512231889	512235077	Glutathione S-transferase, N-terminal [Source:Ensembl/INTERPRO:IPR004045]	Os12g0210300	AT2G02380	Similar to Glutathione S-transferase GST 18 EC 2:5:1:18: Os12t0210300-01	ZETA GLUTATHIONE S-TRANSFERASE 2	Committee on Gene Symbolization, Nomenclature and Linkage of the Rice Genetics Cooperative	Glutathione S-transferase Z2 [Source:UniProtKB/Swiss-Prot;Acc:Q9ZVQ4]	GSTZ2	UniProtKB Gene Name	187.532	89.9675	197.067	79.6813	235.161
TraesCS5A02G316600	191.431	-2.00905	0.450307	-4.46151	8.13845e-06	0.00152372	5A	527489509	527491626	Cytochrome P450 [Source:Ensembl/INTERPRO:IPR001128]	Os09g0528700	AT1G01190	Similar to Cytochrome p450 CYP78A9: Os09t0528700-00	NA	NA	CYP78A8 [Source:UniProtKB/TrEMBL;Acc:A0A178WIC4]	CYP78A8	TAIR Gene Name	363.369	77.0481	114.104	59.1604	343.473
TraesCS5A02G319200	64.8926	-1.65589	0.426662	-3.88104	0.000104013	0.0113172	5A	530301334	530302788	Zinc finger, lateral root primordium type 1 [Source:Ensembl/INTERPRO:IPR006510]	Os09g0531600	AT4G36260	Protein of unknown function DUF702 domain containing protein: Os09t0531600-01	NA	NA	Protein SHI RELATED SEQUENCE 2 [Source:UniProtKB/Swiss-Prot;Acc:O65517]	SRS2	UniProtKB Gene Name	104.746	27.1096	71.217	29.6092	91.7811
TraesCS5A02G320000	144.143	2.05957	0.389109	5.29304	1.20299e-07	5.37648e-05	5A	533082338	533084229	Glycosyltransferase [Source:UniProtKB/TrEMBL;Acc:A0A1D5YLJ5]	Os02g0490500	NA	UDP-glucuronosyl/UDP-glucosyltransferase family protein: Os02t0490500-01;UDP-glucuronosyl/UDP-glucosyltransferase family protein: Os02t0490500-02	NA	NA	NA	NA	NA	56.3148	202.895	91.0351	326.476	43.994
TraesCS5A02G323200	46.5599	8.3817	1.27268	6.58586	4.52264e-11	6.81811e-08	5A	535239723	535241382	Peroxidase [Source:UniProtKB/TrEMBL;Acc:A0A1D5YPI1]	Os08g0302000	AT4G16270	Similar to Peroxidase 40 precursor EC 1:11:1:7 Atperox P40: Os08t0302000-01	class III peroxidase 118	Integrated Rice Science Database	Peroxidase 40 [Source:UniProtKB/Swiss-Prot;Acc:O23474]	PER40	UniProtKB Gene Name	0	142.456	0	89.412	0.932005
TraesCS5A02G347500	102.634	2.06627	0.451198	4.57951	4.66065e-06	0.000990121	5A	550249572	550251365	Cytokinin riboside 5'-monophosphate phosphoribohydrolase [Source:UniProtKB/TrEMBL;Acc:A0A1D5YDY9]	Os09g0547500	AT4G35190	Lysine decarboxylase-like protein, Response to abiotic stresses Os09t0547500-01	LONELY GUY LIKE PHOSPHORIBOHYDROLASE 9	Committee on Gene Symbolization, Nomenclature and Linkage of the Rice Genetics Cooperative	Cytokinin riboside 5'-monophosphate phosphoribohydrolase [Source:UniProtKB/TrEMBL;Acc:A0A178UWQ5]	LOG5	UniProtKB Gene Name	49.3165	185.272	66.7277	192.169	19.6834
TraesCS5A02G367100	301.75	1.33661	0.309893	4.31313	1.60958e-05	0.00264429	5A	567716234	567716893	Protein kinase domain [Source:Ensembl/INTERPRO:IPR000719]	Os06g0557400	NA	Leucine-rich repeat domain containing protein: Os06t0557400-00	NA	NA	NA	NA	NA	201.222	425.133	232.483	521.06	128.853
TraesCS5A02G395200	1335.44	1.67989	0.225233	7.45847	8.75321e-14	2.42545e-10	5A	590596857	590605306	Alpha-1,4 glucan phosphorylase [Source:UniProtKB/TrEMBL;Acc:A0A1D5YE08]	Os03g0758100	AT3G29320	Similar to Phosphorylase Fragment: Os03t0758100-01	Starch phosphorylase 1, plastidial starch phosphorylase1, plastidial starch phosphorylase 1, Plastidic a-1, 4-glucan phosphorylase 2	Integrated Rice Science Database	Alpha-glucan phosphorylase 1 [Source:UniProtKB/Swiss-Prot;Acc:Q9LIB2]	PHS1	UniProtKB Gene Name	690.664	2197.77	819.74	2349.61	619.429
TraesCS5A02G415100	311.902	1.20869	0.317391	3.80821	0.000139974	0.0141554	5A	603383702	603384161	Zinc finger, GRF-type [Source:Ensembl/INTERPRO:IPR010666]	NA	NA	NA	NA	NA	NA	NA	NA	209.636	508.033	267.834	437.31	136.697
TraesCS5A02G434100	767.852	-1.04267	0.265715	-3.92403	8.70786e-05	0.00986194	5A	617207310	617212776	Glutamate dehydrogenase [Source:UniProtKB/TrEMBL;Acc:E9NX12]	Os03g0794500	AT5G18170	Similar to Glutamate dehydrogenase EC 1:4:1:3 GDH: Os03t0794500-01	GLUTAMATE DEHYDROGENASE 1	Committee on Gene Symbolization, Nomenclature and Linkage of the Rice Genetics Cooperative	Glutamate dehydrogenase 1 [Source:UniProtKB/Swiss-Prot;Acc:Q43314]	GDH1	UniProtKB Gene Name	914.327	446.946	765.336	491.862	1220.79
TraesCS5A02G438600	397.359	-1.17661	0.320261	-3.67392	0.000238857	0.0208131	5A	619955551	619959823	B3 DNA binding domain [Source:Ensembl/INTERPRO:IPR003340]	NA	NA	NA	NA	NA	NA	NA	NA	488.318	217.027	346.674	235.635	699.14
TraesCS5A02G447400	94.8202	1.64477	0.409412	4.01739	5.88452e-05	0.00727929	5A	626992824	626997166	Protein of unknown function DUF3754 [Source:Ensembl/INTERPRO:IPR022227]	Os11g0528400	NA	Similar to aminopeptidase: Os11t0528400-01	NA	NA	NA	NA	NA	39.5953	128.035	73.4921	191.794	41.1842
TraesCS5A02G455800	371.701	1.29859	0.315827	4.11173	3.9271e-05	0.00542279	5A	636305516	636308414	Pheophorbide a oxygenase [Source:Ensembl/INTERPRO:IPR013626]	Os03g0805700	AT4G25650	Similar to Pheophorbide a oxygenase: Os03t0805700-00	NA	NA	Protochlorophyllide-dependent translocon component 52, chloroplastic [Source:UniProtKB/Swiss-Prot;Acc:Q8W496]	PTC52	UniProtKB Gene Name	239.286	449.351	293.045	704.648	172.174
TraesCS5A02G461900	19.4352	4.8122	0.909773	5.28946	1.22679e-07	5.4245e-05	5A	642654802	642657341	Short-chain dehydrogenase/reductase SDR [Source:Ensembl/INTERPRO:IPR002347]	Os12g0242700	NA	Similar to 3-oxoacyl-[acyl-carrier-protein] reductase 1, chloroplast precursor EC 1:1:1:100 3-ketoacyl-acyl carrier protein reductase 1 Beta- keto acyl-carrier protein reductase 1: Os12t0242700-01	BETA KETOACYL REDUCTASE	Committee on Gene Symbolization, Nomenclature and Linkage of the Rice Genetics Cooperative	NA	NA	NA	0.884523	48.6159	3.3026	43.4316	0.941136
TraesCS5A02G473100	359.2	1.36882	0.349032	3.92175	8.79092e-05	0.00992897	5A	649627984	649631417	PC-Esterase [Source:Ensembl/INTERPRO:IPR026057]	Os03g0817800	AT3G11030	Protein of unknown function DUF231 domain containing protein: Os03t0817800-01;Conserved hypothetical protein: Os03t0817800-02;Protein of unknown function DUF231 domain containing protein: Os03t0817800-03	trichome birefringence-like 6	Integrated Rice Science Database	Protein trichome birefringence-like 32 [Source:UniProtKB/Swiss-Prot;Acc:Q9SRL3]	TBL32	UniProtKB Gene Name	213.597	346.732	254.205	789.001	192.465
TraesCS5A02G473600	832.841	-1.33009	0.216598	-6.14082	8.20978e-10	7.41807e-07	5A	649805037	649807278	NAD-dependent epimerase/dehydratase [Source:Ensembl/INTERPRO:IPR001509]	Os03g0818200	AT5G58490	NADP-binding domain containing protein: Os03t0818200-01	NA	NA	Cinnamoyl-CoA reductase-like protein [Source:UniProtKB/TrEMBL;Acc:Q9FGH3]	NA	NA	1160.89	452.453	1056.32	420.453	1074.08
TraesCS5A02G490900	61.6932	1.55636	0.43649	3.56563	0.00036299	0.0278878	5A	659878952	659881032	FAS1 domain [Source:Ensembl/INTERPRO:IPR000782]	Os03g0128000	AT3G60900	FAS1 domain domain containing protein: Os03t0128000-01;Similar to Fasciclin-like protein FLA2: Os03t0128000-02	FASCICLIN-LIKE ARABINOGALACTAN PROTEIN 2	Committee on Gene Symbolization, Nomenclature and Linkage of the Rice Genetics Cooperative	Fasciclin-like arabinogalactan protein 10 [Source:UniProtKB/Swiss-Prot;Acc:Q9LZX4]	FLA10	UniProtKB Gene Name	37.8316	73.7958	30.723	130.553	35.5624
TraesCS5A02G502300	644.408	2.03726	0.394957	5.15819	2.49347e-07	9.42169e-05	5A	667201045	667202298	Glutathione S-transferase, N-terminal [Source:Ensembl/INTERPRO:IPR004045]	Os03g0135100	NA	Glutathione S-transferase GSTF15: Os03t0135100-01	PHI GLUTATHIONE S-TRANSFERASE 15	Committee on Gene Symbolization, Nomenclature and Linkage of the Rice Genetics Cooperative	NA	NA	NA	212.223	845.225	468.32	1513.52	182.746
TraesCS5A02G516600	81.5543	-1.80811	0.394113	-4.5878	4.47939e-06	0.000969694	5A	679873789	679875709	B3 DNA binding domain [Source:Ensembl/INTERPRO:IPR003340]	Os03g0120900	AT3G61970	Similar to AP2 domain containing protein RAP2:8 Fragment: Os03t0120900-01	NA	NA	NGA2 [Source:UniProtKB/TrEMBL;Acc:A0A384KUR3]	NGA2	UniProtKB Gene Name	128.46	34.7235	93.2463	30.603	120.738
TraesCS5A02G520200	27.5251	-3.35477	0.903973	-3.71114	0.00020633	0.0189314	5A	681001943	681004467	Transcription factor, MADS-box [Source:Ensembl/INTERPRO:IPR002100]	Os01g0922800	NA	MADS-box transcription factor, Short-day flowering promoter Os01t0922800-01	MADS BOX GENE 51	Committee on Gene Symbolization, Nomenclature and Linkage of the Rice Genetics Cooperative	NA	NA	NA	10.571	3.24878	83.0586	5.1145	35.6325
TraesCS5A02G531300	41.4557	2.50266	0.699696	3.57679	0.000347843	0.0269734	5A	689609140	689612018	Fatty acyl-CoA reductase [Source:UniProtKB/TrEMBL;Acc:W5F232]	Os09g0567500	NA	Similar to Fatty acyl coA reductase: Os09t0567500-01;Similar to Fatty acyl coA reductase: Os09t0567500-02	NA	NA	NA	NA	NA	4.39923	37.9803	26.3303	125.466	13.1029
TraesCS5A02G532000	82.3242	-4.27907	1.24681	-3.43201	0.000599118	0.0391537	5A	689916254	689918981	Nucleoside phosphatase GDA1/CD39 [Source:Ensembl/INTERPRO:IPR000407]	Os11g0126400	AT5G18280	Similar to GDA1/CD39 family protein: Os11t0126400-00	NA	NA	Apyrase 2 [Source:UniProtKB/Swiss-Prot;Acc:Q9SPM5]	APY2	UniProtKB Gene Name	27.2788	6.50949	300.482	7.1424	70.2083
TraesCS5A02G535100	333.638	1.88273	0.345837	5.44398	5.21025e-08	2.70508e-05	5A	691976837	691977286	Bifunctional inhibitor/plant lipid transfer protein/seed storage helical domain [Source:Ensembl/INTERPRO:IPR016140]	NA	AT2G45180	NA	NA	NA	At2g45180/T14P1.1 [Source:UniProtKB/TrEMBL;Acc:Q42044]	NA	NA	110.417	501.918	136.576	683.921	235.356
TraesCS5A02G535300	61.1384	2.97391	0.454224	6.54724	5.86117e-11	8.40047e-08	5A	692057989	692058417	Bifunctional inhibitor/plant lipid transfer protein/seed storage helical domain [Source:Ensembl/INTERPRO:IPR016140]	Os03g0103300	AT2G45180	Hybrid proline- or glycine-rich protein, Controll of low-temperature germinability, Pre-harvest sprouting resistance Os03t0103300-01	low-temperature germianability (QTL)-3-1(t)	Committee on Gene Symbolization, Nomenclature and Linkage of the Rice Genetics Cooperative	At2g45180/T14P1.1 [Source:UniProtKB/TrEMBL;Acc:Q42044]	NA	NA	17.6765	99.0137	16.2455	157.687	15.0696
TraesCS5A02G535400	384.884	1.96611	0.317803	6.18655	6.14935e-10	5.67981e-07	5A	692061961	692062810	Bifunctional inhibitor/plant lipid transfer protein/seed storage helical domain [Source:Ensembl/INTERPRO:IPR016140]	NA	AT2G45180	NA	NA	NA	At2g45180/T14P1.1 [Source:UniProtKB/TrEMBL;Acc:Q42044]	NA	NA	156.025	650.143	251.98	739.57	126.701
TraesCS5A02G542800	739.527	7.37756	0.357932	20.6116	2.15811e-94	8.96998e-90	5A	698528636	698529001	Zinc finger C2H2-type [Source:Ensembl/INTERPRO:IPR013087]	Os04g0444100	NA	Hypothetical conserved gene: Os04t0444100-00	NA	NA	NA	NA	NA	7.96703	1756.33	18.3444	1907.45	7.53756
TraesCS5A02G549600	50.0513	3.62797	0.578572	6.27057	3.59729e-10	3.73795e-07	5A	703381920	703385698	Flavin amine oxidase [Source:Ensembl/INTERPRO:IPR001613]	Os09g0368500	AT5G13700	Terminal catabolism-type polyamine oxidase, Anther development Os09t0368500-01	POLYAMINE OXIDASE 7	Committee on Gene Symbolization, Nomenclature and Linkage of the Rice Genetics Cooperative	Polyamine oxidase 1 [Source:UniProtKB/Swiss-Prot;Acc:Q9FNA2]	PAO1	UniProtKB Gene Name	9.67971	61.8386	10.966	161.219	6.55293
TraesCS5A02G556400	456.185	-1.27718	0.312721	-4.08407	4.42535e-05	0.00590995	5A	707802354	707810757	Protein kinase domain [Source:Ensembl/INTERPRO:IPR000719]	Os03g0114300	AT4G24100	Serine/threonine protein kinase domain containing protein: Os03t0114300-01;Similar to ATP binding protein: Os03t0114300-02	NA	NA	Protein kinase superfamily protein [Source:TAIR;Acc:AT4G24100]	NA	NA	569.205	330.357	634.898	162.381	584.084
TraesCS5B02G002300	27.4951	-4.80921	1.02726	-4.68159	2.84658e-06	0.000691903	5B	3474782	3475968	Transcription factor, TCP [Source:Ensembl/INTERPRO:IPR005333]	Os03g0706500	AT1G68800	TCP family transcription factor, Negative regulator for lateral branching Os03t0706500-01	FINE CULM 1	Committee on Gene Symbolization, Nomenclature and Linkage of the Rice Genetics Cooperative	TCP domain protein 12 [Source:TAIR;Acc:AT1G68800]	BRC2	TAIR Gene Name	25.4854	3.24629	60.1168	0	48.6272
TraesCS5B02G010400	18.9347	-2.5874	0.766179	-3.37702	0.000732756	0.0443588	5B	10261716	10265365	Protein of unknown function DUF1218 [Source:Ensembl/INTERPRO:IPR009606]	NA	NA	NA	NA	NA	NA	NA	NA	24.9148	6.43349	26.3925	3.43206	33.5007
TraesCS5B02G038100	12.1788	5.53061	1.34476	4.1127	3.91058e-05	0.00541798	5B	43133115	43138630	Ankyrin repeat [Source:Ensembl/INTERPRO:IPR002110]	NA	NA	NA	NA	NA	NA	NA	NA	0	17.3214	0	41.7058	1.86677
TraesCS5B02G038600	243.744	2.17104	0.348694	6.22621	4.77851e-10	4.61893e-07	5B	43860061	43861768	Transferase [Source:Ensembl/INTERPRO:IPR003480]	NA	NA	NA	NA	NA	NA	NA	NA	119.675	355.848	119.532	558.136	65.5285
TraesCS5B02G054600	38.8446	-5.3422	1.05317	-5.07251	3.92603e-07	0.000135256	5B	59791457	59792519	Zinc finger, RING-type [Source:Ensembl/INTERPRO:IPR001841]	NA	AT4G03510	NA	NA	NA	E3 ubiquitin-protein ligase RMA1 [Source:UniProtKB/Swiss-Prot;Acc:O64425]	RMA1	UniProtKB Gene Name	27.2092	0	49.0558	3.05642	114.902
TraesCS5B02G065000	404.534	0.886034	0.248485	3.56575	0.000362824	0.0278878	5B	72628997	72630943	FBD domain [Source:Ensembl/INTERPRO:IPR006566]	NA	NA	NA	NA	NA	NA	NA	NA	326.666	555.994	253.937	560.928	325.142
TraesCS5B02G073500	58.0693	-2.25334	0.469985	-4.79449	1.63092e-06	0.00043734	5B	87289756	87295425	B3 DNA binding domain [Source:Ensembl/INTERPRO:IPR003340]	NA	NA	NA	NA	NA	NA	NA	NA	68.2314	18.9755	80.5626	16.7363	105.841
TraesCS5B02G075000	536.087	0.846254	0.246729	3.42989	0.000603821	0.0393214	5B	89304744	89306983	Cyclin, C-terminal domain [Source:Ensembl/INTERPRO:IPR004367]	Os12g0588800	AT4G37630	Cyclin D domain containing protein: Os12t0588800-01	CYCLIN-D5-1	Committee on Gene Symbolization, Nomenclature and Linkage of the Rice Genetics Cooperative	Cyclin-D5-1 [Source:UniProtKB/Swiss-Prot;Acc:Q2V3B2]	CYCD5-1	UniProtKB Gene Name	417.075	648.848	448.618	812.079	353.815
TraesCS5B02G075800	36.0322	-2.17962	0.571282	-3.81531	0.000136012	0.0138899	5B	90507294	90509733	Protein kinase domain [Source:Ensembl/INTERPRO:IPR000719]	Os12g0586100	AT5G66880	Serine/threonine protein kinase, Abscisic acid ABA-activated protein kinase, Hyperosmotic stress response, ABA signal transduction Os12t0586100-01	STRESS/ABA-ACTIVATED PROTEIN KINASE 9	Committee on Gene Symbolization, Nomenclature and Linkage of the Rice Genetics Cooperative	Serine/threonine-protein kinase SRK2I [Source:UniProtKB/Swiss-Prot;Acc:Q39193]	SRK2I	UniProtKB Gene Name	40.4853	10.846	48.2261	12.2489	68.3549
TraesCS5B02G101400	17.2407	-20.7926	4.41007	-4.7148	2.41945e-06	0.000609466	5B	134447309	134448661	COBRA, plant [Source:Ensembl/INTERPRO:IPR006918]	Os03g0416200	NA	BRITTLE CULM1: Os03t0416200-01;BRITTLE CULM1: Os03t0416200-02	BRITTLE CULM 1	Committee on Gene Symbolization, Nomenclature and Linkage of the Rice Genetics Cooperative	NA	NA	NA	0	0	0	0	86.2034
TraesCS5B02G106900	41.1313	2.94144	0.593081	4.95959	7.06414e-07	0.000224063	5B	145020200	145023448	Sugar/inositol transporter [Source:Ensembl/INTERPRO:IPR003663]	Os12g0512100	NA	Sugar/inositol transporter domain containing protein: Os12t0512100-01	NA	NA	NA	NA	NA	9.67846	45.5751	9.87335	126.491	14.0392
TraesCS5B02G126800	35.0277	2.84579	0.561083	5.07195	3.93755e-07	0.000135256	5B	231736783	231737976	The fantastic four family [Source:Ensembl/INTERPRO:IPR021410]	Os11g0153500	NA	Protein of unknown function DUF3049 domain containing protein: Os11t0153500-01	NA	NA	NA	NA	NA	9.68623	63.9368	14.226	80.7297	6.55983
TraesCS5B02G131500	1333.91	-1.0812	0.315274	-3.42941	0.000604897	0.0393214	5B	244411412	244414663	Domain of unknown function DUF3700 [Source:Ensembl/INTERPRO:IPR024286]	Os12g0145100	AT5G19140	Similar to Wali7 protein Fragment: Os12t0145100-01	NA	NA	Aluminum induced protein with YGL and LRDR motifs [Source:UniProtKB/TrEMBL;Acc:Q94BR2]	ATAILP1	TAIR Gene Name	1260.38	614.218	1482.78	983.608	2328.55
TraesCS5B02G138700	409.402	-1.13468	0.303141	-3.74309	0.000181768	0.0171315	5B	262423419	262430618	Galactose-binding-like domain superfamily [Source:Ensembl/INTERPRO:IPR008979]	NA	AT5G26120	NA	NA	NA	Alpha-L-arabinofuranosidase 2 [Source:UniProtKB/Swiss-Prot;Acc:Q8VZR2]	ASD2	UniProtKB Gene Name	385.422	235.385	484.774	241.344	700.088
TraesCS5B02G141100	36.3892	-20.4158	4.40867	-4.63084	3.64186e-06	0.00083683	5B	266348680	266352119	Mad3/Bub1 homology region 1 [Source:Ensembl/INTERPRO:IPR013212]	Os12g0125300	AT5G05510	Mitotic checkpoint serine/threonine protein kinase, Bub1 domain containing protein: Os12t0125300-01	NA	NA	At5g05510 [Source:UniProtKB/TrEMBL;Acc:Q9FFG4]	NA	NA	0	0	0	0	181.946
TraesCS5B02G142100	48.9656	-6.28639	1.67304	-3.75747	0.000171643	0.0164004	5B	267777723	267779485	NAC domain transcription factor [Source:UniProtKB/TrEMBL;Acc:Q5DM36]	Os12g0123700	AT1G69490	NAC domain containing transcription factor, Abiotic and biotic stress response Os12t0123700-01	NAC DOMAIN-CONTAINING PROTEIN 131	Committee on Gene Symbolization, Nomenclature and Linkage of the Rice Genetics Cooperative	NAP [Source:UniProtKB/TrEMBL;Acc:A0A178W8K0]	NAC029	UniProtKB Gene Name	21.0739	0	47.0222	2.03674	174.695
TraesCS5B02G152600	1066.43	-2.84823	0.404362	-7.04378	1.87092e-12	3.703e-09	5B	281836802	281840213	Asparagine synthase [Source:Ensembl/INTERPRO:IPR001962]	NA	AT3G47340	NA	NA	NA	DIN6 [Source:UniProtKB/TrEMBL;Acc:A0A178VBT4]	ASN1	UniProtKB Gene Name	781.34	195.575	2668.88	255.985	1430.34
TraesCS5B02G160900	363.156	-2.02434	0.397054	-5.0984	3.42542e-07	0.00012489	5B	296850412	296855061	NA	Os09g0128400	AT3G05770	Conserved hypothetical protein: Os09t0128400-01;Conserved hypothetical protein: Os09t0128400-02	NA	NA	F10A16.6 protein [Source:UniProtKB/TrEMBL;Acc:Q9M9L9]	NA	NA	277.138	92.2449	567.28	163.191	715.927
TraesCS5B02G163200	29.4725	2.36493	0.597159	3.9603	7.48565e-05	0.00876433	5B	301200675	301204613	Atypical dual-specificity phosphatase Siw14-like [Source:Ensembl/INTERPRO:IPR004861]	Os09g0135700	NA	Protein tyrosine phosphatase, Negative regulation of drought stress response Os09t0135700-01	plant and fungi atypical dual-specificity phosphatase 1	Rice Annotation Project Database	NA	NA	NA	15.8442	69.3987	8.76471	44.9259	8.4291
TraesCS5B02G202200	1290.37	-2.45513	0.416347	-5.89684	3.70533e-09	2.80015e-06	5B	368485743	368489065	Glycosyl transferase, family 20 [Source:Ensembl/INTERPRO:IPR001830]	Os09g0397300	AT1G68020	HAD-superfamily hydrolase subfamily IIB protein: Os09t0397300-01	NA	NA	Alpha,alpha-trehalose-phosphate synthase [UDP-forming] 6 [Source:UniProtKB/Swiss-Prot;Acc:Q94AH8]	TPS6	UniProtKB Gene Name	1323.01	248.587	1136.24	450.651	3293.35
TraesCS5B02G204100	331.551	-1.39468	0.32407	-4.30364	1.68015e-05	0.0027384	5B	372104328	372111118	SprT-like [Source:Ensembl/INTERPRO:IPR006640]	Os09g0407300	NA	Domain of unknown function SprT-like domain containing protein: Os09t0407300-01;Domain of unknown function SprT-like domain containing protein: Os09t0407300-02	NA	NA	NA	NA	NA	448.028	187.712	299.456	147.878	574.682
TraesCS5B02G205300	97.3223	1.60113	0.471082	3.39883	0.000676738	0.0422568	5B	373529204	373530169	Alpha crystallin/Hsp20 domain [Source:Ensembl/INTERPRO:IPR002068]	Os10g0159700	NA	Heat shock protein Hsp20 domain containing protein: Os10t0159700-01	cold-induced anther protein	Integrated Rice Science Database	NA	NA	NA	31.7112	123.465	89.6306	201.488	40.3177
TraesCS5B02G208700	277.252	-1.16254	0.32438	-3.58388	0.000338531	0.0265897	5B	378517204	378520796	DENSE AND ERECT PANICLE 1 [Source:Ensembl/RICE_homology;RAP:Os09g0441900]	Os09g0441900	AT5G20635	Unknown phosphatidylethanolamine-binding protein PEBP like domain protein, 426-amino-acid protein, homologous to the keratin-associated protein KAP 5-4 family, Panicle architecture, Panicle erectness Os09t0441900-01;Similar to Keratin associated protein: Os09t0441900-02;Similar to Keratin associated protein: Os09t0441900-03;Similar to Truncated keratin associated protein: Os09t0441900-04	DENSE AND ERECT PANICLE 1	Committee on Gene Symbolization, Nomenclature and Linkage of the Rice Genetics Cooperative	Guanine nucleotide-binding protein subunit gamma 3 [Source:UniProtKB/Swiss-Prot;Acc:Q6AWT8]	GG3	UniProtKB Gene Name	408.392	113.874	287.125	204.168	372.7
TraesCS5B02G212300	337.284	-3.2143	0.426016	-7.54501	4.52249e-14	1.44594e-10	5B	382908780	382910304	Dormancy/auxin associated protein [Source:Ensembl/INTERPRO:IPR008406]	Os09g0437500	NA	Dormancyauxin associated family protein: Os09t0437500-01	NA	NA	NA	NA	NA	258.853	44.4402	521.099	68.4474	793.578
TraesCS5B02G232700	598.515	0.800357	0.236177	3.3888	0.000701995	0.0433547	5B	410722284	410723812	Oxoglutarate/iron-dependent dioxygenase [Source:Ensembl/INTERPRO:IPR005123]	Os09g0451400	AT1G05010	ACC oxidase, Ethylene biosynthesis Os09t0451400-01	AMINOCYCLOPROPANE-1-CARBOXYLIC ACID OXIDASE 1	Committee on Gene Symbolization, Nomenclature and Linkage of the Rice Genetics Cooperative	1-aminocyclopropane-1-carboxylate oxidase 4 [Source:UniProtKB/Swiss-Prot;Acc:Q06588]	ACO4	UniProtKB Gene Name	482.331	714.681	421.903	893.262	480.401
TraesCS5B02G235800	136.991	1.2229	0.331016	3.69438	0.000220423	0.019701	5B	416389844	416391540	Fatty acid desaturase, type 2 [Source:Ensembl/INTERPRO:IPR005067]	NA	NA	NA	NA	NA	NA	NA	NA	88.004	176.815	106.345	239.828	73.9632
TraesCS5B02G237700	98.1372	3.48034	0.440978	7.89231	2.96653e-15	1.23301e-11	5B	418549820	418550500	EF-hand domain [Source:Ensembl/INTERPRO:IPR002048]	Os09g0458900	NA	EF hand domain containing protein: Os09t0458900-01	NA	NA	NA	NA	NA	14.9874	184.943	31.6224	246.93	12.2031
TraesCS5B02G252100	47.2098	-2.69373	0.60958	-4.41899	9.91639e-06	0.00180774	5B	434698416	434704916	Cellulose synthase [Source:Ensembl/INTERPRO:IPR005150]	Os09g0478100	AT1G55850	Cellulose synthase family protein: Os09t0478100-01;Similar to Cellulose synthase-like protein E1: Os09t0478100-02;Similar to Isoform 2 of Cellulose synthase-like protein E1: Os09t0478100-03	CELLULOSE SYNTHASE LIKE E1	Committee on Gene Symbolization, Nomenclature and Linkage of the Rice Genetics Cooperative	Cellulose synthase-like protein E1 [Source:UniProtKB/Swiss-Prot;Acc:Q8VZK9]	CSLE1	UniProtKB Gene Name	50.143	10.8544	45.0036	11.2165	118.832
TraesCS5B02G268300	327.544	-1.19175	0.328551	-3.62728	0.000286418	0.0237363	5B	454636437	454638181	NAD-dependent epimerase/dehydratase [Source:Ensembl/INTERPRO:IPR001509]	NA	AT1G76470	NA	NA	NA	NAD(P)-binding Rossmann-fold superfamily protein [Source:UniProtKB/TrEMBL;Acc:F4I2E5]	NA	NA	361.793	175.652	598.103	194.019	308.153
TraesCS5B02G296500	8.30365	4.34617	1.26491	3.43595	0.000590475	0.0388946	5B	479716298	479719549	Solute carrier family 35 member SLC35F1/F2/F6 [Source:Ensembl/INTERPRO:IPR009262]	Os09g0513200	AT3G59340	Similar to Solute carrier family 35, member F1: Os09t0513200-00	NA	NA	Solute carrier family 35 protein (DUF914) [Source:UniProtKB/TrEMBL;Acc:A0A1I9LLD6]	NA	NA	0.881299	21.5256	0	17.2358	1.87552
TraesCS5B02G309800	27.7709	2.06842	0.585466	3.53295	0.000410952	0.0303929	5B	491879315	491881220	3-ketoacyl-CoA synthase [Source:UniProtKB/TrEMBL;Acc:W5FJY3]	NA	NA	NA	NA	NA	NA	NA	NA	11.4383	37.9783	12.0669	64.2674	13.1035
TraesCS5B02G315900	450.781	1.16767	0.334132	3.49462	0.000474734	0.0335006	5B	497935935	497938642	LRAT-like domain [Source:Ensembl/INTERPRO:IPR007053]	Os09g0526800	AT4G00905	NC domain containing protein: Os09t0526800-01;Similar to NC domain-containing protein: Os09t0526800-02	NA	NA	NC domain-containing protein-like protein [Source:UniProtKB/TrEMBL;Acc:Q3EAE0]	NA	NA	325.691	580.117	395.492	770.91	181.697
TraesCS5B02G317200	333.443	-2.09091	0.429196	-4.87168	1.10653e-06	0.000317184	5B	500528177	500530585	Cytochrome P450 [Source:Ensembl/INTERPRO:IPR001128]	Os09g0528700	AT1G01190	Similar to Cytochrome p450 CYP78A9: Os09t0528700-00	NA	NA	CYP78A8 [Source:UniProtKB/TrEMBL;Acc:A0A178WIC4]	CYP78A8	TAIR Gene Name	578.865	143.27	214.018	82.6007	648.463
TraesCS5B02G319600	119.42	-1.47537	0.380535	-3.87711	0.000105705	0.0114713	5B	504304267	504307686	Zinc finger, lateral root primordium type 1 [Source:Ensembl/INTERPRO:IPR006510]	Os09g0531600	AT4G36260	Protein of unknown function DUF702 domain containing protein: Os09t0531600-01	NA	NA	Protein SHI RELATED SEQUENCE 2 [Source:UniProtKB/Swiss-Prot;Acc:O65517]	SRS2	UniProtKB Gene Name	186.463	76.0039	133.989	39.7517	160.892
TraesCS5B02G323700	23.9028	3.82013	0.727036	5.25439	1.4852e-07	6.364e-05	5B	508064864	508066507	Peroxidase [Source:UniProtKB/TrEMBL;Acc:W5FE26]	Os08g0302000	AT4G16270	Similar to Peroxidase 40 precursor EC 1:11:1:7 Atperox P40: Os08t0302000-01	class III peroxidase 118	Integrated Rice Science Database	Peroxidase 40 [Source:UniProtKB/Swiss-Prot;Acc:O23474]	PER40	UniProtKB Gene Name	5.2812	68.3188	3.28717	39.8173	2.80953
TraesCS5B02G332300	40.9801	-1.97809	0.542038	-3.64935	0.000262902	0.0225304	5B	516463277	516464598	Basic-leucine zipper domain [Source:Ensembl/INTERPRO:IPR004827]	Os09g0540800	NA	Basic leucine zipper bZIP-containing transcription factor, Promotion of flowering Os09t0540800-01	b-ZIP TRANSCRIPTION FACTOR 77	Committee on Gene Symbolization, Nomenclature and Linkage of the Rice Genetics Cooperative	NA	NA	NA	45.7779	19.5144	59.139	10.2132	70.2561
TraesCS5B02G382300	309.554	3.09573	0.430925	7.18391	6.7747e-13	1.56435e-09	5B	560441118	560444767	Lipoxygenase [Source:Ensembl/INTERPRO:IPR000907]	Os03g0738600	AT3G22400	Lipoxygenase, Seed germination and longevity Os03t0738600-01	LIPOXYGENASE L2	Committee on Gene Symbolization, Nomenclature and Linkage of the Rice Genetics Cooperative	Linoleate 9S-lipoxygenase 5 [Source:UniProtKB/Swiss-Prot;Acc:Q9LUW0]	LOX5	UniProtKB Gene Name	38.7019	446.212	124.084	869.544	69.2266
TraesCS5B02G407200	731.95	-2.82582	0.429224	-6.58356	4.59308e-11	6.81811e-08	5B	582974772	582976510	CCG-binding protein 1 [Source:Ensembl/INTERPRO:IPR037502]	Os03g0765500	NA	Hypothetical conserved gene: Os03t0765500-00	NA	NA	NA	NA	NA	539.74	100.796	1075.99	213.535	1729.68
TraesCS5B02G431200	48.1049	1.87668	0.529958	3.54119	0.000398329	0.0297238	5B	605851597	605855900	Purine permease, plant [Source:Ensembl/INTERPRO:IPR030182]	NA	NA	NA	NA	NA	NA	NA	NA	28.474	53.8393	26.9558	116.865	14.3909
TraesCS5B02G449700	138.725	2.23219	0.364311	6.12716	8.94603e-10	7.91134e-07	5B	622041025	622053811	Protein of unknown function DUF3754 [Source:Ensembl/INTERPRO:IPR022227]	Os11g0528400	NA	Similar to aminopeptidase: Os11t0528400-01	NA	NA	NA	NA	NA	41.3547	217.013	75.6882	308.087	51.4795
TraesCS5B02G462600	42.6188	-2.9696	0.781164	-3.80151	0.00014382	0.0144739	5B	638124261	638125047	EF-hand domain [Source:Ensembl/INTERPRO:IPR002048]	Os03g0411300	NA	EF-Hand type domain containing protein: Os03t0411300-01	NA	NA	NA	NA	NA	14.0984	4.32967	102.646	12.2822	79.7376
TraesCS5B02G487000	82.5347	-1.69118	0.436395	-3.87534	0.000106475	0.0115248	5B	658151776	658154469	F-box-like domain superfamily [Source:Ensembl/INTERPRO:IPR036047]	NA	NA	NA	NA	NA	NA	NA	NA	74.7915	37.9763	111.882	32.646	155.378
TraesCS5B02G521000	95.5997	2.19136	0.424326	5.16434	2.41285e-07	9.20071e-05	5B	682952287	682954803	Protein of unknown function DUF594 [Source:Ensembl/INTERPRO:IPR007658]	Os04g0221800	NA	Protein of unknown function DUF594 domain containing protein: Os04t0221800-00	NA	NA	NA	NA	NA	37.8263	125.916	52.6911	233.495	28.0694
TraesCS5B02G533100	469.371	1.46088	0.322027	4.53653	5.71872e-06	0.00114136	5B	690093955	690097178	GDSL lipase/esterase [Source:Ensembl/INTERPRO:IPR001087]	Os03g0844600	AT3G48460	Esterase, SGNH hydrolase-type domain containing protein: Os03t0844600-01;Similar to predicted protein: Os03t0844600-02	GDSL ESTERASE/LIPASE PROTEIN 54	Committee on Gene Symbolization, Nomenclature and Linkage of the Rice Genetics Cooperative	GDSL esterase/lipase At3g48460 [Source:UniProtKB/Swiss-Prot;Acc:Q9STM6]	NA	NA	275.488	485.864	276.166	1033.09	276.248
TraesCS5B02G557000	54.9715	1.74403	0.515362	3.38409	0.000714138	0.0438288	5B	705080882	705085380	Protein of unknown function DUF594 [Source:Ensembl/INTERPRO:IPR007658]	Os07g0115700	NA	Hypothetical conserved gene: Os07t0115700-00	NA	NA	NA	NA	NA	26.3892	80.3324	45.0137	109.089	14.0337
TraesCS5B02G560800	326.849	1.11534	0.293864	3.79543	0.000147387	0.0147259	5B	707394566	707395237	RlpA-like domain superfamily [Source:Ensembl/INTERPRO:IPR036908]	Os10g0489301	NA	Putative ripening-related protein 6: Os10t0489301-00	NA	NA	NA	NA	NA	221.297	506.123	283.471	459.077	164.28
TraesCS5B02G562700	8.94372	4.39565	1.25839	3.49307	0.000477495	0.0336383	5B	708372620	708376696	GDSL lipase/esterase [Source:Ensembl/INTERPRO:IPR001087]	Os03g0859100	NA	Esterase, SGNH hydrolase-type domain containing protein: Os03t0859100-01;Similar to anther-specific proline-rich protein APG: Os03t0859100-02;Similar to anther-specific proline-rich protein APG: Os03t0859100-03	GDSL ESTERASE/LIPASE PROTEIN 55	Committee on Gene Symbolization, Nomenclature and Linkage of the Rice Genetics Cooperative	NA	NA	NA	0	14.0746	2.18788	27.5211	0.93499
TraesCS5B02G566100	380.255	-2.3736	0.298288	-7.95739	1.75703e-15	9.12863e-12	5B	710609860	710612942	Ubiquitin-conjugating enzyme E2 [Source:Ensembl/INTERPRO:IPR000608]	NA	NA	NA	NA	NA	NA	NA	NA	475.531	109.441	477.037	107.312	731.951
TraesCS6A02G007300	131.54	1.27564	0.338301	3.77071	0.000162785	0.0158084	6A	2925081	2929106	SANT/Myb domain [Source:Ensembl/INTERPRO:IPR001005]	NA	NA	NA	NA	NA	NA	NA	NA	109.148	194.101	69.0232	212.375	73.0516
TraesCS6A02G013300	5.16418	6.17828	1.7496	3.53126	0.000413592	0.0305267	6A	6562757	6569872	Signal transduction response regulator, receiver domain [Source:Ensembl/INTERPRO:IPR001789]	Os05g0395600	AT2G25180	Hypothetical conserved gene: Os05t0395600-01	B-TYPE RESPONSE REGULATOR 27	Committee on Gene Symbolization, Nomenclature and Linkage of the Rice Genetics Cooperative	Two-component response regulator ARR12 [Source:UniProtKB/Swiss-Prot;Acc:P62598]	ARR12	UniProtKB Gene Name	0	7.55261	0	18.2683	0
TraesCS6A02G015400	5.9596	6.38467	1.71606	3.72054	0.000198794	0.0184024	6A	7595345	7597050	O-methyltransferase, family 2 [Source:Ensembl/INTERPRO:IPR001077]	Os11g0539500	NA	Winged helix repressor DNA-binding domain containing protein: Os11t0539500-00	NA	NA	NA	NA	NA	0	6.46813	0	23.3299	0
TraesCS6A02G036600	717.758	-2.08447	0.347059	-6.0061	1.90044e-09	1.54882e-06	6A	17943214	17943438	NA	Os05g0188100	NA	Conserved hypothetical protein: Os05t0188100-01	NA	NA	NA	NA	NA	637.967	207.749	1511.06	279.563	952.451
TraesCS6A02G051600	71.2922	1.70273	0.414683	4.1061	4.02403e-05	0.00551996	6A	26930769	26933269	Protein kinase domain [Source:Ensembl/INTERPRO:IPR000719]	Os02g0118200	AT4G35600	Similar to Protein kinase APK1B, chloroplast precursor EC 2:7:1:-: Os02t0118200-01	RECEPTOR-LIKE CYTOPLASMIC KINASE 60	Committee on Gene Symbolization, Nomenclature and Linkage of the Rice Genetics Cooperative	Protein kinase superfamily protein [Source:UniProtKB/TrEMBL;Acc:F4JN38]	CONNEXIN 32	TAIR Gene Name	42.2456	119.306	46.0339	124.531	24.3456
TraesCS6A02G074700	30.4167	-2.54895	0.732977	-3.47754	0.000506045	0.0350554	6A	43274602	43276555	Lon, substrate-binding domain [Source:Ensembl/INTERPRO:IPR003111]	Os03g0409100	NA	Hypothetical conserved gene: Os03t0409100-01;Hypothetical conserved gene: Os03t0409100-02;PUA-like domain domain containing protein: Os03t0409100-03	NA	NA	NA	NA	NA	29.9269	2.16884	38.3498	13.2725	68.3656
TraesCS6A02G104900	429.203	-0.823806	0.236136	-3.4887	0.000485377	0.0339659	6A	73637573	73642595	Conserved hypothetical protein CHP01589, plant [Source:Ensembl/INTERPRO:IPR006476]	Os02g0137100	AT3G10250	Similar to plant-specific domain TIGR01589 family protein: Os02t0137100-01	NA	NA	AT3G10250 protein [Source:UniProtKB/TrEMBL;Acc:Q940M5]	NA	NA	488.893	283.673	513.26	303.386	556.801
TraesCS6A02G112800	401.222	-1.90686	0.269802	-7.06762	1.57614e-12	3.27553e-09	6A	82952331	82961325	GHMP kinase N-terminal domain [Source:Ensembl/INTERPRO:IPR006204]	Os02g0141300	AT4G16130	Arabinokinase-Like Protein, Pollen development Os02t0141300-01	COLLAPSED ABNORMAL POLLEN1	Committee on Gene Symbolization, Nomenclature and Linkage of the Rice Genetics Cooperative	L-arabinokinase [Source:UniProtKB/Swiss-Prot;Acc:O23461]	ARA1	UniProtKB Gene Name	502.201	152.017	510.752	150.841	690.299
TraesCS6A02G125700	16.0143	-4.63308	1.27008	-3.64786	0.000264438	0.0225312	6A	99062693	99067677	AP2/ERF domain [Source:Ensembl/INTERPRO:IPR001471]	Os08g0442400	AT1G16060	Similar to BABY BOOM: Os08t0442400-01	APETALA2/ETHYLENE-RESPONSIVE ELEMENT BINDING PROTEIN 109	Committee on Gene Symbolization, Nomenclature and Linkage of the Rice Genetics Cooperative	AP2-like ethylene-responsive transcription factor At1g16060 [Source:UniProtKB/Swiss-Prot;Acc:Q94AN4]	ADAP	TAIR Gene Name	14.041	0	22.9007	2.03685	41.0929
TraesCS6A02G146200	1077.13	-0.953707	0.280257	-3.40298	0.000666559	0.0419771	6A	124714684	124720005	SANT/Myb domain [Source:Ensembl/INTERPRO:IPR001005]	Os02g0182100	AT2G25180	B-type response regulator, Cytokinin signaling Os02t0182100-01	B-TYPE RESPONSE REGULATOR 4	Committee on Gene Symbolization, Nomenclature and Linkage of the Rice Genetics Cooperative	Two-component response regulator ARR12 [Source:UniProtKB/Swiss-Prot;Acc:P62598]	ARR12	UniProtKB Gene Name	1212.38	574.648	1074.42	804.35	1719.83
TraesCS6A02G150700	15.4298	2.80627	0.841346	3.33545	0.000851617	0.0496446	6A	134681939	134683491	Flavin-containing monooxygenase [Source:UniProtKB/TrEMBL;Acc:A0A1D6AGM1]	NA	AT5G61290	NA	NA	NA	Flavin-containing monooxygenase FMO GS-OX-like 8 [Source:UniProtKB/Swiss-Prot;Acc:Q9FLK4]	NA	NA	5.28119	19.5197	6.57437	43.9009	1.87301
TraesCS6A02G166800	51.1704	-1.76144	0.488742	-3.60403	0.000313317	0.0251065	6A	169973220	170010775	ZINC FINGER CCCH DOMAIN-CONTAINING PROTEIN 14 [Source:Ensembl/RICE_homology;RAP:Os02g0194200]	Os02g0194200	NA	K Homology, type 1, subgroup domain containing protein: Os02t0194200-01	ZINC FINGER CCCH DOMAIN-CONTAINING PROTEIN 14	Committee on Gene Symbolization, Nomenclature and Linkage of the Rice Genetics Cooperative	NA	NA	NA	59.0463	24.8698	61.5199	17.2862	93.1299
TraesCS6A02G186500	113.961	-2.16848	0.403122	-5.3792	7.48159e-08	3.65841e-05	6A	221875963	221880983	Protein of unknown function DUF724 [Source:Ensembl/INTERPRO:IPR007930]	NA	AT3G62300	NA	NA	NA	DOMAIN OF UNKNOWN FUNCTION 724 7 [Source:TAIR;Acc:AT3G62300]	DUF7	TAIR Gene Name	111.708	35.8272	164.713	37.7176	219.841
TraesCS6A02G202300	23.5577	-7.64457	1.66944	-4.57913	4.66903e-06	0.000990121	6A	338113131	338114240	FAD/NAD(P)-binding domain [Source:Ensembl/INTERPRO:IPR023753]	Os06g0684000	AT4G28220	Similar to FAD-dependent pyridine nucleotide-disulphide oxidoreductase; Calcium-binding EF-hand: Os06t0684000-01;Similar to External rotenone-insensitive NADPH dehydrogenase: Os06t0684000-02	NA	NA	External alternative NAD(P)H-ubiquinone oxidoreductase B1, mitochondrial [Source:UniProtKB/Swiss-Prot;Acc:Q1JPL4]	NDB1	UniProtKB Gene Name	12.2618	0	86.8792	0	18.6475
TraesCS6A02G208300	2348.98	-1.16359	0.264028	-4.40708	1.04773e-05	0.00186103	6A	373992365	373998119	PB1 domain [Source:Ensembl/INTERPRO:IPR000270]	Os02g0593700	AT4G24690	Similar to TA4 protein Fragment: Os02t0593700-01;Similar to Ubiquitin-associated protein: Os02t0593700-02;Similar to Ubiquitin-associated protein: Os02t0593700-03;Similar to TA4 protein Fragment: Os02t0593700-04	NA	NA	Protein NBR1 homolog [Source:UniProtKB/Swiss-Prot;Acc:Q9SB64]	NBR1	UniProtKB Gene Name	2551.47	1319.85	2503.27	1373.88	3996.44
TraesCS6A02G217000	32.5968	-3.29471	0.879057	-3.748	0.00017825	0.0168765	6A	399698379	399699556	PB1 domain [Source:Ensembl/INTERPRO:IPR000270]	Os11g0444900	AT3G26510	Octicosapeptide/Phox/Bem1p domain containing protein: Os11t0444900-01	NA	NA	Octicosapeptide/Phox/Bem1p family protein [Source:UniProtKB/TrEMBL;Acc:Q27GK5]	NA	NA	15.8496	1.08374	39.3993	9.19634	97.4549
TraesCS6A02G222200	27.5072	-3.36503	0.806916	-4.17023	3.04291e-05	0.00437631	6A	415098136	415099141	Senescence regulator S40 [Source:Ensembl/INTERPRO:IPR007608]	Os02g0629000	NA	Protein of unknown function DUF584 family protein: Os02t0629000-01	NA	NA	NA	NA	NA	23.7776	2.16699	36.1009	6.13272	69.3575
TraesCS6A02G230700	196.533	-1.10736	0.303811	-3.64489	0.000267511	0.0226915	6A	435320649	435340844	Leucine-rich repeat [Source:Ensembl/INTERPRO:IPR001611]	Os02g0613200	AT1G15740	Hypothetical conserved gene: Os02t0613200-01;Similar to regulatory subunit: Os02t0613200-02;Similar to regulatory subunit: Os02t0613200-03;Similar to regulatory subunit: Os02t0613200-04	NA	NA	Leucine-rich repeat family protein [Source:UniProtKB/TrEMBL;Acc:Q8H1Q4]	NA	NA	201.536	127.03	285.951	105.108	263.039
TraesCS6A02G256000	881.539	0.996993	0.285107	3.49691	0.000470683	0.0333847	6A	474998329	475002018	Putative S-adenosyl-L-methionine-dependent methyltransferase [Source:Ensembl/INTERPRO:IPR004159]	Os02g0675700	AT2G45750	Protein of unknown function DUF248, methyltransferase putative family protein: Os02t0675700-01	NA	NA	Probable methyltransferase PMT16 [Source:UniProtKB/Swiss-Prot;Acc:O80844]	NA	NA	692.326	1101.73	759.574	1414.3	439.77
TraesCS6A02G269600	263.741	-1.35107	0.350131	-3.85877	0.00011396	0.0121396	6A	496010434	496017229	WRC domain [Source:Ensembl/INTERPRO:IPR014977]	Os02g0701300	NA	Growth-regulating factor, Regulation of grain shape and panicle length, Negative regulation of seed shattering Os02t0701300-01	GRAIN SIZE 2	Committee on Gene Symbolization, Nomenclature and Linkage of the Rice Genetics Cooperative	NA	NA	NA	363.431	155.138	219.316	118.365	462.453
TraesCS6A02G282400	670.305	1.0506	0.290684	3.61422	0.000301252	0.0244321	6A	512346736	512349485	Rho protein GDP-dissociation inhibitor [Source:Ensembl/INTERPRO:IPR000406]	Os02g0719000	AT1G12070	Similar to Rho GDP-dissociation inhibitor 1 Rho GDI-1 AtRhoGDI1: Os02t0719000-01	NA	NA	At1g12070 [Source:UniProtKB/TrEMBL;Acc:O65371]	NA	NA	519.21	700.78	481.333	1242.95	407.249
TraesCS6A02G290800	1359.45	0.723852	0.213279	3.39393	0.000688983	0.0426144	6A	522225849	522227964	Helix-turn-helix motif [Source:Ensembl/INTERPRO:IPR000047]	Os02g0729700	AT3G01470	Similar to HAHB-7 Fragment: Os02t0729700-01;Similar to HAHB-7 Fragment: Os02t0729700-02	HOMEOBOX GENE 16	Committee on Gene Symbolization, Nomenclature and Linkage of the Rice Genetics Cooperative	HD-ZIP-1 [Source:UniProtKB/TrEMBL;Acc:A0A178VBZ2]	HAT5	UniProtKB Gene Name	1000.46	1643.79	1115.48	1918.01	1119.49
TraesCS6A02G321300	28.2256	2.39159	0.682335	3.505	0.000456599	0.0328871	6A	555737374	555738597	SG1-LIKE PROTEIN1, SG1-LIKE PROTEIN 1 [Source:Ensembl/RICE_homology;RAP:Os02g0762600]	Os02g0762600	AT4G34419	SG1 SHORT GRAIN1-related protein, Brassinosteroid signaling, Regulation of seed and panicle development Os02t0762600-01	SG1-LIKE PROTEIN1, SG1-LIKE PROTEIN 1	Rice Annotation Project Database	Uncharacterized protein At4g34420 [Source:UniProtKB/TrEMBL;Acc:Q67YQ7]	NA	NA	8.65224	23.2497	11.8298	86.3472	11.0492
TraesCS6A02G325400	699.713	1.37642	0.382658	3.59701	0.000321898	0.0254845	6A	559001887	559003647	Oxoglutarate/iron-dependent dioxygenase [Source:Ensembl/INTERPRO:IPR005123]	Os02g0771600	AT1G05010	Similar to 1-aminocyclopropane-1-carboxylate oxidase Fragment: Os02t0771600-01;ACC oxidase, Ethylene biosynthesis Os02t0771600-02	AMINOCYCLOPROPANE-1-CARBOXYLIC ACID OXIDASE 3	Committee on Gene Symbolization, Nomenclature and Linkage of the Rice Genetics Cooperative	1-aminocyclopropane-1-carboxylate oxidase 4 [Source:UniProtKB/Swiss-Prot;Acc:Q06588]	ACO4	UniProtKB Gene Name	471.807	1370.62	597.09	846.452	212.602
TraesCS6A02G328100	428.919	0.956508	0.247715	3.86133	0.000112773	0.0120496	6A	561453395	561456987	NA	NA	NA	NA	NA	NA	NA	NA	NA	313.144	522.381	321.385	687.202	300.484
TraesCS6A02G358100	850.391	1.00445	0.289735	3.46678	0.000526724	0.0358364	6A	588230264	588232735	Photosystem II PsbR [Source:Ensembl/INTERPRO:IPR006814]	Os08g0200300	NA	Similar to Photosystem II 10 kDa polypeptide Fragment: Os08t0200300-02	PSII subunit PsbR3, photosystem II subunit PsbR3	Integrated Rice Science Database	NA	NA	NA	627.195	977.925	743.215	1454.48	449.139
TraesCS6A02G387300	123.91	-2.89813	0.451998	-6.41181	1.43802e-10	1.86781e-07	6A	603776112	603777886	NA	NA	NA	NA	NA	NA	NA	NA	NA	263.356	35.7469	134.491	15.3377	170.616
TraesCS6A02G417500	286.36	-1.654	0.404247	-4.09155	4.28502e-05	0.00582034	6A	615796643	615813122	Armadillo-type fold [Source:Ensembl/INTERPRO:IPR016024]	Os02g0830801	AT5G15680	Similar to binding: Os02t0830801-01	NA	NA	ARM repeat superfamily protein [Source:UniProtKB/TrEMBL;Acc:F4KB73]	NA	NA	270.83	109.709	262.695	140.581	647.985
TraesCS6B02G014900	17.27	2.96929	0.806803	3.68031	0.000232948	0.0204283	6B	8997088	8997894	Protein of unknown function DUF674 [Source:Ensembl/INTERPRO:IPR007750]	Os01g0153900	NA	Hypothetical conserved gene: Os01t0153900-00	NA	NA	NA	NA	NA	3.52455	29.2265	8.73598	42.9867	1.87614
TraesCS6B02G020000	1482.02	0.961378	0.278381	3.45346	0.000553445	0.0370425	6B	12044935	12045747	Zinc finger, GRF-type [Source:Ensembl/INTERPRO:IPR010666]	NA	NA	NA	NA	NA	NA	NA	NA	1331.63	2189.15	1158.07	1996.56	734.672
TraesCS6B02G022400	155.01	2.82886	0.443844	6.37355	1.84705e-10	2.17474e-07	6B	14093434	14095106	O-methyltransferase, family 2 [Source:Ensembl/INTERPRO:IPR001077]	Os11g0539500	NA	Winged helix repressor DNA-binding domain containing protein: Os11t0539500-00	NA	NA	NA	NA	NA	52.8082	201.727	59.1823	437.92	23.4101
TraesCS6B02G024500	221.202	1.33911	0.384439	3.48327	0.000495326	0.0344853	6B	14867475	14867741	Conotoxin [Source:Ensembl/INTERPRO:IPR004214]	Os11g0211800	NA	Similar to Specific abundant protein-like protein 1: Os11t0211800-01	DROUGHT TOLERANCE 11	Committee on Gene Symbolization, Nomenclature and Linkage of the Rice Genetics Cooperative	NA	NA	NA	154.083	329.491	188.467	364.533	69.4377
TraesCS6B02G024600	221.202	1.33911	0.384439	3.48327	0.000495326	0.0344853	6B	14879336	14879602	Conotoxin [Source:Ensembl/INTERPRO:IPR004214]	Os11g0211800	NA	Similar to Specific abundant protein-like protein 1: Os11t0211800-01	DROUGHT TOLERANCE 11	Committee on Gene Symbolization, Nomenclature and Linkage of the Rice Genetics Cooperative	NA	NA	NA	154.083	329.491	188.467	364.533	69.4377
TraesCS6B02G024900	518.387	1.08361	0.280886	3.85783	0.0001144	0.0121396	6B	15128191	15134280	Nitrate reductase [Source:UniProtKB/TrEMBL;Acc:A0A1D6B0H5]	Os08g0468100	AT1G37130	Similar to Nitrate reductase: Os08t0468100-01;Similar to Nitrate reductase: Os08t0468100-02;Similar to Nitrate reductase: Os08t0468100-03	Rubisco activase, nitrate reductase apoenzyme 1, nitrate reductase 1, Nitrate reductase [NADH]1	Integrated Rice Science Database	Nitrate reductase [NADH] 2 [Source:UniProtKB/Swiss-Prot;Acc:P11035]	NIA2	UniProtKB Gene Name	419.539	697.072	397.582	820.504	257.237
TraesCS6B02G030400	34.2539	2.44212	0.592553	4.12136	3.76643e-05	0.00526045	6B	18164279	18169450	Leucine-rich repeat domain superfamily [Source:Ensembl/INTERPRO:IPR032675]	NA	NA	NA	NA	NA	NA	NA	NA	11.4334	41.263	16.4768	92.7428	9.35337
TraesCS6B02G051100	367.245	-1.89546	0.367868	-5.15256	2.56954e-07	9.62165e-05	6B	30323825	30324913	NA	Os05g0188100	NA	Conserved hypothetical protein: Os05t0188100-01	NA	NA	NA	NA	NA	275.602	141.974	682.962	136.918	598.768
TraesCS6B02G054600	229.483	-0.978454	0.291014	-3.36222	0.000773181	0.0461069	6B	35375450	35378701	F-box domain [Source:Ensembl/INTERPRO:IPR001810]	NA	NA	NA	NA	NA	NA	NA	NA	251.62	143.255	255.673	146.867	350
TraesCS6B02G054700	186.876	-1.591	0.326799	-4.86844	1.12482e-06	0.000318042	6B	35411595	35414982	F-box-like domain superfamily [Source:Ensembl/INTERPRO:IPR036047]	NA	NA	NA	NA	NA	NA	NA	NA	242.876	65.0917	223.696	104.082	298.633
TraesCS6B02G084800	202.521	1.08828	0.307578	3.53823	0.000402822	0.029898	6B	61795663	61796284	NA	Os06g0159700	NA	Similar to histone H3: Os06t0159700-00	NA	NA	NA	NA	NA	135.107	240.354	162.688	353.048	121.41
TraesCS6B02G092200	3891.15	-1.10281	0.317405	-3.47445	0.000511895	0.0353428	6B	67938202	67941129	Gamma-glutamylcyclotransferase [Source:UniProtKB/TrEMBL;Acc:W5GS30]	Os02g0465900	AT4G31290	ChaC-like protein family protein: Os02t0465900-01	antiporter regulating protein, antiporter-regulating protein, cation transporter, cation transport protein, pistil extensin like protein	Integrated Rice Science Database	Gamma-glutamylcyclotransferase 2-2 [Source:UniProtKB/Swiss-Prot;Acc:Q84MC1]	GGCT2;2	UniProtKB Gene Name	3957.97	2664.95	7270.46	1943.46	3618.9
TraesCS6B02G141400	303.402	-1.49886	0.302391	-4.95671	7.16975e-07	0.000224063	6B	140757157	140765936	GHMP kinase N-terminal domain [Source:Ensembl/INTERPRO:IPR006204]	Os02g0141300	AT4G16130	Arabinokinase-Like Protein, Pollen development Os02t0141300-01	COLLAPSED ABNORMAL POLLEN1	Committee on Gene Symbolization, Nomenclature and Linkage of the Rice Genetics Cooperative	L-arabinokinase [Source:UniProtKB/Swiss-Prot;Acc:O23461]	ARA1	UniProtKB Gene Name	351.805	153.102	340.499	136.573	535.03
TraesCS6B02G183500	146.513	1.43893	0.360791	3.98826	6.65584e-05	0.00802994	6B	205234267	205236828	SANT/Myb domain [Source:Ensembl/INTERPRO:IPR001005]	NA	AT1G79430	NA	NA	NA	Myb family transcription factor APL [Source:UniProtKB/Swiss-Prot;Acc:Q9SAK5]	APL	UniProtKB Gene Name	87.1318	212.85	117.217	258.306	57.0625
TraesCS6B02G196600	35.4538	2.39748	0.629491	3.80861	0.00013975	0.0141554	6B	233023648	233024529	Protein of unknown function DUF4228, plant [Source:Ensembl/INTERPRO:IPR025322]	Os02g0193300	NA	Conserved hypothetical protein: Os02t0193300-01	NA	NA	NA	NA	NA	14.0941	48.7347	20.767	88.9851	4.68822
TraesCS6B02G240900	125.447	-1.54326	0.328159	-4.70279	2.56626e-06	0.000638706	6B	422647880	422652994	NA	Os02g0597800	AT3G27390	Nuclear hormone receptor, ligand-binding domain containing protein: Os02t0597800-01	NA	NA	Uncharacterized membrane protein At3g27390 [Source:UniProtKB/Swiss-Prot;Acc:Q8GUM4]	NA	NA	153.938	57.5348	191.03	59.133	165.599
TraesCS6B02G257600	394.667	-0.86352	0.243201	-3.55064	0.000384299	0.0289891	6B	462128105	462133864	Cryptochrome 2 [Source:UniProtKB/TrEMBL;Acc:A9Q6J1]	Os02g0625000	AT1G04400	Cryptochrome 2, blue light photoreceptor, Promotion of flowering time Os02t0625000-01;Similar to Cryptochrome 2: Os02t0625000-02	cryptochrome 2	Rice Annotation Project Database	Cryptochrome-2 [Source:UniProtKB/Swiss-Prot;Acc:Q96524]	CRY2	UniProtKB Gene Name	527.755	252.957	445.801	276.28	470.544
TraesCS6B02G258800	130.322	-1.52457	0.373321	-4.08381	4.43032e-05	0.00590995	6B	466695618	466698313	Auxin response factor [Source:UniProtKB/TrEMBL;Acc:A0A1D6AKX2]	Os02g0628600	AT2G28350	Similar to Auxin response factor 8: Os02t0628600-01	AUXIN RESPONSE FACTOR 8	Committee on Gene Symbolization, Nomenclature and Linkage of the Rice Genetics Cooperative	Auxin response factor (Fragment) [Source:UniProtKB/TrEMBL;Acc:C0SV66]	ARF10	UniProtKB Gene Name	132.833	72.7263	166.85	49.963	229.237
TraesCS6B02G258900	40.5925	-2.22881	0.565252	-3.94304	8.04549e-05	0.00923764	6B	466967032	466967983	Senescence regulator S40 [Source:Ensembl/INTERPRO:IPR007608]	Os02g0629000	NA	Protein of unknown function DUF584 family protein: Os02t0629000-01	NA	NA	NA	NA	NA	36.9911	11.9163	73.2702	13.2912	67.4937
TraesCS6B02G259200	113.979	-2.54428	0.444955	-5.71806	1.07745e-08	6.99736e-06	6B	468008956	468011870	Oxoglutarate/iron-dependent dioxygenase [Source:Ensembl/INTERPRO:IPR005123]	Os02g0630300	NA	2OG-FeII oxygenase domain containing protein: Os02t0630300-01;Similar to cDNA clone:002-146-E04, full insert sequence: Os02t0630300-02	GIBBERELLIN 2-OXIDASE 9	Committee on Gene Symbolization, Nomenclature and Linkage of the Rice Genetics Cooperative	NA	NA	NA	110.9	18.4366	186.3	39.8132	214.445
TraesCS6B02G282300	124.081	1.46426	0.424147	3.45224	0.000555953	0.0371505	6B	508608885	508612179	Major sperm protein (MSP) domain [Source:Ensembl/INTERPRO:IPR000535]	Os02g0652550	AT5G47180	Similar to predicted protein: Os02t0652550-00	NA	NA	Vesicle-associated protein 2-1 [Source:UniProtKB/Swiss-Prot;Acc:Q9LVU1]	PVA21	UniProtKB Gene Name	97.7366	165.82	84.2783	236.024	36.5439
TraesCS6B02G291200	142.954	-1.32477	0.338886	-3.90918	9.26085e-05	0.0103473	6B	523776578	523779924	Myc-type, basic helix-loop-helix (bHLH) domain [Source:Ensembl/INTERPRO:IPR011598]	Os02g0691500	AT5G46690	Similar to OSIGBa0142I02-OSIGBa0101B20:1 protein: Os02t0691500-01	basic helix-loop-helix protein 049	Integrated Rice Science Database	Transcription factor bHLH71 [Source:UniProtKB/Swiss-Prot;Acc:Q56XR0]	BHLH71	UniProtKB Gene Name	186.556	74.8563	144.747	75.5092	233.1
TraesCS6B02G296300	27.3702	2.33545	0.624412	3.74024	0.000183844	0.0172489	6B	532141404	532144468	SANT/Myb domain [Source:Ensembl/INTERPRO:IPR001005]	Os02g0700300	AT5G45580	Similar to Phosphate starvation response regulator-like protein: Os02t0700300-01	NA	NA	Myb family transcription factor PHL11 [Source:UniProtKB/Swiss-Prot;Acc:C0SVS4]	PHL11	UniProtKB Gene Name	7.04045	36.8805	14.2516	68.3794	10.299
TraesCS6B02G321100	1317.13	1.47982	0.306663	4.82554	1.39621e-06	0.000379295	6B	568257419	568259440	Helix-turn-helix motif [Source:Ensembl/INTERPRO:IPR000047]	Os02g0729700	AT3G01470	Similar to HAHB-7 Fragment: Os02t0729700-01;Similar to HAHB-7 Fragment: Os02t0729700-02	HOMEOBOX GENE 16	Committee on Gene Symbolization, Nomenclature and Linkage of the Rice Genetics Cooperative	HD-ZIP-1 [Source:UniProtKB/TrEMBL;Acc:A0A178VBZ2]	HAT5	UniProtKB Gene Name	784.965	1806.23	1014.24	2475.63	504.604
TraesCS6B02G321400	49.6752	-1.74205	0.513143	-3.39485	0.000686655	0.0425337	6B	569367522	569370614	Aldehyde dehydrogenase domain [Source:Ensembl/INTERPRO:IPR015590]	Os02g0730000	AT3G48000	Similar to Mitochondrial aldehyde dehydrogenase: Os02t0730000-01;Mitochondrial aldehyde dehydrogenase ALDH2a: Os02t0730000-02	ALDEHYDE DEHYDROGENASE 2A	Committee on Gene Symbolization, Nomenclature and Linkage of the Rice Genetics Cooperative	Aldehyde dehydrogenase family 2 member B4, mitochondrial [Source:UniProtKB/Swiss-Prot;Acc:Q9SU63]	ALDH2B4	UniProtKB Gene Name	48.3966	26.039	66.9007	15.3043	91.7354
TraesCS6B02G347500	226.405	1.52095	0.339304	4.48256	7.37532e-06	0.00139976	6B	612133102	612134230	NA	Os02g0756100	NA	Conserved hypothetical protein: Os02t0756100-01	NA	NA	NA	NA	NA	138.254	271.984	153.183	471.136	97.4665
TraesCS6B02G347800	117.783	-1.31004	0.374544	-3.4977	0.000469296	0.0333433	6B	612743089	612745301	Glycosyltransferase [Source:UniProtKB/TrEMBL;Acc:A0A1D6AU19]	Os02g0755900	NA	UDP-glucuronosyl/UDP-glucosyltransferase domain containing protein: Os02t0755900-01	NA	NA	NA	NA	NA	163.642	78.1383	119.605	46.9163	180.616
TraesCS6B02G378000	39.6404	1.81662	0.536924	3.38338	0.000715998	0.0438288	6B	653014981	653015923	Cysteine-rich secretory protein, allergen V5/Tpx-1-related [Source:Ensembl/INTERPRO:IPR001283]	NA	AT4G25780	NA	NA	NA	CAP (Cysteine-rich secretory proteins, Antigen 5, and Pathogenesis-related 1 protein) superfamily protein [Source:UniProtKB/TrEMBL;Acc:Q9SW05]	NA	NA	22.0193	50.914	25.1504	87.9317	12.1865
TraesCS6B02G383200	26.6838	-3.28977	0.904722	-3.63622	0.000276672	0.023129	6B	658177094	658178907	Dehydrin [Source:Ensembl/INTERPRO:IPR000167]	NA	NA	NA	NA	NA	NA	NA	NA	30.8048	7.59189	15.3436	1.02079	78.6578
TraesCS6B02G429400	18.0484	3.67182	0.9298	3.94904	7.84647e-05	0.00904358	6B	697462448	697463857	Glutathione S-transferase, N-terminal [Source:Ensembl/INTERPRO:IPR004045]	Os10g0529800	NA	Similar to Tau class GST protein 4: Os10t0529800-00	TAU GLUTATHIONE S-TRANSFERASE 2	Committee on Gene Symbolization, Nomenclature and Linkage of the Rice Genetics Cooperative	NA	NA	NA	6.15387	21.6476	3.27979	59.1609	0
TraesCS6B02G429600	13.1328	4.5982	1.04307	4.40835	1.04159e-05	0.00185806	6B	697535520	697536134	Glutathione S-transferase, N-terminal [Source:Ensembl/INTERPRO:IPR004045]	Os10g0529800	NA	Similar to Tau class GST protein 4: Os10t0529800-00	TAU GLUTATHIONE S-TRANSFERASE 2	Committee on Gene Symbolization, Nomenclature and Linkage of the Rice Genetics Cooperative	NA	NA	NA	1.76533	25.8855	1.08595	35.9867	0.940753
TraesCS6B02G430500	2540.69	0.813396	0.234781	3.46449	0.000531232	0.0360161	6B	698328727	698330575	NA	NA	NA	NA	NA	NA	NA	NA	NA	2115.95	3397.02	2197.43	3456.27	1536.79
TraesCS6B02G464800	67.847	1.91566	0.437194	4.38171	1.17749e-05	0.00203922	6B	716009442	716015329	NADH:flavin oxidoreductase/NADH oxidase, N-terminal [Source:Ensembl/INTERPRO:IPR001155]	Os06g0216000	AT1G18020	Similar to 12-oxo-phytodienoic acid reductase: Os06t0216000-01	12-OXOPHYTODIENOATE REDUCTASE 3	Committee on Gene Symbolization, Nomenclature and Linkage of the Rice Genetics Cooperative	Putative 12-oxophytodienoate reductase-like protein 2B [Source:UniProtKB/Swiss-Prot;Acc:P0DI09]	NA	NA	25.519	109.575	47.1551	132.646	24.3391
TraesCS7A02G009100	770.635	1.64402	0.316974	5.18662	2.14145e-07	8.39692e-05	7A	3982822	3986635	Glycoside hydrolase, family 32 [Source:Ensembl/INTERPRO:IPR001362]	Os02g0106100	AT1G12240	Similar to Fructosyltransferase: Os02t0106100-01	invertase 3, fructosyl transferase, vacuolar invertase 2	Integrated Rice Science Database	Acid beta-fructofuranosidase 4, vacuolar [Source:UniProtKB/Swiss-Prot;Acc:Q39041]	BFRUCT4	UniProtKB Gene Name	607.883	1210.24	343.55	1393.95	297.553
TraesCS7A02G009200	226.99	1.93461	0.423984	4.56293	5.04458e-06	0.00104837	7A	4014507	4017160	Glycoside hydrolase, family 32 [Source:Ensembl/INTERPRO:IPR001362]	Os02g0106100	AT1G12240	Similar to Fructosyltransferase: Os02t0106100-01	invertase 3, fructosyl transferase, vacuolar invertase 2	Integrated Rice Science Database	Acid beta-fructofuranosidase 4, vacuolar [Source:UniProtKB/Swiss-Prot;Acc:Q39041]	BFRUCT4	UniProtKB Gene Name	172.725	377.844	97.1362	437.696	49.5501
TraesCS7A02G009800	3756.76	1.82495	0.392315	4.65175	3.29123e-06	0.000772862	7A	4429532	4435570	Glycoside hydrolase, family 32 [Source:Ensembl/INTERPRO:IPR001362]	Os02g0106100	AT1G12240	Similar to Fructosyltransferase: Os02t0106100-01	invertase 3, fructosyl transferase, vacuolar invertase 2	Integrated Rice Science Database	Acid beta-fructofuranosidase 4, vacuolar [Source:UniProtKB/Swiss-Prot;Acc:Q39041]	BFRUCT4	UniProtKB Gene Name	2853.7	6102.99	1933.36	7093.84	799.9
TraesCS7A02G010300	1522.53	-1.17214	0.321889	-3.64145	0.000271106	0.0229301	7A	4685333	4687935	von Willebrand factor, type A [Source:Ensembl/INTERPRO:IPR002035]	NA	NA	NA	NA	NA	NA	NA	NA	1369.89	602.283	2329.31	1135.25	2175.93
TraesCS7A02G041900	223.079	-2.58654	0.430431	-6.00918	1.86463e-09	1.54882e-06	7A	19417864	19418889	Late embryogenesis abundant protein At5g17165-like [Source:Ensembl/INTERPRO:IPR039291]	Os06g0114400	NA	Conserved hypothetical protein: Os06t0114400-00	NA	NA	NA	NA	NA	154.146	51.9883	464.603	59.3162	385.34
TraesCS7A02G042000	92.7823	-1.64551	0.422553	-3.89421	9.85173e-05	0.0108327	7A	19420744	19421626	NA	NA	NA	NA	NA	NA	NA	NA	NA	99.6026	27.0462	124.372	54.2825	158.608
TraesCS7A02G047100	694.796	1.41589	0.372072	3.80542	0.000141562	0.0142812	7A	21351549	21353709	Acyl-CoA-binding protein, ACBP [Source:Ensembl/INTERPRO:IPR000582]	Os06g0115300	AT1G31812	Acyl-CoA-binding protein , Stress response Os06t0115300-01	Acyl-CoA-binding protein 2	Rice Annotation Project Database	ACBP6 [Source:UniProtKB/TrEMBL;Acc:A0A178WJ33]	ACBP6	UniProtKB Gene Name	346.308	731.673	614.718	1491.4	289.878
TraesCS7A02G052800	229.764	1.0284	0.267719	3.84135	0.000122361	0.012843	7A	25707929	25710398	Aspartic peptidase A1 family [Source:Ensembl/INTERPRO:IPR001461]	Os02g0720500	NA	Peptidase A1 domain containing protein: Os02t0720500-01	NA	NA	NA	NA	NA	159.282	305.916	152.406	356.146	175.069
TraesCS7A02G071600	1571.35	0.924489	0.248345	3.72259	0.000197186	0.0182943	7A	37359867	37361951	Protein EXORDIUM-like [Source:Ensembl/INTERPRO:IPR006766]	Os06g0133600	AT5G51550	Phosphate-induced protein 1 conserved region family protein: Os06t0133600-01;Phosphate-induced protein 1 conserved region family protein: Os06t0133600-02	NA	NA	Protein EXORDIUM-like 3 [Source:UniProtKB/Swiss-Prot;Acc:Q9FHM9]	EXL3	UniProtKB Gene Name	1031.13	1766.76	1264.04	2621.25	1173.56
TraesCS7A02G075600	28.7491	2.2855	0.628826	3.63455	0.000278462	0.0231944	7A	41439093	41442254	Enolase [Source:Ensembl/INTERPRO:IPR000941]	Os06g0136600	NA	Similar to Enolase 1 EC 4:2:1:11 2-phosphoglycerate dehydratase 1 2-phospho- D-glycerate hydro-lyase 1: Os06t0136600-01;Similar to Enolase: Os06t0136600-02	Glyceraldehyde 3-phosphate dehydrogenase, enolase 5	Integrated Rice Science Database	NA	NA	NA	14.9597	45.5644	14.2552	64.2855	4.68075
TraesCS7A02G089500	61.245	2.01298	0.436805	4.60841	4.0576e-06	0.00090672	7A	54756606	54758557	Alpha carbonic anhydrase domain [Source:Ensembl/INTERPRO:IPR001148]	Os08g0470200	NA	Similar to Nectarin III: Os08t0470200-01;Similar to carbonic anhydrase: Os08t0470200-02	ALPHA-CARBONIC ANHYDRASE 6	Committee on Gene Symbolization, Nomenclature and Linkage of the Rice Genetics Cooperative	NA	NA	NA	23.7738	92.1219	36.1191	130.784	23.4257
TraesCS7A02G093300	13.7231	-5.40623	1.59647	-3.38637	0.000708249	0.0436114	7A	56738537	56739378	Early nodulin 93 ENOD93 protein [Source:Ensembl/INTERPRO:IPR005050]	Os06g0142350	NA	Similar to Early nodulin: Os06t0142350-01	UDP-glucuronyl transferase, early nodulin 93 gene 1	Integrated Rice Science Database	NA	NA	NA	19.2676	0	25.9418	1.01871	22.3871
TraesCS7A02G102600	295.663	-1.08047	0.300089	-3.60049	0.000317623	0.0253391	7A	63053053	63058301	Acetyl-coenzyme A carboxyltransferase, N-terminal [Source:Ensembl/INTERPRO:IPR011762]	Os08g0424200	AT4G34030	Similar to Methylcrotonoyl-CoA carboxylase beta chain, mitochondrial precursor EC 6:4:1:4 3-Methylcrotonyl-CoA carboxylase 2 MCCase beta subunit 3-methylcrotonyl-CoA:carbon dioxide ligase beta subunit: Os08t0424200-01;Non-protein coding transcript: Os08t0424200-02	NA	NA	Methylcrotonoyl-CoA carboxylase beta chain, mitochondrial [Source:UniProtKB/Swiss-Prot;Acc:Q9LDD8]	MCCB	UniProtKB Gene Name	287.732	156.241	374.018	197.924	462.401
TraesCS7A02G115400	9.12544	5.99997	1.49743	4.00686	6.15321e-05	0.00758908	7A	71669854	71670886	Phosphatidylethanolamine-binding, conserved site [Source:Ensembl/INTERPRO:IPR001858]	Os06g0157700	NA	Florigen, Heading date Os06t0157700-01	HEADING DATE 3A	Committee on Gene Symbolization, Nomenclature and Linkage of the Rice Genetics Cooperative	NA	NA	NA	0.869455	25.5254	0	19.2324	0
TraesCS7A02G122400	139.497	1.19051	0.330822	3.59864	0.000319887	0.025374	7A	78668240	78672157	Transmembrane protein TauE-like [Source:Ensembl/INTERPRO:IPR002781]	Os08g0387200	AT2G25737	Protein of unknown function DUF81 family protein: Os08t0387200-01	NA	NA	Sulfite exporter TauE/SafE family protein 3 [Source:UniProtKB/Swiss-Prot;Acc:Q8L7A0]	NA	NA	97.5134	176.869	105.137	243.777	74.1893
TraesCS7A02G126900	459.454	-0.932692	0.229684	-4.06075	4.89145e-05	0.00633359	7A	81632449	81635423	Myc-type, basic helix-loop-helix (bHLH) domain [Source:Ensembl/INTERPRO:IPR011598]	Os06g0164400	AT5G67110	Similar to predicted protein: Os06t0164400-01	basic helix-loop-helix protein 108, OsSPATULA, SPATULA	Integrated Rice Science Database	Transcription factor ALC [Source:UniProtKB/Swiss-Prot;Acc:Q9FHA2]	ALC	UniProtKB Gene Name	556.353	304.663	560.801	290.028	585.427
TraesCS7A02G131600	31.7792	3.24497	0.681589	4.7609	1.92735e-06	0.000508463	7A	85030810	85033630	Protein DETOXIFICATION [Source:UniProtKB/TrEMBL;Acc:A0A1D6BUF3]	Os08g0562800	AT4G25640	Similar to Transparent testa 12 protein: Os08t0562800-01;Similar to Transparent testa 12 protein: Os08t0562800-02	NA	NA	Protein DETOXIFICATION [Source:UniProtKB/TrEMBL;Acc:F4JTB2]	ATDTX35	TAIR Gene Name	5.27943	36.8909	12.0655	99.9799	4.6801
TraesCS7A02G141400	179.954	1.12666	0.326554	3.45016	0.000560251	0.0373501	7A	92893435	92896377	Glycoside hydrolase, family 79 [Source:Ensembl/INTERPRO:IPR005199]	Os06g0179000	AT5G34940	Glycoside hydrolase family 79, N-terminal protein: Os06t0179000-01	NA	NA	Heparanase-like protein 3 [Source:UniProtKB/Swiss-Prot;Acc:Q9FZP1]	AtGUS3	TAIR Gene Name	111.731	211.632	150.339	321.259	104.81
TraesCS7A02G144900	29.7402	2.47608	0.624668	3.96383	7.37571e-05	0.00868453	7A	96192239	96193343	Zinc finger, RING-type [Source:Ensembl/INTERPRO:IPR001841]	Os02g0682700	NA	Similar to protein binding protein: Os02t0682700-00	NA	NA	NA	NA	NA	5.17538	46.4153	16.503	70.3149	10.2925
TraesCS7A02G147800	39.9434	2.13903	0.568318	3.7638	0.000167353	0.0161764	7A	100722431	100724208	NA	Os06g0184200	NA	Hypothetical conserved gene: Os06t0184200-00	NA	NA	NA	NA	NA	9.68088	47.7255	19.7313	101.044	21.5351
TraesCS7A02G167000	28.5717	2.8464	0.643796	4.42128	9.81185e-06	0.00179927	7A	122207398	122208453	Zinc finger C2H2-type [Source:Ensembl/INTERPRO:IPR013087]	NA	AT5G06650	NA	NA	NA	Zinc finger protein GIS2 [Source:UniProtKB/Swiss-Prot;Acc:Q9FG05]	GIS2	UniProtKB Gene Name	5.28341	42.2631	13.1315	75.6208	6.55986
TraesCS7A02G168400	261.324	0.901554	0.265445	3.39638	0.000682835	0.0424235	7A	125256683	125260819	Atypical dual-specificity phosphatase Siw14-like [Source:Ensembl/INTERPRO:IPR004861]	NA	AT1G05000	NA	NA	NA	Phosphotyrosine protein phosphatases superfamily protein [Source:UniProtKB/TrEMBL;Acc:F4I780]	NA	NA	219.208	364.261	194.933	360.537	167.681
TraesCS7A02G178400	141.94	-1.26106	0.323562	-3.89743	9.72201e-05	0.0107185	7A	132410433	132411718	Protein EXORDIUM-like [Source:Ensembl/INTERPRO:IPR006766]	Os06g0220000	AT4G08950	Similar to Phi-1 protein: Os06t0220000-01	NA	NA	Protein EXORDIUM [Source:UniProtKB/Swiss-Prot;Acc:Q9ZPE7]	EXO	UniProtKB Gene Name	157.57	73.7301	178.554	80.6712	219.173
TraesCS7A02G182100	504.57	1.40304	0.372923	3.76229	0.000168367	0.016199	7A	136755459	136757020	Zf-FLZ domain [Source:Ensembl/INTERPRO:IPR007650]	Os06g0223700	NA	Protein of unknown function DUF581 family protein: Os06t0223700-01	NA	NA	NA	NA	NA	388.451	767.901	380.419	841.692	144.387
TraesCS7A02G183500	9.79068	5.13399	1.4769	3.47618	0.000508613	0.0351747	7A	138343732	138344238	Knottin, scorpion toxin-like [Source:Ensembl/INTERPRO:IPR003614]	NA	NA	NA	NA	NA	NA	NA	NA	0	6.31263	2.11566	40.5251	0
TraesCS7A02G206700	731.345	1.07078	0.290688	3.68362	0.000229949	0.0202921	7A	169303755	169305022	Cyanobacterial aminoacyl-tRNA synthetase, CAAD domain [Source:Ensembl/INTERPRO:IPR025564]	Os06g0264800	NA	Similar to Threonine endopeptidase: Os06t0264800-01;Non-protein coding transcript: Os06t0264800-04	NA	NA	NA	NA	NA	515	918.586	645.986	1214.18	362.966
TraesCS7A02G208100	329.351	1.57234	0.355656	4.42095	9.82663e-06	0.00179927	7A	170684128	170685116	GA-induced protein [Source:UniProtKB/TrEMBL;Acc:B8PS17]	Os06g0266800	AT3G10185	Similar to Gibberellin-stimulated protein: Os06t0266800-01;GAST gene family protein, Coordinator in crosstalk between GA nad BR signaling Os06t0266800-02	GA-stimulated transcript (GAST) family gene in rice 1	Rice Annotation Project Database	Gibberellin-regulated family protein [Source:TAIR;Acc:AT3G10185]	NA	NA	137.469	462.155	279.502	631.6	136.027
TraesCS7A02G217800	79.8774	-1.98052	0.455748	-4.34565	1.38861e-05	0.00233669	7A	184325161	184329656	PGG domain [Source:Ensembl/INTERPRO:IPR026961]	Os06g0297400	AT2G24600	Conserved hypothetical protein: Os06t0297400-03	NA	NA	Ankyrin repeat family protein [Source:UniProtKB/TrEMBL;Acc:F4IPR3]	NA	NA	107.291	28.2359	72.5141	29.5508	161.795
TraesCS7A02G219700	80.0618	3.63095	0.53999	6.7241	1.76675e-11	2.93734e-08	7A	187430019	187433423	BURP domain [Source:Ensembl/INTERPRO:IPR004873]	NA	AT1G49320	NA	NA	NA	BURP domain protein USPL1 [Source:UniProtKB/Swiss-Prot;Acc:Q9XI99]	USPL1	UniProtKB Gene Name	14.5453	83.6205	18.1481	273.168	10.8275
TraesCS7A02G264100	81.5381	-1.78906	0.449519	-3.97994	6.89323e-05	0.00818601	7A	262473336	262475332	AP2/ERF domain [Source:Ensembl/INTERPRO:IPR001471]	NA	AT5G61890	NA	NA	NA	Ethylene-responsive transcription factor ERF114 [Source:UniProtKB/Swiss-Prot;Acc:Q9FH54]	ERF114	UniProtKB Gene Name	74.818	23.8568	143.533	41.8605	123.622
TraesCS7A02G270500	98.1612	2.01556	0.445817	4.52105	6.15329e-06	0.00120639	7A	278452872	278455684	LRAT-like domain [Source:Ensembl/INTERPRO:IPR007053]	Os08g0546900	AT4G00905	Similar to NC domain-containing protein: Os08t0546900-01	NA	NA	NC domain-containing protein-like protein [Source:UniProtKB/TrEMBL;Acc:Q3EAE0]	NA	NA	51.931	99.7697	40.5437	258.293	40.2689
TraesCS7A02G317100	145.62	2.44	0.450384	5.41761	6.04015e-08	3.02473e-05	7A	455393928	455396214	NAC domain [Source:Ensembl/INTERPRO:IPR003441]	Os08g0115800	AT3G61910	No apical meristem NAM protein domain containing protein: Os08t0115800-01	NAC DOMAIN-CONTAINING PROTEIN 29	Committee on Gene Symbolization, Nomenclature and Linkage of the Rice Genetics Cooperative	NAC domain-containing protein 66 [Source:UniProtKB/Swiss-Prot;Acc:Q9M274]	NAC066	UniProtKB Gene Name	31.6065	162.781	71.2612	407.09	55.3614
TraesCS7A02G321900	258.615	-0.962288	0.274562	-3.50481	0.000456925	0.0328871	7A	465756025	465790684	Histidine kinase/HSP90-like ATPase [Source:Ensembl/INTERPRO:IPR003594]	NA	AT5G24280	NA	NA	NA	Structural maintenance of chromosomes flexible hinge domain-containing protein GMI1 [Source:UniProtKB/Swiss-Prot;Acc:F4KFS5]	GMI1	TAIR Gene Name	291.998	167.114	293.614	162.669	377.678
TraesCS7A02G348700	128.427	-1.24598	0.364849	-3.41507	0.000637653	0.0406197	7A	511516213	511522778	NA	Os12g0161500	NA	Conserved hypothetical protein: Os12t0161500-01	NA	NA	NA	NA	NA	165.373	91.1873	143.822	49.9572	191.795
TraesCS7A02G352200	828.777	0.992123	0.289142	3.43127	0.000600766	0.0391998	7A	515879021	515880777	Non-specific serine/threonine protein kinase [Source:UniProtKB/TrEMBL;Acc:A0A1D6BN33]	Os06g0543400	AT2G34180	Similar to CBL-interacting serine/threonine-protein kinase 11 EC 2:7:1:37 SOS2-like protein kinase PKS5 SOS-interacting protein 4 SNF1- related kinase 3:22: Os06t0543400-01	CALCINEURIN B-LIKE PROTEIN-INTERACTING PROTEIN KINASE 25	Committee on Gene Symbolization, Nomenclature and Linkage of the Rice Genetics Cooperative	CBL-interacting serine/threonine-protein kinase 13 [Source:UniProtKB/Swiss-Prot;Acc:O22971]	CIPK13	UniProtKB Gene Name	542.954	836.422	662.305	1525.53	576.675
TraesCS7A02G376200	662.636	1.4913	0.381473	3.90933	9.25532e-05	0.0103473	7A	549101719	549105925	SPX domain [Source:Ensembl/INTERPRO:IPR004331]	Os06g0603600	NA	SPX domain-containing protein, Phosphate Pi homeostasis Os06t0603600-01;SPX domain-containing protein, Phosphate Pi homeostasis Os06t0603600-02	Oryza sativa SYG/PHO8/XPR1 (SPX) domain gene	Rice Annotation Project Database	NA	NA	NA	418.979	1552.87	474.433	607.482	259.417
TraesCS7A02G424800	57.104	-4.89271	0.834545	-5.86273	4.55318e-09	3.2629e-06	7A	617948845	617949651	NA	Os06g0698748	NA	Similar to cDNA clone:J023083M02, full insert sequence: Os06t0698748-01;Similar to MTD1: Os06t0698748-02	NA	NA	NA	NA	NA	52.5873	0	60.7109	6.11157	166.11
TraesCS7A02G429300	101.788	-1.6544	0.465112	-3.557	0.00037511	0.0286075	7A	623450616	623452896	NA	Os06g0694400	NA	Conserved hypothetical protein: Os06t0694400-01;Conserved hypothetical protein: Os06t0694400-02	NA	NA	NA	NA	NA	80.0765	35.8022	122.824	53.0579	217.178
TraesCS7A02G435500	27.4212	2.46676	0.71775	3.43679	0.000588648	0.0388358	7A	628963840	628964682	EF-hand domain [Source:Ensembl/INTERPRO:IPR002048]	Os06g0691600	NA	EF-Hand type domain containing protein: Os06t0691600-01	CALMODULIN-LIKE PROTEIN 29	Committee on Gene Symbolization, Nomenclature and Linkage of the Rice Genetics Cooperative	NA	NA	NA	4.40491	36.8148	19.667	70.5924	5.62686
TraesCS7A02G437900	1698.63	0.791	0.221124	3.57718	0.000347322	0.0269734	7A	632526633	632527103	Histone H2A [Source:Ensembl/INTERPRO:IPR002119]	Os01g0502700	AT5G59870	Similar to Histone H2A: Os01t0502700-00	NA	NA	Probable histone H2A.7 [Source:UniProtKB/Swiss-Prot;Acc:Q9FJE8]	HTA6	TAIR Gene Name	1486.08	2242	1332.1	2307.4	1125.58
TraesCS7A02G439300	257.581	1.98461	0.491884	4.03472	5.4668e-05	0.00688552	7A	634437985	634439125	Heavy metal-associated domain, HMA [Source:Ensembl/INTERPRO:IPR006121]	NA	AT3G56240	NA	NA	NA	Copper transport protein CCH [Source:UniProtKB/Swiss-Prot;Acc:O82089]	CCH	UniProtKB Gene Name	61.7251	398.948	232.109	534.088	61.0342
TraesCS7A02G462900	234.129	-1.59742	0.304428	-5.24727	1.54372e-07	6.48114e-05	7A	659404910	659407881	3-hydroxyisobutyrate dehydrogenase [Source:UniProtKB/TrEMBL;Acc:A0A1D6BRP7]	Os06g0677400	AT4G20930	3-hydroxyisobutyrate dehydrogenase domain containing protein: Os06t0677400-01;Similar to 3-hydroxyisobutyrate dehydrogenase: Os06t0677400-02	NA	NA	Probable 3-hydroxyisobutyrate dehydrogenase, mitochondrial [Source:UniProtKB/Swiss-Prot;Acc:Q9SUC0]	NA	NA	268.175	92.0409	301.673	119.469	389.287
TraesCS7A02G464400	160.535	1.13971	0.318404	3.57944	0.000344337	0.0268016	7A	660939992	660942169	Patatin-like phospholipase domain [Source:Ensembl/INTERPRO:IPR002641]	Os06g0677000	NA	Hypothetical conserved gene: Os06t0677000-00	DENSE AND ERECT PANICLE 3	Committee on Gene Symbolization, Nomenclature and Linkage of the Rice Genetics Cooperative	NA	NA	NA	105.582	217.03	133.845	260.113	86.1047
TraesCS7A02G479600	46.262	-2.98029	0.600527	-4.9628	6.94838e-07	0.000222156	7A	672013999	672016931	Ureide permease [Source:Ensembl/INTERPRO:IPR009834]	Os12g0503000	AT2G03530	Similar to Allantoin permease: Os12t0503000-01;Similar to Ureide permease 4: Os12t0503000-03;Similar to Ureide permease 4: Os12t0503000-04;Similar to Allantoin permease: Os12t0503000-05	NA	NA	ureide permease 2 [Source:TAIR;Acc:AT2G03530]	UPS2	TAIR Gene Name	43.1184	11.9339	94.3093	6.12217	75.826
TraesCS7A02G492400	85.2348	-1.59141	0.413089	-3.85246	0.000116937	0.012336	7A	681011336	681015619	Auxin efflux carrier component [Source:UniProtKB/TrEMBL;Acc:A0A1D6BPD2]	Os06g0660200	AT5G57090	Auxin efflux transporter, Polar auxin transport, Control of canopy architecture Os06t0660200-01	PIN PROTEIN 2	Committee on Gene Symbolization, Nomenclature and Linkage of the Rice Genetics Cooperative	WAV6 [Source:UniProtKB/TrEMBL;Acc:A0A384LBE9]	PIN2	UniProtKB Gene Name	145.132	48.8554	105.417	28.543	98.2269
TraesCS7A02G495100	208.073	1.219	0.298639	4.08186	4.46758e-05	0.0059326	7A	685227875	685230770	SBP domain [Source:Ensembl/INTERPRO:IPR004333]	Os06g0659100	AT1G02065	Similar to Squamosa-promoter binding protein 1: Os06t0659100-00	RICE SQUAMOSA PROMOTER-BINDING-LIKE 10	Committee on Gene Symbolization, Nomenclature and Linkage of the Rice Genetics Cooperative	Squamosa promoter-binding-like protein 8 [Source:UniProtKB/Swiss-Prot;Acc:Q8GXL3]	SPL8	UniProtKB Gene Name	139.918	271.16	155.717	361.211	112.36
TraesCS7A02G524900	2087.8	-0.964612	0.241752	-3.99009	6.60496e-05	0.00800375	7A	707618765	707619731	NA	NA	NA	NA	NA	NA	NA	NA	NA	2818.27	1404.04	2025.53	1254.39	2936.76
TraesCS7A02G545200	19.2495	-3.53475	1.00204	-3.52753	0.000419452	0.0308568	7A	721222769	721223586	Rhodanese-like domain [Source:Ensembl/INTERPRO:IPR001763]	Os06g0725000	AT4G35770	Similar to Senescence-associated protein DIN1: Os06t0725000-01	SULFURTRANSFERASE 9	Committee on Gene Symbolization, Nomenclature and Linkage of the Rice Genetics Cooperative	SEN1 [Source:UniProtKB/TrEMBL;Acc:A0A178UYD5]	STR15	UniProtKB Gene Name	13.1267	0	33.2428	5.10402	44.7738
TraesCS7A02G553500	8.73197	-6.20478	1.73182	-3.58281	0.000339917	0.0265897	7A	726422641	726423509	Alpha crystallin/Hsp20 domain [Source:Ensembl/INTERPRO:IPR002068]	Os10g0437900	NA	Heat shock protein Hsp20 domain containing protein: Os10t0437900-00	NA	NA	NA	NA	NA	8.73397	0	23.7664	0	11.1594
TraesCS7A02G557400	1872.93	-1.39706	0.248229	-5.62811	1.822e-08	1.09753e-05	7A	729935437	729942300	PAZ domain [Source:Ensembl/INTERPRO:IPR003100]	Os06g0729300	AT1G48410	Similar to AGO1 homologous protein: Os06t0729300-01;Similar to Protein argonaute 1D: Os06t0729300-02	ARGONAUTE 1D	Committee on Gene Symbolization, Nomenclature and Linkage of the Rice Genetics Cooperative	ICU9 [Source:UniProtKB/TrEMBL;Acc:A0A178WL72]	AGO1	TAIR Gene Name	2315.75	1034.81	2088.06	857.137	3068.92
TraesCS7B02G013100	37.6383	4.19238	0.738867	5.67407	1.39446e-08	8.65062e-06	7B	9702354	9704354	Flowering locus T [Source:UniProtKB/TrEMBL;Acc:Q3ZPM9]	Os06g0157700	NA	Florigen, Heading date Os06t0157700-01	HEADING DATE 3A	Committee on Gene Symbolization, Nomenclature and Linkage of the Rice Genetics Cooperative	NA	NA	NA	1.76057	113.846	1.09539	60.2495	11.2398
TraesCS7B02G014500	74.1775	1.5431	0.451409	3.41841	0.000629879	0.0402774	7B	11529794	11531442	Myc-type, basic helix-loop-helix (bHLH) domain [Source:Ensembl/INTERPRO:IPR011598]	Os01g0293100	AT2G31215	bHLH transcription factor, Control of anther cell differentiation, Pollen development Os01t0293100-01	TDR INTERACTING PROTEIN2, basic helix-loop-helix protein 142	Rice Annotation Project Database	Transcription factor bHLH138 [Source:UniProtKB/Swiss-Prot;Acc:F4IQQ9]	BHLH138	UniProtKB Gene Name	24.6454	109.529	63.5537	134.763	38.3963
TraesCS7B02G019600	56.9179	-4.44419	0.712199	-6.24009	4.37324e-10	4.32784e-07	7B	16833162	16835197	Rhodanese-like domain [Source:Ensembl/INTERPRO:IPR001763]	Os06g0725000	AT4G35770	Similar to Senescence-associated protein DIN1: Os06t0725000-01	SULFURTRANSFERASE 9	Committee on Gene Symbolization, Nomenclature and Linkage of the Rice Genetics Cooperative	SEN1 [Source:UniProtKB/TrEMBL;Acc:A0A178UYD5]	STR15	UniProtKB Gene Name	44.8854	5.42308	121.665	3.06215	109.553
TraesCS7B02G021400	203.673	1.14341	0.314024	3.64115	0.000271428	0.0229301	7B	19680385	19684350	Transmembrane protein TauE-like [Source:Ensembl/INTERPRO:IPR002781]	Os08g0387200	AT2G25737	Protein of unknown function DUF81 family protein: Os08t0387200-01	NA	NA	Sulfite exporter TauE/SafE family protein 3 [Source:UniProtKB/Swiss-Prot;Acc:Q8L7A0]	NA	NA	157.492	262.607	152.497	343.756	102.015
TraesCS7B02G027200	387.437	0.978339	0.289703	3.37704	0.000732694	0.0443588	7B	26024015	26025743	O-methyltransferase, family 3 [Source:Ensembl/INTERPRO:IPR002935]	Os06g0165800	AT1G24735	Similar to Caffeoyl-CoA 3-O-methyltransferase Fragment: Os06t0165800-01	O-methyltransferase ROMT16, caffeoyl CoA O-methyltransferase 1	Integrated Rice Science Database	S-adenosyl-L-methionine-dependent methyltransferases superfamily protein [Source:UniProtKB/TrEMBL;Acc:F4IAT4]	NA	NA	287.798	406.723	263.05	693.085	286.53
TraesCS7B02G032300	53.6339	1.9568	0.490407	3.99017	6.60272e-05	0.00800375	7B	32408247	32411428	Multi antimicrobial extrusion protein [Source:Ensembl/INTERPRO:IPR002528]	Os08g0562800	AT4G25640	Similar to Transparent testa 12 protein: Os08t0562800-01;Similar to Transparent testa 12 protein: Os08t0562800-02	NA	NA	Protein DETOXIFICATION [Source:UniProtKB/TrEMBL;Acc:F4JTB2]	ATDTX35	TAIR Gene Name	20.2376	71.6134	36.198	121.4	18.72
TraesCS7B02G032600	5.42206	6.16968	1.71107	3.60574	0.00031127	0.0250729	7B	32547237	32547479	NA	Os03g0371600	NA	Conserved hypothetical protein: Os03t0371600-00	NA	NA	NA	NA	NA	0	17.5358	0	9.5745	0
TraesCS7B02G046300	70.196	3.43112	0.610253	5.62246	1.88252e-08	1.11779e-05	7B	45050864	45052534	UDP-glucuronosyl/UDP-glucosyltransferase [Source:Ensembl/INTERPRO:IPR002213]	Os06g0289900	NA	UDP-glucuronosyl/UDP-glucosyltransferase family protein: Os06t0289900-01	flavone/flavanone C-hexosyltransferase	Integrated Rice Science Database	NA	NA	NA	4.39993	77.0252	23.0275	230.613	15.9146
TraesCS7B02G047200	54.6458	2.68892	0.589684	4.55993	5.11703e-06	0.00104979	7B	46886901	46888997	Zinc finger, RING-type [Source:Ensembl/INTERPRO:IPR001841]	Os02g0682700	NA	Similar to protein binding protein: Os02t0682700-00	NA	NA	NA	NA	NA	6.15908	66.1913	25.2311	155.057	20.5911
TraesCS7B02G051300	32.8999	2.44723	0.59144	4.13775	3.50725e-05	0.00495834	7B	53634289	53636323	NA	Os06g0184200	NA	Hypothetical conserved gene: Os06t0184200-00	NA	NA	NA	NA	NA	9.67921	42.3143	9.87097	86.7221	15.913
TraesCS7B02G052300	175.667	2.4771	0.52517	4.71675	2.39642e-06	0.000607346	7B	54788003	54789083	Thioredoxin [Source:Ensembl/INTERPRO:IPR005746]	NA	NA	NA	NA	NA	NA	NA	NA	28.2575	265.318	125.171	425.739	33.8522
TraesCS7B02G053500	35.0382	3.24275	0.673079	4.81778	1.45162e-06	0.000391788	7B	56496162	56497846	Transferase [Source:Ensembl/INTERPRO:IPR003480]	Os07g0414000	AT1G03940	Transferase domain containing protein: Os07t0414000-01	NA	NA	Coumaroyl-CoA:anthocyanidin 3-O-glucoside-6''-O-coumaroyltransferase 1 [Source:UniProtKB/Swiss-Prot;Acc:Q9ZWB4]	3AT1	UniProtKB Gene Name	11.4397	37.9707	8.77262	113.263	3.74457
TraesCS7B02G053900	5.19348	6.18109	1.71972	3.59423	0.000325347	0.0257086	7B	56934088	56935043	Short-chain dehydrogenase/reductase SDR [Source:Ensembl/INTERPRO:IPR002347]	Os06g0185100	NA	Similar to estradiol 17-beta-dehydrogenase 8: Os06t0185100-00	NA	NA	NA	NA	NA	0	11.7973	0	14.1701	0
TraesCS7B02G067400	21.1646	2.30004	0.67967	3.38406	0.000714218	0.0438288	7B	72763900	72764955	Protein of unknown function DUF1677, plant [Source:Ensembl/INTERPRO:IPR012876]	Os06g0199402	NA	Similar to predicted protein: Os06t0199402-00	NA	NA	NA	NA	NA	5.28341	37.9284	13.1315	42.9199	6.55986
TraesCS7B02G073200	242.391	1.0997	0.32795	3.35326	0.000798671	0.0473551	7B	81684964	81689035	Atypical dual-specificity phosphatase Siw14-like [Source:Ensembl/INTERPRO:IPR004861]	Os06g0208700	AT1G05000	Similar to Dual-specificity phosphatase protein: Os06t0208700-01	plant and fungi atypical dual-specificity phosphatase 3	Integrated Rice Science Database	Phosphotyrosine protein phosphatases superfamily protein [Source:UniProtKB/TrEMBL;Acc:F4I780]	NA	NA	201.603	369.677	191.642	343.18	105.856
TraesCS7B02G084300	245.62	-1.4373	0.311253	-4.61778	3.87871e-06	0.000871432	7B	95045458	95046429	Protein EXORDIUM-like [Source:Ensembl/INTERPRO:IPR006766]	Os06g0220000	AT4G08950	Similar to Phi-1 protein: Os06t0220000-01	NA	NA	Protein EXORDIUM [Source:UniProtKB/Swiss-Prot;Acc:Q9ZPE7]	EXO	UniProtKB Gene Name	251	133.256	324.84	109.386	409.621
TraesCS7B02G115300	824.027	1.20092	0.327444	3.66755	0.000244887	0.0211172	7B	133791961	133792855	GASR7 [Source:UniProtKB/TrEMBL;Acc:W8TJX2]	Os06g0266800	AT3G10185	Similar to Gibberellin-stimulated protein: Os06t0266800-01;GAST gene family protein, Coordinator in crosstalk between GA nad BR signaling Os06t0266800-02	GA-stimulated transcript (GAST) family gene in rice 1	Rice Annotation Project Database	Gibberellin-regulated family protein [Source:TAIR;Acc:AT3G10185]	NA	NA	412.612	1294.53	819.913	1197.87	395.204
TraesCS7B02G123600	202.073	-1.2819	0.371162	-3.45376	0.000552836	0.0370425	7B	144732836	144736875	PGG domain [Source:Ensembl/INTERPRO:IPR026961]	Os06g0292100	AT2G24600	Hypothetical conserved gene: Os06t0292100-00	NA	NA	Ankyrin repeat family protein [Source:UniProtKB/TrEMBL;Acc:F4IPR3]	NA	NA	253.286	107.507	162.587	110.061	376.922
TraesCS7B02G152400	91.2163	3.83603	0.500694	7.66142	1.83884e-14	6.36914e-11	7B	202774823	202776034	Stomagen [Source:Ensembl/INTERPRO:IPR031753]	NA	AT4G12970	NA	NA	NA	EPIDERMAL PATTERNING FACTOR-like protein 9 [Source:UniProtKB/Swiss-Prot;Acc:Q9SV72]	EPFL9	UniProtKB Gene Name	19.3912	133.072	17.457	279.592	6.56932
TraesCS7B02G152800	274.321	1.12655	0.331817	3.39508	0.000686084	0.0425337	7B	203027560	203030111	Myc-type, basic helix-loop-helix (bHLH) domain [Source:Ensembl/INTERPRO:IPR011598]	Os08g0524800	AT5G48560	Similar to TA1 protein Fragment: Os08t0524800-01	basic helix-loop-helix protein 091	Integrated Rice Science Database	Transcription factor bHLH78 [Source:UniProtKB/Swiss-Prot;Acc:Q9FJL4]	BHLH78	UniProtKB Gene Name	195.342	269.08	193.039	543.786	170.36
TraesCS7B02G162100	23.6694	-3.84404	0.914103	-4.20526	2.60781e-05	0.00383008	7B	222312989	222315114	AP2/ERF domain [Source:Ensembl/INTERPRO:IPR001471]	NA	AT5G07310	NA	NA	NA	Ethylene-responsive transcription factor ERF115 [Source:UniProtKB/Swiss-Prot;Acc:Q9LY29]	ERF115	UniProtKB Gene Name	19.3723	2.16738	32.8301	3.06562	60.9118
TraesCS7B02G168500	96.8355	1.55913	0.420358	3.70906	0.000208031	0.0190035	7B	236330182	236333085	LRAT-like domain [Source:Ensembl/INTERPRO:IPR007053]	Os08g0546900	AT4G00905	Similar to NC domain-containing protein: Os08t0546900-01	NA	NA	NC domain-containing protein-like protein [Source:UniProtKB/TrEMBL;Acc:Q3EAE0]	NA	NA	45.7662	118.22	77.8182	202.109	40.2642
TraesCS7B02G211600	427.34	1.27931	0.266935	4.79258	1.64646e-06	0.000438677	7B	387160478	387163988	Myc-type, basic helix-loop-helix (bHLH) domain [Source:Ensembl/INTERPRO:IPR011598]	Os11g0523700	AT1G12855	Similar to Transcription factor ICE1 Inducer of CBF expression 1 Basic helix- loop-helix protein 116 bHLH116 AtbHLH116: Os11t0523700-01	basic helix-loop-helix protein 002, Inducer of CBF expression 1	Integrated Rice Science Database	Putative F-box protein At1g12855 [Source:UniProtKB/Swiss-Prot;Acc:Q9LPW4]	NA	NA	320.258	640.258	285.261	680.345	210.576
TraesCS7B02G228200	32.5881	2.01733	0.557329	3.61963	0.000295024	0.0242339	7B	428482795	428484290	Ovate protein family, C-terminal [Source:Ensembl/INTERPRO:IPR006458]	Os08g0102400	NA	Hypothetical conserved gene: Os08t0102400-00	OVATE family protein 28, ovate family protein 25, OVATE-domain containing protein 25	Integrated Rice Science Database	NA	NA	NA	17.602	43.3853	14.2495	75.5314	12.1724
TraesCS7B02G232700	842.214	0.890607	0.256654	3.47007	0.000520325	0.0356877	7B	436081229	436087600	Spermidine/spermine synthases [Source:Ensembl/INTERPRO:IPR001045]	Os06g0528600	AT5G53120	Aminopropyl transferase: Os06t0528600-01	SPERMIDINE SYNTHASE 2	Committee on Gene Symbolization, Nomenclature and Linkage of the Rice Genetics Cooperative	Spermidine synthase 3 [Source:UniProtKB/TrEMBL;Acc:F4KJ05]	SPDS3	TAIR Gene Name	536.784	1055.6	781.875	1271.39	565.424
TraesCS7B02G275800	293.281	1.97638	0.340023	5.8125	6.1548e-09	4.3359e-06	7B	504962136	504964098	Protein kinase domain [Source:Ensembl/INTERPRO:IPR000719]	Os06g0543400	AT2G34180	Similar to CBL-interacting serine/threonine-protein kinase 11 EC 2:7:1:37 SOS2-like protein kinase PKS5 SOS-interacting protein 4 SNF1- related kinase 3:22: Os06t0543400-01	CALCINEURIN B-LIKE PROTEIN-INTERACTING PROTEIN KINASE 25	Committee on Gene Symbolization, Nomenclature and Linkage of the Rice Genetics Cooperative	CBL-interacting serine/threonine-protein kinase 13 [Source:UniProtKB/Swiss-Prot;Acc:O22971]	CIPK13	UniProtKB Gene Name	173.33	375.46	120.679	686.499	110.439
TraesCS7B02G278800	479.585	-0.885883	0.253063	-3.50065	0.000464125	0.0332029	7B	511061961	511065265	Leucine-rich repeat [Source:Ensembl/INTERPRO:IPR001611]	Os06g0605900	AT5G25350	Leucine-rich repeat, cysteine-containing subtype containing protein: Os06t0605900-01;Leucine-rich repeat, cysteine-containing subtype containing protein: Os06t0605900-02	F-box protein 316	Integrated Rice Science Database	EIN3-binding F-box protein 2 [Source:UniProtKB/Swiss-Prot;Acc:Q708Y0]	EBF2	UniProtKB Gene Name	483.758	326.806	610.599	308.854	667.909
TraesCS7B02G300200	246.331	1.48943	0.331272	4.4961	6.92107e-06	0.00132566	7B	537515301	537517374	FAD linked oxidase, N-terminal [Source:Ensembl/INTERPRO:IPR006094]	Os06g0549300	NA	Similar to reticuline oxidase: Os06t0549300-00	NA	NA	NA	NA	NA	124.933	328.824	194.212	473.258	110.431
TraesCS7B02G312500	56.4942	-2.30136	0.483446	-4.76032	1.93286e-06	0.000508463	7B	558322872	558326014	Proton-dependent oligopeptide transporter family [Source:Ensembl/INTERPRO:IPR000109]	Os06g0706100	NA	Similar to Peptide transporter PTR2: Os06t0706100-00	NA	NA	NA	NA	NA	101.18	18.4484	61.4424	15.2998	86.101
TraesCS7B02G313300	283.718	1.2937	0.300938	4.29889	1.71654e-05	0.00277612	7B	559527374	559559604	HECT domain [Source:Ensembl/INTERPRO:IPR000569]	Os05g0159000	AT3G17205	HECT domain containing protein: Os05t0159000-01	NA	NA	E3 ubiquitin-protein ligase UPL6 [Source:UniProtKB/Swiss-Prot;Acc:Q8RWB8]	UPL6	UniProtKB Gene Name	231.326	399.545	137.272	481.126	169.318
TraesCS7B02G316600	384.67	-1.4092	0.414452	-3.40016	0.000673462	0.0422525	7B	565908841	565917820	PB1 domain [Source:Ensembl/INTERPRO:IPR000270]	NA	NA	NA	NA	NA	NA	NA	NA	474.894	196.565	238.416	189.533	823.942
TraesCS7B02G321200	45.1985	1.88221	0.557085	3.37868	0.000728357	0.0443459	7B	571674020	571689396	Zinc/iron permease [Source:Ensembl/INTERPRO:IPR003689]	NA	AT1G60960	NA	NA	NA	IRT3 [Source:UniProtKB/TrEMBL;Acc:A0A178WHL0]	IRT3	UniProtKB Gene Name	17.1353	114.821	16.6717	46.0401	31.3242
TraesCS7B02G326900	255.902	-1.64214	0.41033	-4.00201	6.28063e-05	0.00770054	7B	580884188	580885959	Xyloglucan endotransglucosylase/hydrolase [Source:UniProtKB/TrEMBL;Acc:A0A1D6C2R3]	Os06g0697000	NA	Similar to Xyloglucan endo-transglucosylase/hydrolase 1: Os06t0697000-01;Similar to Xyloglucan endo-transglucosylase/hydrolase 1: Os06t0697000-02	XYLOGLUCAN ENDOTRANSGLUCOSYDASE/HYDROLASE 10	Committee on Gene Symbolization, Nomenclature and Linkage of the Rice Genetics Cooperative	NA	NA	NA	167.207	131.255	439.635	93.89	447.523
TraesCS7B02G364700	135.294	-1.54494	0.399394	-3.86821	0.000109637	0.0118056	7B	627946149	627953995	Glycoside hydrolase family 31 [Source:Ensembl/INTERPRO:IPR000322]	Os06g0676700	AT5G11720	Similar to High pI alpha-glucosidase: Os06t0676700-01;Similar to High pI alpha-glucosidase: Os06t0676700-02;Similar to High pI alpha-glucosidase: Os06t0676700-03	NA	NA	AT5g11720/T22P22_110 [Source:UniProtKB/TrEMBL;Acc:Q9LYF8]	NA	NA	226.934	37.9987	159.224	87.6675	164.647
TraesCS7B02G364900	197.399	1.0812	0.318223	3.39762	0.000679751	0.0422951	7B	628355160	628357144	Patatin [Source:UniProtKB/TrEMBL;Acc:A0A1D6C648]	Os06g0677000	NA	Hypothetical conserved gene: Os06t0677000-00	DENSE AND ERECT PANICLE 3	Committee on Gene Symbolization, Nomenclature and Linkage of the Rice Genetics Cooperative	NA	NA	NA	158.387	272.329	155.741	305.06	95.4782
TraesCS7B02G367400	112.868	1.30066	0.324795	4.00456	6.21333e-05	0.00764056	7B	631404422	631406371	ALOG domain [Source:Ensembl/INTERPRO:IPR006936]	NA	NA	NA	NA	NA	NA	NA	NA	78.3326	187.626	65.7569	163.329	69.2945
TraesCS7B02G382000	144.273	-1.49016	0.337673	-4.41303	1.01932e-05	0.00184204	7B	647751459	647754258	Ureide permease [Source:Ensembl/INTERPRO:IPR009834]	Os12g0503000	AT2G03530	Similar to Allantoin permease: Os12t0503000-01;Similar to Ureide permease 4: Os12t0503000-03;Similar to Ureide permease 4: Os12t0503000-04;Similar to Allantoin permease: Os12t0503000-05	NA	NA	ureide permease 2 [Source:TAIR;Acc:AT2G03530]	UPS2	TAIR Gene Name	153.989	79.2019	212.765	59.1768	216.234
TraesCS7B02G421400	25.5215	2.27854	0.616846	3.69386	0.00022088	0.019701	7B	690416082	690418934	NB-ARC [Source:Ensembl/INTERPRO:IPR002182]	NA	NA	NA	NA	NA	NA	NA	NA	10.5565	41.2466	13.1717	56.083	6.54981
TraesCS7B02G424600	79.1913	1.90782	0.460682	4.14129	3.45355e-05	0.00489909	7B	693439698	693442689	UDP-glucuronosyl/UDP-glucosyltransferase [Source:Ensembl/INTERPRO:IPR002213]	NA	NA	NA	NA	NA	NA	NA	NA	21.1156	103.095	41.6941	179.515	50.5369
TraesCS7B02G427800	425.952	1.32635	0.366619	3.61778	0.000297141	0.0243118	7B	697074411	697081530	Protein kinase domain [Source:Ensembl/INTERPRO:IPR000719]	NA	NA	NA	NA	NA	NA	NA	NA	170.61	435.484	297.746	896.715	329.203
TraesCS7B02G430300	510.421	1.76386	0.29636	5.95175	2.65285e-09	2.04191e-06	7B	698928524	698938294	Protein kinase domain [Source:Ensembl/INTERPRO:IPR000719]	NA	NA	NA	NA	NA	NA	NA	NA	302.613	657.795	261.253	1112.44	218.009
TraesCS7B02G448900	84.9379	-1.50276	0.438887	-3.42402	0.000617021	0.0398228	7B	711453588	711465037	DNA (cytosine-5)-methyltransferase [Source:UniProtKB/TrEMBL;Acc:A0A1D6C582]	Os03g0798300	AT5G49160	DNA methyltransferase, Maintenance of methylation, Gene silencing Os03t0798300-01;DNA methyltransferase, Maintenance of CpG methylation after DNA replication Os03t0798300-02;DNA methyltransferase, Maintenance of CpG methylation after DNA replication Os03t0798300-03;DNA methyltransferase, Maintenance of CpG methylation after DNA replication Os03t0798300-04	METHYLTRANSFERASE 1A	Committee on Gene Symbolization, Nomenclature and Linkage of the Rice Genetics Cooperative	DNA (cytosine-5)-methyltransferase 1 [Source:UniProtKB/Swiss-Prot;Acc:P34881]	DMT1	UniProtKB Gene Name	113.442	41.271	70.3267	39.7367	159.914
TraesCS7B02G467100	15.6938	4.26957	1.10567	3.86152	0.000112684	0.0120496	7B	724816138	724818451	GDSL lipase/esterase [Source:Ensembl/INTERPRO:IPR001087]	Os06g0725200	NA	Lipase, GDSL domain containing protein: Os06t0725200-01	GDSL ESTERASE/LIPASE PROTEIN 90	Committee on Gene Symbolization, Nomenclature and Linkage of the Rice Genetics Cooperative	NA	NA	NA	0.87788	10.821	0	62.1003	4.66972
TraesCS7B02G479700	71.2406	5.1947	0.62256	8.3441	7.1757e-17	4.97085e-13	7B	734058285	734060696	Dirigent protein [Source:UniProtKB/TrEMBL;Acc:A0A1D6C9G6]	Os12g0227500	NA	Similar to Beta-glucosidase aggregating factor: Os12t0227500-00	NA	NA	NA	NA	NA	0.880557	180.977	12.0378	160.434	1.8742
TraesCS7B02G482100	2271.81	-1.04017	0.204973	-5.07467	3.88161e-07	0.000135256	7B	739927305	739934199	PAZ domain [Source:Ensembl/INTERPRO:IPR003100]	Os06g0729300	AT1G48410	Similar to AGO1 homologous protein: Os06t0729300-01;Similar to Protein argonaute 1D: Os06t0729300-02	ARGONAUTE 1D	Committee on Gene Symbolization, Nomenclature and Linkage of the Rice Genetics Cooperative	ICU9 [Source:UniProtKB/TrEMBL;Acc:A0A178WL72]	AGO1	TAIR Gene Name	2757.27	1438.73	2716.31	1342.28	3104.48
TraesCSU02G005100	864.799	1.29825	0.351623	3.69217	0.00022235	0.0197473	Un	9330357	9332173	Glycosyltransferase [Source:UniProtKB/TrEMBL;Acc:A0A1D5SI65]	Os11g0444000	NA	Similar to UDP-glucosyltransferase BX8: Os11t0444000-01	NA	NA	NA	NA	NA	714.528	1168.45	638.251	1517.25	285.514
TraesCSU02G009800	351.791	-2.50747	0.33687	-7.44345	9.80894e-14	2.54812e-10	Un	13023325	13024924	Homeobox domain [Source:Ensembl/INTERPRO:IPR001356]	Os07g0581700	AT5G66700	Similar to HAHB-7 Fragment: Os07t0581700-01	HOMEOBOX GENE 14	Committee on Gene Symbolization, Nomenclature and Linkage of the Rice Genetics Cooperative	Homeobox-leucine zipper protein ATHB-53 [Source:UniProtKB/Swiss-Prot;Acc:Q9LVR0]	ATHB-53	UniProtKB Gene Name	342.154	86.7809	537.26	97.6919	695.069
TraesCSU02G013300	90.7152	1.406	0.417694	3.3661	0.000762387	0.0455941	Un	16525039	16527506	O-methyltransferase, family 2 [Source:Ensembl/INTERPRO:IPR001077]	Os08g0157500	AT1G21110	Caffeic acid O-methyltransferase, Flavonoid 3'-O-methyltransferase, Melatonin biosynthesis, Tricin biosynthesis Os08t0157500-01;Similar to Quercetin 3-O-methyltransferase 1: Os08t0157500-02	O-METHYLTRANSFERASE 9	Committee on Gene Symbolization, Nomenclature and Linkage of the Rice Genetics Cooperative	Indole glucosinolate O-methyltransferase 3 [Source:UniProtKB/Swiss-Prot;Acc:Q9LPU6]	IGMT3	UniProtKB Gene Name	73.0594	103.014	43.8237	186.851	46.8282
TraesCSU02G058600	26.5427	3.08091	0.788609	3.90676	9.3542e-05	0.0104235	Un	46158272	46158646	NA	NA	NA	NA	NA	NA	NA	NA	NA	5.30902	76.2268	14.0357	36.1993	0.942683
TraesCSU02G063600	204.33	3.06744	0.446495	6.87006	6.41767e-12	1.15976e-08	Un	50263518	50266185	Dirigent protein [Source:UniProtKB/TrEMBL;Acc:A0A1D5X8C0]	NA	NA	NA	NA	NA	NA	NA	NA	53.6922	439.191	83.2746	426.76	18.7302
TraesCSU02G081900	1561.32	-1.11534	0.255476	-4.36575	1.2669e-05	0.00214928	Un	74810506	74817105	PAZ domain [Source:Ensembl/INTERPRO:IPR003100]	Os02g0831600	AT1G48410	AGO1 homologous protein: Os02t0831600-01	ARGONAUTE 1C	Committee on Gene Symbolization, Nomenclature and Linkage of the Rice Genetics Cooperative	ICU9 [Source:UniProtKB/TrEMBL;Acc:A0A178WL72]	AGO1	TAIR Gene Name	1620.51	905.631	1806.69	931.375	2542.38
TraesCSU02G089400	86.0216	2.32403	0.382717	6.07244	1.25985e-09	1.08876e-06	Un	79688831	79692120	Ankyrin repeat [Source:Ensembl/INTERPRO:IPR002110]	NA	NA	NA	NA	NA	NA	NA	NA	26.4651	143.19	38.3972	187.464	34.5924
TraesCSU02G099200	52.9705	1.93784	0.49707	3.89852	9.67814e-05	0.0107185	Un	87863218	87864144	Expansin/pollen allergen, DPBB domain [Source:Ensembl/INTERPRO:IPR007112]	Os06g0725300	AT3G45960	Barwin-related endoglucanase domain containing protein: Os06t0725300-01	EXLA4	UniProtKB Gene Name	Expansin-like A3 [Source:UniProtKB/Swiss-Prot;Acc:Q9LZT5]	EXLA3	UniProtKB Gene Name	35.2322	76.9077	25.1473	113.503	14.0622
TraesCSU02G170100	28.7571	2.29876	0.641605	3.58282	0.000339906	0.0265897	Un	250030176	250033890	SAM dependent carboxyl methyltransferase [Source:Ensembl/INTERPRO:IPR005299]	Os06g0329900	AT2G14060	SAM dependent carboxyl methyltransferase family protein: Os06t0329900-01	NA	NA	S-adenosyl-L-methionine-dependent methyltransferases superfamily protein [Source:TAIR;Acc:AT2G14060]	NA	NA	10.5545	46.6882	18.6706	63.1949	4.67708
TraesCSU02G201100	40.1113	-3.07924	0.722244	-4.26343	2.0131e-05	0.00314558	Un	298986717	298990406	SAM dependent carboxyl methyltransferase [Source:Ensembl/INTERPRO:IPR005299]	Os06g0311800	NA	Similar to Jasmonate O-methyltransferase: Os06t0311800-00	NA	NA	NA	NA	NA	58.1108	6.50327	21.8938	8.17313	105.876
TraesCSU02G205400	50.9828	-2.97643	0.544563	-5.46573	4.61003e-08	2.45656e-05	Un	305636249	305638040	Protein of unknown function DUF247, plant [Source:Ensembl/INTERPRO:IPR004158]	Os08g0356800	NA	Protein of unknown function DUF247, plant family protein: Os08t0356800-01	NA	NA	NA	NA	NA	83.5991	8.67883	55.9231	11.2246	95.4884
TraesCSU02G208800	40.1113	-3.07924	0.722244	-4.26343	2.0131e-05	0.00314558	Un	310653202	310656891	SAM dependent carboxyl methyltransferase [Source:Ensembl/INTERPRO:IPR005299]	Os06g0311800	NA	Similar to Jasmonate O-methyltransferase: Os06t0311800-00	NA	NA	NA	NA	NA	58.1108	6.50327	21.8938	8.17313	105.876
NA= Data Not Available

## Sheet: Table S3(b)
Table S3(b). Differentially expressed genes between B1 overexpression T0 awnletted lines 8080 / 8175 and non-transgenic wildtype ST plants
GeneID	baseMean	log2FoldChange	lfcSE	stat	pvalue	padj	CHR	CHRLOC	CHRLOCEND	DESCRIPTION	ORYZA	TAIR	RICE.DESCRIPT	RICE.NAME	RICE.SOURCE	AT.DESCRIPT	AT.NAME	AT.SOURCE	ST-1	ST-2	ST-3	T0_8080	T0_8175
TraesCS1A02G005700	2985.18	-0.95005	0.222003	-4.27945	1.87355e-05	0.00239611	1A	3377838	3383699	Zinc finger, RING-type [Source:Ensembl/INTERPRO:IPR001841]	Os05g0102600	AT1G66050	Zinc finger, RING/FYVE/PHD-type domain containing protein: Os05t0102600-01	RING finger protein OsRFPHC-11, RING-HC protein 11	Integrated Rice Science Database	E3 ubiquitin-protein ligase ORTHRUS 5 [Source:UniProtKB/Swiss-Prot;Acc:Q680I0]	ORTH5	UniProtKB Gene Name	3691.88	3592.7	3811.97	1902.96	1926.37
TraesCS1A02G008100	104.634	-2.35709	0.545447	-4.3214	1.55043e-05	0.00213109	1A	4497200	4503419	Powdery mildew resistance protein PM3CS [Source:UniProtKB/TrEMBL;Acc:Q15J16]	Os01g0358700	NA	Similar to Powdery mildew resistance protein PM3b: Os01t0358700-01	NA	NA	NA	NA	NA	78.7729	138.028	246.003	29.195	31.1719
TraesCS1A02G011200	381.282	1.02967	0.297974	3.45555	0.000549174	0.0232262	1A	6569388	6576401	Serine-threonine protein kinase 19 [Source:Ensembl/INTERPRO:IPR018865]	Os07g0458800	AT2G20495	Similar to Serine/threonine-protein kinase 19: Os07t0458800-01	NA	NA	CONTAINS InterPro DOMAIN/s: Serine-threonine protein kinase 19 (InterPro:IPR018865); Has 155 Blast hits to 154 proteins in 53 species: Archae - 0; Bacteria - 0; Metazoa - 95; Fungi - 5; Plants - 34; Viruses - 0; Other Eukaryotes - 21 (source: NCBI BLink). [Source:TAIR;Acc:AT2G20495]	NA	NA	308.32	286.252	213.275	540.24	558.322
TraesCS1A02G011800	374.025	-1.28472	0.314525	-4.08465	4.4143e-05	0.00439634	1A	6788571	6793542	Formin, FH2 domain [Source:Ensembl/INTERPRO:IPR015425]	Os05g0104000	AT3G25493	Actin-binding FH2 domain containing protein: Os05t0104000-00	FH14	UniProtKB Gene Name	Formin-like protein (Fragment) [Source:UniProtKB/TrEMBL;Acc:A0A1I9LNY7]	NA	NA	402.059	478.029	588.617	223.691	177.727
TraesCS1A02G017000	319.793	-0.967906	0.302518	-3.19949	0.0013767	0.0414517	1A	9119143	9123202	RNA recognition motif domain [Source:Ensembl/INTERPRO:IPR000504]	Os05g0105900	AT1G16610	Nucleotide-binding, alpha-beta plait domain containing protein: Os05t0105900-01	NA	NA	arginine/serine-rich 45 [Source:TAIR;Acc:AT1G16610]	SR45	TAIR Gene Name	379.489	341.033	471.952	211.977	194.513
TraesCS1A02G021200	80.9763	2.15934	0.477831	4.51904	6.21196e-06	0.00106548	1A	10155551	10160312	Mechanosensitive ion channel MscS [Source:Ensembl/INTERPRO:IPR006685]	Os02g0668000	AT2G17000	Membrane protein, At2g17000, predicted domain containing protein: Os02t0668000-01;Hypothetical protein: Os02t0668000-02	NA	NA	Mechanosensitive ion channel protein 7 [Source:UniProtKB/Swiss-Prot;Acc:F4IME1]	MSL7	UniProtKB Gene Name	49.6851	20.3491	31.5514	156.626	146.67
TraesCS1A02G024300	538.874	1.02048	0.309946	3.29243	0.000993261	0.0340488	1A	11894091	11895818	NA	NA	NA	NA	NA	NA	NA	NA	NA	476.784	287.673	380.546	764.034	785.335
TraesCS1A02G027000	27.3495	2.51286	0.703013	3.57442	0.000351004	0.0173496	1A	12769345	12795636	Armadillo-type fold [Source:Ensembl/INTERPRO:IPR016024]	NA	NA	NA	NA	NA	NA	NA	NA	14.063	10.7076	3.94355	53.5103	54.5231
TraesCS1A02G028400	75.9848	1.5569	0.461039	3.37694	0.00073296	0.0277791	1A	13312882	13319980	NB-ARC [Source:Ensembl/INTERPRO:IPR002182]	Os01g0350300	NA	Disease resistance protein domain containing protein: Os01t0350300-00	NA	NA	NA	NA	NA	60.0092	31.0414	37.0641	112.872	138.937
TraesCS1A02G030400	30.1109	3.55521	0.671358	5.29555	1.18658e-07	4.21458e-05	1A	14108111	14110412	SAM dependent carboxyl methyltransferase [Source:Ensembl/INTERPRO:IPR005299]	Os06g0329900	AT2G14060	SAM dependent carboxyl methyltransferase family protein: Os06t0329900-01	NA	NA	S-adenosyl-L-methionine-dependent methyltransferases superfamily protein [Source:TAIR;Acc:AT2G14060]	NA	NA	5.62044	3.21989	7.89482	65.1299	68.6893
TraesCS1A02G032700	302.916	-0.95281	0.306869	-3.10494	0.00190317	0.0499492	1A	15190979	15195959	Replication protein A subunit [Source:UniProtKB/TrEMBL;Acc:W4ZW75]	Os05g0111000	NA	Similar to Gag polyprotein [Contains: Core protein p15 Matrix protein; Core protein p24; Core protein p12]: Os05t0111000-01	REPLICATION PROTEIN A 1C	Committee on Gene Symbolization, Nomenclature and Linkage of the Rice Genetics Cooperative	NA	NA	NA	355.646	449.704	321.714	202.796	184.719
TraesCS1A02G039900	78.6366	-1.76467	0.549952	-3.20878	0.00133301	0.0407623	1A	22038188	22047331	Protein of unknown function DUF594 [Source:Ensembl/INTERPRO:IPR007658]	NA	NA	NA	NA	NA	NA	NA	NA	68.4358	118.873	141.977	45.7243	18.1723
TraesCS1A02G042300	58.4206	3.1734	0.683576	4.64235	3.44471e-06	0.000671548	1A	23002987	23009737	Armadillo-like helical [Source:Ensembl/INTERPRO:IPR011989]	Os03g0684100	AT5G22820	Armadillo-like helical domain containing protein: Os03t0684100-01	NA	NA	ARM repeat superfamily protein [Source:UniProtKB/TrEMBL;Acc:C0Z225]	NA	NA	27.1796	3.21518	11.0461	119.63	131.032
TraesCS1A02G051300	2054.03	-0.902181	0.286071	-3.15369	0.00161218	0.0454718	1A	32890600	32894593	WEB family [Source:Ensembl/INTERPRO:IPR008545]	NA	AT3G02930	NA	NA	NA	WEB family protein At3g02930, chloroplastic [Source:UniProtKB/Swiss-Prot;Acc:Q9M8T5]	NA	NA	2696.39	1915.06	2958.35	1420.33	1280.04
TraesCS1A02G054300	535.242	-1.1094	0.306629	-3.61804	0.000296841	0.015509	1A	35931964	35936127	Nuclear factor related to kappa-B-binding protein [Source:Ensembl/INTERPRO:IPR024867]	Os05g0117864	AT3G45830	Conserved hypothetical protein: Os05t0117864-01	NA	NA	DNA-binding protein-like [Source:UniProtKB/TrEMBL;Acc:Q9LZU7]	NA	NA	660.094	559.835	824.885	356.126	275.271
TraesCS1A02G058600	1020.93	-0.913793	0.277746	-3.29004	0.00100175	0.0341889	1A	39402527	39408383	NA	Os05g0121800	NA	Conserved hypothetical protein: Os05t0121800-01	NA	NA	NA	NA	NA	1508.33	1088.92	1173.57	722.336	611.486
TraesCS1A02G060900	453.735	1.12518	0.359813	3.12712	0.00176527	0.0481678	1A	41829435	41830506	NA	Os05g0517400	NA	Conserved hypothetical protein: Os05t0517400-01	NA	NA	NA	NA	NA	323.895	202.166	397.403	582.883	762.329
TraesCS1A02G061100	162.908	1.51818	0.483926	3.13722	0.00170559	0.0470485	1A	41900965	41901385	NA	NA	NA	NA	NA	NA	NA	NA	NA	132.512	48.0631	98.7562	192.279	342.93
TraesCS1A02G061200	305.009	1.5697	0.364521	4.30621	1.66078e-05	0.00222191	1A	41906108	41906887	NA	NA	NA	NA	NA	NA	NA	NA	NA	217.844	124.161	169.326	404.509	609.207
TraesCS1A02G061300	183.562	1.7937	0.556362	3.22399	0.00126419	0.0393329	1A	41915709	41916210	NA	NA	NA	NA	NA	NA	NA	NA	NA	142.801	28.4892	105.331	289.731	351.459
TraesCS1A02G061400	130.088	4.14537	1.31604	3.14987	0.00163341	0.045865	1A	41919073	41919883	NA	Os05g0517400	NA	Conserved hypothetical protein: Os05t0517400-01	NA	NA	NA	NA	NA	32.7295	2.15772	15.8195	111.595	488.14
TraesCS1A02G066000	324.402	-1.02058	0.289328	-3.52742	0.00041963	0.0194483	1A	48725007	48730230	Armadillo-like helical [Source:Ensembl/INTERPRO:IPR011989]	Os03g0616500	AT1G64960	Similar to HEAT repeat family protein: Os03t0616500-00	NA	NA	ARM repeat superfamily protein [Source:TAIR;Acc:AT1G64960]	NA	NA	457.087	393.442	370.734	214.85	185.895
TraesCS1A02G075600	1047.23	-1.41065	0.405	-3.48308	0.000495672	0.0217187	1A	58701490	58716429	Tensin phosphatase, C2 domain [Source:Ensembl/INTERPRO:IPR014020]	NA	AT2G25050	NA	NA	NA	Actin-binding FH2 (Formin Homology) protein [Source:TAIR;Acc:AT2G25050]	NA	NA	1023.97	940.708	2221.32	509.902	540.235
TraesCS1A02G077800	422.04	-2.08279	0.546903	-3.80834	0.000139903	0.00950109	1A	60735130	60738949	Amino acid transporter, transmembrane domain [Source:Ensembl/INTERPRO:IPR013057]	Os10g0147400	AT2G21050	Similar to Auxin influx carrier protein: Os10t0147400-01;Similar to Auxin transporter-like protein 3: Os10t0147400-03	like aux1-4, related to AUX1-4, auxin transporter 4	Integrated Rice Science Database	Auxin transporter-like protein 2 [Source:UniProtKB/Swiss-Prot;Acc:Q9S836]	LAX2	UniProtKB Gene Name	188.349	692.684	942.267	150.726	136.174
TraesCS1A02G083100	94.7675	2.10826	0.536426	3.93019	8.48778e-05	0.00681452	1A	66892110	66894637	SANT/Myb domain [Source:Ensembl/INTERPRO:IPR001005]	Os05g0140100	AT5G12870	R2R3 MYB transcription factor, Regulation of phosphate-starvation responses and root architecture Os05t0140100-01;Myb transcription factor domain containing protein: Os05t0140100-02;Myb transcription factor domain containing protein: Os05t0140100-03	MYB2 phosphate-responsive gene 1, MYB transcription factor	Rice Annotation Project Database	Transcription factor MYB46 [Source:UniProtKB/Swiss-Prot;Acc:Q9LXV2]	MYB46	UniProtKB Gene Name	46.87	17.1406	57.5885	138.134	214.104
TraesCS1A02G085300	56.1136	2.79062	0.680348	4.10175	4.10039e-05	0.00420903	1A	71444521	71445104	NA	NA	NA	NA	NA	NA	NA	NA	NA	20.5669	4.31981	24.5311	73.7183	157.432
TraesCS1A02G091300	2171.67	-0.788127	0.24828	-3.17435	0.00150174	0.0436267	1A	82947327	82952587	F-box domain [Source:Ensembl/INTERPRO:IPR001810]	Os05g0150500	AT4G03190	Similar to Transport inhibitor response 1: Os05t0150500-00	transport inhibitor response 1, Transport Inhibitor Response1, F-box protein 248	Integrated Rice Science Database	GRR1-like protein 1 [Source:UniProtKB/Swiss-Prot;Acc:Q9ZR12]	GRH1	UniProtKB Gene Name	2860.77	2736.26	2237.3	1552.46	1471.55
TraesCS1A02G097700	4023.07	1.29425	0.384165	3.36901	0.000754399	0.0283507	1A	94244913	94249051	Protein disulfide isomerase family protein 4-1 [Source:UniProtKB/TrEMBL;Acc:D8L9B3]	Os05g0156300	AT2G47470	Similar to protein disulfide isomerase: Os05t0156300-01;Similar to Protein disulfide isomerase: Os05t0156300-02;Similar to Protein disulfide isomerase: Os05t0156300-03	PROTEIN DISULFIDE ISOMERASE-LIKE 2;1, PROTEIN DISULFIDE ISOMERASE-LIKE 2-1, PDI-like protein 2-1	Integrated Rice Science Database	UNE5 [Source:UniProtKB/TrEMBL;Acc:A0A178W1F8]	PDIL2-1	UniProtKB Gene Name	3701.22	2301.37	1631.3	4928.99	7552.45
TraesCS1A02G103100	281.436	-1.93231	0.490065	-3.94297	8.04787e-05	0.00656523	1A	99292072	99293625	Glutaredoxin [Source:Ensembl/INTERPRO:IPR002109]	Os02g0102000	AT4G10630	Similar to OSIGBa0134P10:4 protein: Os02t0102000-00	GRX-like protein 3, glutaredoxin-like protein 3	Integrated Rice Science Database	F3H7.9 protein [Source:UniProtKB/TrEMBL;Acc:Q9ZSB9]	NA	NA	165.857	546.882	485.348	111.827	97.2638
TraesCS1A02G106600	1900.78	1.28412	0.32323	3.97278	7.10392e-05	0.0060702	1A	104377540	104379785	USP family protein [Source:UniProtKB/TrEMBL;Acc:Q2TN84]	Os05g0157200	AT3G17020	UspA domain containing protein: Os05t0157200-01	NA	NA	AT3g17020/K14A17_14 [Source:UniProtKB/TrEMBL;Acc:Q9LSP5]	NA	NA	1561.27	1001.88	1058.91	2353.98	3527.86
TraesCS1A02G113700	554.909	-1.27062	0.322591	-3.9388	8.18909e-05	0.00663994	1A	117194227	117198243	UBA-like domain DUF1421 [Source:Ensembl/INTERPRO:IPR010820]	Os05g0169400	AT5G14540	Protein of unknown function DUF1421 family protein: Os05t0169400-01	NA	NA	AT5G14540 protein [Source:UniProtKB/TrEMBL;Acc:B9DHK3]	NA	NA	513.656	800.342	859.909	307.374	293.262
TraesCS1A02G122600	355.402	-2.05622	0.593175	-3.46646	0.000527355	0.0226616	1A	139552792	139554589	Auxin-responsive protein [Source:UniProtKB/TrEMBL;Acc:A0A1D5S144]	NA	AT1G51950	NA	NA	NA	Auxin-responsive protein IAA18 [Source:UniProtKB/Swiss-Prot;Acc:O24408]	IAA18	UniProtKB Gene Name	181.753	1009.43	340.322	110.779	134.722
TraesCS1A02G124800	489.46	-1.46501	0.352366	-4.15762	3.21575e-05	0.00352643	1A	147689967	147691695	NA	NA	NA	NA	NA	NA	NA	NA	NA	433.902	697.853	839.58	248.965	227
TraesCS1A02G127900	1213.75	-1.12882	0.35207	-3.20624	0.00134482	0.0409217	1A	155692288	155696863	Protein kinase domain [Source:Ensembl/INTERPRO:IPR000719]	Os05g0218400	AT3G24550	Similar to Somatic embryogenesis receptor kinase-like protein: Os05t0218400-01	RECEPTOR-LIKE CYTOPLASMIC KINASE 181	Committee on Gene Symbolization, Nomenclature and Linkage of the Rice Genetics Cooperative	Proline-rich receptor-like protein kinase PERK1 [Source:UniProtKB/Swiss-Prot;Acc:Q9LV48]	PERK1	UniProtKB Gene Name	992.649	1550.25	2107.91	727.595	690.359
TraesCS1A02G129600	82.4424	2.4523	0.637743	3.84528	0.000120415	0.00867243	1A	167150357	167152680	Bidirectional sugar transporter SWEET [Source:UniProtKB/TrEMBL;Acc:W4ZUX2]	Os05g0214300	AT5G53190	Similar to Bidirectional sugar transporter SWEET3a: Os05t0214300-00	SWEET3A	Committee on Gene Symbolization, Nomenclature and Linkage of the Rice Genetics Cooperative	Bidirectional sugar transporter SWEET [Source:UniProtKB/TrEMBL;Acc:A0A178U9N2]	SWEET3	UniProtKB Gene Name	44	11.8265	32.3899	80.6403	243.355
TraesCS1A02G131000	986.24	-0.916185	0.287256	-3.18944	0.00142551	0.042287	1A	171453438	171469888	NA	Os10g0391100	NA	Conserved hypothetical protein: Os10t0391100-01	NA	NA	NA	NA	NA	1364.2	929.064	1350.44	655.282	632.214
TraesCS1A02G138800	5406.59	1.07437	0.342137	3.14017	0.00168852	0.0468028	1A	233920831	233925580	ATP synthase, F1 complex, gamma subunit [Source:Ensembl/INTERPRO:IPR000131]	Os10g0320400	AT2G33040	Similar to ATP synthase gamma chain, mitochondrial precursor EC 3:6:3:14: Os10t0320400-01	NA	NA	ATP synthase subunit gamma, mitochondrial [Source:UniProtKB/Swiss-Prot;Acc:Q96250]	ATPC	UniProtKB Gene Name	4303.29	4431.35	2511.21	6293.9	9493.19
TraesCS1A02G143500	1133.97	-1.15403	0.366388	-3.14975	0.00163412	0.045865	1A	248422288	248426924	RNA recognition motif domain [Source:Ensembl/INTERPRO:IPR000504]	Os10g0457000	AT2G18510	Nucleotide-binding, alpha-beta plait domain containing protein: Os10t0457000-01;Hypothetical conserved gene: Os10t0457000-02	NA	NA	Emb2444 [Source:UniProtKB/TrEMBL;Acc:A0A178VZK5]	emb2444	TAIR Gene Name	843.862	1767.48	1751.41	638.555	668.53
TraesCS1A02G149700	283.297	-0.973191	0.288026	-3.37883	0.00072794	0.0276672	1A	257415277	257420268	Protein kinase domain [Source:Ensembl/INTERPRO:IPR000719]	Os10g0468500	NA	Serine/threonine protein kinase-related domain containing protein: Os10t0468500-01;Hypothetical conserved gene: Os10t0468500-02	NA	NA	NA	NA	NA	359.141	351.026	347.746	197.538	161.032
TraesCS1A02G153600	128.072	1.14739	0.351236	3.26673	0.00108799	0.0360591	1A	267177690	267181184	Snf7 family [Source:Ensembl/INTERPRO:IPR005024]	Os10g0476400	AT1G03950	Snf7 family protein: Os10t0476400-01;Snf7 family protein: Os10t0476400-02	NA	NA	Vacuolar protein sorting-associated protein 2 homolog 3 [Source:UniProtKB/Swiss-Prot;Acc:Q941D5]	VPS2.3	UniProtKB Gene Name	96.4547	91.3086	71.0785	192.414	189.106
TraesCS1A02G163000	7.44924	5.77495	1.79335	3.2202	0.00128102	0.0397334	1A	292745254	292746177	Protein of unknown function DUF761, plant [Source:Ensembl/INTERPRO:IPR008480]	Os10g0488400	NA	Protein of unknown function DUF761, plant domain containing protein: Os10t0488400-01	NA	NA	NA	NA	NA	0	0	0.79428	3.90775	32.5442
TraesCS1A02G163700	1081.6	0.957703	0.308262	3.10678	0.00189135	0.0497891	1A	294037988	294042332	MATH/TRAF domain [Source:Ensembl/INTERPRO:IPR002083]	Os10g0478500	NA	MATH domain containing protein: Os10t0478500-00	two MATH domain containing MDC protein 1, MDC protein having two MATH domains 1	Integrated Rice Science Database	NA	NA	NA	754.161	1012.87	590.455	1581.77	1468.72
TraesCS1A02G171800	6.97264	5.66787	1.67859	3.37657	0.000733952	0.0277905	1A	307043474	307044677	NA	NA	NA	NA	NA	NA	NA	NA	NA	0	1.07626	0	11.6962	22.0907
TraesCS1A02G175100	14.6376	6.76848	1.59479	4.24412	2.19457e-05	0.00269362	1A	313006745	313007070	NA	NA	NA	NA	NA	NA	NA	NA	NA	0	0	0.812839	8.85811	63.5169
TraesCS1A02G176300	466.842	-1.17832	0.344209	-3.42326	0.000618746	0.0250069	1A	314620483	314624358	YABBY protein [Source:Ensembl/INTERPRO:IPR006780]	Os10g0508300	AT4G00180	YABBY family transcription factor, Leaf development Os10t0508300-01	YABBY3	Committee on Gene Symbolization, Nomenclature and Linkage of the Rice Genetics Cooperative	Axial regulator YABBY 3 [Source:UniProtKB/Swiss-Prot;Acc:Q9XFB1]	YAB3	UniProtKB Gene Name	409.504	636.888	756.794	282.009	249.014
TraesCS1A02G187400	960.48	-1.08576	0.286191	-3.79383	0.000148342	0.00980882	1A	338581948	338588620	C2 domain [Source:Ensembl/INTERPRO:IPR000008]	Os10g0524400	AT4G11830	Similar to Phospholipase D beta 2: Os10t0524400-01;Similar to Phospholipase D: Os10t0524400-02;Similar to Phospholipase D beta 2: Os10t0524400-03;Phospholipase D domain containing protein: Os10t0524400-04	PHOSPHOLIPASE D beta 1	Committee on Gene Symbolization, Nomenclature and Linkage of the Rice Genetics Cooperative	Phospholipase D gamma 2 [Source:UniProtKB/Swiss-Prot;Acc:Q9T051]	PLDGAMMA2	UniProtKB Gene Name	1013.59	1131.43	1509.39	585.762	562.235
TraesCS1A02G190900	2367.68	-0.903038	0.229019	-3.94306	8.04478e-05	0.00656523	1A	345167845	345172017	PPC domain [Source:Ensembl/INTERPRO:IPR005175]	Os10g0572900	AT4G17950	Similar to AT-hook protein 1: Os10t0572900-01;Protein of unknown function DUF296 domain containing protein: Os10t0572900-02;Similar to AT-hook protein 1: Os10t0572900-03	NA	NA	AT-hook motif nuclear-localized protein 13 [Source:UniProtKB/Swiss-Prot;Acc:Q940I0]	AHL13	UniProtKB Gene Name	2738.12	2893.33	3095.43	1524.33	1587.2
TraesCS1A02G192300	1047.31	-1.41015	0.363253	-3.882	0.000103599	0.0077866	1A	347633899	347635924	60S ribosomal export protein NMD3 [Source:UniProtKB/TrEMBL;Acc:A0A1D5RQ61]	Os10g0573900	AT2G03820	NMD3 family protein: Os10t0573900-01;Similar to Nonsense-mediated mRNA decay protein 3: Os10t0573900-03	60S ribosomal subunit nuclear export adaptor NMD3	Integrated Rice Science Database	60S ribosomal export protein NMD3 [Source:UniProtKB/TrEMBL;Acc:Q9SI58]	NA	NA	882.926	1928.76	1375.13	567.062	482.675
TraesCS1A02G194600	100.257	-1.65788	0.456007	-3.63563	0.000277299	0.0148198	1A	351856915	351859473	NA	NA	NA	NA	NA	NA	NA	NA	NA	89.7683	182.363	141.597	39.7811	47.7756
TraesCS1A02G195000	17.9457	3.13625	0.819166	3.82859	0.000128878	0.00900982	1A	352013037	352016495	Nucleic acid-binding, OB-fold [Source:Ensembl/INTERPRO:IPR012340]	NA	NA	NA	NA	NA	NA	NA	NA	6.55986	4.28826	2.36732	42.7895	33.7236
TraesCS1A02G211900	216.629	-1.20997	0.314911	-3.84226	0.000121905	0.00871864	1A	374566586	374570315	Clathrin/coatomer adaptor, adaptin-like, N-terminal [Source:Ensembl/INTERPRO:IPR002553]	Os01g0512200	AT1G48760	Armadillo-type fold domain containing protein: Os01t0512200-01;Clathrin/coatomer adaptor, adaptin-like, N-terminal domain containing protein: Os01t0512200-02	NA	NA	AP-3 complex subunit delta [Source:UniProtKB/Swiss-Prot;Acc:Q9C744]	DELTA-ADR	UniProtKB Gene Name	320.65	244.101	276.033	121.62	120.741
TraesCS1A02G212400	130.702	2.48434	0.571261	4.34888	1.36836e-05	0.0019971	1A	375112041	375113726	Major pollen allergen Lol pI [Source:Ensembl/INTERPRO:IPR005795]	Os10g0555900	NA	Similar to Beta-expansin: Os10t0555900-01;Beta-expansin precursor: Os10t0555900-02	BETA-EXPANSIN 3	Committee on Gene Symbolization, Nomenclature and Linkage of the Rice Genetics Cooperative	NA	NA	NA	53.3918	16.1015	67.8989	173.996	342.121
TraesCS1A02G221800	467.509	-0.999693	0.276295	-3.61821	0.000296645	0.015509	1A	391249413	391255585	Phox homologous domain [Source:Ensembl/INTERPRO:IPR001683]	Os05g0346100	AT5G07120	Phox-like domain containing protein: Os05t0346100-01	NA	NA	Sorting nexin 2B [Source:UniProtKB/Swiss-Prot;Acc:B9DFS6]	SNX2B	UniProtKB Gene Name	521.06	639.955	592.594	318.016	265.918
TraesCS1A02G228200	212.449	1.97481	0.495346	3.98673	6.69901e-05	0.00583235	1A	399471123	399474373	PPM-type phosphatase domain [Source:Ensembl/INTERPRO:IPR001932]	Os05g0358500	AT5G27930	Protein phosphatase 2C domain containing protein: Os05t0358500-01;Protein phosphatase 2C domain containing protein: Os05t0358500-02	protein phosphatase 2C48, protein phosphatase 2C 48, protein phosphatase 75	Integrated Rice Science Database	Probable protein phosphatase 2C 73 [Source:UniProtKB/Swiss-Prot;Acc:Q0WRB2]	PPC6-7	UniProtKB Gene Name	45.7385	114.188	133.125	263.477	505.718
TraesCS1A02G233600	527.902	-1.03048	0.284923	-3.61668	0.000298404	0.0155542	1A	407330835	407335966	Conserved oligomeric Golgi complex subunit 5 [Source:Ensembl/INTERPRO:IPR019465]	Os05g0378900	AT1G67930	Similar to Golgi transport complex protein-related: Os05t0378900-01;Similar to predicted protein: Os05t0378900-02;Non-protein coding transcript: Os05t0378900-03	NA	NA	Golgi transport complex protein-like protein [Source:UniProtKB/TrEMBL;Acc:Q9C9V9]	NA	NA	687.203	556.81	745.339	295.763	354.394
TraesCS1A02G235900	405.793	-1.39042	0.347629	-3.99973	6.34156e-05	0.00566871	1A	418034034	418040242	NA	Os05g0373500	NA	Hypothetical conserved gene: Os05t0373500-00	NA	NA	NA	NA	NA	397.245	535.506	684.16	173.217	238.839
TraesCS1A02G241800	108.52	1.60644	0.421471	3.81152	0.000138114	0.00942747	1A	430006818	430008755	NA	NA	NA	NA	NA	NA	NA	NA	NA	55.1663	64.4364	59.2147	126.42	237.361
TraesCS1A02G241900	703.485	1.13071	0.277126	4.08013	4.50112e-05	0.00444967	1A	430177937	430181778	NAD-dependent epimerase/dehydratase [Source:Ensembl/INTERPRO:IPR001509]	Os05g0387200	AT4G33030	Similar to UDP-sulfoquinovose synthase, chloroplast precursor EC 3:13:1:1 Sulfite:UDP-glucose sulfotransferase Sulfolipid biosynthesis protein SoSQD1: Os05t0387200-01;Similar to UDP-sulfoquinovose synthase: Os05t0387200-02	NA	NA	UDP-sulfoquinovose synthase, chloroplastic [Source:UniProtKB/Swiss-Prot;Acc:O48917]	SQD1	UniProtKB Gene Name	520.191	456.484	452.859	881.224	1206.67
TraesCS1A02G242100	1181.43	-0.967463	0.268039	-3.60942	0.000306888	0.0158319	1A	430231589	430234732	Protein kinase domain [Source:Ensembl/INTERPRO:IPR000719]	Os05g0387700	AT3G51990	Protein kinase, core domain containing protein: Os05t0387700-01;Protein kinase, core domain containing protein: Os05t0387700-02	RECEPTOR-LIKE CYTOPLASMIC KINASE 186	Committee on Gene Symbolization, Nomenclature and Linkage of the Rice Genetics Cooperative	Serine/threonine-protein kinase-like protein At3g51990 [Source:UniProtKB/Swiss-Prot;Acc:Q9SV05]	NA	NA	1214.03	1692.09	1499.45	777.31	724.29
TraesCS1A02G246900	5828.84	0.866329	0.261678	3.31067	0.000930731	0.0325967	1A	438295340	438300885	Coatomer subunit delta [Source:UniProtKB/TrEMBL;Acc:A0A1D5RU35]	Os05g0310800	AT5G05010	Similar to Coatomer delta subunit Delta-coat protein Delta-COP: Os05t0310800-01	NA	NA	Coatomer subunit delta [Source:UniProtKB/TrEMBL;Acc:B9DGK9]	NA	NA	5246.17	4181.84	3727.64	7591.86	8396.71
TraesCS1A02G249600	985.473	0.740874	0.235953	3.13992	0.00168995	0.0468102	1A	441763844	441766750	Dienelactone hydrolase [Source:Ensembl/INTERPRO:IPR002925]	Os05g0399100	AT3G23570	Similar to Endo-1,3;1,4-beta-D-glucanase: Os05t0399100-01;Similar to Endo-1,3;1,4-beta-D-glucanase: Os05t0399100-02	NA	NA	Alpha/beta-Hydrolases superfamily protein [Source:UniProtKB/TrEMBL;Acc:Q94JY3]	NA	NA	798.011	766.582	765.899	1244.13	1352.74
TraesCS1A02G259800	828.804	0.784874	0.248963	3.15258	0.00161836	0.0455822	1A	452857082	452865313	Beta-hexosaminidase [Source:UniProtKB/TrEMBL;Acc:W4ZQX2]	Os05g0415700	AT1G65590	Glycoside hydrolase, family 20 protein: Os05t0415700-01	NA	NA	Beta-hexosaminidase 3 [Source:UniProtKB/Swiss-Prot;Acc:Q8L7S6]	HEXO3	UniProtKB Gene Name	686.053	575.513	666.707	1076.67	1139.08
TraesCS1A02G263200	1522.36	-1.29458	0.30219	-4.284	1.83565e-05	0.00236899	1A	458557065	458562511	NA	Os05g0420500	NA	Conserved hypothetical protein: Os05t0420500-01	NA	NA	NA	NA	NA	1622.82	1749.74	2612.28	798.742	828.192
TraesCS1A02G265500	124.866	6.64278	1.4736	4.50785	6.54875e-06	0.00109975	1A	461047826	461048232	Proteinase inhibitor I12, Bowman-Birk [Source:Ensembl/INTERPRO:IPR000877]	NA	NA	NA	NA	NA	NA	NA	NA	7.59719	0	1.63775	437.37	177.727
TraesCS1A02G267200	106.159	4.73803	0.579948	8.16975	3.09018e-16	9.54056e-13	1A	462399582	462402019	Hexosyltransferase [Source:UniProtKB/TrEMBL;Acc:A0A1D5RY58]	Os05g0427200	AT1G33430	Similar to Beta-1,3-galactosyltransferase sqv-2: Os05t0427200-01;Similar to beta-1,3-galactosyltransferase sqv-2: Os05t0427200-02	NA	NA	Hexosyltransferase [Source:UniProtKB/TrEMBL;Acc:F4HR76]	NA	NA	5.62299	5.35965	16.5704	171.166	332.078
TraesCS1A02G267700	40.3661	2.57631	0.555166	4.64062	3.47359e-06	0.000673105	1A	462742535	462750420	Beta-galactosidase [Source:UniProtKB/TrEMBL;Acc:A0A1D5RUG9]	Os05g0428100	AT1G77410	Similar to Beta-galactosidase: Os05t0428100-00	BETA-GALACTOSIDASE 6	Committee on Gene Symbolization, Nomenclature and Linkage of the Rice Genetics Cooperative	beta-galactosidase 16 [Source:TAIR;Acc:AT1G77410]	BGAL16	TAIR Gene Name	15.9372	8.56733	15.7751	79.7748	81.7763
TraesCS1A02G268500	1285.2	-0.889477	0.271995	-3.2702	0.00107473	0.0357673	1A	463288263	463291701	CRAL-TRIO lipid binding domain [Source:Ensembl/INTERPRO:IPR001251]	Os05g0429400	AT1G72150	Phosphatidylinositol transfer protein-like, N-terminal domain containing protein: Os05t0429400-01	NA	NA	Patellin-1 [Source:UniProtKB/Swiss-Prot;Acc:Q56WK6]	PATL1	UniProtKB Gene Name	1257.84	1723.06	1744.65	874.132	826.31
TraesCS1A02G269300	130.596	-2.2661	0.713089	-3.17787	0.00148363	0.043307	1A	463921287	463927126	Amidophosphoribosyltransferase [Source:UniProtKB/TrEMBL;Acc:A0A1D5RTB0]	Os05g0430800	AT4G34740	Similar to Amidophosphoribosyltransferase, chloroplast precursor EC 2:4:2:14 Glutamine phosphoribosylpyrophosphate amidotransferase ATASE GPAT: Os05t0430800-01	NA	NA	Amidophosphoribosyltransferase [Source:UniProtKB/TrEMBL;Acc:A0A178UYQ3]	ASE2	UniProtKB Gene Name	32.8071	234.626	306.089	41.827	37.6323
TraesCS1A02G274400	200.754	0.931909	0.299992	3.10645	0.00189351	0.0497891	1A	468605612	468609080	Actin family [Source:Ensembl/INTERPRO:IPR004000]	Os05g0438800	NA	Similar to Actin 1: Os05t0438800-01	NA	NA	NA	NA	NA	158.351	140.499	142.853	270.312	291.755
TraesCS1A02G276300	149.427	1.23146	0.353185	3.48674	0.000488954	0.0214947	1A	471488205	471489387	Ferredoxin [Source:UniProtKB/TrEMBL;Acc:A0A1D5RSP6]	Os05g0443500	NA	Similar to Ferredoxin VI, chloroplast precursor Fd VI: Os05t0443500-01	ferredoxin, Ferredoxin B1, ferredoxin 4	Integrated Rice Science Database	NA	NA	NA	118.7	89.6811	83.1074	249.253	206.392
TraesCS1A02G278900	441.033	-1.71021	0.499737	-3.42222	0.000621125	0.0250296	1A	474449755	474451774	SANT/Myb domain [Source:Ensembl/INTERPRO:IPR001005]	Os05g0449900	AT3G11280	Homeodomain-like containing protein: Os05t0449900-01	NA	NA	Duplicated homeodomain-like superfamily protein [Source:UniProtKB/TrEMBL;Acc:Q9C773]	NA	NA	235.251	879.821	717.182	215.923	156.988
TraesCS1A02G281100	559.359	-1.46766	0.46326	-3.16811	0.00153431	0.0441441	1A	479540489	479545436	Homeobox domain [Source:Ensembl/INTERPRO:IPR001356]	Os05g0455200	AT5G02030	Similar to Homeodomain protein JUBEL2: Os05t0455200-01;Similar to QSH-1: Os05t0455200-02	SHATTERING 5	Committee on Gene Symbolization, Nomenclature and Linkage of the Rice Genetics Cooperative	BEL1-like homeodomain protein 9 [Source:UniProtKB/Swiss-Prot;Acc:Q9LZM8]	BLH9	UniProtKB Gene Name	317.807	956.325	979.635	297.696	245.329
TraesCS1A02G282600	538.771	1.46815	0.455665	3.22199	0.00127304	0.0395469	1A	480604085	480605860	Aldo/keto reductase, conserved site [Source:Ensembl/INTERPRO:IPR018170]	Os05g0456300	AT2G37770	Aldose reductase: Os05t0456300-01;Similar to cDNA clone:001-207-F04, full insert sequence: Os05t0456300-02	NA	NA	NADPH-dependent aldo-keto reductase, chloroplastic [Source:UniProtKB/Swiss-Prot;Acc:Q0PGJ6]	AKR4C9	UniProtKB Gene Name	321.339	144.849	479.941	761.233	986.496
TraesCS1A02G294900	271.198	-1.27653	0.319146	-3.99985	6.33827e-05	0.00566871	1A	490018586	490021155	Domain of unknown function DUF1618 [Source:Ensembl/INTERPRO:IPR011676]	Os05g0468400	NA	Domain of unknown function DUF1618 domain containing protein: Os05t0468400-01	NA	NA	NA	NA	NA	294.244	407.433	362.218	162.399	129.696
TraesCS1A02G299100	1553.76	1.32736	0.25196	5.26814	1.3781e-07	4.72748e-05	1A	493919421	493923356	Aminotransferase class-III [Source:Ensembl/INTERPRO:IPR005814]	Os05g0475400	AT2G38400	Similar to Alanine:glyoxylate aminotransferase-like protein Fragment: Os05t0475400-01;Aminotransferase, Regulation of abiotic stress responses Os05t0475400-02	alanine:glyoxylate aminotransferase-like protein, aminotransferase 1	Rice Annotation Project Database	Alanine:glyoxylate aminotransferase 3 [Source:UniProtKB/TrEMBL;Acc:F4ISY3]	AGT3	TAIR Gene Name	1031.98	1016.82	858.348	2650.57	2211.07
TraesCS1A02G306200	8348	1.08129	0.300269	3.60108	0.000316902	0.0161551	1A	498451494	498454124	Small GTP-binding protein domain [Source:Ensembl/INTERPRO:IPR005225]	Os01g0813400	NA	Similar to ADP-ribosylation factor 1: Os01t0813400-01	ADP-ribosylation factor 4, ADP-ribosylation factor A1a	Integrated Rice Science Database	NA	NA	NA	6704.01	6307.54	4303.69	10434.4	13990.4
TraesCS1A02G307300	1646.54	-1.16199	0.30653	-3.79077	0.000150181	0.0098814	1A	498806535	498809142	KRR1 interacting protein 1 [Source:Ensembl/INTERPRO:IPR018034]	Os05g0490000	AT3G24080	KRR1 interacting protein 1 domain containing protein: Os05t0490000-01	NA	NA	KRR1 family protein [Source:UniProtKB/TrEMBL;Acc:F4J5D3]	NA	NA	1589.93	2273.7	2479.92	1085.69	803.449
TraesCS1A02G310400	294.668	1.27686	0.402256	3.17426	0.0015022	0.0436267	1A	500986045	500989973	Formiminotransferase, N-terminal subdomain [Source:Ensembl/INTERPRO:IPR012886]	Os03g0582000	NA	Similar to Glutamate formiminotransferase: Os03t0582000-01;Formiminotransferase, N-terminal domain containing protein: Os03t0582000-02;Similar to Glutamate formiminotransferase: Os03t0582000-03	NA	NA	NA	NA	NA	211.383	198.624	153.07	283.419	626.843
TraesCS1A02G311400	4068.1	-1.08584	0.315872	-3.4376	0.000586893	0.0240608	1A	503307415	503315657	Transcription elongation factor spt6 [Source:UniProtKB/TrEMBL;Acc:W4ZSK3]	Os05g0494900	AT1G65440	SH2 motif domain containing protein: Os05t0494900-01;Similar to GTB1 GLOBAL TRANSCRIPTION FACTOR GROUP B1; RNA binding / hydrolase, acting on ester bonds / transcription elongation regulator: Os05t0494900-02	NA	NA	Transcription elongation factor SPT6 homolog [Source:UniProtKB/Swiss-Prot;Acc:A8MS85]	SPT6	UniProtKB Gene Name	4523.76	4100.31	6855.08	2752.08	2109.25
TraesCS1A02G319300	171.623	1.26552	0.370784	3.41308	0.000642325	0.0255359	1A	510352871	510354295	Glycosyltransferase [Source:UniProtKB/TrEMBL;Acc:A0A1D5RU42]	Os05g0500000	NA	UDP-glucuronosyl/UDP-glucosyltransferase family protein: Os05t0500000-00	NA	NA	NA	NA	NA	74.9556	134.08	120.76	262.522	265.799
TraesCS1A02G321100	84.6403	1.44135	0.402356	3.58228	0.000340609	0.0170457	1A	511499769	511502581	GDSL lipase/esterase [Source:Ensembl/INTERPRO:IPR001087]	Os05g0209600	NA	Similar to Esterase: Os05t0209600-01	GDSL ESTERASE/LIPASE PROTEIN 63	Committee on Gene Symbolization, Nomenclature and Linkage of the Rice Genetics Cooperative	NA	NA	NA	49.666	46.1027	54.4503	114.75	158.233
TraesCS1A02G324000	224.227	-2.47077	0.47942	-5.15367	2.55438e-07	7.82616e-05	1A	514690116	514692269	Tetratricopeptide-like helical domain superfamily [Source:Ensembl/INTERPRO:IPR011990]	Os05g0506000	AT1G04770	Similar to MS5-like protein Fragment: Os05t0506000-01	NA	NA	Protein SULFUR DEFICIENCY-INDUCED 2 [Source:UniProtKB/Swiss-Prot;Acc:Q8L730]	NA	NA	282.007	510.646	207.593	41.807	79.0838
TraesCS1A02G324800	2972.68	-1.06103	0.318755	-3.32866	0.00087264	0.031105	1A	515542951	515555223	KOW [Source:Ensembl/INTERPRO:IPR005824]	Os05g0506200	AT5G04290	KOW domain containing protein: Os05t0506200-01	NA	NA	Protein RNA-directed DNA methylation 3 [Source:UniProtKB/Swiss-Prot;Acc:F4JW79]	RDM3	UniProtKB Gene Name	3563.96	2904.08	4796.6	2124.85	1473.92
TraesCS1A02G325900	1545.84	-0.9908	0.274775	-3.60586	0.000311118	0.0159804	1A	516563565	516574801	MATH/TRAF domain [Source:Ensembl/INTERPRO:IPR002083]	NA	NA	NA	NA	NA	NA	NA	NA	1600.66	1837.69	2349.08	969.26	972.537
TraesCS1A02G333000	1270.76	-1.49276	0.334686	-4.46019	8.18876e-06	0.00130422	1A	521275806	521279686	Cleavage stimulation factor subunit 2, hinge domain [Source:Ensembl/INTERPRO:IPR025742]	Os05g0513300	AT1G73840	Hypothetical conserved gene: Os05t0513300-00	NA	NA	Hydroxyproline-rich glycoprotein family protein [Source:UniProtKB/TrEMBL;Acc:Q8VYM7]	ESP1	TAIR Gene Name	1106.79	1995.93	2034.21	613.668	603.188
TraesCS1A02G339500	2177.88	-1.06796	0.267979	-3.98523	6.74143e-05	0.00585658	1A	529665844	529671485	NA	Os05g0518200	NA	Conserved hypothetical protein: Os05t0518200-01	NA	NA	NA	NA	NA	2882.69	2326.33	3053.6	1472.62	1154.16
TraesCS1A02G360700	1303.21	-2.31477	0.473066	-4.89312	9.92514e-07	0.000238536	1A	541769876	541772932	Glycoside hydrolase family 9 [Source:Ensembl/INTERPRO:IPR001701]	Os01g0312800	AT1G02800	Similar to CEL4=CELLULASE 4 Fragment: Os01t0312800-01	glycoside hydrolase OsGH9B2	Integrated Rice Science Database	Endoglucanase 1 [Source:UniProtKB/Swiss-Prot;Acc:Q9SRX3]	CEL2	UniProtKB Gene Name	810.932	2179.6	2756.05	475.187	294.296
TraesCS1A02G362500	117.834	1.77171	0.490511	3.61197	0.000303885	0.0157377	1A	543067389	543069334	Cytokinin riboside 5'-monophosphate phosphoribohydrolase [Source:UniProtKB/TrEMBL;Acc:W4ZLN3]	Os05g0541200	AT5G11950	Similar to Lysine decarboxylase-like protein: Os05t0541200-01	LONELY GUY LIKE PHOSPHORIBOHYDROLASE 7	Committee on Gene Symbolization, Nomenclature and Linkage of the Rice Genetics Cooperative	Cytokinin riboside 5'-monophosphate phosphoribohydrolase [Source:UniProtKB/TrEMBL;Acc:A0A178UJ28]	LOG8	UniProtKB Gene Name	83.3307	31.1663	64.7706	153.523	256.379
TraesCS1A02G391500	64.1976	2.79764	0.657649	4.254	2.09982e-05	0.00261295	1A	558500320	558505250	Protein of unknown function DUF594 [Source:Ensembl/INTERPRO:IPR007658]	Os10g0541700	NA	Hypothetical gene: Os10t0541700-00	NA	NA	NA	NA	NA	19.6851	4.28491	32.3429	120.622	144.053
TraesCS1A02G392100	21.1439	2.79908	0.889826	3.14565	0.0016572	0.046383	1A	558592894	558596171	PRONE domain [Source:Ensembl/INTERPRO:IPR005512]	Os05g0560100	NA	Similar to Pollen-specific kinase partner protein: Os05t0560100-01	guanine nucleotide exchange factor for Rop 2	Integrated Rice Science Database	NA	NA	NA	8.43575	2.14296	7.88929	18.4809	68.7706
TraesCS1A02G400500	549.541	1.4841	0.328108	4.52319	6.09143e-06	0.00104929	1A	564392367	564395626	Uncharacterised protein family Ycf23 [Source:Ensembl/INTERPRO:IPR007570]	Os05g0565400	NA	Protein of unknown function DUF561 family protein: Os05t0565400-01	NA	NA	NA	NA	NA	355.974	277.957	324.464	662.988	1126.32
TraesCS1A02G402700	850.165	-1.31851	0.352889	-3.73632	0.000186734	0.0114424	1A	566383800	566387162	NA	Os06g0352900	NA	Conserved hypothetical protein: Os06t0352900-01;Hypothetical conserved gene: Os06t0352900-02	NA	NA	NA	NA	NA	737.882	1110.18	1506.33	487.46	408.973
TraesCS1A02G403900	3739.41	-0.934683	0.26073	-3.58488	0.000337237	0.0169616	1A	567318284	567327266	UBA-like superfamily [Source:Ensembl/INTERPRO:IPR009060]	Os05g0566900	AT5G46380	Similar to TA9 protein Fragment: Os05t0566900-01;Hypothetical conserved gene: Os05t0566900-02	NA	NA	Kinase-related protein of unknown function (DUF1296) [Source:TAIR;Acc:AT5G46380]	NA	NA	3794.41	4706.98	5360.91	2480.68	2354.07
TraesCS1A02G418200	129.794	-1.99827	0.58924	-3.39127	0.000695695	0.0270812	1A	575671966	575673602	Zinc finger, GATA-type [Source:Ensembl/INTERPRO:IPR000679]	Os05g0578900	NA	GAGA-type zinc finger transcription factor, Organogenesis Os05t0578900-01	NECK LEAF 1	Committee on Gene Symbolization, Nomenclature and Linkage of the Rice Genetics Cooperative	NA	NA	NA	77.7745	324.915	153.891	57.3718	35.0147
TraesCS1A02G427400	607.052	-1.06788	0.264493	-4.03746	5.40325e-05	0.00509072	1A	581828761	581832944	Tetratricopeptide repeat 1 [Source:Ensembl/INTERPRO:IPR001440]	NA	AT3G14950	NA	NA	NA	TPR repeat-containing thioredoxin TTL2 [Source:UniProtKB/Swiss-Prot;Acc:F4IXE4]	TTL2	UniProtKB Gene Name	710.664	717.363	874.656	363.878	368.697
TraesCS1A02G438600	3321.38	-0.855673	0.263017	-3.2533	0.00114075	0.0372842	1A	588297015	588303557	Transcription factor, GTP-binding domain [Source:Ensembl/INTERPRO:IPR000795]	Os05g0592600	AT1G21160	Translation initiation factor 2 related domain containing protein: Os05t0592600-01;Hypothetical conserved gene: Os05t0592600-02;Hypothetical conserved gene: Os05t0592600-03	NA	NA	Eukaryotic translation initiation factor 2 (eIF-2) family protein (Fragment) [Source:UniProtKB/TrEMBL;Acc:C0SUW8]	NA	NA	4511.48	3240.6	4383.58	2229.25	2241.96
TraesCS1A02G443200	333.034	-1.01786	0.327966	-3.10353	0.00191224	0.0499999	1A	591611106	591615811	Protein EARLY FLOWERING 3-like [Source:Ensembl/INTERPRO:IPR039319]	Os06g0142600	NA	Homolog of the Arabidopsis EARLY FLOWERING 3 protein, Photoperiodic flowering, Short-day/long-day promotion Os06t0142600-01	HEADING DATE 3B	Committee on Gene Symbolization, Nomenclature and Linkage of the Rice Genetics Cooperative	NA	NA	NA	358.133	353.3	541.028	206.273	206.435
TraesCS1A02G445600	1531.18	-0.969622	0.311383	-3.11392	0.0018462	0.0492077	1A	593295227	593301920	Zinc finger, CCCH-type [Source:Ensembl/INTERPRO:IPR000571]	NA	AT5G63260	NA	NA	NA	Zinc finger C-x8-C-x5-C-x3-H type family protein [Source:UniProtKB/TrEMBL;Acc:F4K9A6]	NA	NA	1726.5	1560.13	2425.3	1128.92	815.037
TraesCS1A02G445900	2598.4	-0.851954	0.257134	-3.31327	0.000922122	0.0324367	1A	593547874	593552166	High mobility group protein HMGA [Source:Ensembl/INTERPRO:IPR000116]	NA	NA	NA	NA	NA	NA	NA	NA	2754.66	3135.07	3598.4	1909.25	1594.64
TraesCS1B02G000700	252.638	-1.29688	0.359821	-3.60423	0.000313078	0.0160277	1B	1201460	1203257	NA	NA	NA	NA	NA	NA	NA	NA	NA	233.36	338.706	421.349	132.268	137.508
TraesCS1B02G001500	770.47	-0.842759	0.265963	-3.16871	0.00153118	0.0441441	1B	1416127	1418511	Protein kinase domain [Source:Ensembl/INTERPRO:IPR000719]	Os05g0100700	AT5G38560	Hypothetical conserved gene: Os05t0100700-01;Similar to Somatic embryogenesis receptor kinase-like protein: Os05t0100700-02	RECEPTOR-LIKE CYTOPLASMIC KINASE 175	Committee on Gene Symbolization, Nomenclature and Linkage of the Rice Genetics Cooperative	Proline-rich receptor-like protein kinase PERK8 [Source:UniProtKB/Swiss-Prot;Acc:Q9FFW5]	PERK8	UniProtKB Gene Name	953.399	815.118	1039.21	481.081	563.536
TraesCS1B02G002400	438.934	1.23449	0.339616	3.63496	0.000278028	0.014839	1B	1778773	1784048	NB-ARC [Source:Ensembl/INTERPRO:IPR002182]	NA	NA	NA	NA	NA	NA	NA	NA	327.242	210.86	316.223	802.762	537.583
TraesCS1B02G003900	7.7164	5.81853	1.78571	3.25838	0.00112051	0.0369067	1B	2273655	2274698	NA	NA	NA	NA	NA	NA	NA	NA	NA	0.938424	0	0	3.89534	33.7482
TraesCS1B02G007900	1707.12	-1.00251	0.236793	-4.23368	2.29902e-05	0.002773	1B	4340022	4343180	Zinc finger, RING-type [Source:Ensembl/INTERPRO:IPR001841]	Os05g0102600	AT1G66050	Zinc finger, RING/FYVE/PHD-type domain containing protein: Os05t0102600-01	RING finger protein OsRFPHC-11, RING-HC protein 11	Integrated Rice Science Database	E3 ubiquitin-protein ligase ORTHRUS 5 [Source:UniProtKB/Swiss-Prot;Acc:Q680I0]	ORTH5	UniProtKB Gene Name	1958.23	2147.72	2298.68	1095.35	1035.65
TraesCS1B02G012000	25.7936	2.83584	0.710705	3.99018	6.60224e-05	0.00578575	1B	5851440	5857886	PM3-1B [Source:UniProtKB/TrEMBL;Acc:U5NIX0]	Os01g0358700	NA	Similar to Powdery mildew resistance protein PM3b: Os01t0358700-01	NA	NA	NA	NA	NA	10.3155	3.2099	8.67315	61.3099	45.4594
TraesCS1B02G017700	2243.49	1.1468	0.260155	4.40814	1.04263e-05	0.00159721	1B	8658494	8659247	Knottin, scorpion toxin-like [Source:Ensembl/INTERPRO:IPR003614]	NA	NA	NA	NA	NA	NA	NA	NA	1276.66	1657.39	1595.94	3029.09	3658.38
TraesCS1B02G021200	381.363	-0.968547	0.279263	-3.46822	0.000523916	0.0225864	1B	9720065	9724052	RNA recognition motif domain [Source:Ensembl/INTERPRO:IPR000504]	NA	AT1G79100	NA	NA	NA	arginine/serine-rich protein-related [Source:TAIR;Acc:AT1G79100]	NA	NA	477.373	418.106	526.722	248.186	236.427
TraesCS1B02G022700	1452.06	-0.9026	0.284271	-3.17514	0.00149765	0.0436209	1B	10103676	10106964	Zinc finger C2H2-type [Source:Ensembl/INTERPRO:IPR013087]	Os05g0106000	AT4G06634	Zinc finger, C2H2-type domain containing protein: Os05t0106000-01;Hypothetical conserved gene: Os05t0106000-02	NA	NA	Zinc finger transcription factor YY1 [Source:UniProtKB/Swiss-Prot;Acc:Q2V3L3]	YY1	UniProtKB Gene Name	1373.77	2072.54	1905.78	1001.62	906.575
TraesCS1B02G054200	25.5345	3.87397	0.927444	4.17703	2.95334e-05	0.00334768	1B	35127542	35133899	Armadillo-like helical [Source:Ensembl/INTERPRO:IPR011989]	Os03g0684100	AT5G22820	Armadillo-like helical domain containing protein: Os03t0684100-01	NA	NA	ARM repeat superfamily protein [Source:UniProtKB/TrEMBL;Acc:C0Z225]	NA	NA	9.38461	0	2.37029	49.6678	66.2498
TraesCS1B02G055300	877.473	-0.93979	0.265429	-3.54064	0.000399155	0.0187155	1B	38065956	38070922	F-box-like domain superfamily [Source:Ensembl/INTERPRO:IPR036047]	Os01g0509900	NA	F-box domain, Skp2-like domain containing protein: Os01t0509900-01	Os_F0780, OsFBX9	Integrated Rice Science Database	NA	NA	NA	1014.9	979.103	1261.91	597.871	533.575
TraesCS1B02G059400	228.11	-2.08055	0.580464	-3.58429	0.000337991	0.0169782	1B	41982414	41987242	Formin-like protein [Source:UniProtKB/TrEMBL;Acc:A0A1D5SJ06]	Os05g0104000	AT3G25493	Actin-binding FH2 domain containing protein: Os05t0104000-00	FH14	UniProtKB Gene Name	Formin-like protein (Fragment) [Source:UniProtKB/TrEMBL;Acc:A0A1I9LNY7]	NA	NA	97.5008	418.695	469.295	91.4517	63.6073
TraesCS1B02G059500	445.83	-1.01091	0.25936	-3.89771	9.71078e-05	0.00746651	1B	42012149	42016299	Domain of unknown function DUF3741 [Source:Ensembl/INTERPRO:IPR022212]	Os05g0116700	NA	Protein of unknown function DUF3741 domain containing protein: Os05t0116700-01	NA	NA	NA	NA	NA	587.869	537.426	549.69	276.325	277.843
TraesCS1B02G060400	85.1965	1.48447	0.394923	3.75889	0.000170672	0.0108046	1B	43984034	43986209	CALMODULIN-BINDING PROTEIN60 [Source:Ensembl/INTERPRO:IPR012416]	Os11g0664500	NA	Hypothetical conserved gene: Os11t0664500-01	NA	NA	NA	NA	NA	56.1708	51.6017	41.078	136.021	141.111
TraesCS1B02G062000	36.1046	2.17082	0.585561	3.70725	0.000209523	0.0122944	1B	47160110	47164879	NA	NA	NA	NA	NA	NA	NA	NA	NA	11.2462	21.4372	12.6247	57.3807	77.8342
TraesCS1B02G062900	185.35	1.68587	0.44074	3.82509	0.000130722	0.009093	1B	47629958	47636976	Ankyrin repeat [Source:Ensembl/INTERPRO:IPR002110]	Os12g0636100	NA	Tetratricopeptide-like helical domain containing protein: Os12t0636100-01	NA	NA	NA	NA	NA	90.8884	136.205	67.8741	216.835	414.948
TraesCS1B02G068000	1410.72	-1.04002	0.288441	-3.60566	0.000311358	0.0159804	1B	52897847	52902749	NA	NA	AT3G02930	NA	NA	NA	WEB family protein At3g02930, chloroplastic [Source:UniProtKB/Swiss-Prot;Acc:Q9M8T5]	NA	NA	1794.6	1373.43	2158.46	892.245	834.875
TraesCS1B02G068500	730.073	0.955747	0.247497	3.86166	0.00011262	0.0082886	1B	53246153	53249027	NA	NA	NA	NA	NA	NA	NA	NA	NA	532.748	563.537	495.755	982.002	1076.32
TraesCS1B02G072700	271.144	-1.89131	0.549428	-3.44233	0.000576729	0.0238144	1B	57104191	57105723	Pentatricopeptide repeat [Source:Ensembl/INTERPRO:IPR002885]	NA	NA	NA	NA	NA	NA	NA	NA	323.275	146.914	678.711	95.2943	111.526
TraesCS1B02G077500	881.648	0.932974	0.283086	3.29572	0.00098169	0.0337627	1B	60107416	60109296	Patatin [Source:UniProtKB/TrEMBL;Acc:W5A9I4]	Os11g0614400	NA	Similar to Patatin-like protein 1: Os11t0614400-01	Patatin-related phospholipase A II theta	Integrated Rice Science Database	NA	NA	NA	511.67	661.461	766.222	1269.1	1199.79
TraesCS1B02G079100	166.006	2.72436	0.625495	4.35553	1.32743e-05	0.00195156	1B	61952986	61953689	NA	Os05g0517400	NA	Conserved hypothetical protein: Os05t0517400-01	NA	NA	NA	NA	NA	65.3843	12.9921	74.4543	204.529	472.671
TraesCS1B02G079500	68.3129	2.56371	0.688573	3.72323	0.00019669	0.011765	1B	61994251	61995756	NA	NA	NA	NA	NA	NA	NA	NA	NA	45.882	6.44699	16.5868	106.887	165.762
TraesCS1B02G079600	207.166	1.63792	0.410646	3.98864	6.64546e-05	0.00581094	1B	62022593	62023579	NA	NA	NA	NA	NA	NA	NA	NA	NA	147.828	63.5434	124.907	323.312	376.241
TraesCS1B02G079700	17.7458	3.50087	0.98767	3.54457	0.000393256	0.0185038	1B	62246049	62246724	NA	NA	NA	NA	NA	NA	NA	NA	NA	7.47129	2.16643	0.79227	24.2292	54.0699
TraesCS1B02G079800	76.9135	2.41459	0.617818	3.90826	9.2965e-05	0.00726013	1B	62284381	62285233	NA	Os05g0517400	NA	Conserved hypothetical protein: Os05t0517400-01	NA	NA	NA	NA	NA	43.9635	10.7794	29.2575	91.2431	209.324
TraesCS1B02G084900	358.992	-0.962012	0.288047	-3.33977	0.00083847	0.0303179	1B	69563212	69571328	NA	Os06g0244100	NA	Tetratricopeptide-like helical domain containing protein: Os06t0244100-01;Hypothetical conserved gene: Os06t0244100-02	NA	NA	NA	NA	NA	429.402	402.57	505.544	247.128	210.316
TraesCS1B02G086600	2742.43	-1.13445	0.286377	-3.96139	7.45162e-05	0.0062438	1B	74226370	74234563	SANT/Myb domain [Source:Ensembl/INTERPRO:IPR001005]	NA	AT3G52250	NA	NA	NA	Duplicated homeodomain-like superfamily protein [Source:UniProtKB/TrEMBL;Acc:F4J6V1]	NA	NA	3736.95	2634.34	4146.67	1645.79	1548.41
TraesCS1B02G089000	95.1642	-1.31388	0.393911	-3.33548	0.000851521	0.0306517	1B	87970242	87972728	Aminotransferases, class-I, pyridoxal-phosphate-binding site [Source:Ensembl/INTERPRO:IPR004838]	Os11g0552000	AT5G53970	Similar to Tyrosine/nicotianamine aminotransferases family protein: Os11t0552000-01	NICOTINAMINE AMINOTRANSFERASE 5	Committee on Gene Symbolization, Nomenclature and Linkage of the Rice Genetics Cooperative	Probable aminotransferase TAT2 [Source:UniProtKB/Swiss-Prot;Acc:Q9FN30]	NA	NA	133.067	129.732	112.847	57.3749	42.8003
TraesCS1B02G093600	349.144	1.3341	0.365591	3.64916	0.000263097	0.014214	1B	94976563	94983244	AMP-dependent synthetase/ligase [Source:Ensembl/INTERPRO:IPR000873]	Os05g0132100	AT2G47245	AMP-dependent synthetase and ligase domain containing protein: Os05t0132100-02;Similar to cDNA clone:001-200-C01, full insert sequence: Os05t0132100-03;Similar to cDNA clone:001-200-C01, full insert sequence: Os05t0132100-04	long-chain acyl-CoA synthetase 1	Integrated Rice Science Database	Long chain acyl-CoA synthetase [Source:UniProtKB/TrEMBL;Acc:A0A1P8B2A8]	NA	NA	277.488	143.512	229.534	466.964	628.222
TraesCS1B02G093800	18.6377	2.50692	0.7477	3.35284	0.000799873	0.0293721	1B	95289633	95302758	Protein kinase domain [Source:Ensembl/INTERPRO:IPR000719]	NA	NA	NA	NA	NA	NA	NA	NA	4.68665	8.57121	6.31124	39.8809	33.7383
TraesCS1B02G094000	332.541	-0.96518	0.294223	-3.28044	0.00103646	0.0348462	1B	95334502	95336735	F-box-like domain superfamily [Source:Ensembl/INTERPRO:IPR036047]	NA	NA	NA	NA	NA	NA	NA	NA	387.13	416.736	436.248	242.212	180.382
TraesCS1B02G094200	681.361	-1.47146	0.39499	-3.72531	0.000195077	0.0117035	1B	95651459	95668065	Formin-like protein [Source:UniProtKB/TrEMBL;Acc:A0A1D5SMS7]	NA	AT2G25050	NA	NA	NA	Actin-binding FH2 (Formin Homology) protein [Source:TAIR;Acc:AT2G25050]	NA	NA	613.263	728.791	1404.38	347.398	312.978
TraesCS1B02G095900	603.264	-2.30385	0.546493	-4.21571	2.48997e-05	0.00292215	1B	99751699	99755558	Amino acid transporter, transmembrane domain [Source:Ensembl/INTERPRO:IPR013057]	Os10g0147400	AT2G21050	Similar to Auxin influx carrier protein: Os10t0147400-01;Similar to Auxin transporter-like protein 3: Os10t0147400-03	like aux1-4, related to AUX1-4, auxin transporter 4	Integrated Rice Science Database	Auxin transporter-like protein 2 [Source:UniProtKB/Swiss-Prot;Acc:Q9S836]	LAX2	UniProtKB Gene Name	272.686	1041.15	1343.94	211.99	146.551
TraesCS1B02G098100	310.406	-1.06377	0.302446	-3.51724	0.000436065	0.0199566	1B	104766482	104767948	NA	Os05g0136100	NA	Hypothetical conserved gene: Os05t0136100-00	NA	NA	NA	NA	NA	326.985	415.143	434.908	201.261	173.732
TraesCS1B02G107800	114.166	1.56608	0.389527	4.02046	5.80838e-05	0.00539365	1B	119883160	119887378	P-loop containing nucleoside triphosphate hydrolase [Source:Ensembl/INTERPRO:IPR027417]	Os05g0274300	AT4G13030	Similar to ATP binding protein: Os05t0274300-01	NA	NA	P-loop containing nucleoside triphosphate hydrolases superfamily protein [Source:TAIR;Acc:AT4G13030]	NA	NA	58.0976	80.4206	53.6636	163.367	215.283
TraesCS1B02G114500	181.52	-2.2445	0.545363	-4.1156	3.86175e-05	0.0040396	1B	133516530	133517882	Glutaredoxin [Source:Ensembl/INTERPRO:IPR002109]	Os02g0102000	AT4G10630	Similar to OSIGBa0134P10:4 protein: Os02t0102000-00	GRX-like protein 3, glutaredoxin-like protein 3	Integrated Rice Science Database	F3H7.9 protein [Source:UniProtKB/TrEMBL;Acc:Q9ZSB9]	NA	NA	96.4859	348.804	350.523	61.2427	50.5467
TraesCS1B02G124100	2071.86	1.34388	0.351134	3.82726	0.000129576	0.00902896	1B	150662353	150664371	UspA [Source:Ensembl/INTERPRO:IPR006016]	Os05g0157200	AT3G17020	UspA domain containing protein: Os05t0157200-01	NA	NA	AT3g17020/K14A17_14 [Source:UniProtKB/TrEMBL;Acc:Q9LSP5]	NA	NA	1678.77	936.166	1232.23	2459.21	4052.91
TraesCS1B02G134000	131.343	-1.35785	0.400674	-3.3889	0.000701729	0.027108	1B	169661789	169665926	UBA-like domain DUF1421 [Source:Ensembl/INTERPRO:IPR010820]	Os05g0169400	AT5G14540	Protein of unknown function DUF1421 family protein: Os05t0169400-01	NA	NA	AT5G14540 protein [Source:UniProtKB/TrEMBL;Acc:B9DHK3]	NA	NA	119.981	196.054	205.11	68.0908	67.4794
TraesCS1B02G157100	516.331	1.1546	0.324296	3.56032	0.000370409	0.0179333	1B	266087312	266107600	Small GTPase superfamily [Source:Ensembl/INTERPRO:IPR001806]	Os10g0441800	AT3G54840	Similar to RAB5B: Os10t0441800-01	small GTP-binding protein OsRab5A2	Integrated Rice Science Database	Ras-related protein RABF1 [Source:UniProtKB/Swiss-Prot;Acc:Q9CB01]	RABF1	UniProtKB Gene Name	374.552	411.518	253.537	670.481	871.566
TraesCS1B02G160900	1180.91	-1.02402	0.328431	-3.11791	0.00182141	0.0489235	1B	277760262	277765920	RNA recognition motif domain [Source:Ensembl/INTERPRO:IPR000504]	Os10g0457000	AT2G18510	Nucleotide-binding, alpha-beta plait domain containing protein: Os10t0457000-01;Hypothetical conserved gene: Os10t0457000-02	NA	NA	Emb2444 [Source:UniProtKB/TrEMBL;Acc:A0A178VZK5]	emb2444	TAIR Gene Name	984.117	1742.5	1719.98	692.509	765.477
TraesCS1B02G166800	188.492	-1.13418	0.34286	-3.30799	0.000939693	0.0327108	1B	294926224	294966206	WD40 repeat [Source:Ensembl/INTERPRO:IPR001680]	Os03g0123300	AT4G11920	Activator of the anaphase promoting complex/cyclosome APC/C complex, Regulation of cell cycle, Regulation of postembryonic shoot branching and tillering, Maintenance of endoreduplication during endosperm development Os03t0123300-01;Similar to Cell cycle switch protein CCS52A: Os03t0123300-02	TILLERING AND DWARF 1	Committee on Gene Symbolization, Nomenclature and Linkage of the Rice Genetics Cooperative	Protein FIZZY-RELATED 1 [Source:UniProtKB/Swiss-Prot;Acc:Q8VZS9]	FZR1	UniProtKB Gene Name	196.727	244.67	281.035	98.187	121.841
TraesCS1B02G170100	18.4074	4.34597	1.15892	3.75002	0.000176824	0.0110296	1B	301795511	301797063	Ribonuclease T2-like [Source:Ensembl/INTERPRO:IPR001568]	Os09g0538000	NA	Ribonuclease T2 family protein: Os09t0538000-01;RNase S-like protein: Os09t0538000-04;Non-protein coding transcript: Os09t0538000-05	RIBONUCLEASE 5	Committee on Gene Symbolization, Nomenclature and Linkage of the Rice Genetics Cooperative	NA	NA	NA	4.6956	0	1.58371	74.0664	11.6915
TraesCS1B02G172300	285.147	-1.53114	0.414042	-3.69802	0.000217287	0.0125845	1B	307381481	307387336	NA	NA	NA	NA	NA	NA	NA	NA	NA	327.282	258.938	572.433	152.787	114.296
TraesCS1B02G180900	1073.37	-0.938816	0.277074	-3.38832	0.000703228	0.027108	1B	327478115	327483821	BRO1 domain [Source:Ensembl/INTERPRO:IPR004328]	Os10g0495300	AT1G15130	Similar to ALG2-interacting protein X: Os10t0495300-01;Similar to ALG2-interacting protein X: Os10t0495300-02;Similar to ALG2-interacting protein X: Os10t0495300-03	NA	NA	Vacuolar-sorting protein BRO1 [Source:UniProtKB/Swiss-Prot;Acc:F4HXZ1]	BRO1	UniProtKB Gene Name	1170.85	1201.12	1610.11	737.126	647.632
TraesCS1B02G188600	11.084	4.0123	1.2195	3.29012	0.00100144	0.0341889	1B	338430229	338430516	Bifunctional inhibitor/plant lipid transfer protein/seed storage helical domain [Source:Ensembl/INTERPRO:IPR016140]	NA	NA	NA	NA	NA	NA	NA	NA	0.932451	2.19691	1.601	7.7205	42.969
TraesCS1B02G195200	1018.76	-1.23684	0.257789	-4.79789	1.60346e-06	0.000353007	1B	350391339	350397150	C2 domain [Source:Ensembl/INTERPRO:IPR000008]	Os10g0524400	AT4G11830	Similar to Phospholipase D beta 2: Os10t0524400-01;Similar to Phospholipase D: Os10t0524400-02;Similar to Phospholipase D beta 2: Os10t0524400-03;Phospholipase D domain containing protein: Os10t0524400-04	PHOSPHOLIPASE D beta 1	Committee on Gene Symbolization, Nomenclature and Linkage of the Rice Genetics Cooperative	Phospholipase D gamma 2 [Source:UniProtKB/Swiss-Prot;Acc:Q9T051]	PLDGAMMA2	UniProtKB Gene Name	1275.09	1204.46	1491.38	602.259	520.609
TraesCS1B02G196500	670.375	-0.933163	0.284481	-3.28023	0.00103724	0.0348462	1B	353941810	353946564	Proteasome component (PCI) domain [Source:Ensembl/INTERPRO:IPR000717]	NA	AT3G61140	NA	NA	NA	SK31 [Source:UniProtKB/TrEMBL;Acc:A0A178VFN7]	CSN1	UniProtKB Gene Name	785.831	878.857	818.879	354.34	513.969
TraesCS1B02G197900	62.3983	-1.75553	0.50994	-3.44263	0.000576092	0.0238126	1B	355673555	355678745	Glycoside hydrolase, family 37 [Source:Ensembl/INTERPRO:IPR001661]	Os10g0521000	AT4G24040	Similar to TRE1 protein Fragment: Os10t0521000-01	TREHALASE 1	Committee on Gene Symbolization, Nomenclature and Linkage of the Rice Genetics Cooperative	Trehalase [Source:UniProtKB/Swiss-Prot;Acc:Q9SU50]	TRE1	UniProtKB Gene Name	118.115	61.0531	81.248	24.32	27.2554
TraesCS1B02G198000	421.689	-0.914855	0.279698	-3.27087	0.00107216	0.0357113	1B	356203257	356208350	UBX domain [Source:Ensembl/INTERPRO:IPR001012]	Os10g0520600	NA	UBX domain containing protein: Os10t0520600-01;Similar to fas-associated factor 1-like protein: Os10t0520600-02	NA	NA	NA	NA	NA	447.944	578.918	531.07	285.911	264.6
TraesCS1B02G206100	1255.41	-1.16577	0.236391	-4.93152	8.15903e-07	0.000203398	1B	372219994	372222857	PPC domain [Source:Ensembl/INTERPRO:IPR005175]	Os10g0572900	AT4G17950	Similar to AT-hook protein 1: Os10t0572900-01;Protein of unknown function DUF296 domain containing protein: Os10t0572900-02;Similar to AT-hook protein 1: Os10t0572900-03	NA	NA	AT-hook motif nuclear-localized protein 13 [Source:UniProtKB/Swiss-Prot;Acc:Q940I0]	AHL13	UniProtKB Gene Name	1606.65	1520.88	1711.61	733.567	704.355
TraesCS1B02G208400	1155.64	-1.41863	0.309315	-4.58636	4.51048e-06	0.000816099	1B	377964396	377970306	Homeobox domain [Source:Ensembl/INTERPRO:IPR001356]	Os10g0575600	AT5G46880	Homeodomain-related containing protein: Os10t0575600-01	RICE OUTMOST CELL-SPECIFIC GENE 3	Committee on Gene Symbolization, Nomenclature and Linkage of the Rice Genetics Cooperative	Homeobox-leucine zipper protein HDG5 [Source:UniProtKB/Swiss-Prot;Acc:Q9FJS2]	HDG5	UniProtKB Gene Name	1352.05	1239.6	2033.06	592.563	560.918
TraesCS1B02G225600	231.563	-1.19052	0.372884	-3.19273	0.00140934	0.0419623	1B	405181330	405185351	Clathrin/coatomer adaptor, adaptin-like, N-terminal [Source:Ensembl/INTERPRO:IPR002553]	Os01g0512200	AT1G48760	Armadillo-type fold domain containing protein: Os01t0512200-01;Clathrin/coatomer adaptor, adaptin-like, N-terminal domain containing protein: Os01t0512200-02	NA	NA	AP-3 complex subunit delta [Source:UniProtKB/Swiss-Prot;Acc:Q9C744]	DELTA-ADR	UniProtKB Gene Name	346.897	205.568	343.865	149.833	111.649
TraesCS1B02G231100	264.549	-2.03704	0.552476	-3.68711	0.000226816	0.0129679	1B	414866715	414870916	NA	NA	NA	NA	NA	NA	NA	NA	NA	261.611	168.036	708.134	95.3604	89.6008
TraesCS1B02G234300	51.6124	3.11393	0.63115	4.93375	8.06661e-07	0.000202351	1B	420231568	420236763	D-3-phosphoglycerate dehydrogenase [Source:UniProtKB/TrEMBL;Acc:A0A1D5SHA7]	Os08g0447000	AT1G17745	Similar to D-3-phosphoglycerate dehydrogenase: Os08t0447000-01	NA	NA	D-3-phosphoglycerate dehydrogenase [Source:TAIR;Acc:AT1G17745]	PGDH	TAIR Gene Name	13.1244	13.9229	11.0429	52.5333	167.439
TraesCS1B02G234400	4324.87	-1.09245	0.338405	-3.22824	0.00124556	0.0389953	1B	420351074	420362718	Agenet-like domain [Source:Ensembl/INTERPRO:IPR008395]	Os10g0559700	AT4G17330	Similar to Agenet domain containing protein, expressed: Os10t0559700-01;Similar to Agenet domain containing protein, expressed: Os10t0559700-02	NA	NA	G2484-1 protein [Source:UniProtKB/TrEMBL;Acc:F4JP43]	ATG2484-1	TAIR Gene Name	6636.84	3423.57	6413.39	2683.24	2467.31
TraesCS1B02G235000	376.179	-0.956289	0.284947	-3.35602	0.000790724	0.0292233	1B	421089323	421095535	Phox homologous domain [Source:Ensembl/INTERPRO:IPR001683]	Os05g0346100	AT5G07120	Phox-like domain containing protein: Os05t0346100-01	NA	NA	Sorting nexin 2B [Source:UniProtKB/Swiss-Prot;Acc:B9DFS6]	SNX2B	UniProtKB Gene Name	459.194	528.517	412.699	254.794	225.693
TraesCS1B02G240000	12648.6	1.01649	0.299772	3.39087	0.000696703	0.0270812	1B	427779392	427780538	60S ribosomal protein L29 [Source:UniProtKB/TrEMBL;Acc:A0A1D5RRD3]	Os05g0355500	AT3G06700	Similar to Ribosomal protein L29: Os05t0355500-01	NA	NA	60S ribosomal protein L29-1 [Source:UniProtKB/Swiss-Prot;Acc:Q9M7X7]	RPL29A	UniProtKB Gene Name	10823.8	9247.53	6856.01	15358.2	20957.6
TraesCS1B02G242300	41.3003	2.63939	0.743634	3.54931	0.00038624	0.0183511	1B	429898529	429902466	PPM-type phosphatase domain [Source:Ensembl/INTERPRO:IPR001932]	Os05g0358500	AT5G27930	Protein phosphatase 2C domain containing protein: Os05t0358500-01;Protein phosphatase 2C domain containing protein: Os05t0358500-02	protein phosphatase 2C48, protein phosphatase 2C 48, protein phosphatase 75	Integrated Rice Science Database	Probable protein phosphatase 2C 73 [Source:UniProtKB/Swiss-Prot;Acc:Q0WRB2]	PPC6-7	UniProtKB Gene Name	3.74959	13.9254	22.0875	48.6387	118.1
TraesCS1B02G242400	289.287	1.47214	0.402086	3.66125	0.000250991	0.0138049	1B	429976011	429979574	PPM-type phosphatase domain [Source:Ensembl/INTERPRO:IPR001932]	Os05g0358500	AT5G27930	Protein phosphatase 2C domain containing protein: Os05t0358500-01;Protein phosphatase 2C domain containing protein: Os05t0358500-02	protein phosphatase 2C48, protein phosphatase 2C 48, protein phosphatase 75	Integrated Rice Science Database	Probable protein phosphatase 2C 73 [Source:UniProtKB/Swiss-Prot;Acc:Q0WRB2]	PPC6-7	UniProtKB Gene Name	144.35	147.85	214.58	306.404	633.25
TraesCS1B02G247900	491.72	-1.34123	0.407965	-3.2876	0.00101045	0.0343981	1B	438703377	438708978	NA	Os05g0373500	NA	Hypothetical conserved gene: Os05t0373500-00	NA	NA	NA	NA	NA	377.713	641.917	926.263	216.895	295.811
TraesCS1B02G250300	378.881	-1.09852	0.277582	-3.95745	7.57551e-05	0.0063081	1B	442198339	442203758	Conserved oligomeric Golgi complex subunit 5 [Source:Ensembl/INTERPRO:IPR019465]	Os05g0378900	AT1G67930	Similar to Golgi transport complex protein-related: Os05t0378900-01;Similar to predicted protein: Os05t0378900-02;Non-protein coding transcript: Os05t0378900-03	NA	NA	Golgi transport complex protein-like protein [Source:UniProtKB/TrEMBL;Acc:Q9C9V9]	NA	NA	500.636	424.034	519.766	222.795	227.175
TraesCS1B02G250400	17.965	-3.75809	1.08752	-3.45564	0.000548986	0.0232262	1B	442550537	442551574	Peptidase S8/S53 domain [Source:Ensembl/INTERPRO:IPR000209]	Os07g0685900	NA	Peptidase S8, subtilisin-related domain containing protein: Os07t0685900-01	Subtilisin 54, SUBTILISIN 54	Integrated Rice Science Database	NA	NA	NA	21.5651	43.0191	21.3491	3.89196	0
TraesCS1B02G251800	22.9714	3.83587	0.809538	4.73834	2.15471e-06	0.000458889	1B	444681696	444682969	Annexin repeat [Source:Ensembl/INTERPRO:IPR018502]	Os05g0382600	NA	Similar to Annexin-like protein RJ4: Os05t0382600-02;Annexin family protein: Os05t0382600-03	ANNEXIN 3	Committee on Gene Symbolization, Nomenclature and Linkage of the Rice Genetics Cooperative	NA	NA	NA	1.87256	4.29908	4.73944	68.9866	34.9592
TraesCS1B02G264800	644.02	-1.71883	0.468166	-3.67141	0.000241215	0.0135336	1B	465585111	465589319	NA	NA	NA	NA	NA	NA	NA	NA	NA	754.829	448.453	1474.62	316.246	225.95
TraesCS1B02G267900	84.9772	-3.04586	0.609639	-4.99618	5.84785e-07	0.000155437	1B	470910728	470913989	Proton-dependent oligopeptide transporter family [Source:Ensembl/INTERPRO:IPR000109]	Os05g0410500	NA	TGF-beta receptor, type I/II extracellular region family protein: Os05t0410500-01	NA	NA	NA	NA	NA	82.4935	113.536	196.414	7.78244	24.6598
TraesCS1B02G269100	1986.17	-1.62145	0.493177	-3.28777	0.00100985	0.0343981	1B	473284911	473286231	Glutathione S-transferase, N-terminal [Source:Ensembl/INTERPRO:IPR004045]	Os05g0412800	NA	Similar to Glutathione S-transferase GST 41 EC 2:5:1:18: Os05t0412800-01	TAU GLUTATHIONE S-TRANSFERASE 16	Committee on Gene Symbolization, Nomenclature and Linkage of the Rice Genetics Cooperative	NA	NA	NA	942.384	3345.23	3874.66	896.288	872.267
TraesCS1B02G271100	7582.73	-1.14173	0.275309	-4.14709	3.36725e-05	0.00364281	1B	476871707	476879224	DNA topoisomerase II, eukaryotic-type [Source:Ensembl/INTERPRO:IPR001154]	Os02g0699700	AT3G23890	Similar to DNA topoisomerase II: Os02t0699700-01;Similar to DNA topoisomerase 2: Os02t0699700-02	NA	NA	DNA topoisomerase 2 [Source:UniProtKB/Swiss-Prot;Acc:P30182]	TOP2	UniProtKB Gene Name	9163.46	7986.38	11966.5	4673.89	4123.38
TraesCS1B02G272300	70.8743	1.59738	0.441825	3.61542	0.000299862	0.0155949	1B	478481073	478482071	NA	Os12g0498900	NA	Conserved hypothetical protein: Os12t0498900-01	NA	NA	NA	NA	NA	43.0628	46.2339	28.4407	109.785	126.849
TraesCS1B02G273800	1602.58	-1.32553	0.290602	-4.56132	5.08327e-06	0.000898776	1B	480837160	480841886	NA	Os05g0420500	NA	Conserved hypothetical protein: Os05t0420500-01	NA	NA	NA	NA	NA	1697.75	1958.87	2672.41	833.713	850.157
TraesCS1B02G276200	2591.46	4.01774	0.389877	10.3051	6.67903e-25	8.93565e-21	1B	484146951	484147772	Proteinase inhibitor I12, Bowman-Birk [Source:Ensembl/INTERPRO:IPR000877]	NA	NA	NA	NA	NA	NA	NA	NA	487.367	301.757	309.175	8111.38	3747.63
TraesCS1B02G278100	100.351	5.24794	0.693541	7.56688	3.8228e-14	8.524e-11	1B	486488222	486490536	Hexosyltransferase [Source:UniProtKB/TrEMBL;Acc:A0A1D5S8E7]	Os05g0427200	AT1G33430	Similar to Beta-1,3-galactosyltransferase sqv-2: Os05t0427200-01;Similar to beta-1,3-galactosyltransferase sqv-2: Os05t0427200-02	NA	NA	Hexosyltransferase [Source:UniProtKB/TrEMBL;Acc:F4HR76]	NA	NA	0.937093	3.21648	14.2045	187.684	295.712
TraesCS1B02G279000	311.884	-1.13396	0.303704	-3.73377	0.000188632	0.0114885	1B	487405545	487407748	F-box domain [Source:Ensembl/INTERPRO:IPR001810]	NA	NA	NA	NA	NA	NA	NA	NA	346.787	404	445.769	203.28	159.585
TraesCS1B02G281100	85.075	-1.74234	0.445744	-3.90884	9.27387e-05	0.00726013	1B	489249385	489253102	Protein kinase domain [Source:Ensembl/INTERPRO:IPR000719]	Os05g0433100	AT1G60940	Similar to Serine/threonine-protein kinase SAPK4: Os05t0433100-00	NA	NA	Serine/threonine-protein kinase SRK2B [Source:UniProtKB/Swiss-Prot;Acc:Q9C958]	SRK2B	UniProtKB Gene Name	140.547	84.7288	129.436	36.949	33.7138
TraesCS1B02G285500	283.898	1.06858	0.315648	3.38536	0.000710848	0.0272688	1B	496560689	496562057	Ferredoxin [Source:UniProtKB/TrEMBL;Acc:Q8S3J5]	Os05g0443500	NA	Similar to Ferredoxin VI, chloroplast precursor Fd VI: Os05t0443500-01	ferredoxin, Ferredoxin B1, ferredoxin 4	Integrated Rice Science Database	NA	NA	NA	232.941	202.568	156.552	385.404	442.023
TraesCS1B02G286900	1792.8	-0.901634	0.289203	-3.11765	0.00182296	0.0489235	1B	498862239	498872297	HhH-GPD domain [Source:Ensembl/INTERPRO:IPR003265]	Os05g0445900	NA	5-methylcytosine DNA glycosylase/lyase, Demethylation of retrotransposon Tos17, Promotion of Tos17 transposition, Seed development Os05t0445900-01;5-methylcytosine DNA glycosylase/lyase Os05t0445900-02	REPRESSOR OF SILENCING 1c	Rice Annotation Project Database	NA	NA	NA	2181.04	1868.59	2557.44	1385.72	971.215
TraesCS1B02G287100	987.806	-0.914986	0.280945	-3.25682	0.0011267	0.0369575	1B	499204314	499208117	Carbohydrate binding module family 20 [Source:Ensembl/INTERPRO:IPR002044]	Os05g0446900	AT5G01260	Glycoside hydrolase, carbohydrate-binding domain containing protein: Os05t0446900-01	NA	NA	Carbohydrate-binding-like fold [Source:UniProtKB/TrEMBL;Acc:Q9LFB0]	NA	NA	1047.09	1413.88	1188.75	728.624	560.676
TraesCS1B02G290200	486.328	-1.80445	0.465579	-3.87572	0.000106311	0.00791629	1B	507305694	507310796	BEL1-type homeodomain protein [Source:UniProtKB/TrEMBL;Acc:D4QFI4]	Os05g0455200	AT5G02030	Similar to Homeodomain protein JUBEL2: Os05t0455200-01;Similar to QSH-1: Os05t0455200-02	SHATTERING 5	Committee on Gene Symbolization, Nomenclature and Linkage of the Rice Genetics Cooperative	BEL1-like homeodomain protein 9 [Source:UniProtKB/Swiss-Prot;Acc:Q9LZM8]	BLH9	UniProtKB Gene Name	315.932	1017.36	709.091	229.596	159.659
TraesCS1B02G293300	105.289	-1.66523	0.417637	-3.98726	6.68407e-05	0.005832	1B	510979760	510985634	SANT/Myb domain [Source:Ensembl/INTERPRO:IPR001005]	Os05g0459000	NA	Similar to Gag/env/c-myb protein Fragment: Os05t0459000-01	NA	NA	NA	NA	NA	139.64	135.056	160.966	58.3531	32.4307
TraesCS1B02G296600	117.046	1.57976	0.387064	4.08139	4.47674e-05	0.0044365	1B	515454672	515455958	Conserved hypothetical protein CHP01589, plant [Source:Ensembl/INTERPRO:IPR006476]	Os05g0462000	AT3G55240	Similar to plant-specific domain TIGR01589 family protein: Os05t0462000-00	NA	NA	Uncharacterized protein At3g55240 [Source:UniProtKB/TrEMBL;Acc:Q9M3C7]	NA	NA	66.4465	68.8804	60.0639	150.526	239.31
TraesCS1B02G299300	83.7092	1.91143	0.494552	3.86498	0.000111098	0.00822698	1B	520374149	520374475	NA	NA	NA	NA	NA	NA	NA	NA	NA	22.3941	48.1362	48.644	114.916	184.456
TraesCS1B02G302200	106.44	-1.28236	0.368615	-3.47887	0.000503537	0.021944	1B	522837946	522841062	Domain of unknown function DUF1618 [Source:Ensembl/INTERPRO:IPR011676]	Os05g0467400	NA	Domain of unknown function DUF1618 domain containing protein: Os05t0467400-01	NA	NA	NA	NA	NA	144.318	131.86	141.249	52.5149	62.2603
TraesCS1B02G304200	158.423	-1.42385	0.351272	-4.05343	5.04727e-05	0.00483478	1B	526377890	526381002	Domain of unknown function DUF1618 [Source:Ensembl/INTERPRO:IPR011676]	Os05g0468400	NA	Domain of unknown function DUF1618 domain containing protein: Os05t0468400-01	NA	NA	NA	NA	NA	246.443	191.944	196.506	88.4892	68.7334
TraesCS1B02G304300	138.459	-1.90026	0.394641	-4.81516	1.47085e-06	0.000326155	1B	526428199	526431262	Domain of unknown function DUF1618 [Source:Ensembl/INTERPRO:IPR011676]	Os05g0468400	NA	Domain of unknown function DUF1618 domain containing protein: Os05t0468400-01	NA	NA	NA	NA	NA	142.443	230.492	214.636	55.432	49.2887
TraesCS1B02G307500	259.691	-1.09524	0.326569	-3.35378	0.000797147	0.0293513	1B	530466661	530473245	Phox homologous domain [Source:Ensembl/INTERPRO:IPR001683]	Os05g0474500	AT5G07120	Phox-like domain containing protein: Os05t0474500-01	NA	NA	Sorting nexin 2B [Source:UniProtKB/Swiss-Prot;Acc:B9DFS6]	SNX2B	UniProtKB Gene Name	254.933	386.865	347.94	155.62	153.095
TraesCS1B02G308600	365.773	-1.08911	0.333145	-3.26917	0.00107865	0.0358507	1B	531198851	531202975	VHS domain [Source:Ensembl/INTERPRO:IPR002014]	Os05g0475300	AT2G38410	VHS domain containing protein: Os05t0475300-01	NA	NA	TOM1-like protein 6 [Source:UniProtKB/Swiss-Prot;Acc:O80910]	TOL6	UniProtKB Gene Name	372.257	413.326	606.896	232.39	203.995
TraesCS1B02G308900	240.937	1.62121	0.307831	5.26657	1.38997e-07	4.72778e-05	1B	531211358	531215159	Aminotransferase class-III [Source:Ensembl/INTERPRO:IPR005814]	Os05g0475400	AT2G38400	Similar to Alanine:glyoxylate aminotransferase-like protein Fragment: Os05t0475400-01;Aminotransferase, Regulation of abiotic stress responses Os05t0475400-02	alanine:glyoxylate aminotransferase-like protein, aminotransferase 1	Rice Annotation Project Database	Alanine:glyoxylate aminotransferase 3 [Source:UniProtKB/TrEMBL;Acc:F4ISY3]	AGT3	TAIR Gene Name	153.701	117.9	123.089	379.302	430.695
TraesCS1B02G315300	121.502	-2.02263	0.458096	-4.41529	1.00874e-05	0.00155718	1B	539657100	539663936	BRCT domain [Source:Ensembl/INTERPRO:IPR001357]	Os05g0486600	NA	Hypothetical conserved gene: Os05t0486600-01	BARD1	Integrated Rice Science Database	NA	NA	NA	106.646	224.186	191.358	49.0674	36.2531
TraesCS1B02G317000	3579.95	1.37198	0.331266	4.14163	3.44852e-05	0.00369093	1B	541466983	541469854	Small GTP-binding protein domain [Source:Ensembl/INTERPRO:IPR005225]	Os01g0813400	NA	Similar to ADP-ribosylation factor 1: Os01t0813400-01	ADP-ribosylation factor 4, ADP-ribosylation factor A1a	Integrated Rice Science Database	NA	NA	NA	2537.34	2543.11	1487.43	4712.11	6619.74
TraesCS1B02G318100	557.103	-1.30784	0.317791	-4.11541	3.86488e-05	0.0040396	1B	542926216	542928863	KRR1 interacting protein 1 [Source:Ensembl/INTERPRO:IPR018034]	Os05g0490000	AT3G24080	KRR1 interacting protein 1 domain containing protein: Os05t0490000-01	NA	NA	KRR1 family protein [Source:UniProtKB/TrEMBL;Acc:F4J5D3]	NA	NA	569.027	767.938	858.21	342.433	247.904
TraesCS1B02G322900	3757.52	-1.03874	0.298586	-3.47886	0.000503549	0.021944	1B	547965998	547975530	Transcription elongation factor spt6 [Source:UniProtKB/TrEMBL;Acc:A0A1D5SDC7]	Os05g0494900	AT1G65440	SH2 motif domain containing protein: Os05t0494900-01;Similar to GTB1 GLOBAL TRANSCRIPTION FACTOR GROUP B1; RNA binding / hydrolase, acting on ester bonds / transcription elongation regulator: Os05t0494900-02	NA	NA	Transcription elongation factor SPT6 homolog [Source:UniProtKB/Swiss-Prot;Acc:A8MS85]	SPT6	UniProtKB Gene Name	4322.13	3825.34	6037.44	2573.99	2028.71
TraesCS1B02G337400	76.4783	-2.36627	0.589984	-4.01074	6.05293e-05	0.00553395	1B	564907284	564909441	Tetratricopeptide-like helical domain superfamily [Source:Ensembl/INTERPRO:IPR011990]	Os05g0506000	AT1G04770	Similar to MS5-like protein Fragment: Os05t0506000-01	NA	NA	Protein SULFUR DEFICIENCY-INDUCED 2 [Source:UniProtKB/Swiss-Prot;Acc:Q8L730]	NA	NA	77.7672	185.561	74.9808	15.557	28.5253
TraesCS1B02G337800	3594.77	-1.34958	0.290874	-4.63975	3.48829e-06	0.000673105	1B	565660131	565673198	NGN domain [Source:Ensembl/INTERPRO:IPR005100]	Os05g0506200	AT5G04290	KOW domain containing protein: Os05t0506200-01	NA	NA	Protein RNA-directed DNA methylation 3 [Source:UniProtKB/Swiss-Prot;Acc:F4JW79]	RDM3	UniProtKB Gene Name	4062.91	4193.16	5991.13	2079.22	1647.42
TraesCS1B02G338600	67.3807	1.75969	0.551022	3.1935	0.00140559	0.0418819	1B	566605390	566608558	Jacalin-like lectin domain [Source:Ensembl/INTERPRO:IPR001229]	Os05g0508400	NA	Mannose-binding lectin domain containing protein: Os05t0508400-01	NA	NA	NA	NA	NA	35.615	15.1269	52.1112	118.983	115.067
TraesCS1B02G339200	1176.96	-1.04934	0.313702	-3.34503	0.000822731	0.0299269	1B	566836971	566849058	MATH/TRAF domain [Source:Ensembl/INTERPRO:IPR002083]	NA	NA	NA	NA	NA	NA	NA	NA	1140.52	1354.99	1955.04	679.811	754.454
TraesCS1B02G346000	855.142	-1.35962	0.314228	-4.32685	1.51257e-05	0.00208815	1B	574278111	574279994	NA	Os05g0512400	NA	IQ motif, EF-hand binding site domain containing protein: Os05t0512400-01	NA	NA	NA	NA	NA	1084.03	849.57	1460.2	450.168	431.747
TraesCS1B02G346600	895.712	-1.51856	0.373769	-4.06282	4.84838e-05	0.00466654	1B	575724410	575728197	Cleavage stimulation factor subunit 2, hinge domain [Source:Ensembl/INTERPRO:IPR025742]	Os05g0513300	AT1G73840	Hypothetical conserved gene: Os05t0513300-00	NA	NA	Hydroxyproline-rich glycoprotein family protein [Source:UniProtKB/TrEMBL;Acc:Q8VYM7]	ESP1	TAIR Gene Name	697.219	1506.26	1429.86	444.427	400.792
TraesCS1B02G351800	1136.52	-0.875051	0.276227	-3.16787	0.00153562	0.0441464	1B	582544542	582551131	NA	Os05g0518200	NA	Conserved hypothetical protein: Os05t0518200-01	NA	NA	NA	NA	NA	1273.44	1261.65	1633	849.54	664.947
TraesCS1B02G364000	550.047	-0.956251	0.252157	-3.79229	0.000149266	0.00983737	1B	592846576	592851821	DNA polymerase III, clamp loader complex, gamma/delta/delta subunit, C-terminal [Source:Ensembl/INTERPRO:IPR008921]	Os05g0529600	AT4G18820	Hypothetical conserved gene: Os05t0529600-01	NA	NA	Protein STICHEL-like 3 [Source:UniProtKB/Swiss-Prot;Acc:F4JRP0]	NA	NA	703.31	667.814	676.068	366.863	336.18
TraesCS1B02G364100	239.772	-1.25683	0.33685	-3.73112	0.000190627	0.01154	1B	593446994	593459819	HhH-GPD domain [Source:Ensembl/INTERPRO:IPR003265]	Os05g0445900	NA	5-methylcytosine DNA glycosylase/lyase, Demethylation of retrotransposon Tos17, Promotion of Tos17 transposition, Seed development Os05t0445900-01;5-methylcytosine DNA glycosylase/lyase Os05t0445900-02	REPRESSOR OF SILENCING 1c	Rice Annotation Project Database	NA	NA	NA	367.16	241.447	328.178	118.898	143.177
TraesCS1B02G367700	7.96017	5.88899	1.69269	3.47906	0.000503176	0.021944	1B	598410039	598411421	Fungal lipase-like domain [Source:Ensembl/INTERPRO:IPR002921]	Os05g0574100	AT4G18550	Lipase, class 3 family protein: Os05t0574100-01	NA	NA	alpha/beta-Hydrolases superfamily protein [Source:TAIR;Acc:AT4G18550]	NA	NA	0	0	0.791951	31.2073	7.80161
TraesCS1B02G377100	267.987	-1.91081	0.453005	-4.21807	2.464e-05	0.00290015	1B	608949599	608952138	Endoglucanase [Source:UniProtKB/TrEMBL;Acc:A0A1D5S7W3]	Os01g0312800	AT1G02800	Similar to CEL4=CELLULASE 4 Fragment: Os01t0312800-01	glycoside hydrolase OsGH9B2	Integrated Rice Science Database	Endoglucanase 1 [Source:UniProtKB/Swiss-Prot;Acc:Q9SRX3]	CEL2	UniProtKB Gene Name	193.072	473.68	471.815	119.632	81.7358
TraesCS1B02G379700	487.121	1.6231	0.349578	4.64302	3.43349e-06	0.000671548	1B	612893037	612894939	Cytokinin riboside 5'-monophosphate phosphoribohydrolase LOG [Source:Ensembl/INTERPRO:IPR005269]	Os05g0541200	AT5G11950	Similar to Lysine decarboxylase-like protein: Os05t0541200-01	LONELY GUY LIKE PHOSPHORIBOHYDROLASE 7	Committee on Gene Symbolization, Nomenclature and Linkage of the Rice Genetics Cooperative	Cytokinin riboside 5'-monophosphate phosphoribohydrolase [Source:UniProtKB/TrEMBL;Acc:A0A178UJ28]	LOG8	UniProtKB Gene Name	356.735	180.537	259.864	761.795	876.673
TraesCS1B02G380900	2102.42	1.15023	0.363124	3.16759	0.00153707	0.0441464	1B	613416752	613419585	NA	Os05g0542100	AT2G46540	Similar to Fiber protein Fb11: Os05t0542100-01	NA	NA	At2g46540/F11C10.23 [Source:UniProtKB/TrEMBL;Acc:Q9ZPY5]	NA	NA	1838.06	1473.95	927.384	2426.97	3845.76
TraesCS1B02G391100	1247.82	-0.97457	0.292842	-3.32797	0.00087481	0.0311547	1B	624498664	624506460	Domain of unknown function DUF1618 [Source:Ensembl/INTERPRO:IPR011676]	NA	NA	NA	NA	NA	NA	NA	NA	1597.73	1321.97	1739.67	940.914	638.84
TraesCS1B02G404000	61.7129	2.07445	0.623137	3.32905	0.000871442	0.0310899	1B	633296606	633301720	Phosphatidyl serine synthase [Source:Ensembl/INTERPRO:IPR004277]	Os05g0554400	NA	Phosphatidyl serine synthase family protein: Os05t0554400-01;Similar to Phosphatidylserine synthase 2: Os05t0554400-02	SHORTENED UPPERMOST INTERNODE 2	Committee on Gene Symbolization, Nomenclature and Linkage of the Rice Genetics Cooperative	NA	NA	NA	49.6767	10.7151	20.5124	114.775	112.885
TraesCS1B02G423900	15.8028	3.54989	0.899346	3.94719	7.90752e-05	0.00650361	1B	646775147	646776631	CRC domain [Source:Ensembl/INTERPRO:IPR005172]	NA	NA	NA	NA	NA	NA	NA	NA	3.74461	1.07519	3.95007	30.1181	40.1263
TraesCS1B02G429200	327.001	1.22905	0.383247	3.20693	0.0013416	0.0408857	1B	654026874	654029924	Uncharacterised protein family Ycf23 [Source:Ensembl/INTERPRO:IPR007570]	Os05g0565400	NA	Protein of unknown function DUF561 family protein: Os05t0565400-01	NA	NA	NA	NA	NA	258.559	197.447	181.566	332.478	664.954
TraesCS1B02G432000	755.784	-0.950205	0.290665	-3.26907	0.00107902	0.0358507	1B	656656796	656659961	NA	Os06g0352900	NA	Conserved hypothetical protein: Os06t0352900-01;Hypothetical conserved gene: Os06t0352900-02	NA	NA	NA	NA	NA	739.736	944.322	1125.45	498.148	471.266
TraesCS1B02G432200	1281.5	-1.0144	0.305246	-3.32321	0.000889893	0.0316357	1B	657170180	657172376	Eukaryotic translation initiation factor 3 subunit D [Source:UniProtKB/TrEMBL;Acc:A0A1D5SEA5]	Os05g0566500	AT5G44320	Similar to Initiation factor 3d Fragment: Os05t0566500-01;Similar to Initiation factor 3d Fragment: Os05t0566500-02	EUKARYOTIC INITIATION FACTOR 3D	Committee on Gene Symbolization, Nomenclature and Linkage of the Rice Genetics Cooperative	Eukaryotic translation initiation factor 3 subunit D [Source:UniProtKB/TrEMBL;Acc:Q9FKV6]	NA	NA	1167.94	1675.57	1973.79	767.48	822.728
TraesCS1B02G433400	2825.5	-1.12526	0.280523	-4.01131	6.03836e-05	0.00553324	1B	658060742	658069195	UBA-like superfamily [Source:Ensembl/INTERPRO:IPR009060]	Os05g0566900	AT5G46380	Similar to TA9 protein Fragment: Os05t0566900-01;Hypothetical conserved gene: Os05t0566900-02	NA	NA	Kinase-related protein of unknown function (DUF1296) [Source:TAIR;Acc:AT5G46380]	NA	NA	2916.71	3408.82	4494.87	1666.04	1641.04
TraesCS1B02G451700	353.804	0.957388	0.298134	3.21126	0.00132154	0.0406134	1B	668965066	668969059	Protein kinase domain [Source:Ensembl/INTERPRO:IPR000719]	Os11g0608300	NA	Barley stem rust resistance protein: Os11t0608300-01	RECEPTOR-LIKE CYTOPLASMIC KINASE 337	Committee on Gene Symbolization, Nomenclature and Linkage of the Rice Genetics Cooperative	NA	NA	NA	312.114	219.671	239.054	492.161	506.019
TraesCS1B02G455900	62.417	1.84831	0.592741	3.11824	0.00181935	0.0489235	1B	670783507	670784392	Late embryogenesis abundant protein, LEA_2 subgroup [Source:Ensembl/INTERPRO:IPR004864]	Os05g0584200	AT2G46140	Atypical late embryogenesis abundant LEA protein, Resistance to multiple abiotic stresses Os05t0584200-01;Similar to Late embryogenesis abundant protein Lea14-A: Os05t0584200-02	LATE EMBRYOGENESIS ABUNDANT PROTEIN 8	Committee on Gene Symbolization, Nomenclature and Linkage of the Rice Genetics Cooperative	Desiccation-related protein At2g46140 [Source:UniProtKB/Swiss-Prot;Acc:O82355]	NA	NA	29.9479	16.1435	45.0475	67.009	153.937
TraesCS1B02G462300	607.731	-1.22073	0.299786	-4.07201	4.66101e-05	0.00454064	1B	674667585	674671549	Tetratricopeptide repeat 1 [Source:Ensembl/INTERPRO:IPR001440]	NA	AT3G14950	NA	NA	NA	TPR repeat-containing thioredoxin TTL2 [Source:UniProtKB/Swiss-Prot;Acc:F4IXE4]	TTL2	UniProtKB Gene Name	670.323	709.948	981.963	314.246	362.177
TraesCS1B02G477400	426.569	-1.05553	0.30693	-3.43898	0.000583911	0.0239875	1B	685645091	685649671	Early flowering 3-B1 [Source:UniProtKB/TrEMBL;Acc:A0A0N7ILS1]	Os06g0142600	NA	Homolog of the Arabidopsis EARLY FLOWERING 3 protein, Photoperiodic flowering, Short-day/long-day promotion Os06t0142600-01	HEADING DATE 3B	Committee on Gene Symbolization, Nomenclature and Linkage of the Rice Genetics Cooperative	NA	NA	NA	457.529	482.869	674.321	263.668	254.457
TraesCS1B02G480400	1701.71	-0.896903	0.264955	-3.38512	0.000711466	0.0272688	1B	687794252	687799812	Zinc finger, CCCH-type [Source:Ensembl/INTERPRO:IPR000571]	NA	AT5G63260	NA	NA	NA	Zinc finger C-x8-C-x5-C-x3-H type family protein [Source:UniProtKB/TrEMBL;Acc:F4K9A6]	NA	NA	2099.9	1735.02	2430.38	1168.28	1074.97
TraesCS1B02G480600	3601.99	-0.824833	0.264321	-3.12057	0.00180501	0.0487194	1B	688282066	688286485	HMG-I/HMG-Y, DNA-binding, conserved site [Source:Ensembl/INTERPRO:IPR000637]	NA	NA	NA	NA	NA	NA	NA	NA	3609.75	4551.8	4924.08	2689.72	2234.6
TraesCS2A02G040000	404.403	1.04853	0.311804	3.36279	0.0007716	0.0287015	2A	16522564	16529804	NB-ARC [Source:Ensembl/INTERPRO:IPR002182]	Os12g0489800	NA	Similar to NBS-LRR protein Fragment: Os12t0489800-01	NA	NA	NA	NA	NA	320.672	302.928	227.118	671.388	499.907
TraesCS2A02G046200	33.5388	-2.73469	0.762304	-3.5874	0.000333988	0.0168828	2A	18058353	18059469	NTF2-like domain superfamily [Source:Ensembl/INTERPRO:IPR032710]	Os09g0266000	AT1G71480	Similar to predicted protein: Os09t0266000-01;RNA-directed DNA polymerase reverse transcriptase, related domain containing protein: Os09t0266000-02;Similar to predicted protein: Os09t0266000-03	NA	NA	AT1G71480 protein [Source:UniProtKB/TrEMBL;Acc:Q9C9I5]	NA	NA	42.1216	25.8145	84.5452	8.74253	6.47031
TraesCS2A02G054000	37.9874	1.83097	0.583254	3.13923	0.00169394	0.0468882	2A	22120305	22120718	Virus X resistance protein-like, coiled-coil domain [Source:Ensembl/INTERPRO:IPR038005]	NA	NA	NA	NA	NA	NA	NA	NA	14.9297	23.9428	17.4695	46.4456	87.1492
TraesCS2A02G059900	576.277	-1.99315	0.379089	-5.25774	1.45834e-07	4.91864e-05	2A	26371659	26374700	Ribonuclease H-like superfamily [Source:Ensembl/INTERPRO:IPR012337]	Os04g0261400	AT1G62870	Cytochrome c region domain containing protein: Os04t0261400-01	NA	NA	F16P17.2 protein [Source:UniProtKB/TrEMBL;Acc:Q9LQ19]	NA	NA	482.834	931.527	1053.7	208.206	205.116
TraesCS2A02G063500	223.736	-0.930053	0.293535	-3.16845	0.00153252	0.0441441	2A	27967243	27970497	Pentatricopeptide repeat [Source:Ensembl/INTERPRO:IPR002885]	Os05g0365500	AT5G28380	Tetratricopeptide-like helical domain containing protein: Os05t0365500-01	NA	NA	Tetratricopeptide repeat (TPR)-like superfamily protein [Source:UniProtKB/TrEMBL;Acc:Q3E8X7]	NA	NA	267.189	286.986	274.48	142.041	147.983
TraesCS2A02G065900	187.17	1.19738	0.376387	3.18124	0.00146644	0.0430873	2A	29812977	29813664	NA	NA	NA	NA	NA	NA	NA	NA	NA	161.572	84.4752	123.583	263.632	302.586
TraesCS2A02G067700	68.6355	1.53905	0.455366	3.37981	0.000725372	0.0276446	2A	30144088	30147247	Thioredoxin-like superfamily [Source:Ensembl/INTERPRO:IPR036249]	Os04g0227500	NA	DSBA oxidoreductase family protein: Os04t0227500-01	NA	NA	NA	NA	NA	34.6584	34.3483	47.3705	89.4295	137.371
TraesCS2A02G070700	299.122	1.67464	0.52141	3.21176	0.00131925	0.0405743	2A	31172760	31177459	NB-ARC [Source:Ensembl/INTERPRO:IPR002182]	Os02g0286850	NA	Similar to Stripe rust resistance protein Yr10: Os02t0286850-00	NA	NA	NA	NA	NA	207.614	52.3236	217.562	519.563	498.549
TraesCS2A02G071700	131.65	2.58166	0.47296	5.45851	4.80152e-08	2.02857e-05	2A	31911054	31913427	Haem peroxidase, plant/fungal/bacterial [Source:Ensembl/INTERPRO:IPR002016]	Os04g0223300	NA	Similar to Peroxisome type ascorbate peroxidase: Os04t0223300-00	ASCORBATE PEROXIDASE 3	Committee on Gene Symbolization, Nomenclature and Linkage of the Rice Genetics Cooperative	NA	NA	NA	54.3441	56.8459	21.31	231.414	294.338
TraesCS2A02G072400	96.4772	1.68408	0.392077	4.29527	1.7448e-05	0.00229605	2A	32139542	32143165	NA	Os07g0534000	AT5G52970	Similar to permeases of the major facilitator superfamily: Os07t0534000-01	NA	NA	Thylakoid lumenal 15.0 kDa protein 2, chloroplastic [Source:UniProtKB/Swiss-Prot;Acc:Q9LVV5]	NA	NA	43.9382	58.2146	51.6219	187.34	141.271
TraesCS2A02G073200	60.9673	1.91059	0.571965	3.34039	0.000836602	0.0302973	2A	32386818	32390610	Poly(A) polymerase, central domain [Source:Ensembl/INTERPRO:IPR007012]	NA	AT2G25850	NA	NA	NA	PAPS2 [Source:UniProtKB/TrEMBL;Acc:A0A178VXR1]	PAPS2	UniProtKB Gene Name	37.4388	11.8344	37.1403	90.3296	128.094
TraesCS2A02G080400	77.7278	1.93197	0.523283	3.69202	0.000222476	0.0127825	2A	36384293	36387946	Domain of unknown function DUF3444 [Source:Ensembl/INTERPRO:IPR024593]	Os06g0535300	AT4G27980	Similar to AFL190Cp: Os06t0535300-01;Hypothetical conserved gene: Os06t0535300-02	DnaJ domain protein C55	Integrated Rice Science Database	Domain of unknown function (DUF3444) [Source:TAIR;Acc:AT4G27980]	NA	NA	29.0598	59.9834	21.2982	149.81	128.487
TraesCS2A02G089300	387.812	-0.955654	0.289328	-3.30302	0.000956509	0.0331539	2A	42470414	42476482	Heat shock factor A2b [Source:UniProtKB/TrEMBL;Acc:A0A024DB95]	Os07g0178600	AT5G43840	Similar to Heat shock transcription factor 29 Fragment: Os07t0178600-01	HEAT STRESS TRANSCRIPTION FACTOR A2B	Committee on Gene Symbolization, Nomenclature and Linkage of the Rice Genetics Cooperative	Heat stress transcription factor A-6a [Source:UniProtKB/Swiss-Prot;Acc:Q1PDN3]	HSFA6A	UniProtKB Gene Name	414.296	516.431	512.795	272.354	223.187
TraesCS2A02G094000	905.518	-1.52264	0.363233	-4.19192	2.76606e-05	0.00319019	2A	47905745	47911177	Zinc finger, RING-type [Source:Ensembl/INTERPRO:IPR001841]	Os07g0690300	AT3G05670	Zinc finger, RING/FYVE/PHD-type domain containing protein: Os07t0690300-01;Hypothetical conserved gene: Os07t0690300-02	RING finger protein	Integrated Rice Science Database	F18C1.6 protein [Source:UniProtKB/TrEMBL;Acc:Q9M9X2]	NA	NA	1048.32	853.024	1773.49	451.502	401.256
TraesCS2A02G100900	372.515	1.54377	0.413452	3.73385	0.000188575	0.0114885	2A	53927049	53928541	Thioredoxin domain [Source:Ensembl/INTERPRO:IPR013766]	Os07g0684100	AT1G08570	Similar to Thioredoxin-like 1: Os07t0684100-01	NA	NA	Thioredoxin-like 1-1, chloroplastic [Source:UniProtKB/Swiss-Prot;Acc:O64654]	ACHT4	TAIR Gene Name	212.594	139.613	279.546	419.852	810.971
TraesCS2A02G102300	3275.16	-1.56171	0.412666	-3.78443	0.000154063	0.0100873	2A	55850496	55854702	RNA recognition motif domain [Source:Ensembl/INTERPRO:IPR000504]	Os07g0682400	AT3G63450	Nucleotide-binding, alpha-beta plait domain containing protein: Os07t0682400-01;Nucleotide-binding, alpha-beta plait domain containing protein: Os07t0682400-02;Nucleotide-binding, alpha-beta plait domain containing protein: Os07t0682400-03	ZINC FINGER CCCH DOMAIN-CONTAINING PROTEIN 53	Committee on Gene Symbolization, Nomenclature and Linkage of the Rice Genetics Cooperative	RNA-binding (RRM/RBD/RNP motifs) family protein [Source:UniProtKB/TrEMBL;Acc:F4J108]	NA	NA	3052.33	3053.47	7252.59	1360.58	1656.83
TraesCS2A02G120000	186.593	2.0008	0.385109	5.19542	2.0426e-07	6.5065e-05	2A	70229685	70235175	NA	NA	NA	NA	NA	NA	NA	NA	NA	70.2529	117.002	67.8984	388.821	288.992
TraesCS2A02G135600	558.571	-1.16845	0.321054	-3.63941	0.000273268	0.0146434	2A	81752218	81764443	PWWP domain [Source:Ensembl/INTERPRO:IPR000313]	Os07g0655500	AT3G63070	Regulation of nuclear pre-mRNA protein domain containing protein: Os07t0655500-01	NA	NA	Protein HUA2-LIKE 3 [Source:UniProtKB/Swiss-Prot;Acc:F4IZM8]	HULK3	UniProtKB Gene Name	621.683	605.775	925.771	281.218	358.409
TraesCS2A02G143700	923.759	-1.10127	0.333771	-3.29949	0.000968618	0.0334841	2A	88662143	88671959	RNA recognition motif domain [Source:Ensembl/INTERPRO:IPR000504]	Os03g0826400	AT3G47120	Nucleotide-binding, alpha-beta plait domain containing protein: Os03t0826400-01	ZINC FINGER CCCH DOMAIN-CONTAINING PROTEIN 25	Committee on Gene Symbolization, Nomenclature and Linkage of the Rice Genetics Cooperative	Zinc finger CCCH domain-containing protein 42 [Source:UniProtKB/Swiss-Prot;Acc:Q9SD61]	NA	NA	813.378	1322.06	1388.92	630.138	464.299
TraesCS2A02G149300	600.745	1.05506	0.337975	3.12171	0.00179805	0.0486955	2A	96070976	96074612	Phosphoserine phosphatase, domain 2 [Source:Ensembl/INTERPRO:IPR023190]	Os11g0629500	AT1G18640	Similar to Phosphoserine phosphatase, chloroplast precursor EC 3:1:3:3 PSP O-phosphoserine phosphohydrolase PSPase: Os11t0629500-01	NA	NA	Phosphoserine phosphatase, chloroplastic [Source:UniProtKB/Swiss-Prot;Acc:O82796]	PSP	UniProtKB Gene Name	557.369	324.122	377.366	737.826	1007.04
TraesCS2A02G166600	21.9393	4.34291	1.1136	3.89988	9.62388e-05	0.00742815	2A	119077811	119079491	NA	Os07g0618700	NA	Conserved hypothetical protein: Os07t0618700-01	NA	NA	NA	NA	NA	2.71346	2.07764	2.70315	6.57081	95.6314
TraesCS2A02G169300	966.842	1.13086	0.313883	3.60281	0.000314792	0.0160744	2A	124211446	124213855	Tify domain [Source:Ensembl/INTERPRO:IPR010399]	Os07g0615200	NA	Tify domain containing protein: Os07t0615200-01	TIFY GENE 10B	Committee on Gene Symbolization, Nomenclature and Linkage of the Rice Genetics Cooperative	NA	NA	NA	777.681	721.842	466.454	1562.52	1305.71
TraesCS2A02G170700	557.869	-0.816241	0.251592	-3.24431	0.00117736	0.0378983	2A	125949522	125958363	Armadillo-like helical [Source:Ensembl/INTERPRO:IPR011989]	Os07g0613300	AT1G72560	Similar to PAUSED: Os07t0613300-01;Similar to PAUSED: Os07t0613300-02;Similar to predicted protein: Os07t0613300-03	NA	NA	Exportin-T [Source:UniProtKB/Swiss-Prot;Acc:Q7PC79]	PSD	UniProtKB Gene Name	698.521	688.33	636.424	376.551	389.517
TraesCS2A02G184500	71.6972	2.44912	0.439878	5.56772	2.58092e-08	1.19066e-05	2A	144849728	144854554	Protein kinase domain [Source:Ensembl/INTERPRO:IPR000719]	Os11g0225000	NA	Serine/threonine protein kinase-related domain containing protein: Os11t0225000-01	RECEPTOR-LIKE CYTOPLASMIC KINASE 319	Committee on Gene Symbolization, Nomenclature and Linkage of the Rice Genetics Cooperative	NA	NA	NA	25.3002	30.0248	22.0971	121.551	159.513
TraesCS2A02G185500	445.111	1.12002	0.31471	3.5589	0.000372408	0.0179751	2A	146785884	146789212	Tubulin alpha chain [Source:UniProtKB/TrEMBL;Acc:A4K4Z3]	Os07g0574800	NA	Tubulin alpha-1 chain: Os07t0574800-01;Tubulin alpha-1 chain: Os07t0574800-02	TUBULIN ALPHA-1 CHAIN	Committee on Gene Symbolization, Nomenclature and Linkage of the Rice Genetics Cooperative	NA	NA	NA	327.316	220.978	359.879	650.117	667.262
TraesCS2A02G188400	741.72	-1.04654	0.303558	-3.44756	0.000565665	0.0236495	2A	152007998	152011812	Zinc finger C2H2-type [Source:Ensembl/INTERPRO:IPR013087]	Os07g0581366	NA	Zinc finger, C2H2 domain containing protein: Os07t0581366-00	indeterminate domain 5	Integrated Rice Science Database	NA	NA	NA	751.948	904.628	1147.49	505.948	398.589
TraesCS2A02G197800	2104.35	-1.36018	0.364542	-3.7312	0.000190569	0.01154	2A	167947589	167954903	Protein time for coffee [Source:Ensembl/INTERPRO:IPR039317]	Os07g0571100	NA	Conserved hypothetical protein: Os07t0571100-01;Hypothetical conserved gene: Os07t0571100-02;Hypothetical conserved gene: Os07t0571100-03	NA	NA	NA	NA	NA	2189.47	1999.51	4163.4	1099.21	1070.13
TraesCS2A02G198000	464.501	1.64758	0.469269	3.51095	0.000446516	0.0202273	2A	169339150	169344295	Phytocyanin domain [Source:Ensembl/INTERPRO:IPR003245]	Os07g0570550	NA	Cupredoxin domain containing protein: Os07t0570550-00	NA	NA	NA	NA	NA	270.619	113.887	366.475	597.614	973.911
TraesCS2A02G199900	238.891	-0.96226	0.306771	-3.13673	0.00170841	0.0470939	2A	172536627	172539620	Zinc finger, CCCH-type [Source:Ensembl/INTERPRO:IPR000571]	Os07g0568300	NA	Similar to ZF protein Fragment: Os07t0568300-01;Similar to ZF protein Fragment: Os07t0568300-02	ZINC FINGER CCCH DOMAIN-CONTAINING PROTEIN 50	Committee on Gene Symbolization, Nomenclature and Linkage of the Rice Genetics Cooperative	NA	NA	NA	255.931	311.643	322.604	161.494	142.782
TraesCS2A02G203200	15.8863	3.75787	0.978685	3.83971	0.000123178	0.00876626	2A	178571773	178574708	FAD/NAD(P)-binding domain [Source:Ensembl/INTERPRO:IPR023753]	Os07g0564500	NA	Pyridine nucleotide-disulphide oxidoreductase, NAD-binding region domain containing protein: Os07t0564500-01	NA	NA	NA	NA	NA	3.75245	0	3.94787	41.8612	29.8702
TraesCS2A02G204900	40.6239	3.08039	0.689412	4.46815	7.88995e-06	0.00129254	2A	182309367	182311184	Major facilitator, sugar transporter-like [Source:Ensembl/INTERPRO:IPR005828]	Os07g0562400	AT1G16390	Major facilitator superfamily protein: Os07t0562400-01	NA	NA	Organic cation/carnitine transporter 3 [Source:UniProtKB/Swiss-Prot;Acc:Q9SA38]	2019-10-03	UniProtKB Gene Name	7.49759	8.57459	14.2026	41.8204	131.024
TraesCS2A02G206100	655.861	1.06057	0.314056	3.37701	0.000732771	0.0277791	2A	185120045	185125077	Chloroplast-localized Ptr ToxA-binding protein1 [Source:UniProtKB/TrEMBL;Acc:Q5YL57]	Os07g0558500	NA	Inositol phosphatase-like protein: Os07t0558500-01;Similar to Protein THYLAKOID FORMATION1, chloroplastic: Os07t0558500-02	NON-YELLOW COLORING4	Committee on Gene Symbolization, Nomenclature and Linkage of the Rice Genetics Cooperative	NA	NA	NA	581.819	414.087	375.716	826.422	1081.26
TraesCS2A02G209100	4534.7	-1.16137	0.271563	-4.27662	1.89756e-05	0.00241779	2A	192504038	192512380	MIF4G-like, type 3 [Source:Ensembl/INTERPRO:IPR003890]	Os07g0555200	AT3G60240	Similar to Eukaryotic translation initiation factor 4g Fragment: Os07t0555200-01;Similar to Eukaryotic translation initiation factor 4g Fragment: Os07t0555200-02;Similar to predicted protein: Os07t0555200-03;Similar to predicted protein: Os07t0555200-04;Similar to predicted protein: Os07t0555200-05	Rice tungro spherical virus (RTSV) resistance gene, RTSV resistance gene, eukaryotic translation initiation factor 4G	Integrated Rice Science Database	Eukaryotic translation initiation factor 4G [Source:UniProtKB/Swiss-Prot;Acc:Q76E23]	EIF4G	UniProtKB Gene Name	5761.77	4674.54	7030.68	2637.33	2569.16
TraesCS2A02G215100	412.864	1.86419	0.347245	5.36853	7.93817e-08	2.97763e-05	2A	202047228	202050696	Beta-amylase [Source:UniProtKB/TrEMBL;Acc:A0A1D5TQ63]	Os07g0543300	AT4G15210	Similar to Beta-amylase: Os07t0543300-00	BETA-AMYLASE 2	Committee on Gene Symbolization, Nomenclature and Linkage of the Rice Genetics Cooperative	Beta-amylase 5 [Source:UniProtKB/Swiss-Prot;Acc:P25853]	BAM5	UniProtKB Gene Name	240.77	144.543	216.819	871.028	591.159
TraesCS2A02G220100	3140.13	0.93266	0.288139	3.23684	0.00120861	0.0385284	2A	207588766	207595840	Endoplasmic reticulum vesicle transporter, C-terminal [Source:Ensembl/INTERPRO:IPR012936]	Os07g0524100	AT4G27080	Thioredoxin domain 2 containing protein: Os07t0524100-01	PROTEIN DISULFIDE ISOMERASE-LIKE 5;4, PROTEIN DISULFIDE ISOMERASE-LIKE 5-4, PDI-like protein 5-4	Integrated Rice Science Database	PDI-like 5-4 [Source:UniProtKB/TrEMBL;Acc:F4JIR2]	ATPDIL5-4	TAIR Gene Name	2798.46	2352.69	1757.98	4091.57	4699.95
TraesCS2A02G223300	165.208	-1.32407	0.399743	-3.3123	0.00092532	0.0324923	2A	218123171	218125839	Pentatricopeptide repeat [Source:Ensembl/INTERPRO:IPR002885]	Os07g0513200	AT1G05670	Pentatricopeptide repeat domain containing protein: Os07t0513200-01;Pentatricopeptide repeat domain containing protein: Os07t0513200-02;Hypothetical conserved gene: Os07t0513200-03	NA	NA	Glycosyltransferase (Fragment) [Source:UniProtKB/TrEMBL;Acc:A0A068FPW3]	NA	NA	146.232	219.602	286.353	85.603	88.2485
TraesCS2A02G224100	617.308	-0.977911	0.253826	-3.85268	0.000116834	0.00851045	2A	222191445	222194458	Ankyrin repeat [Source:Ensembl/INTERPRO:IPR002110]	Os07g0512100	AT1G62050	Similar to protein binding protein: Os07t0512100-01	NA	NA	Ankyrin repeat family protein [Source:UniProtKB/TrEMBL;Acc:Q94CF4]	NA	NA	712.425	770.173	823.544	402.731	377.665
TraesCS2A02G224600	837.41	-1.07034	0.342404	-3.12596	0.00177227	0.0482426	2A	226552791	226558484	Multicopper oxidase, type 1 [Source:Ensembl/INTERPRO:IPR001117]	Os07g0510900	AT4G22010	Similar to L-ascorbate oxidase: Os07t0510900-01	NA	NA	At4g22010 [Source:UniProtKB/TrEMBL;Acc:O65449]	sks4	TAIR Gene Name	688.955	1137.75	1351.35	514.574	494.42
TraesCS2A02G233300	2064.74	-0.742781	0.233134	-3.18607	0.00144221	0.0425621	2A	278414812	278420058	TPX2 [Source:Ensembl/INTERPRO:IPR009675]	Os07g0507200	AT1G03780	Cell cycle regulated microtubule associated protein domain containing protein: Os07t0507200-01	NA	NA	Protein TPX2 [Source:UniProtKB/Swiss-Prot;Acc:F4I2H7]	TPX2	UniProtKB Gene Name	2640.87	2274.28	2467.5	1507.98	1433.06
TraesCS2A02G245500	1146.01	-2.0728	0.388994	-5.32861	9.89668e-08	3.54655e-05	2A	353462717	353489111	WW domain binding protein 11 [Source:Ensembl/INTERPRO:IPR019007]	Os07g0192900	AT5G62640	Hypothetical conserved gene: Os07t0192900-00	NA	NA	Proline-rich family protein [Source:UniProtKB/TrEMBL;Acc:F4K7R6]	ELF5	TAIR Gene Name	1094.74	1712.38	2138.08	272.341	512.503
TraesCS2A02G249300	146.593	1.30537	0.411308	3.17371	0.00150506	0.0436468	2A	374592857	374594723	Protein kinase domain [Source:Ensembl/INTERPRO:IPR000719]	Os07g0159700	AT5G22050	Protein kinase, catalytic domain domain containing protein: Os07t0159700-00	RECEPTOR-LIKE CYTOPLASMIC KINASE 223	Committee on Gene Symbolization, Nomenclature and Linkage of the Rice Genetics Cooperative	Protein kinase superfamily protein [Source:UniProtKB/TrEMBL;Acc:Q67YR4]	NA	NA	102.081	85.8528	88.4459	150.651	305.936
TraesCS2A02G250200	637.527	-0.865984	0.278679	-3.10746	0.00188705	0.0497467	2A	377126417	377136626	Armadillo-type fold [Source:Ensembl/INTERPRO:IPR016024]	Os07g0154400	AT4G14970	Armadillo-type fold domain containing protein: Os07t0154400-01	NA	NA	unknown protein; FUNCTIONS IN: molecular_function unknown; INVOLVED IN: biological_process unknown; LOCATED IN: chloroplast; EXPRESSED IN: 14 plant structures; EXPRESSED DURING: 6 growth stages; Has 257 Blast hits to 164 proteins in 70 species: Arch /.../; Bacteria - 4; Metazoa - 189; Fungi - 0; Plants - 38; Viruses - 0; Other Eukaryotes - 26 (source: NCBI BLink). [Source:TAIR;Acc:AT4G14970]	NA	NA	677.14	763.923	893.234	468.974	384.364
TraesCS2A02G251100	446.054	-1.20365	0.371061	-3.24379	0.00117949	0.0379023	2A	379150934	379159267	Transcription factor, TCP [Source:Ensembl/INTERPRO:IPR005333]	Os07g0152000	NA	Transcription factor , Cold tolerance Os07t0152000-01	TEOSINTE BRANCHED/CYCLOIDEA/PROLIFERATING CELL FACTOR 21	Rice Annotation Project Database	NA	NA	NA	417.106	482.151	829.942	236.364	264.708
TraesCS2A02G255400	280.584	-1.3653	0.364782	-3.74279	0.000181987	0.0112894	2A	390882232	390885060	NA	Os03g0100010	NA	Conserved hypothetical protein: Os03t0100010-00	NA	NA	NA	NA	NA	251.951	417.504	444.685	128.208	160.574
TraesCS2A02G256800	1629.93	-1.36754	0.330936	-4.13235	3.5908e-05	0.00383299	2A	394011127	394018325	Protein of unknown function DUF716 (TMEM45) [Source:Ensembl/INTERPRO:IPR006904]	NA	AT4G16050	NA	NA	NA	Aminotransferase-like, plant mobile domain family protein [Source:UniProtKB/TrEMBL;Acc:Q8RXC3]	NA	NA	2128.82	1529.93	2817.89	946.924	726.094
TraesCS2A02G260800	210.45	1.48487	0.364376	4.07511	4.5992e-05	0.00451206	2A	410872709	410874854	NA	Os05g0203500	NA	Myb/SANT-like domain domain containing protein: Os05t0203500-01	NA	NA	NA	NA	NA	160.2	121.246	86.0427	337.351	347.408
TraesCS2A02G262600	814.785	-1.15073	0.265149	-4.33994	1.42523e-05	0.00205766	2A	414982833	414988669	NA	Os03g0214900	AT3G26850	Conserved hypothetical protein: Os03t0214900-01	NA	NA	At3g26850 [Source:UniProtKB/TrEMBL;Acc:Q9LW25]	NA	NA	1021.13	907.6	1204.14	467.073	473.979
TraesCS2A02G264800	188.834	1.2242	0.358386	3.41588	0.000635759	0.0254628	2A	420225678	420227687	SANT/Myb domain [Source:Ensembl/INTERPRO:IPR001005]	Os07g0119300	AT4G37180	Homeodomain-related domain containing protein: Os07t0119300-01	NA	NA	Transcription factor HHO5 [Source:UniProtKB/Swiss-Prot;Acc:F4JRB0]	HHO5	UniProtKB Gene Name	103.435	136.067	130.102	351.702	222.862
TraesCS2A02G266000	77.4513	1.38806	0.39232	3.53807	0.000403068	0.0188549	2A	422783780	422785012	Protein of unknown function DUF4228, plant [Source:Ensembl/INTERPRO:IPR025322]	Os07g0123100	NA	Conserved hypothetical protein: Os07t0123100-00	NA	NA	NA	NA	NA	45.9009	46.15	48.9471	120.541	125.718
TraesCS2A02G268500	655.937	-1.77522	0.512519	-3.46371	0.000532779	0.022797	2A	431078364	431079961	Legume lectin domain [Source:Ensembl/INTERPRO:IPR001220]	Os07g0100900	NA	Legume lectin, beta domain containing protein: Os07t0100900-01	NA	NA	NA	NA	NA	328.913	957.495	1458.36	239.22	295.7
TraesCS2A02G282400	795.395	-1.05424	0.338572	-3.11378	0.00184709	0.0492077	2A	473407491	473410994	RNA recognition motif domain [Source:Ensembl/INTERPRO:IPR000504]	Os04g0385700	AT5G51300	Similar to splicing factor-related: Os04t0385700-01	NA	NA	Splicing factor-like protein 1 [Source:UniProtKB/Swiss-Prot;Acc:Q9LU44]	SF1	UniProtKB Gene Name	711.627	939.973	1358.85	506.918	459.605
TraesCS2A02G285200	403.007	-0.986669	0.29286	-3.36908	0.00075419	0.0283507	2A	478908623	478918885	RecQ mediated genome instability protein, N-terminal [Source:Ensembl/INTERPRO:IPR013894]	Os04g0391000	AT5G63540	Similar to OSIGBa0132D06:6 protein: Os04t0391000-00	NA	NA	Domain of unknown function (DUF1767) [Source:TAIR;Acc:AT5G63540]	ATRMI1	TAIR Gene Name	589.694	418.692	499.266	252.952	254.431
TraesCS2A02G290800	7.42651	6.76967	1.69894	3.98463	6.75844e-05	0.00585868	2A	501092835	501094335	endosperm-specific gene 64, desiccation-related protein, desiccation-related protein PCC13-62 [Source:Ensembl/RICE_homology;RAP:Os04g0404400]	Os04g0404400	AT1G47980	Similar to H0502B11:4 protein: Os04t0404400-01	endosperm-specific gene 64, desiccation-related protein, desiccation-related protein PCC13-62	Integrated Rice Science Database	unknown protein; FUNCTIONS IN: molecular_function unknown; INVOLVED IN: biological_process unknown; LOCATED IN: endomembrane system; EXPRESSED IN: 6 plant structures; EXPRESSED DURING: 4 anthesis, F mature embryo stage, petal differentiation and exp /.../ stage, E expanded cotyledon stage; BEST Arabidopsis thaliana protein match is: unknown protein (TAIR:AT3G62730.1); Has 169 Blast hits to 169 pr…	NA	NA	0	0	0	13.6811	23.4515
TraesCS2A02G295400	146.561	1.31329	0.341187	3.84918	0.000118512	0.00858594	2A	508030243	508034286	Glycoside hydrolase, family 32 [Source:Ensembl/INTERPRO:IPR001362]	Os04g0413500	NA	Cell-wall invertase, Carbon partitioning during early grain filling Os04t0413500-01	GRAIN INCOMPLETE FILLING 1	Committee on Gene Symbolization, Nomenclature and Linkage of the Rice Genetics Cooperative	NA	NA	NA	83.4275	91.0534	100.973	200.39	256.961
TraesCS2A02G297100	13.5663	3.33651	1.07375	3.10736	0.00188769	0.0497467	2A	511095229	511095609	Bifunctional inhibitor/plant lipid transfer protein/seed storage helical domain [Source:Ensembl/INTERPRO:IPR016140]	Os04g0415800	NA	Similar to OSIGBa0092M08:2 protein: Os04t0415800-00	non-specific lipid transfer protein d6, lipid transfer protein d6, type D non-specific lipid transfer protein 6	Integrated Rice Science Database	NA	NA	NA	3.77592	0	4.8286	41.1156	18.1116
TraesCS2A02G307700	554.686	-1.60381	0.427679	-3.75003	0.000176815	0.0110296	2A	528658621	528663722	Zinc finger, CCCH-type [Source:Ensembl/INTERPRO:IPR000571]	Os04g0438700	NA	Similar to Muscleblind-like protein: Os04t0438700-01	ZINC FINGER CCCH DOMAIN-CONTAINING PROTEIN 28	Committee on Gene Symbolization, Nomenclature and Linkage of the Rice Genetics Cooperative	NA	NA	NA	366.743	913.51	994.638	244.148	254.392
TraesCS2A02G311200	382.392	1.06354	0.299706	3.54861	0.000387268	0.0183511	2A	534631870	534634396	NADH:flavin oxidoreductase/NADH oxidase, N-terminal [Source:Ensembl/INTERPRO:IPR001155]	Os06g0216000	AT1G18020	Similar to 12-oxo-phytodienoic acid reductase: Os06t0216000-01	12-OXOPHYTODIENOATE REDUCTASE 3	Committee on Gene Symbolization, Nomenclature and Linkage of the Rice Genetics Cooperative	Putative 12-oxophytodienoate reductase-like protein 2B [Source:UniProtKB/Swiss-Prot;Acc:P0DI09]	NA	NA	282.821	306.024	210.453	534.308	578.354
TraesCS2A02G313300	290.841	-1.05233	0.298318	-3.52756	0.00041941	0.0194483	2A	537682273	537684280	NA	Os04g0445600	NA	Homeodomain-like containing protein: Os04t0445600-00	NA	NA	NA	NA	NA	313.99	410.406	376.33	184.804	168.674
TraesCS2A02G314700	174.618	-1.45302	0.389765	-3.72792	0.000193064	0.0116317	2A	539650828	539652212	NA	Os04g0446401	NA	Conserved hypothetical protein: Os04t0446401-00	NA	NA	NA	NA	NA	173.328	211.332	317.305	85.5594	85.5681
TraesCS2A02G315000	339.167	-0.863253	0.274761	-3.14184	0.00167891	0.0466655	2A	540048198	540053466	Protein PAIR1 [Source:Ensembl/INTERPRO:IPR034546]	Os03g0106300	NA	Coiled-coil protein, Homologous chromosome pairing in meiosis Os03t0106300-01	HOMOLOGOUS PAIRING ABERRATION IN RICE MEIOSIS 1	Committee on Gene Symbolization, Nomenclature and Linkage of the Rice Genetics Cooperative	NA	NA	NA	388.59	405.557	446.925	233.578	221.186
TraesCS2A02G336600	69.0303	2.55077	0.550379	4.63457	3.57675e-06	0.000680362	2A	570192811	570195203	Ccc1 family [Source:Ensembl/INTERPRO:IPR008217]	Os04g0463400	AT2G01770	Vacuolar membrane transporter, Fe and Zn translocation between flag leaves and seeds Os04t0463400-01	vacuolar iron influxer VIT1;2, Vacuolar Iron Transporter 1	Rice Annotation Project Database	Vacuolar iron transporter 1 [Source:UniProtKB/Swiss-Prot;Acc:Q9ZUA5]	VIT1	UniProtKB Gene Name	29.0365	10.7355	30.0032	103.033	172.343
TraesCS2A02G337300	2154.72	1.35779	0.342917	3.95954	7.50947e-05	0.00627911	2A	570782629	570785964	14-3-3 protein [Source:Ensembl/INTERPRO:IPR000308]	Os04g0462500	AT5G38480	Similar to 14-3-3-like protein GF14-6: Os04t0462500-01;14-3-3 protein, Florigen receptor, Flowering Os04t0462500-02;Similar to 14-3-3-like protein GF14-6: Os04t0462500-03;Similar to 14-3-3-like protein GF14-6: Os04t0462500-04;Similar to 14-3-3-like protein GF14-6: Os04t0462500-05	G-BOX FACTOR 14-3-3B PROTEIN	Committee on Gene Symbolization, Nomenclature and Linkage of the Rice Genetics Cooperative	RCI1 [Source:UniProtKB/TrEMBL;Acc:A0A178UA42]	GRF3	UniProtKB Gene Name	1296.46	1788.05	893.68	2978.52	3816.89
TraesCS2A02G343900	528.339	1.16304	0.290384	4.00518	6.19702e-05	0.00561453	2A	580758183	580761482	Aldose 1-epimerase [Source:UniProtKB/TrEMBL;Acc:A0A1D5TBS2]	Os04g0458600	AT3G47800	Similar to ORW1943Ba0077G13:3 protein: Os04t0458600-01	NA	NA	Aldose 1-epimerase [Source:UniProtKB/TrEMBL;Acc:Q9STT3]	NA	NA	290.52	386.972	381.91	700.22	882.073
TraesCS2A02G345400	430.385	1.10837	0.341903	3.24177	0.00118788	0.0380432	2A	583837689	583842398	DUF212 [Source:Ensembl/INTERPRO:IPR003832]	Os04g0486900	AT1G67600	Acid phosphatase/vanadium-dependent haloperoxidase related family protein: Os04t0486900-01	NA	NA	Acid phosphatase/vanadium-dependent haloperoxidase-related protein [Source:UniProtKB/TrEMBL;Acc:Q9FXC5]	NA	NA	305.281	356.651	221.136	507.269	761.591
TraesCS2A02G359900	543.622	-1.08026	0.269062	-4.0149	5.94702e-05	0.00547453	2A	603686802	603688917	F-box domain [Source:Ensembl/INTERPRO:IPR001810]	Os04g0505700	AT5G67250	Leucine-rich repeat, cysteine-containing subtype containing protein: Os04t0505700-01	F-box protein 227	Integrated Rice Science Database	F-box protein SKIP2 [Source:UniProtKB/Swiss-Prot;Acc:Q9FE83]	SKIP2	UniProtKB Gene Name	643.877	647.319	774.8	304.424	347.691
TraesCS2A02G360800	8.34734	3.95223	1.22578	3.22427	0.00126296	0.0393329	2A	605115456	605115707	NA	Os01g0961000	NA	Conserved hypothetical protein: Os01t0961000-01	NA	NA	NA	NA	NA	0.929918	1.10301	1.60445	15.4599	22.6395
TraesCS2A02G363600	129.803	1.37376	0.419725	3.27301	0.00106408	0.0355603	2A	607827761	607830440	Glutaredoxin [Source:Ensembl/INTERPRO:IPR002109]	Os04g0508300	NA	Glutaredoxin: Os04t0508300-01	GLUTAREDOXIN	Committee on Gene Symbolization, Nomenclature and Linkage of the Rice Genetics Cooperative	NA	NA	NA	109.534	69.8752	58.4564	169.056	242.094
TraesCS2A02G366000	593.168	1.42197	0.329269	4.31857	1.57045e-05	0.00215125	2A	610708391	610709637	NA	NA	NA	NA	NA	NA	NA	NA	NA	421.546	403.524	239.994	935.178	965.597
TraesCS2A02G368900	117.018	-1.44913	0.368503	-3.93248	8.40751e-05	0.00678962	2A	612081984	612088225	Lipopolysaccharide-modifying protein [Source:Ensembl/INTERPRO:IPR006598]	Os04g0534100	AT2G45840	Similar to OSIGBa0159I10:7 protein: Os04t0534100-01;Similar to OSIGBa0159I10:7 protein: Os04t0534100-02	NA	NA	Glycosyltransferase [Source:UniProtKB/TrEMBL;Acc:F4IH52]	NA	NA	148.008	161.134	161.555	65.3789	49.0161
TraesCS2A02G373000	826.12	1.19714	0.354255	3.37932	0.000726657	0.0276446	2A	615485359	615489371	Major pollen allergen Lol pI [Source:Ensembl/INTERPRO:IPR005795]	Os04g0530100	AT2G20750	Similar to Beta-expansin 1 precursor AtEXPB1 At-EXPB1 Ath-ExpBeta-1:5: Os04t0530100-01	BETA-EXPANSIN 17	Committee on Gene Symbolization, Nomenclature and Linkage of the Rice Genetics Cooperative	Expansin-B1 [Source:UniProtKB/Swiss-Prot;Acc:Q9SKU2]	EXPB1	UniProtKB Gene Name	511.491	536.107	585.247	809.516	1688.24
TraesCS2A02G374200	78.3698	7.84596	1.80946	4.33609	1.4504e-05	0.00207486	2A	617433308	617434057	NA	Os04g0528200	NA	Similar to OSIGBa0115K01-H0319F09:17 protein: Os04t0528200-01	NA	NA	NA	NA	NA	0	0	2.38625	73.2757	316.187
TraesCS2A02G380300	287.236	-1.3171	0.398129	-3.30823	0.000938868	0.0327104	2A	623561951	623564926	PB1 domain [Source:Ensembl/INTERPRO:IPR000270]	Os04g0519700	AT2G28350	Similar to Auxin response factor 10: Os04t0519700-01	AUXIN RESPONSE FACTOR 10	Committee on Gene Symbolization, Nomenclature and Linkage of the Rice Genetics Cooperative	Auxin response factor (Fragment) [Source:UniProtKB/TrEMBL;Acc:C0SV66]	ARF10	UniProtKB Gene Name	226.872	394.092	511.901	148.849	154.468
TraesCS2A02G380500	261.5	3.37787	0.517984	6.52119	6.97505e-11	8.23384e-08	2A	623941108	623946240	Putative integral membrane protein [Source:UniProtKB/TrEMBL;Acc:E6Y2S6]	Os06g0506200	AT2G28315	Protein of unknown function DUF250 domain containing protein: Os06t0506200-01	NA	NA	UDP-xylose transporter 1 [Source:UniProtKB/Swiss-Prot;Acc:F4IHS9]	UXT1	UniProtKB Gene Name	96.5074	24.6692	43.4094	437.546	705.37
TraesCS2A02G382700	395.113	1.17101	0.300396	3.89822	9.69014e-05	0.00746494	2A	627511053	627514324	Aromatic amino acid beta-eliminating lyase/threonine aldolase [Source:Ensembl/INTERPRO:IPR001597]	Os04g0516600	AT3G04520	Pyridoxal phosphate-dependent transferase, major region, subdomain 1 domain containing protein: Os04t0516600-01	NA	NA	Probable low-specificity L-threonine aldolase 2 [Source:UniProtKB/Swiss-Prot;Acc:Q9FPH3]	THA2	UniProtKB Gene Name	299.891	274.42	216.206	658.4	526.647
TraesCS2A02G386800	490.411	-1.26321	0.355036	-3.55798	0.000373712	0.0179882	2A	632604352	632607794	Tetratricopeptide repeat 1 [Source:Ensembl/INTERPRO:IPR001440]	Os04g0538000	AT4G12400	Tetratricopeptide TPR-1 domain containing protein: Os04t0538000-01;Hypothetical gene: Os04t0538000-02	NA	NA	Hsp70-Hsp90 organizing protein 3 [Source:UniProtKB/Swiss-Prot;Acc:Q9STH1]	HOP3	UniProtKB Gene Name	543.677	720.959	655.545	350.19	181.684
TraesCS2A02G387200	564.562	-0.916968	0.289972	-3.16226	0.00156547	0.0446018	2A	632949192	632955284	Autophagy-related protein 13 [Source:Ensembl/INTERPRO:IPR018731]	NA	NA	NA	NA	NA	NA	NA	NA	559.606	820.599	705.999	358.948	377.656
TraesCS2A02G388300	1409.95	-1.46671	0.425532	-3.44678	0.000567316	0.0236939	2A	635510487	635513888	Zinc finger, GATA-type [Source:Ensembl/INTERPRO:IPR000679]	Os04g0539500	NA	Similar to H0115B09:1 protein: Os04t0539500-01;Similar to H0115B09:1 protein: Os04t0539500-02	GATA TRANSCRIPTION FACTOR 5	Committee on Gene Symbolization, Nomenclature and Linkage of the Rice Genetics Cooperative	NA	NA	NA	895.361	2340.54	2444.15	768.619	601.078
TraesCS2A02G390600	238.186	-1.52437	0.356218	-4.27933	1.87457e-05	0.00239611	2A	640086619	640095108	MIF4G-like, type 3 [Source:Ensembl/INTERPRO:IPR003890]	NA	AT3G60240	NA	NA	NA	Eukaryotic translation initiation factor 4G [Source:UniProtKB/Swiss-Prot;Acc:Q76E23]	EIF4G	UniProtKB Gene Name	300.913	246.202	419.589	113.932	110.293
TraesCS2A02G396900	24.4646	3.0842	0.893497	3.45183	0.000556796	0.0234497	2A	650626428	650629012	GDSL lipase/esterase [Source:Ensembl/INTERPRO:IPR001087]	Os04g0577300	AT5G41890	Similar to GDSL-motif lipase/hydrolase-like protein: Os04t0577300-01	GDSL ESTERASE/LIPASE PROTEIN 58	Committee on Gene Symbolization, Nomenclature and Linkage of the Rice Genetics Cooperative	GDSL-like Lipase/Acylhydrolase superfamily protein [Source:TAIR;Acc:AT5G41890]	NA	NA	9.38562	0	8.68884	45.7772	58.4714
TraesCS2A02G398500	911.127	-1.98029	0.529372	-3.74082	0.000183419	0.0113431	2A	651801546	651803391	FAS1 domain [Source:Ensembl/INTERPRO:IPR000782]	Os04g0574200	AT3G60900	FAS1 domain domain containing protein: Os04t0574200-01	FASCICLIN-LIKE ARABINOGALACTAN PROTEIN 1	Committee on Gene Symbolization, Nomenclature and Linkage of the Rice Genetics Cooperative	Fasciclin-like arabinogalactan protein 10 [Source:UniProtKB/Swiss-Prot;Acc:Q9LZX4]	FLA10	UniProtKB Gene Name	412.373	1551.94	1933.1	383.197	275.029
TraesCS2A02G400500	103.648	2.20275	0.479317	4.59559	4.31523e-06	0.000787255	2A	653857971	653861536	Cytochrome P450 [Source:Ensembl/INTERPRO:IPR001128]	NA	AT3G44970	NA	NA	NA	Cytochrome P450 superfamily protein [Source:UniProtKB/TrEMBL;Acc:F4J4C0]	NA	NA	45.9227	30.0111	51.2872	266.483	124.538
TraesCS2A02G406900	75.5317	-2.48148	0.674488	-3.67905	0.000234104	0.0132524	2A	662599627	662604819	Peptidase S9, prolyl oligopeptidase, catalytic domain [Source:Ensembl/INTERPRO:IPR001375]	Os04g0561500	AT1G76140	Similar to Prolyl endopeptidase EC 3:4:21:26 Post-proline cleaving enzyme PE: Os04t0561500-01;Similar to Prolyl endopeptidase EC 3:4:21:26 Post-proline cleaving enzyme PE: Os04t0561500-02	Prolyl Oligopeptidase 9, PROLYL OLIGOPEPTIDASE 9	Integrated Rice Science Database	Prolyl oligopeptidase family protein [Source:UniProtKB/TrEMBL;Acc:F4I2A0]	NA	NA	50.6238	217.398	69.411	19.4572	20.7684
TraesCS2A02G411200	287.82	2.13867	0.35819	5.97077	2.3614e-09	1.55372e-06	2A	669427534	669432377	Sugar phosphate transporter [Source:Ensembl/INTERPRO:IPR000849]	Os04g0555300	AT1G30560	Similar to glycerol 3-phosphate permease: Os04t0555300-01;Similar to Glycerol 3-phosphate permease: Os04t0555300-02	Functioning in Cesium Over-transport 11	Integrated Rice Science Database	G3Pp3 [Source:UniProtKB/TrEMBL;Acc:A0A178WI18]	NA	NA	104.049	148.902	112.806	403.694	669.646
TraesCS2A02G412500	22.7198	2.3011	0.72179	3.18805	0.00143236	0.042365	2A	670109332	670115129	Peptidase S10, serine carboxypeptidase [Source:Ensembl/INTERPRO:IPR001563]	NA	NA	NA	NA	NA	NA	NA	NA	13.1209	5.35902	7.89028	34.0401	53.1887
TraesCS2A02G415800	444.528	2.00865	0.3698	5.43173	5.58106e-08	2.24985e-05	2A	672367556	672370415	Aromatic amino acid beta-eliminating lyase/threonine aldolase [Source:Ensembl/INTERPRO:IPR001597]	Os04g0516600	AT3G04520	Pyridoxal phosphate-dependent transferase, major region, subdomain 1 domain containing protein: Os04t0516600-01	NA	NA	Probable low-specificity L-threonine aldolase 2 [Source:UniProtKB/Swiss-Prot;Acc:Q9FPH3]	THA2	UniProtKB Gene Name	248.831	176.475	177.854	557.245	1062.23
TraesCS2A02G432300	34.5167	-2.8226	0.670609	-4.20901	2.5649e-05	0.00298828	2A	685380518	685381265	NA	Os04g0606200	NA	Similar to OSIGBa0113I13:1 protein: Os04t0606200-01	NA	NA	NA	NA	NA	43.0417	61.3791	52.963	4.85473	10.3448
TraesCS2A02G436200	128.833	1.73102	0.555674	3.11518	0.00183835	0.0491894	2A	688412204	688415863	Pectin acetylesterase [Source:UniProtKB/TrEMBL;Acc:A0A1D5TCZ2]	Os04g0602500	AT4G19410	Similar to Pectin acetylesterase: Os04t0602500-01;Similar to B0403H10-OSIGBa0105A11:19 protein: Os04t0602500-02	NA	NA	Pectin acetylesterase [Source:UniProtKB/TrEMBL;Acc:F4JT64]	NA	NA	104.945	22.5213	72.6085	211.976	232.117
TraesCS2A02G443300	240.359	2.20012	0.349746	6.29064	3.16168e-10	2.81994e-07	2A	693283834	693286356	Late embryogenesis abundant protein At5g17165-like [Source:Ensembl/INTERPRO:IPR039291]	Os04g0598000	NA	Similar to OSJNba0093F12:14 protein: Os04t0598000-01	NA	NA	NA	NA	NA	96.4368	75.2334	123.225	391.573	515.327
TraesCS2A02G443400	7192.65	-1.34988	0.28737	-4.69735	2.63564e-06	0.000550958	2A	693291892	693298552	Peptidase C65, otubain [Source:Ensembl/INTERPRO:IPR019400]	NA	NA	NA	NA	NA	NA	NA	NA	7749.04	8626.03	12131.6	3505.93	3950.69
TraesCS2A02G445000	1459.5	-0.966244	0.297081	-3.25246	0.00114409	0.0373163	2A	694910418	694913115	High mobility group box domain [Source:Ensembl/INTERPRO:IPR009071]	Os02g0258200	AT4G11080	Similar to high mobility group family: Os02t0258200-01	NA	NA	High mobility group B protein 13 [Source:UniProtKB/Swiss-Prot;Acc:Q9T012]	HMGB13	UniProtKB Gene Name	1324.33	2119.78	1996.93	940.519	915.959
TraesCS2A02G453400	444.429	1.92592	0.506132	3.80517	0.000141706	0.00959109	2A	702937164	702937933	Zf-FLZ domain [Source:Ensembl/INTERPRO:IPR007650]	Os04g0586200	NA	Similar to H0307D04:13 protein: Os04t0586200-01	NA	NA	NA	NA	NA	163.76	299.279	165.986	359.284	1233.84
TraesCS2A02G460800	900.412	1.60409	0.314349	5.10291	3.34473e-07	9.79883e-05	2A	707064169	707064772	NA	NA	NA	NA	NA	NA	NA	NA	NA	575.956	559.152	352.864	1366.91	1647.17
TraesCS2A02G462600	1063.75	1.1795	0.329367	3.5811	0.000342145	0.0170873	2A	708183271	708186337	Kelch repeat type 1 [Source:Ensembl/INTERPRO:IPR006652]	Os04g0619300	AT5G60570	Similar to H0114G12:4 protein: Os04t0619300-01;Similar to L1332:8 protein: Os04t0619300-02	F-box protein 232	Integrated Rice Science Database	F-box/kelch-repeat protein At5g60570 [Source:UniProtKB/Swiss-Prot;Acc:Q9FKJ0]	NA	NA	951.253	533.774	633.597	1415.08	1785.03
TraesCS2A02G480700	11.6127	4.49646	1.16944	3.84496	0.000120571	0.00867243	2A	718350663	718354418	NA	NA	NA	NA	NA	NA	NA	NA	NA	0.937292	1.07152	1.57788	38.9066	15.5703
TraesCS2A02G488100	14.372	6.73768	1.50879	4.46561	7.98391e-06	0.00130228	2A	722564425	722565354	Protein of unknown function DUF761, plant [Source:Ensembl/INTERPRO:IPR008480]	Os04g0665666	NA	Conserved hypothetical protein: Os04t0665666-01	NA	NA	NA	NA	NA	0.940828	0	0	17.5752	53.3438
TraesCS2A02G488900	28.6072	2.78868	0.814196	3.42507	0.000614634	0.0248679	2A	722830825	722842044	Glycoside hydrolase, family 32 [Source:Ensembl/INTERPRO:IPR001362]	Os09g0255000	AT3G13790	Similar to Cell wall invertase EC 3:2:1:26: Os09t0255000-01	cell wall invertase 1, cell-wall invertase 7, cell-wall invertase 8	Integrated Rice Science Database	Beta-fructofuranosidase, insoluble isoenzyme CWINV1 [Source:UniProtKB/Swiss-Prot;Acc:Q43866]	CWINV1	UniProtKB Gene Name	9.43218	2.15568	13.4935	31.8047	86.1498
TraesCS2A02G501600	1314.55	1.12612	0.337897	3.33273	0.000859983	0.0308456	2A	729817823	729823274	Glucose-6-phosphate 1-epimerase [Source:UniProtKB/TrEMBL;Acc:W5AQX2]	Os04g0658000	AT5G57330	Similar to OSIGBa0132E09-OSIGBa0108L24:1 protein: Os04t0658000-01;Similar to Possible apospory-associated like protein: Os04t0658000-02	NA	NA	Glucose-6-phosphate 1-epimerase [Source:UniProtKB/TrEMBL;Acc:Q9LVC5]	NA	NA	1061.74	926.317	688.907	1435.36	2460.43
TraesCS2A02G506500	3645.12	0.993938	0.297049	3.34604	0.000819742	0.0298559	2A	734347340	734352307	Tify domain [Source:Ensembl/INTERPRO:IPR010399]	Os04g0653000	NA	Jasmonic acid JA signalling repressor, Regulation of spikelet development Os04t0653000-01	EXTRA GLUME 2	Committee on Gene Symbolization, Nomenclature and Linkage of the Rice Genetics Cooperative	NA	NA	NA	3001.87	2948.33	1880.03	4882.17	5513.21
TraesCS2A02G510700	85.7665	-2.00481	0.502026	-3.99343	6.5123e-05	0.00575722	2A	735700886	735703581	Peptidase T2, asparaginase 2 [Source:Ensembl/INTERPRO:IPR000246]	Os04g0650700	AT3G16150	Similar to OSIGBa0113E10:3 protein: Os04t0650700-01;Similar to OSIGBa0113E10:3 protein: Os04t0650700-02;Similar to OSIGBa0113E10:3 protein: Os04t0650700-03;Similar to OSIGBa0113E10:3 protein: Os04t0650700-04	ASPARAGINASE 2	Committee on Gene Symbolization, Nomenclature and Linkage of the Rice Genetics Cooperative	ASPGB1 [Source:UniProtKB/TrEMBL;Acc:A0A384KV24]	NA	NA	111.489	136.25	119.191	16.528	45.3745
TraesCS2A02G512500	549.984	-0.958287	0.262661	-3.64838	0.000263895	0.0142362	2A	737427605	737431215	Protein kinase domain [Source:Ensembl/INTERPRO:IPR000719]	Os04g0649700	AT5G43020	Serine/threonine protein kinase-related domain containing protein: Os04t0649700-01;Serine/threonine protein kinase-related domain containing protein: Os04t0649700-02;Similar to H0212B02:5 protein: Os04t0649700-03;Similar to H0212B02:5 protein: Os04t0649700-04;Similar to H0212B02:5 protein: Os04t0649700-05	NA	NA	Leucine-rich repeat protein kinase family protein [Source:UniProtKB/TrEMBL;Acc:Q9FMI2]	NA	NA	661.846	637.237	748.551	372.598	329.686
TraesCS2A02G514800	1190.27	-1.17479	0.293458	-4.00328	6.24715e-05	0.00563451	2A	739306391	739312894	ERCC4 domain [Source:Ensembl/INTERPRO:IPR006166]	Os04g0648700	AT2G22140	DNA repair nuclease, XPF-type/Helicase domain containing protein: Os04t0648700-01	EME1	Integrated Rice Science Database	Crossover junction endonuclease EME1B [Source:UniProtKB/Swiss-Prot;Acc:C5H8J1]	EME1B	UniProtKB Gene Name	1311.29	1825	1458.94	789.279	566.873
TraesCS2A02G517000	160.311	-1.46531	0.451184	-3.24771	0.00116338	0.0375652	2A	740346577	740347469	VQ [Source:Ensembl/INTERPRO:IPR008889]	Os04g0645200	NA	VQ domain containing protein: Os04t0645200-01	VQ motif-containing protein 16	Integrated Rice Science Database	NA	NA	NA	125.443	289.237	231.478	93.2677	62.1293
TraesCS2A02G521500	40.3256	1.987	0.604971	3.28445	0.00102182	0.0346676	2A	744408404	744409772	Myc-type, basic helix-loop-helix (bHLH) domain [Source:Ensembl/INTERPRO:IPR011598]	Os04g0641700	NA	Similar to H0423H10:4 protein: Os04t0641700-00	INCREASED LEAF INCLINATION 1	Committee on Gene Symbolization, Nomenclature and Linkage of the Rice Genetics Cooperative	NA	NA	NA	22.4833	16.0964	16.5778	42.7748	103.696
TraesCS2A02G524100	97.3925	2.17208	0.418801	5.18642	2.14375e-07	6.66989e-05	2A	745096524	745097199	NA	NA	NA	NA	NA	NA	NA	NA	NA	49.5347	31.338	40.3685	150.323	215.398
TraesCS2A02G526400	888.287	-0.843233	0.271457	-3.10633	0.00189426	0.0497891	2A	746753763	746755926	RNA recognition motif domain [Source:Ensembl/INTERPRO:IPR000504]	Os04g0636900	NA	RNA-binding region RNP-1 RNA recognition motif domain containing protein: Os04t0636900-01;RNA-binding region RNP-1 RNA recognition motif domain containing protein: Os04t0636900-02	NA	NA	NA	NA	NA	892.299	1117.61	1228.39	628.34	574.799
TraesCS2A02G528900	1782.01	-1.71663	0.500532	-3.4296	0.000604475	0.0246057	2A	747622852	747627064	GNAT domain [Source:Ensembl/INTERPRO:IPR000182]	Os04g0635800	AT5G13780	Acyl-CoA N-acyltransferase domain containing protein: Os04t0635800-01;Acyl-CoA N-acyltransferase domain containing protein: Os04t0635800-03	NA	NA	N-terminal acetyltransferase A complex catalytic subunit NAA10 [Source:UniProtKB/Swiss-Prot;Acc:Q9FKI4]	NAA10	UniProtKB Gene Name	828.847	3152.99	3425.57	712.396	790.262
TraesCS2A02G537800	49.7056	-1.95507	0.555812	-3.5175	0.000435637	0.0199566	2A	751196884	751197975	NA	NA	NA	NA	NA	NA	NA	NA	NA	57.1195	85.9552	69.5049	24.2929	11.6556
TraesCS2A02G548200	834.895	1.28017	0.362391	3.53256	0.000411556	0.0191849	2A	755973635	755976977	Flavin amine oxidase [Source:Ensembl/INTERPRO:IPR001613]	Os04g0671200	AT1G65840	Polyamine oxidase, Seed germination Os04t0671200-01;Similar to H0624F09:9 protein: Os04t0671200-02	POLYAMINE OXIDASE 4	Committee on Gene Symbolization, Nomenclature and Linkage of the Rice Genetics Cooperative	Probable polyamine oxidase 4 [Source:UniProtKB/Swiss-Prot;Acc:Q8H191]	PAO4	UniProtKB Gene Name	538.062	617.015	438.598	852.145	1728.66
TraesCS2A02G560400	547.763	-1.47605	0.418983	-3.52294	0.000426784	0.0196663	2A	762640207	762644579	Tetratricopeptide-like helical domain superfamily [Source:Ensembl/INTERPRO:IPR011990]	Os04g0692500	AT2G32230	Similar to antiporter/ drug transporter/ transporter: Os04t0692500-01;Similar to antiporter/ drug transporter/ transporter: Os04t0692500-02	NA	NA	Proteinaceous RNase P 1, chloroplastic/mitochondrial [Source:UniProtKB/Swiss-Prot;Acc:Q66GI4]	PRORP1	UniProtKB Gene Name	395.573	724.168	1089.42	259.725	269.932
TraesCS2A02G561600	2651.28	-0.942523	0.230621	-4.0869	4.37175e-05	0.00437611	2A	763190040	763198365	SNF2-related, N-terminal domain [Source:Ensembl/INTERPRO:IPR000330]	Os04g0692750	AT5G63950	SNF2 family chromatin-remodeling helicase, Syncytial endosperm development Os04t0692750-01	ENDOSPERMLESS 1	Committee on Gene Symbolization, Nomenclature and Linkage of the Rice Genetics Cooperative	Protein CHROMATIN REMODELING 24 [Source:UniProtKB/Swiss-Prot;Acc:Q8W103]	CHR24	UniProtKB Gene Name	3327.57	3014.56	3499.96	1697.87	1716.46
TraesCS2A02G573300	14.9725	-5.44096	1.66263	-3.2725	0.00106601	0.0355953	2A	768996829	768998744	Peroxidase [Source:UniProtKB/TrEMBL;Acc:W5AWP7]	Os04g0688200	NA	Similar to Peroxidase EC 1:11:1:7: Os04t0688200-01	class III peroxidase 60, peroxidase 1	Integrated Rice Science Database	NA	NA	NA	15.9432	11.8069	45.8144	0	1.2979
TraesCS2A02G585600	40.856	8.26663	1.47348	5.61028	2.02005e-08	9.8874e-06	2A	776216319	776218526	Heat shock protein 70 family [Source:Ensembl/INTERPRO:IPR013126]	NA	NA	NA	NA	NA	NA	NA	NA	0	0	0.789578	184.008	19.4825
TraesCS2A02G585800	912.304	-0.972251	0.270537	-3.59378	0.000325916	0.0165163	2A	776286158	776291107	Choline transporter-like [Source:Ensembl/INTERPRO:IPR007603]	Os04g0681400	AT3G15380	Protein of unknown function DUF580 family protein: Os04t0681400-01	NA	NA	Choline transporter protein 1 [Source:UniProtKB/Swiss-Prot;Acc:Q94AN2]	CHER1	UniProtKB Gene Name	1079.01	976.923	1348.28	569.433	587.87
TraesCS2A02G593100	63.196	8.89144	1.37722	6.45607	1.07454e-10	1.13494e-07	2A	779845755	779846941	NA	Os04g0677600	NA	Similar to H0402C08:10 protein: Os04t0677600-00	NA	NA	NA	NA	NA	0	0	0.791849	52.6448	262.543
TraesCS2A02G593700	1477.03	-0.796867	0.255853	-3.11455	0.00184227	0.0492077	2A	780714426	780720155	Ran binding domain [Source:Ensembl/INTERPRO:IPR000156]	Os03g0667700	AT4G11790	Similar to RanBP1 domain containing protein, expressed: Os03t0667700-01	NA	NA	AT4g11790/T5C23_220 [Source:UniProtKB/TrEMBL;Acc:Q93ZH3]	NA	NA	1579.07	2074.4	1683.94	1030.85	1016.91
TraesCS2B02G002800	72.6293	2.8736	0.579906	4.95528	7.22266e-07	0.000186725	2B	1749669	1750706	Sulfotransferase domain [Source:Ensembl/INTERPRO:IPR000863]	Os11g0450400	NA	Similar to Sulfotransferase domain containing protein, expressed: Os11t0450400-01	NA	NA	NA	NA	NA	13.1106	10.7417	37.118	142.855	159.321
TraesCS2B02G002900	185.861	2.12157	0.644761	3.29048	0.00100018	0.0341889	2B	1752952	1755256	Cytochrome P450 [Source:Ensembl/INTERPRO:IPR001128]	Os11g0465200	NA	Similar to Bx2-like protein: Os11t0465200-01;Similar to Cytochrome P450 family protein, expressed: Os11t0465200-02	NA	NA	NA	NA	NA	129.323	16.081	92.3255	259.655	431.923
TraesCS2B02G003100	38.3421	1.99133	0.587435	3.38986	0.000699272	0.0270907	2B	1764833	1765869	Sulfotransferase domain [Source:Ensembl/INTERPRO:IPR000863]	Os11g0450400	NA	Similar to Sulfotransferase domain containing protein, expressed: Os11t0450400-01	NA	NA	NA	NA	NA	18.7262	12.8956	20.5364	47.6121	91.9402
TraesCS2B02G003200	272.004	1.70656	0.491152	3.47461	0.000511605	0.0221987	2B	1768192	1770540	Cytochrome P450 [Source:Ensembl/INTERPRO:IPR001128]	Os11g0465200	NA	Similar to Bx2-like protein: Os11t0465200-01;Similar to Cytochrome P450 family protein, expressed: Os11t0465200-02	NA	NA	NA	NA	NA	185.555	55.7432	186.223	404.566	527.933
TraesCS2B02G035600	195.567	1.92911	0.467267	4.1285	3.65142e-05	0.00387672	2B	17110603	17112284	Cytochrome P450 [Source:Ensembl/INTERPRO:IPR001128]	Os04g0128400	NA	Similar to OSIGBa0126J24:7 protein: Os04t0128400-00	NA	NA	NA	NA	NA	101.21	41.8102	132.57	367.602	334.644
TraesCS2B02G050400	774.845	0.921414	0.258254	3.56786	0.000359903	0.0176159	2B	24912431	24914422	Dimeric alpha-beta barrel [Source:Ensembl/INTERPRO:IPR011008]	Os01g0516600	AT3G17210	Similar to Stable protein 1: Os01t0516600-01;Similar to Stable protein 1: Os01t0516600-02	NA	NA	Stress-response A/B barrel domain-containing protein HS1 [Source:UniProtKB/Swiss-Prot;Acc:Q9LUV2]	HS1	UniProtKB Gene Name	623.431	590.422	498.55	1026.81	1135.01
TraesCS2B02G052000	214.648	2.9686	0.456208	6.50712	7.66039e-11	8.59981e-08	2B	25338726	25340204	Myb/SANT-like domain [Source:Ensembl/INTERPRO:IPR024752]	Os05g0580550	NA	Similar to 10A19I:15: Os05t0580550-00	NA	NA	NA	NA	NA	69.3017	55.85	47.3824	251.709	648.995
TraesCS2B02G068100	74.1582	2.62366	0.547912	4.78847	1.6806e-06	0.000366589	2B	34578687	34580273	NA	NA	NA	NA	NA	NA	NA	NA	NA	31.8052	23.71	17.3956	212.589	85.2907
TraesCS2B02G073600	359.183	-2.42303	0.40193	-6.02848	1.65513e-09	1.11017e-06	2B	39417788	39420902	Ribonuclease H-like superfamily [Source:Ensembl/INTERPRO:IPR012337]	Os04g0261400	AT1G62870	Cytochrome c region domain containing protein: Os04t0261400-01	NA	NA	F16P17.2 protein [Source:UniProtKB/TrEMBL;Acc:Q9LQ19]	NA	NA	310.33	583.523	703.508	101.186	97.3675
TraesCS2B02G087400	554.935	1.48061	0.268449	5.51545	3.47893e-08	1.5344e-05	2B	49382521	49384538	Haem peroxidase, plant/fungal/bacterial [Source:Ensembl/INTERPRO:IPR002016]	Os04g0223300	NA	Similar to Peroxisome type ascorbate peroxidase: Os04t0223300-00	ASCORBATE PEROXIDASE 3	Committee on Gene Symbolization, Nomenclature and Linkage of the Rice Genetics Cooperative	NA	NA	NA	326.943	326.224	316.559	787.442	1017.51
TraesCS2B02G091300	826.911	-1.21932	0.377985	-3.22585	0.00125599	0.0391994	2B	52666188	52670532	Copper amine oxidase [Source:Ensembl/INTERPRO:IPR000269]	NA	AT4G12290	NA	NA	NA	Amine oxidase [Source:UniProtKB/TrEMBL;Acc:Q8L742]	NA	NA	673.107	1414.71	1127.14	553.555	366.041
TraesCS2B02G103500	77.5277	4.65352	0.561455	8.28833	1.1485e-16	4.60963e-13	2B	64204610	64212794	NmrA-like domain [Source:Ensembl/INTERPRO:IPR008030]	Os12g0263600	AT4G13660	Similar to Isoflavone reductase-like protein 1: Os12t0263600-01	NA	NA	Pinoresinol reductase 2 [Source:UniProtKB/Swiss-Prot;Acc:Q9SVP6]	PRR2	UniProtKB Gene Name	12.4355	2.63481	5.98591	173.292	193.29
TraesCS2B02G108800	921.79	-1.32486	0.351886	-3.76502	0.000166534	0.0106095	2B	69409739	69415222	Zinc finger, RING-type [Source:Ensembl/INTERPRO:IPR001841]	Os07g0690300	AT3G05670	Zinc finger, RING/FYVE/PHD-type domain containing protein: Os07t0690300-01;Hypothetical conserved gene: Os07t0690300-02	RING finger protein	Integrated Rice Science Database	F18C1.6 protein [Source:UniProtKB/TrEMBL;Acc:Q9M9X2]	NA	NA	1143.03	820.908	1675.7	448.585	520.728
TraesCS2B02G114700	643.523	0.995025	0.295513	3.36712	0.000759586	0.0285046	2B	77902096	77907976	DAHP synthetase I/KDSA [Source:Ensembl/INTERPRO:IPR006218]	Os12g0210800	AT1G79500	Similar to 3-deoxy-D-manno-2-octulosonic acid-8-phosphate EC 4:1:2:16 Fragment: Os12t0210800-01;Similar to 2-dehydro-3-deoxyphosphooctonate aldolase: Os12t0210800-02	NA	NA	2-dehydro-3-deoxyphosphooctonate aldolase 1 [Source:UniProtKB/Swiss-Prot;Acc:Q9AV97]	KDSA1	UniProtKB Gene Name	457.523	542.904	381.546	794.771	1040.87
TraesCS2B02G118100	250.513	1.89994	0.436742	4.35026	1.35978e-05	0.00199182	2B	82059911	82061558	Thioredoxin domain [Source:Ensembl/INTERPRO:IPR013766]	Os07g0684100	AT1G08570	Similar to Thioredoxin-like 1: Os07t0684100-01	NA	NA	Thioredoxin-like 1-1, chloroplastic [Source:UniProtKB/Swiss-Prot;Acc:O64654]	ACHT4	TAIR Gene Name	90.865	97.6663	169.736	295.519	598.779
TraesCS2B02G118900	25.6002	3.19139	0.898793	3.55075	0.000384132	0.0183324	2B	84976461	84977217	Ricin B-like lectins [Source:Ensembl/INTERPRO:IPR035992]	Os07g0684000	NA	Ricin B-related lectin domain containing protein: Os07t0684000-01	R40G3	UniProtKB Gene Name	NA	NA	NA	6.57093	0	11.1099	62.3429	47.9773
TraesCS2B02G119400	2884.24	-1.34601	0.391759	-3.43581	0.000590778	0.0241461	2B	86210481	86214168	RNA recognition motif domain [Source:Ensembl/INTERPRO:IPR000504]	Os07g0682400	AT3G63450	Nucleotide-binding, alpha-beta plait domain containing protein: Os07t0682400-01;Nucleotide-binding, alpha-beta plait domain containing protein: Os07t0682400-02;Nucleotide-binding, alpha-beta plait domain containing protein: Os07t0682400-03	ZINC FINGER CCCH DOMAIN-CONTAINING PROTEIN 53	Committee on Gene Symbolization, Nomenclature and Linkage of the Rice Genetics Cooperative	RNA-binding (RRM/RBD/RNP motifs) family protein [Source:UniProtKB/TrEMBL;Acc:F4J108]	NA	NA	2798.27	2623.01	6003.26	1432.48	1564.16
TraesCS2B02G122700	908.109	-0.859742	0.263913	-3.25768	0.00112328	0.0369542	2B	90007487	90012286	Basic-leucine zipper domain [Source:Ensembl/INTERPRO:IPR004827]	NA	NA	NA	NA	NA	NA	NA	NA	947.348	1105.57	1267.44	595.11	625.077
TraesCS2B02G137600	139.11	2.46798	0.603823	4.08726	4.36495e-05	0.00437611	2B	104572585	104584395	Ankyrin repeat [Source:Ensembl/INTERPRO:IPR002110]	Os09g0124800	NA	Tetratricopeptide-like helical domain containing protein: Os09t0124800-01	NA	NA	NA	NA	NA	52.4771	69.691	26.8307	437.605	108.946
TraesCS2B02G147900	20.485	3.68353	0.910391	4.04609	5.20791e-05	0.00495457	2B	114051984	114056834	Nop domain [Source:Ensembl/INTERPRO:IPR002687]	Os07g0661800	AT1G56110	Similar to Nucleolar protein Nop56: Os07t0661800-01	NA	NA	At1g56110/T6H22_9 [Source:UniProtKB/TrEMBL;Acc:Q9SGT7]	NOP56	TAIR Gene Name	6.57062	0	3.95179	51.6264	40.2759
TraesCS2B02G151900	11.3207	3.57287	1.13645	3.1439	0.00166714	0.0465284	2B	118629530	118632855	EGF-type aspartate/asparagine hydroxylation site [Source:Ensembl/INTERPRO:IPR000152]	Os10g0174800	NA	Similar to Protein kinase domain containing protein: Os10t0174800-00	WALL-ASSOCIATED KINASE GENE 108	Committee on Gene Symbolization, Nomenclature and Linkage of the Rice Genetics Cooperative	NA	NA	NA	4.69248	0	1.57966	28.2436	22.0878
TraesCS2B02G152300	203.793	1.25246	0.321039	3.90126	9.56934e-05	0.00740029	2B	118863115	118866486	HAD hydrolase, subfamily IA [Source:Ensembl/INTERPRO:IPR006439]	Os07g0659400	AT2G41250	Similar to rhythmically expressed protein: Os07t0659400-00	NA	NA	Haloacid dehalogenase-like hydrolase (HAD) superfamily protein [Source:UniProtKB/TrEMBL;Acc:Q9ZVB6]	NA	NA	134.112	141.587	117.919	268.916	356.431
TraesCS2B02G153900	568.677	-1.07875	0.343441	-3.14101	0.00168368	0.0467495	2B	121988540	121991519	Six-bladed beta-propeller, TolB-like [Source:Ensembl/INTERPRO:IPR011042]	NA	NA	NA	NA	NA	NA	NA	NA	506.919	946.975	707.145	306.294	376.054
TraesCS2B02G159500	1337.47	-1.18462	0.313853	-3.77445	0.000160359	0.0103476	2B	133006784	133021720	PWWP domain [Source:Ensembl/INTERPRO:IPR000313]	Os07g0655500	AT3G63070	Regulation of nuclear pre-mRNA protein domain containing protein: Os07t0655500-01	NA	NA	Protein HUA2-LIKE 3 [Source:UniProtKB/Swiss-Prot;Acc:F4IZM8]	HULK3	UniProtKB Gene Name	1599.79	1295.86	2274.82	760.993	755.873
TraesCS2B02G172800	2517.84	1.05651	0.328482	3.21634	0.00129837	0.04012	2B	146913075	146915559	Eukaryotic translation initiation factor 6 [Source:UniProtKB/TrEMBL;Acc:W5C7G6]	Os07g0639800	AT3G55620	Similar to Eukaryotic translation initiation factor 6 Fragment: Os07t0639800-01;Similar to Eukaryotic translation initiation factor 6 Fragment: Os07t0639800-02	EUKARYOTIC INITIATION FACTOR 6	Committee on Gene Symbolization, Nomenclature and Linkage of the Rice Genetics Cooperative	Eukaryotic translation initiation factor 6-2 [Source:UniProtKB/Swiss-Prot;Acc:Q9M060]	EIF6-2	UniProtKB Gene Name	2060.32	2043.91	1171.14	3225.56	4088.27
TraesCS2B02G181600	2026.13	1.28156	0.354192	3.61827	0.000296574	0.015509	2B	156590885	156593165	RNA recognition motif domain [Source:Ensembl/INTERPRO:IPR000504]	Os07g0631900	NA	Nucleotide-binding, alpha-beta plait domain containing protein: Os07t0631900-01;Non-protein coding transcript: Os07t0631900-02	NA	NA	NA	NA	NA	1364.72	1529.78	971.15	2175.36	4089.63
TraesCS2B02G201900	49.5712	-1.74505	0.515575	-3.38466	0.000712676	0.0272688	2B	181118653	181120839	Cytochrome P450 [Source:Ensembl/INTERPRO:IPR001128]	Os07g0603700	AT1G13710	CYP78A13 Cytochrome P450, Size control between embryo and endosperm Os07t0603700-01	GIANT EMBRYO 1	Committee on Gene Symbolization, Nomenclature and Linkage of the Rice Genetics Cooperative	Cytochrome P450 78A5 [Source:UniProtKB/Swiss-Prot;Acc:Q9LMX7]	CYP78A5	UniProtKB Gene Name	57.1756	64.2888	85.2044	20.4263	20.7609
TraesCS2B02G209100	640.292	1.54243	0.35787	4.31002	1.63238e-05	0.00219856	2B	190658232	190661063	Translation elongation factor IF5A-like [Source:Ensembl/INTERPRO:IPR001884]	Os07g0597000	AT1G26630	Similar to Eukaryotic translation initiation factor 5A eIF-5A: Os07t0597000-01	NA	NA	Eukaryotic translation initiation factor 5A-2 [Source:UniProtKB/Swiss-Prot;Acc:Q93VP3]	ELF5A-2	UniProtKB Gene Name	464.688	364.86	258.716	815.873	1297.32
TraesCS2B02G217800	1968.88	1.07531	0.346342	3.10475	0.00190437	0.0499492	2B	206675667	206681517	Proteasome subunit alpha type [Source:UniProtKB/TrEMBL;Acc:W5C3H4]	Os02g0634900	AT1G79210	Proteasome subunit alpha type 2 EC 3:4:25:1 20S proteasome alpha subunit B 20S proteasome subunit alpha-2: Os02t0634900-01	OsTT1-like, TT1 paralog PAB2, 20S proteasome alpha2 subunit	Integrated Rice Science Database	Proteasome subunit alpha type-2-B [Source:UniProtKB/Swiss-Prot;Acc:Q8L4A7]	PAB2	UniProtKB Gene Name	1602.43	1608.73	882.851	2397.65	3352.76
[truncated: 1,177 more rows]

## Sheet: Table S3(c)
Table S3(c). Differentially expressed genes between B1 overexpression T1 (7933-1,-3,-4) and T0 (8059, 8060, 8158) awnletted lines and awned lines (7933-2,-5) and Bobwhite wildtype
[truncated: 1,266 more rows]

[truncated: 2 more sheets: Table S3(d), Table S3(e)]
