# Supplementary material for: Dominant inhibition of awn development by a putative zinc‐finger transcriptional repressor expressed at the B1 locus in wheat
Source: New Phytol. 2019 Oct 10;225(1):340–55. doi: 10.1111/nph.16154 (PMC6916588; doi:10.1111/nph.16154)
Supplement: Supplementary file 5 — Table S4 Gene ontology analyses of differentially expressed genes in B1 overexpression lines. [file NPH-225-340-s005.xlsx]

## Sheet: Info
New Phytologist Supporting Information
Article title: Dominant Inhibition of Awn Development by a Putative Zinc-Finger Transcriptional Repressor Expressed at the B1 Locus in Wheat
Authors: Daiqing Huang, Qian Zheng, Tancey Melchkart, Yasmina Bekkaoui, David JF Konkin, Sateesh Kagale, Martial Martucci, Frank M You, Martha Clarke, Nikolai M Adamski, Catherine Chinoy, Andrew Steed, Curt A McCartney, Adrian J Cutler, Paul Nicholson and J Allan Feurtado
Article Acceptance Date: 16 August 2019
Table S4. Gene ontology analyses of differentially expressed genes in B1 overexpression lines.
Table S4(a). (Excel Tab1): Common terms from gene ontology analyses of B1 overexpression lines
Table S4(b). (Excel Tab2): GO term analysis for down- and up-regulated DEGs in B1 overexpression Strongfield T1 lines
Table S4(c). (Excel Tab3): GO term analysis for down- and up-regulated DEGs in B1 overexpression Strongfield T0 lines
Table S4(d). (Excel Tab4): GO term analysis for down- and up-regulated DEGs in B1 overexpression Bobwhite lines
Note: molecular function (MF), biological process (BP), and cellular compartment (CC)

## Sheet: Table S4(a)
Table S4(a). Common terms from gene ontology analyses of B1 overexpression lines
Expression Regulation	Ontology	GO.ID	Term	B1 overexpression, Strongfield T1 experiment						B1 overexpression, Strongfield T0 experiment						B1 overexpression, Bobwhite T0/T1 experiment
				Annotated.x	Significant.x	Expected.x	Rank in Fisher.classic.x	Fisher.elim.x	Fisher.classic.x	Annotated.y	Significant.y	Expected.y	Rank in Fisher.classic.y	Fisher.elim.y	Fisher.classic.y	Annotated	Significant	Expected	Rank in Fisher.classic	Fisher.elim	Fisher.classic
Down	MF	GO:0003677	DNA binding	195	38	20.43	1	0.00066	5e-05	563	88	56.32	2	6.3e-05	5.6e-06	162	31	16.9	23	0.00307	0.00027
Down	MF	GO:0003700	DNA-binding transcription factor activit...	66	16	6.92	3	0.00085	0.00085	139	22	13.91	11	0.01921	0.0192	39	8	4.07	42	0.04291	0.04291
Down	MF	GO:1990837	sequence-specific double-stranded DNA bi...	11	5	1.15	14	1	0.00328	18	7	1.8	5	0.00115	0.0011	11	5	1.15	29	0.00317	0.00317
Down	MF	GO:0003676	nucleic acid binding	328	49	34.37	15	0.73434	0.0035	1064	143	106.44	3	0.09879	2.8e-05	299	44	31.19	31	0.51064	0.00528
Down	MF	GO:0043565	sequence-specific DNA binding	38	10	3.98	17	0.15281	0.00434	86	16	8.6	10	0.22691	0.0102	27	7	2.82	34	0.49436	0.01714
Down	BP	GO:0010468	regulation of gene expression	204	44	21.43	1	0.7662	3e-07	480	97	44.54	2	0.69795	1.4e-15	128	25	14.69	27	0.31695	0.00298
Down	BP	GO:0065007	biological regulation	336	61	35.29	2	0.0744	5.6e-07	868	140	80.54	5	0.23675	4.5e-14	231	38	26.5	39	0.18539	0.00606
Down	BP	GO:0019222	regulation of metabolic process	232	47	24.37	3	0.536	7.9e-07	561	107	52.06	3	0.94794	2.1e-15	150	25	17.21	78	0.82136	0.02499
Down	BP	GO:0060255	regulation of macromolecule metabolic pr...	227	46	23.84	4	0.6697	1.1e-06	535	105	49.64	1	0.52225	5e-16	143	25	16.41	69	0.70769	0.01381
Down	BP	GO:0050789	regulation of biological process	308	56	32.35	5	0.2261	2.1e-06	798	133	74.05	4	0.26116	2e-14	213	36	24.44	38	0.17999	0.00484
Down	BP	GO:2000112	regulation of cellular macromolecule bio...	180	38	18.91	6	0.4332	4.6e-06	439	87	40.74	10	0.05836	2.3e-13	114	22	13.08	40	1	0.00645
Down	BP	GO:0006355	regulation of transcription, DNA-templat...	174	37	18.28	7	9.6e-05	5.3e-06	420	83	38.97	13	2.4e-11	1.2e-12	109	22	12.51	30	0.00359	0.00359
Down	BP	GO:0010556	regulation of macromolecule biosynthetic...	181	38	19.01	8	0.4845	5.3e-06	442	87	41.01	12	0.09155	3.5e-13	115	22	13.19	44	1	0.00721
Down	BP	GO:2001141	regulation of RNA biosynthetic process	175	37	18.38	9	1	6.2e-06	423	83	39.25	15	1	1.7e-12	110	22	12.62	32	1	0.00405
Down	BP	GO:1903506	regulation of nucleic acid-templated tra...	175	37	18.38	10	1	6.2e-06	423	83	39.25	14	1	1.7e-12	110	22	12.62	33	1	0.00405
Down	BP	GO:0031326	regulation of cellular biosynthetic proc...	184	38	19.33	11	0.6124	8.2e-06	451	89	41.85	7	0.03224	1.4e-13	119	22	13.65	51	1	0.011
Down	BP	GO:0009889	regulation of biosynthetic process	184	38	19.33	12	0.6124	8.2e-06	452	89	41.94	9	0.03713	1.6e-13	119	22	13.65	50	1	0.011
Down	BP	GO:0051252	regulation of RNA metabolic process	178	37	18.7	13	1	9.5e-06	427	83	39.62	16	1	3e-12	110	22	12.62	34	1	0.00405
Down	BP	GO:0031323	regulation of cellular metabolic process	209	41	21.95	14	0.3889	1.3e-05	511	96	47.42	11	0.71213	2.9e-13	133	22	15.26	87	1	0.03842
Down	BP	GO:0097659	nucleic acid-templated transcription	188	38	19.75	15	0.7353	1.4e-05	490	91	45.47	17	0.18834	3.1e-12	125	25	14.34	21	0.22786	0.00209
Down	BP	GO:0032774	RNA biosynthetic process	188	38	19.75	16	0.7353	1.4e-05	492	91	45.65	19	0.20931	4e-12	125	25	14.34	22	0.22786	0.00209
Down	BP	GO:0019219	regulation of nucleobase-containing comp...	183	37	19.22	17	1	1.9e-05	436	84	40.46	18	0.73488	3.6e-12	115	22	13.19	43	1	0.00721
Down	BP	GO:0050794	regulation of cellular process	273	49	28.68	18	0.1711	2e-05	716	113	66.44	22	0.70548	2.5e-10	186	31	21.34	57	0.4103	0.01199
Down	BP	GO:0006351	transcription, DNA-templated	186	37	19.54	19	1	2.8e-05	486	90	45.1	20	0.26786	5.1e-12	124	25	14.23	20	0.19932	0.00185
Down	BP	GO:0080090	regulation of primary metabolic process	208	40	21.85	20	0.6051	2.9e-05	504	96	46.77	6	0.62781	1.2e-13	133	22	15.26	88	1	0.03842
Down	BP	GO:0051171	regulation of nitrogen compound metaboli...	209	40	21.95	21	0.6253	3.2e-05	498	95	46.21	8	0.18908	1.5e-13	128	22	14.69	79	1	0.02553
Down	BP	GO:0034654	nucleobase-containing compound biosynthe...	216	39	22.69	22	0.9061	0.00017	596	95	55.3	24	0.75581	7.7e-09	159	28	18.24	48	0.42339	0.00801
Down	BP	GO:0019438	aromatic compound biosynthetic process	228	39	23.95	24	0.9641	0.00057	638	97	59.2	25	0.83898	6.5e-08	169	28	19.39	74	0.61109	0.01886
Down	BP	GO:1901362	organic cyclic compound biosynthetic pro...	237	40	24.89	25	0.936	0.00064	659	97	61.15	28	0.91834	3.5e-07	178	29	20.42	75	0.59449	0.02106
Down	BP	GO:0010033	response to organic substance	47	13	4.94	26	0.0524	0.00067	134	23	12.43	61	0.61708	0.00242	40	10	4.59	55	0.21163	0.01137
Down	BP	GO:0018130	heterocycle biosynthetic process	230	39	24.16	27	0.9696	0.00069	644	95	59.76	29	0.95281	4.3e-07	175	29	20.08	72	0.54406	0.01668
Down	BP	GO:0042221	response to chemical	74	17	7.77	28	0.1305	0.00107	216	28	20.04	122	0.81146	0.04028	58	12	6.65	80	0.25932	0.02608
Down	BP	GO:0009725	response to hormone	43	11	4.52	32	0.0035	0.00349	117	20	10.86	69	0.45232	0.00479	33	10	3.79	25	0.08681	0.00251
Down	BP	GO:0009719	response to endogenous stimulus	43	11	4.52	33	1	0.00349	117	20	10.86	70	0.45232	0.00479	33	10	3.79	26	0.08681	0.00251
Down	BP	GO:0016070	RNA metabolic process	261	39	27.42	38	0.998	0.00829	709	110	65.79	23	0.53093	1.5e-09	180	28	20.65	92	0.77316	0.04197
Down	BP	GO:0016458	gene silencing	19	6	2	44	1	0.01034	34	9	3.15	62	0.43731	0.00296	17	5	1.95	83	0.03635	0.03635
Down	BP	GO:0009733	response to auxin	19	5	2	79	0.0412	0.04121	49	13	4.55	44	0.709	0.00036	12	4	1.38	89	0.03923	0.03923
Down	BP	GO:0006725	cellular aromatic compound metabolic pro...	368	48	38.66	80	0.9767	0.04246	1052	139	97.62	27	0.56402	3.1e-07	274	44	31.44	35	0.76147	0.00449
Down	CC	GO:0005634	nucleus	283	41	25.73	1	0.00039	0.00039	849	113	70.15	1	5.8e-09	9.3e-10	215	29	20.32	2	0.0144	0.0144
Up	MF	GO:0016491	oxidoreductase activity	208	43	19.41	1	1.3e-05	1.4e-07	382	69	38.95	4	6.5e-07	6.5e-07	584	111	61.32	7	0.13372	6.4e-11
Up	MF	GO:0046906	tetrapyrrole binding	39	11	3.64	7	1	0.00058	78	13	7.95	39	0.04997	0.04997	169	33	17.74	22	1	0.00028
Up	MF	GO:0003824	catalytic activity	1178	134	109.93	8	0.17588	0.00062	2073	255	211.37	10	0.13558	9.1e-06	3083	408	323.71	5	0.34645	2.7e-12
Up	MF	GO:0016798	hydrolase activity, acting on glycosyl b...	64	13	5.97	12	0.04068	0.00505	126	28	12.85	11	1	4.5e-05	198	61	20.79	1	0.51621	1.3e-15
Up	MF	GO:0030597	RNA glycosylase activity	5	3	0.47	13	1	0.00696	9	8	0.92	1	1	9.1e-08	21	18	2.2	2	1	1.9e-15
Up	MF	GO:0030598	rRNA N-glycosylase activity	5	3	0.47	14	0.00696	0.00696	9	8	0.92	2	9.1e-08	9.1e-08	21	18	2.2	3	1.9e-15	1.9e-15
Up	MF	GO:0140102	catalytic activity, acting on a rRNA	6	3	0.56	15	1	0.01297	9	8	0.92	3	1	9.1e-08	24	18	2.52	4	1	1.4e-13
Up	MF	GO:0004857	enzyme inhibitor activity	11	4	1.03	16	0.0144	0.0144	17	5	1.73	24	0.61772	0.02366	32	10	3.36	32	0.03993	0.00114
Up	MF	GO:0048037	cofactor binding	132	20	12.32	17	0.51778	0.01811	246	36	25.08	23	0.01496	0.01496	351	56	36.85	28	0.22527	0.00077
Up	BP	GO:0055114	oxidation-reduction process	203	39	20.32	1	1.6e-05	1.6e-05	390	67	44.19	14	0.00015	0.00015	585	111	68.92	11	3.4e-08	3.4e-08
Up	BP	GO:0006979	response to oxidative stress	19	7	1.9	7	0.0016	0.0016	47	10	5.33	64	0.2695	0.03426	84	22	9.9	51	0.00019	0.00019
Up	BP	GO:0051248	negative regulation of protein metabolic...	12	5	1.2	9	0.1462	0.0042	18	11	2.04	5	0.06867	5.2e-07	42	23	4.95	6	0.18731	1.4e-11
Up	BP	GO:0032269	negative regulation of cellular protein ...	12	5	1.2	10	0.1462	0.0042	18	11	2.04	6	0.06867	5.2e-07	42	23	4.95	7	0.18731	1.4e-11
Up	BP	GO:0017148	negative regulation of translation	5	3	0.5	17	0.0085	0.0085	9	8	1.02	3	2.1e-07	2.1e-07	22	19	2.59	1	1.8e-15	1.8e-15
Up	BP	GO:0034249	negative regulation of cellular amide me...	5	3	0.5	18	1	0.0085	9	8	1.02	4	1	2.1e-07	22	19	2.59	2	1	1.8e-15
Up	BP	GO:0051704	multi-organism process	50	11	5.01	19	0.1334	0.0085	93	21	10.54	19	0.73004	0.00125	137	23	16.14	134	0.98486	0.04834
Up	BP	GO:0006952	defense response	35	8	3.5	27	0.3163	0.019	55	15	6.23	17	0.12087	0.00081	86	17	10.13	104	0.02086	0.02086
Up	BP	GO:0006950	response to stress	135	21	13.52	28	0.6155	0.0231	216	38	24.48	21	0.14008	0.00299	349	55	41.11	94	0.33773	0.01238
Up	BP	GO:0006417	regulation of translation	8	3	0.8	42	1	0.0378	12	10	1.36	2	0.03422	1.7e-08	24	19	2.83	3	1	4e-14
Up	BP	GO:0034248	regulation of cellular amide metabolic p...	8	3	0.8	43	1	0.0378	12	10	1.36	1	0.03422	1.7e-08	24	19	2.83	4	1	4e-14
Up	CC	GO:0005576	extracellular region	45	22	3.77	1	2.6e-13	2.6e-13	87	27	8.4	1	5e-07	1.2e-08	145	47	14.87	1	7.2e-12	6e-14
Up	CC	GO:0048046	apoplast	15	4	1.26	2	0.031	0.031	24	7	2.32	4	0.0059	0.0059	49	13	5.03	10	0.00094	0.00094
molecular function (MF), biological process (BP), and cellular compartment (CC)

## Sheet: Table S4(b)
Table S4(b). GO term analysis for down- and up-regulated genes in B1 overexpression Strongfield T1 lines
Regulation	Ontology	GO.ID	Term	Annotated	Significant	Expected	Rank in Fisher.classic	Fisher.elim	Fisher.classic
Down	MF	GO:0003677	DNA binding	195	38	20.43	1	0.00066	5e-05
Down	MF	GO:0140110	transcription regulator activity	72	17	7.54	2	0.46884	0.00081
Down	MF	GO:0003700	DNA-binding transcription factor activit...	66	16	6.92	3	0.00085	0.00085
Down	MF	GO:0048029	monosaccharide binding	6	4	0.63	4	0.00148	0.00148
Down	MF	GO:0005506	iron ion binding	28	9	2.93	5	0.00149	0.00149
Down	MF	GO:0020037	heme binding	34	10	3.56	6	0.00175	0.00175
Down	MF	GO:0004497	monooxygenase activity	14	6	1.47	7	0.0018	0.0018
Down	MF	GO:0001012	RNA polymerase II regulatory region DNA ...	10	5	1.05	8	1	0.00195
Down	MF	GO:0000977	RNA polymerase II regulatory region sequ...	10	5	1.05	9	0.00195	0.00195
Down	MF	GO:0016705	oxidoreductase activity, acting on paire...	25	8	2.62	10	0.00283	0.00283
Down	MF	GO:0000976	transcription regulatory region sequence...	11	5	1.15	11	1	0.00328
Down	MF	GO:0001067	regulatory region nucleic acid binding	11	5	1.15	12	1	0.00328
Down	MF	GO:0044212	transcription regulatory region DNA bind...	11	5	1.15	13	1	0.00328
Down	MF	GO:1990837	sequence-specific double-stranded DNA bi...	11	5	1.15	14	1	0.00328
Down	MF	GO:0003676	nucleic acid binding	328	49	34.37	15	0.73434	0.0035
Down	MF	GO:0046906	tetrapyrrole binding	37	10	3.88	16	1	0.00351
Down	MF	GO:0043565	sequence-specific DNA binding	38	10	3.98	17	0.15281	0.00434
Down	MF	GO:0046983	protein dimerization activity	51	12	5.34	18	0.00497	0.00497
Down	MF	GO:0052689	carboxylic ester hydrolase activity	14	5	1.47	19	0.01092	0.01092
Down	MF	GO:1901363	heterocyclic compound binding	740	93	77.53	20	0.63305	0.01176
Down	MF	GO:0097159	organic cyclic compound binding	740	93	77.53	21	0.63305	0.01176
Down	MF	GO:0019200	carbohydrate kinase activity	7	3	0.73	22	0.02884	0.02884
Down	MF	GO:0016491	oxidoreductase activity	141	22	14.77	23	0.27876	0.03213
Down	MF	GO:0016879	ligase activity, forming carbon-nitrogen...	8	3	0.84	24	0.04265	0.04265
Down	MF	GO:0004722	protein serine/threonine phosphatase act...	8	3	0.84	25	0.04265	0.04265
Down	MF	GO:0016874	ligase activity	26	6	2.72	26	0.04725	0.04725
Down	MF	GO:0060089	molecular transducer activity	5	2	0.52	27	0.08831	0.08831
Down	MF	GO:0038023	signaling receptor activity	5	2	0.52	28	0.08831	0.08831
Down	MF	GO:0016840	carbon-nitrogen lyase activity	5	2	0.52	29	0.08831	0.08831
Down	MF	GO:0004867	serine-type endopeptidase inhibitor acti...	5	2	0.52	30	0.08831	0.08831
Down	MF	GO:0048037	cofactor binding	101	15	10.58	31	0.82692	0.09927
Down	MF	GO:0016788	hydrolase activity, acting on ester bond...	63	10	6.6	32	0.11581	0.11581
Down	MF	GO:0016903	oxidoreductase activity, acting on the a...	6	2	0.63	33	0.12354	0.12354
Down	MF	GO:0030414	peptidase inhibitor activity	6	2	0.63	34	0.12354	0.12354
Down	MF	GO:0061134	peptidase regulator activity	6	2	0.63	35	0.12354	0.12354
Down	MF	GO:0061135	endopeptidase regulator activity	6	2	0.63	36	0.12354	0.12354
Down	MF	GO:0034062	5'-3' RNA polymerase activity	6	2	0.63	37	0.12354	0.12354
Down	MF	GO:0097747	RNA polymerase activity	6	2	0.63	38	0.12354	0.12354
Down	MF	GO:0004866	endopeptidase inhibitor activity	6	2	0.63	39	0.12354	0.12354
Down	MF	GO:0046872	metal ion binding	251	32	26.3	40	0.50542	0.12653
Down	MF	GO:0043169	cation binding	254	32	26.61	41	0.53396	0.142
Down	MF	GO:0030246	carbohydrate binding	28	5	2.93	42	0.90984	0.1622
Down	MF	GO:0004721	phosphoprotein phosphatase activity	14	3	1.47	43	0.17444	0.17444
Down	MF	GO:0003690	double-stranded DNA binding	30	5	3.14	44	1	0.19926
Down	MF	GO:0046914	transition metal ion binding	124	16	12.99	45	0.87375	0.21918
Down	MF	GO:0042802	identical protein binding	9	2	0.94	46	0.24154	0.24154
Down	MF	GO:0004601	peroxidase activity	9	2	0.94	47	0.24154	0.24154
Down	MF	GO:0016798	hydrolase activity, acting on glycosyl b...	58	8	6.08	48	0.25695	0.25695
Down	MF	GO:0004553	hydrolase activity, hydrolyzing O-glycos...	50	7	5.24	49	0.26494	0.26494
Down	MF	GO:0016684	oxidoreductase activity, acting on perox...	10	2	1.05	50	0.28239	0.28239
Down	MF	GO:0004857	enzyme inhibitor activity	11	2	1.15	51	0.32304	0.32304
Down	MF	GO:0046527	glucosyltransferase activity	11	2	1.15	52	0.32304	0.32304
Down	MF	GO:0016829	lyase activity	20	3	2.1	53	0.35035	0.35035
Down	MF	GO:0016616	oxidoreductase activity, acting on the C...	12	2	1.26	54	0.36309	0.36309
Down	MF	GO:0016209	antioxidant activity	12	2	1.26	55	0.36309	0.36309
Down	MF	GO:0051287	NAD binding	12	2	1.26	56	0.36309	0.36309
Down	MF	GO:0016614	oxidoreductase activity, acting on CH-OH...	12	2	1.26	57	0.36309	0.36309
Down	MF	GO:0003824	catalytic activity	876	94	91.78	58	0.57288	0.3986
Down	MF	GO:0016701	oxidoreductase activity, acting on singl...	5	1	0.52	59	0.42536	0.42536
Down	MF	GO:0016759	cellulose synthase activity	5	1	0.52	60	0.42536	0.42536
Down	MF	GO:0005516	calmodulin binding	5	1	0.52	61	0.42536	0.42536
Down	MF	GO:0016891	endoribonuclease activity, producing 5'-...	5	1	0.52	62	0.42536	0.42536
Down	MF	GO:0016893	endonuclease activity, active with eithe...	5	1	0.52	63	0.42536	0.42536
Down	MF	GO:0015238	drug transmembrane transporter activity	5	1	0.52	64	0.42536	0.42536
Down	MF	GO:0016860	intramolecular oxidoreductase activity	5	1	0.52	65	0.42536	0.42536
Down	MF	GO:0016298	lipase activity	5	1	0.52	66	0.42536	0.42536
Down	MF	GO:0051213	dioxygenase activity	5	1	0.52	67	0.42536	0.42536
Down	MF	GO:0016760	cellulose synthase (UDP-forming) activit...	5	1	0.52	68	0.42536	0.42536
Down	MF	GO:0033218	amide binding	5	1	0.52	69	0.42536	0.42536
Down	MF	GO:0004518	nuclease activity	14	2	1.47	70	0.44019	0.44019
Down	MF	GO:0016791	phosphatase activity	24	3	2.51	71	0.46787	0.46787
Down	MF	GO:0046873	metal ion transmembrane transporter acti...	15	2	1.57	72	0.4768	0.4768
Down	MF	GO:0003712	transcription coregulator activity	6	1	0.63	73	0.48572	0.48572
Down	MF	GO:0004521	endoribonuclease activity	6	1	0.63	74	0.48572	0.48572
Down	MF	GO:0015297	antiporter activity	6	1	0.63	75	0.48572	0.48572
Down	MF	GO:0003682	chromatin binding	6	1	0.63	76	0.48572	0.48572
Down	MF	GO:0008171	O-methyltransferase activity	6	1	0.63	77	0.48572	0.48572
Down	MF	GO:0016763	transferase activity, transferring pento...	6	1	0.63	78	0.48572	0.48572
Down	MF	GO:0005524	ATP binding	265	28	27.77	79	0.51459	0.51459
Down	MF	GO:0008144	drug binding	275	29	28.81	80	0.51853	0.51853
Down	MF	GO:0015291	secondary active transmembrane transport...	7	1	0.73	81	0.53977	0.53977
Down	MF	GO:0044877	protein-containing complex binding	7	1	0.73	82	0.53977	0.53977
Down	MF	GO:0004519	endonuclease activity	7	1	0.73	83	0.53977	0.53977
Down	MF	GO:0016799	hydrolase activity, hydrolyzing N-glycos...	7	1	0.73	84	0.53977	0.53977
Down	MF	GO:0071949	FAD binding	7	1	0.73	85	0.53977	0.53977
Down	MF	GO:0005488	binding	1401	146	146.79	86	0.9831	0.58779
Down	MF	GO:0008238	exopeptidase activity	8	1	0.84	87	0.58817	0.58817
Down	MF	GO:0004540	ribonuclease activity	8	1	0.84	88	0.58817	0.58817
Down	MF	GO:0016866	intramolecular transferase activity	8	1	0.84	89	0.58817	0.58817
Down	MF	GO:0050661	NADP binding	8	1	0.84	90	0.58817	0.58817
Down	MF	GO:0043167	ion binding	612	63	64.12	91	0.83119	0.59922
Down	MF	GO:0042578	phosphoric ester hydrolase activity	29	3	3.04	92	0.59977	0.59977
Down	MF	GO:0016779	nucleotidyltransferase activity	19	2	1.99	93	0.60764	0.60764
Down	MF	GO:0022857	transmembrane transporter activity	80	8	8.38	94	0.61292	0.61292
Down	MF	GO:0035251	UDP-glucosyltransferase activity	9	1	0.94	95	0.6315	0.6315
Down	MF	GO:0005509	calcium ion binding	31	3	3.25	96	0.64619	0.64619
Down	MF	GO:0016757	transferase activity, transferring glyco...	52	5	5.45	97	0.65013	0.65013
Down	MF	GO:0050662	coenzyme binding	52	5	5.45	98	0.65013	0.65013
Down	MF	GO:0004674	protein serine/threonine kinase activity	42	4	4.4	99	0.6568	0.6568
Down	MF	GO:0016746	transferase activity, transferring acyl ...	21	2	2.2	100	0.66317	0.66317
Down	BP	GO:0010468	regulation of gene expression	204	44	21.43	1	0.7662	3e-07
Down	BP	GO:0065007	biological regulation	336	61	35.29	2	0.0744	5.6e-07
Down	BP	GO:0019222	regulation of metabolic process	232	47	24.37	3	0.536	7.9e-07
Down	BP	GO:0060255	regulation of macromolecule metabolic pr...	227	46	23.84	4	0.6697	1.1e-06
Down	BP	GO:0050789	regulation of biological process	308	56	32.35	5	0.2261	2.1e-06
Down	BP	GO:2000112	regulation of cellular macromolecule bio...	180	38	18.91	6	0.4332	4.6e-06
Down	BP	GO:0006355	regulation of transcription, DNA-templat...	174	37	18.28	7	9.6e-05	5.3e-06
Down	BP	GO:0010556	regulation of macromolecule biosynthetic...	181	38	19.01	8	0.4845	5.3e-06
Down	BP	GO:2001141	regulation of RNA biosynthetic process	175	37	18.38	9	1	6.2e-06
Down	BP	GO:1903506	regulation of nucleic acid-templated tra...	175	37	18.38	10	1	6.2e-06
Down	BP	GO:0031326	regulation of cellular biosynthetic proc...	184	38	19.33	11	0.6124	8.2e-06
Down	BP	GO:0009889	regulation of biosynthetic process	184	38	19.33	12	0.6124	8.2e-06
Down	BP	GO:0051252	regulation of RNA metabolic process	178	37	18.7	13	1	9.5e-06
Down	BP	GO:0031323	regulation of cellular metabolic process	209	41	21.95	14	0.3889	1.3e-05
Down	BP	GO:0097659	nucleic acid-templated transcription	188	38	19.75	15	0.7353	1.4e-05
Down	BP	GO:0032774	RNA biosynthetic process	188	38	19.75	16	0.7353	1.4e-05
Down	BP	GO:0019219	regulation of nucleobase-containing comp...	183	37	19.22	17	1	1.9e-05
Down	BP	GO:0050794	regulation of cellular process	273	49	28.68	18	0.1711	2e-05
Down	BP	GO:0006351	transcription, DNA-templated	186	37	19.54	19	1	2.8e-05
Down	BP	GO:0080090	regulation of primary metabolic process	208	40	21.85	20	0.6051	2.9e-05
Down	BP	GO:0051171	regulation of nitrogen compound metaboli...	209	40	21.95	21	0.6253	3.2e-05
Down	BP	GO:0034654	nucleobase-containing compound biosynthe...	216	39	22.69	22	0.9061	0.00017
Down	BP	GO:0005991	trehalose metabolic process	8	5	0.84	23	0.1027	0.00052
Down	BP	GO:0019438	aromatic compound biosynthetic process	228	39	23.95	24	0.9641	0.00057
Down	BP	GO:1901362	organic cyclic compound biosynthetic pro...	237	40	24.89	25	0.936	0.00064
Down	BP	GO:0010033	response to organic substance	47	13	4.94	26	0.0524	0.00067
Down	BP	GO:0018130	heterocycle biosynthetic process	230	39	24.16	27	0.9696	0.00069
Down	BP	GO:0042221	response to chemical	74	17	7.77	28	0.1305	0.00107
Down	BP	GO:0045944	positive regulation of transcription by ...	10	5	1.05	29	0.002	0.00195
Down	BP	GO:0005984	disaccharide metabolic process	10	5	1.05	30	0.2778	0.00195
Down	BP	GO:0005992	trehalose biosynthetic process	7	4	0.74	31	0.0032	0.00318
Down	BP	GO:0009725	response to hormone	43	11	4.52	32	0.0035	0.00349
Down	BP	GO:0009719	response to endogenous stimulus	43	11	4.52	33	1	0.00349
Down	BP	GO:0009311	oligosaccharide metabolic process	12	5	1.26	34	0.4189	0.00515
Down	BP	GO:0048366	leaf development	12	5	1.26	35	0.0051	0.00515
Down	BP	GO:0031047	gene silencing by RNA	17	6	1.79	36	0.0056	0.00564
Down	BP	GO:0046351	disaccharide biosynthetic process	8	4	0.84	37	1	0.00585
Down	BP	GO:0016070	RNA metabolic process	261	39	27.42	38	0.998	0.00829
Down	BP	GO:0005975	carbohydrate metabolic process	111	20	11.66	39	0.1904	0.00865
Down	BP	GO:0009058	biosynthetic process	418	57	43.91	40	0.912	0.00944
Down	BP	GO:0070887	cellular response to chemical stimulus	36	9	3.78	41	0.0096	0.00955
Down	BP	GO:0009312	oligosaccharide biosynthetic process	9	4	0.95	42	1	0.00967
Down	BP	GO:0019321	pentose metabolic process	5	3	0.53	43	0.0097	0.00969
Down	BP	GO:0016458	gene silencing	19	6	2	44	1	0.01034
Down	BP	GO:0032870	cellular response to hormone stimulus	25	7	2.63	45	0.0115	0.01155
Down	BP	GO:0071495	cellular response to endogenous stimulus	25	7	2.63	46	0.0115	0.01155
Down	BP	GO:0009755	hormone-mediated signaling pathway	25	7	2.63	47	0.0115	0.01155
Down	BP	GO:0071310	cellular response to organic substance	26	7	2.73	48	0.0144	0.01444
Down	BP	GO:0006357	regulation of transcription by RNA polym...	15	5	1.58	49	1	0.01502
Down	BP	GO:0045893	positive regulation of transcription, DN...	15	5	1.58	50	1	0.01502
Down	BP	GO:0007154	cell communication	73	14	7.67	51	0.0161	0.01611
Down	BP	GO:0044262	cellular carbohydrate metabolic process	33	8	3.47	52	0.2744	0.01733
Down	BP	GO:0044271	cellular nitrogen compound biosynthetic ...	307	43	32.25	53	0.9874	0.01764
Down	BP	GO:0006541	glutamine metabolic process	6	3	0.63	54	0.0179	0.0179
Down	BP	GO:0009064	glutamine family amino acid metabolic pr...	6	3	0.63	55	0.0179	0.0179
Down	BP	GO:0044249	cellular biosynthetic process	405	54	42.54	56	0.9725	0.01939
Down	BP	GO:0048827	phyllome development	16	5	1.68	57	1	0.02004
Down	BP	GO:1902680	positive regulation of RNA biosynthetic ...	16	5	1.68	58	1	0.02004
Down	BP	GO:1903508	positive regulation of nucleic acid-temp...	16	5	1.68	59	1	0.02004
Down	BP	GO:0010557	positive regulation of macromolecule bio...	16	5	1.68	60	1	0.02004
Down	BP	GO:1901576	organic substance biosynthetic process	406	54	42.65	61	0.9738	0.02039
Down	BP	GO:0072330	monocarboxylic acid biosynthetic process	22	6	2.31	62	0.0218	0.0218
Down	BP	GO:0031328	positive regulation of cellular biosynth...	17	5	1.79	63	1	0.02604
Down	BP	GO:0006366	transcription by RNA polymerase II	17	5	1.79	64	1	0.02604
Down	BP	GO:0009891	positive regulation of biosynthetic proc...	17	5	1.79	65	1	0.02604
Down	BP	GO:0051254	positive regulation of RNA metabolic pro...	17	5	1.79	66	1	0.02604
Down	BP	GO:1901700	response to oxygen-containing compound	36	8	3.78	67	0.0288	0.02876
Down	BP	GO:0006081	cellular aldehyde metabolic process	7	3	0.74	68	0.0289	0.02894
Down	BP	GO:0055082	cellular chemical homeostasis	7	3	0.74	69	0.0289	0.02894
Down	BP	GO:0071365	cellular response to auxin stimulus	12	4	1.26	70	0.0296	0.02955
Down	BP	GO:0009734	auxin-activated signaling pathway	12	4	1.26	71	0.0296	0.02955
Down	BP	GO:0008152	metabolic process	1100	125	115.55	72	0.3932	0.03019
Down	BP	GO:0031325	positive regulation of cellular metaboli...	24	6	2.52	73	0.7808	0.03297
Down	BP	GO:0045935	positive regulation of nucleobase-contai...	18	5	1.89	74	1	0.03309
Down	BP	GO:0010628	positive regulation of gene expression	18	5	1.89	75	1	0.03309
Down	BP	GO:0007165	signal transduction	58	11	6.09	76	0.0342	0.0342
Down	BP	GO:0010605	negative regulation of macromolecule met...	44	9	4.62	77	0.5313	0.03454
Down	BP	GO:0010467	gene expression	331	44	34.77	78	1	0.03934
Down	BP	GO:0009733	response to auxin	19	5	2	79	0.0412	0.04121
Down	BP	GO:0006725	cellular aromatic compound metabolic pro...	368	48	38.66	80	0.9767	0.04246
Down	BP	GO:0023052	signaling	60	11	6.3	81	0.0428	0.04279
Down	BP	GO:0009067	aspartate family amino acid biosynthetic...	8	3	0.84	82	0.0428	0.0428
Down	BP	GO:0055114	oxidation-reduction process	146	22	15.34	83	0.0441	0.0441
Down	BP	GO:0009892	negative regulation of metabolic process	46	9	4.83	84	0.5816	0.04473
Down	BP	GO:0009893	positive regulation of metabolic process	26	6	2.73	85	0.8237	0.04732
Down	BP	GO:0010629	negative regulation of gene expression	33	7	3.47	86	0.8231	0.05014
Down	BP	GO:0034637	cellular carbohydrate biosynthetic proce...	20	5	2.1	87	0.7572	0.05044
Down	BP	GO:0090304	nucleic acid metabolic process	310	41	32.56	88	0.9992	0.05074
Down	BP	GO:0006139	nucleobase-containing compound metabolic...	348	45	36.55	89	0.9939	0.05718
Down	BP	GO:0046483	heterocycle metabolic process	366	47	38.45	90	0.988	0.0576
Down	BP	GO:0042446	hormone biosynthetic process	9	3	0.95	91	0.0594	0.05937
Down	BP	GO:1901360	organic cyclic compound metabolic proces...	370	47	38.87	92	0.9906	0.06811
Down	BP	GO:0009059	macromolecule biosynthetic process	317	41	33.3	93	0.9995	0.06954
Down	BP	GO:0051173	positive regulation of nitrogen compound...	22	5	2.31	94	1	0.07226
Down	BP	GO:0010817	regulation of hormone levels	16	4	1.68	95	0.0781	0.07809
Down	BP	GO:0009066	aspartate family amino acid metabolic pr...	10	3	1.05	96	0.0785	0.07846
Down	BP	GO:0034645	cellular macromolecule biosynthetic proc...	312	40	32.77	97	0.9999	0.08198
Down	BP	GO:0010604	positive regulation of macromolecule met...	23	5	2.42	98	1	0.08483
Down	BP	GO:0019725	cellular homeostasis	23	5	2.42	99	0.0848	0.08483
Down	BP	GO:0065008	regulation of biological quality	52	9	5.46	100	0.0867	0.0867
Down	CC	GO:0005634	nucleus	283	41	25.73	1	0.00039	0.00039
Down	CC	GO:0071944	cell periphery	71	9	6.45	2	0.18796	0.18796
Down	CC	GO:0005773	vacuole	17	3	1.55	3	0.19571	0.19571
Down	CC	GO:0005886	plasma membrane	53	7	4.82	4	0.19929	0.19929
Down	CC	GO:0043231	intracellular membrane-bounded organelle	479	47	43.55	5	0.99875	0.26999
Down	CC	GO:0030312	external encapsulating structure	12	2	1.09	6	0.29901	0.29901
Down	CC	GO:0005618	cell wall	12	2	1.09	7	0.29901	0.29901
Down	CC	GO:0043227	membrane-bounded organelle	491	47	44.64	8	0.99945	0.34939
Down	CC	GO:1990204	oxidoreductase complex	8	1	0.73	9	0.53461	0.53461
Down	CC	GO:0044459	plasma membrane part	9	1	0.82	10	0.5772	0.5772
Down	CC	GO:0005623	cell	723	65	65.73	11	0.9896	0.60317
Down	CC	GO:0048046	apoplast	11	1	1	12	0.65115	0.65115
Down	CC	GO:0005576	extracellular region	37	3	3.36	13	0.67007	0.67007
Down	CC	GO:0005829	cytosol	39	3	3.55	14	0.70542	0.70542
Down	CC	GO:0000786	nucleosome	13	1	1.18	15	0.71226	0.71226
Down	CC	GO:0044815	DNA packaging complex	13	1	1.18	16	0.71226	0.71226
Down	CC	GO:0044464	cell part	709	62	64.45	17	0.99773	0.73088
Down	CC	GO:0043226	organelle	557	48	50.64	18	0.99998	0.73754
Down	CC	GO:0043229	intracellular organelle	557	48	50.64	19	0.99998	0.73754
Down	CC	GO:0032993	protein-DNA complex	14	1	1.27	20	0.73871	0.73871
Down	CC	GO:0000785	chromatin	16	1	1.45	21	0.7846	0.7846
Down	CC	GO:0009570	chloroplast stroma	32	2	2.91	22	0.80511	0.80511
Down	CC	GO:0009532	plastid stroma	33	2	3	23	0.81895	0.81895
Down	CC	GO:0044451	nucleoplasm part	18	1	1.64	24	0.82249	0.82249
Down	CC	GO:0005654	nucleoplasm	19	1	1.73	25	0.83888	0.83888
Down	CC	GO:0044424	intracellular part	648	54	58.91	26	0.99996	0.86479
Down	CC	GO:0044432	endoplasmic reticulum part	21	1	1.91	27	0.86729	0.86729
Down	CC	GO:0009941	chloroplast envelope	22	1	2	28	0.87957	0.87957
Down	CC	GO:0009526	plastid envelope	22	1	2	29	0.87957	0.87957
Down	CC	GO:0031224	intrinsic component of membrane	480	38	43.64	30	0.89792	0.89792
Down	CC	GO:0005622	intracellular	677	55	61.55	31	0.99998	0.9253
Down	CC	GO:0016021	integral component of membrane	478	37	43.45	32	0.92544	0.92544
Down	CC	GO:0016020	membrane	601	48	54.64	33	0.92617	0.92617
Down	CC	GO:0070013	intracellular organelle lumen	47	2	4.27	34	0.93902	0.93902
Down	CC	GO:0043233	organelle lumen	47	2	4.27	35	0.93902	0.93902
Down	CC	GO:0031974	membrane-enclosed lumen	47	2	4.27	36	0.93902	0.93902
Down	CC	GO:0044427	chromosomal part	30	1	2.73	37	0.94481	0.94481
Down	CC	GO:0044425	membrane part	512	38	46.55	38	0.9687	0.9687
Down	CC	GO:0005783	endoplasmic reticulum	38	1	3.45	39	0.97485	0.97485
Down	CC	GO:0031981	nuclear lumen	39	1	3.55	40	0.97721	0.97721
Down	CC	GO:0044434	chloroplast part	59	2	5.36	41	0.97751	0.97751
Down	CC	GO:0044435	plastid part	60	2	5.45	42	0.97935	0.97935
Down	CC	GO:0005739	mitochondrion	42	1	3.82	43	0.98306	0.98306
Down	CC	GO:0005694	chromosome	42	1	3.82	44	0.98306	0.98306
Down	CC	GO:0031975	envelope	52	1	4.73	45	0.99373	0.99373
Down	CC	GO:0031967	organelle envelope	52	1	4.73	46	0.99373	0.99373
Down	CC	GO:1902494	catalytic complex	52	1	4.73	47	0.99373	0.99373
Down	CC	GO:0009507	chloroplast	96	3	8.73	48	0.99536	0.99536
Down	CC	GO:0009536	plastid	98	3	8.91	49	0.99607	0.99607
Down	CC	GO:0044428	nuclear part	59	1	5.36	50	0.99689	0.99689
Down	CC	GO:0012505	endomembrane system	82	1	7.45	51	0.9997	0.9997
Down	CC	GO:0043232	intracellular non-membrane-bounded organ...	118	2	10.73	52	0.9999	0.9999
Down	CC	GO:0043228	non-membrane-bounded organelle	118	2	10.73	53	0.9999	0.9999
Down	CC	GO:0044444	cytoplasmic part	305	11	27.73	54	0.99999	0.99999
Down	CC	GO:0005737	cytoplasm	347	13	31.55	55	1	1
Down	CC	GO:0044422	organelle part	231	5	21	56	1	1
Down	CC	GO:0044446	intracellular organelle part	231	5	21	57	1	1
Down	CC	GO:0032991	protein-containing complex	198	2	18	58	1	1
Down	CC	GO:0005575	cellular_component	1177	107	107	59	1	1
Down	CC	GO:0000123	histone acetyltransferase complex	6	0	0.55	60	1	1
Down	CC	GO:0000139	Golgi membrane	6	0	0.55	61	1	1
Down	CC	GO:0000145	exocyst	7	0	0.64	62	1	1
Down	CC	GO:0000228	nuclear chromosome	10	0	0.91	63	1	1
Down	CC	GO:0000428	DNA-directed RNA polymerase complex	8	0	0.73	64	1	1
Down	CC	GO:0000502	proteasome complex	8	0	0.73	65	1	1
Down	CC	GO:0000775	chromosome, centromeric region	5	0	0.45	66	1	1
Down	CC	GO:0000793	condensed chromosome	7	0	0.64	67	1	1
Down	CC	GO:0005635	nuclear envelope	10	0	0.91	68	1	1
Down	CC	GO:0005643	nuclear pore	10	0	0.91	69	1	1
Down	CC	GO:0005667	transcription factor complex	6	0	0.55	70	1	1
Down	CC	GO:0005730	nucleolus	13	0	1.18	71	1	1
Down	CC	GO:0005740	mitochondrial envelope	20	0	1.82	72	1	1
Down	CC	GO:0005741	mitochondrial outer membrane	5	0	0.45	73	1	1
Down	CC	GO:0005743	mitochondrial inner membrane	13	0	1.18	74	1	1
Down	CC	GO:0005768	endosome	9	0	0.82	75	1	1
Down	CC	GO:0005774	vacuolar membrane	9	0	0.82	76	1	1
Down	CC	GO:0005777	peroxisome	10	0	0.91	77	1	1
Down	CC	GO:0005789	endoplasmic reticulum membrane	20	0	1.82	78	1	1
Down	CC	GO:0005794	Golgi apparatus	27	0	2.45	79	1	1
Down	CC	GO:0005802	trans-Golgi network	5	0	0.45	80	1	1
Down	CC	GO:0005840	ribosome	44	0	4	81	1	1
Down	CC	GO:0005856	cytoskeleton	19	0	1.73	82	1	1
Down	CC	GO:0005874	microtubule	11	0	1	83	1	1
Down	CC	GO:0005911	cell-cell junction	10	0	0.91	84	1	1
Down	CC	GO:0005938	cell cortex	9	0	0.82	85	1	1
Down	CC	GO:0009506	plasmodesma	10	0	0.91	86	1	1
Down	CC	GO:0009521	photosystem	7	0	0.64	87	1	1
Down	CC	GO:0009523	photosystem II	6	0	0.55	88	1	1
Down	CC	GO:0009534	chloroplast thylakoid	22	0	2	89	1	1
Down	CC	GO:0009535	chloroplast thylakoid membrane	21	0	1.91	90	1	1
Down	CC	GO:0009579	thylakoid	33	0	3	91	1	1
Down	CC	GO:0012506	vesicle membrane	8	0	0.73	92	1	1
Down	CC	GO:0015630	microtubule cytoskeleton	14	0	1.27	93	1	1
Down	CC	GO:0015934	large ribosomal subunit	5	0	0.45	94	1	1
Down	CC	GO:0019866	organelle inner membrane	14	0	1.27	95	1	1
Down	CC	GO:0019867	outer membrane	8	0	0.73	96	1	1
Down	CC	GO:0030054	cell junction	10	0	0.91	97	1	1
Down	CC	GO:0030117	membrane coat	6	0	0.55	98	1	1
Down	CC	GO:0030133	transport vesicle	9	0	0.82	99	1	1
Down	CC	GO:0030135	coated vesicle	5	0	0.45	100	1	1
UP	MF	GO:0016491	oxidoreductase activity	208	43	19.41	1	1.3e-05	1.4e-07
UP	MF	GO:0046983	protein dimerization activity	82	20	7.65	2	3.6e-05	3.6e-05
UP	MF	GO:0004601	peroxidase activity	14	7	1.31	3	0.00011	0.00011
UP	MF	GO:0016684	oxidoreductase activity, acting on perox...	14	7	1.31	4	1	0.00011
UP	MF	GO:0020037	heme binding	35	11	3.27	5	0.0002	0.0002
UP	MF	GO:0016209	antioxidant activity	16	7	1.49	6	1	0.00031
UP	MF	GO:0046906	tetrapyrrole binding	39	11	3.64	7	1	0.00058
UP	MF	GO:0003824	catalytic activity	1178	134	109.93	8	0.17588	0.00062
UP	MF	GO:0008171	O-methyltransferase activity	12	5	1.12	9	0.00311	0.00311
UP	MF	GO:0008168	methyltransferase activity	61	13	5.69	10	0.07441	0.00325
UP	MF	GO:0016741	transferase activity, transferring one-c...	63	13	5.88	11	0.08984	0.00438
UP	MF	GO:0016798	hydrolase activity, acting on glycosyl b...	64	13	5.97	12	0.04068	0.00505
UP	MF	GO:0030597	RNA glycosylase activity	5	3	0.47	13	1	0.00696
UP	MF	GO:0030598	rRNA N-glycosylase activity	5	3	0.47	14	0.00696	0.00696
UP	MF	GO:0140102	catalytic activity, acting on a rRNA	6	3	0.56	15	1	0.01297
UP	MF	GO:0004857	enzyme inhibitor activity	11	4	1.03	16	0.0144	0.0144
UP	MF	GO:0048037	cofactor binding	132	20	12.32	17	0.51778	0.01811
UP	MF	GO:0004866	endopeptidase inhibitor activity	7	3	0.65	18	0.02115	0.02115
UP	MF	GO:0030414	peptidase inhibitor activity	7	3	0.65	19	0.02115	0.02115
UP	MF	GO:0061135	endopeptidase regulator activity	7	3	0.65	20	0.02115	0.02115
UP	MF	GO:0016758	transferase activity, transferring hexos...	59	10	5.51	21	0.04336	0.04336
UP	MF	GO:0061134	peptidase regulator activity	9	3	0.84	22	0.04412	0.04412
UP	MF	GO:0004553	hydrolase activity, hydrolyzing O-glycos...	53	9	4.95	23	0.05333	0.05333
UP	MF	GO:0016705	oxidoreductase activity, acting on paire...	30	6	2.8	24	0.05458	0.05458
UP	MF	GO:0046872	metal ion binding	299	36	27.9	25	0.0572	0.0572
UP	MF	GO:0016799	hydrolase activity, hydrolyzing N-glycos...	10	3	0.93	26	1	0.0588
UP	MF	GO:0004725	protein tyrosine phosphatase activity	10	3	0.93	27	0.0588	0.0588
UP	MF	GO:0008289	lipid binding	24	5	2.24	28	0.06619	0.06619
UP	MF	GO:0043169	cation binding	303	36	28.28	29	0.06729	0.06729
UP	MF	GO:0045300	acyl-[acyl-carrier-protein] desaturase a...	5	2	0.47	30	0.07177	0.07177
UP	MF	GO:0016717	oxidoreductase activity, acting on paire...	5	2	0.47	31	0.07177	0.07177
UP	MF	GO:0009055	electron transfer activity	18	4	1.68	32	0.07969	0.07969
UP	MF	GO:0046982	protein heterodimerization activity	33	6	3.08	33	0.08069	0.08069
UP	MF	GO:0016757	transferase activity, transferring glyco...	92	13	8.59	34	0.08181	0.08181
UP	MF	GO:0098772	molecular function regulator	43	7	4.01	35	0.09981	0.09981
UP	MF	GO:0015238	drug transmembrane transporter activity	7	2	0.65	36	0.13317	0.13317
UP	MF	GO:0016835	carbon-oxygen lyase activity	14	3	1.31	37	0.13558	0.13558
UP	MF	GO:0000287	magnesium ion binding	14	3	1.31	38	0.13558	0.13558
UP	MF	GO:0070001	aspartic-type peptidase activity	8	2	0.75	39	0.16704	0.16704
UP	MF	GO:0004190	aspartic-type endopeptidase activity	8	2	0.75	40	0.16704	0.16704
UP	MF	GO:0015297	antiporter activity	8	2	0.75	41	0.16704	0.16704
UP	MF	GO:0140098	catalytic activity, acting on RNA	32	5	2.99	42	0.72755	0.17258
UP	MF	GO:0043565	sequence-specific DNA binding	41	6	3.83	43	0.17786	0.17786
UP	MF	GO:0005516	calmodulin binding	9	2	0.84	44	0.20216	0.20216
UP	MF	GO:0015291	secondary active transmembrane transport...	9	2	0.84	45	0.20216	0.20216
UP	MF	GO:0016746	transferase activity, transferring acyl ...	44	6	4.11	46	0.22288	0.22288
UP	MF	GO:0004497	monooxygenase activity	18	3	1.68	47	0.23255	0.23255
UP	MF	GO:0016782	transferase activity, transferring sulfu...	10	2	0.93	48	0.23801	0.23801
UP	MF	GO:0005507	copper ion binding	10	2	0.93	49	0.23801	0.23801
UP	MF	GO:0016763	transferase activity, transferring pento...	10	2	0.93	50	0.23801	0.23801
UP	MF	GO:0016747	transferase activity, transferring acyl ...	36	5	3.36	51	0.2412	0.2412
UP	MF	GO:0022857	transmembrane transporter activity	123	14	11.48	52	0.25287	0.25287
UP	MF	GO:0050660	flavin adenine dinucleotide binding	19	3	1.77	53	0.25855	0.25855
UP	MF	GO:0030234	enzyme regulator activity	37	5	3.45	54	0.25942	0.25942
UP	MF	GO:0005215	transporter activity	134	15	12.5	55	0.26363	0.26363
UP	MF	GO:0016788	hydrolase activity, acting on ester bond...	85	10	7.93	56	0.26573	0.26573
UP	MF	GO:0035251	UDP-glucosyltransferase activity	11	2	1.03	57	0.27413	0.27413
UP	MF	GO:0005543	phospholipid binding	11	2	1.03	58	0.27413	0.27413
UP	MF	GO:0050662	coenzyme binding	76	9	7.09	59	0.27476	0.27476
UP	MF	GO:0008170	N-methyltransferase activity	12	2	1.12	60	0.31018	0.31018
UP	MF	GO:0016787	hydrolase activity	368	37	34.34	61	0.49317	0.33221
UP	MF	GO:0016836	hydro-lyase activity	13	2	1.21	62	0.34584	0.34584
UP	MF	GO:0046527	glucosyltransferase activity	13	2	1.21	63	0.34584	0.34584
UP	MF	GO:0016701	oxidoreductase activity, acting on singl...	13	2	1.21	64	0.34584	0.34584
UP	MF	GO:0016791	phosphatase activity	33	4	3.08	65	0.37126	0.37126
UP	MF	GO:0042578	phosphoric ester hydrolase activity	43	5	4.01	66	0.37346	0.37346
UP	MF	GO:0016854	racemase and epimerase activity	5	1	0.47	67	0.38751	0.38751
UP	MF	GO:0005092	GDP-dissociation inhibitor activity	5	1	0.47	68	0.38751	0.38751
UP	MF	GO:0016765	transferase activity, transferring alkyl...	5	1	0.47	69	0.38751	0.38751
UP	MF	GO:0004721	phosphoprotein phosphatase activity	24	3	2.24	70	0.3911	0.3911
UP	MF	GO:0016620	oxidoreductase activity, acting on the a...	15	2	1.4	71	0.41512	0.41512
UP	MF	GO:0015103	inorganic anion transmembrane transporte...	6	1	0.56	72	0.44478	0.44478
UP	MF	GO:1901681	sulfur compound binding	6	1	0.56	73	0.44478	0.44478
UP	MF	GO:0008810	cellulase activity	6	1	0.56	74	0.44478	0.44478
UP	MF	GO:0015267	channel activity	16	2	1.49	75	0.44838	0.44838
UP	MF	GO:0022803	passive transmembrane transporter activi...	16	2	1.49	76	0.44838	0.44838
UP	MF	GO:0016740	transferase activity	503	48	46.94	77	0.66806	0.45622
UP	MF	GO:0003700	DNA-binding transcription factor activit...	60	6	5.6	78	0.49403	0.49403
UP	MF	GO:0015035	protein disulfide oxidoreductase activit...	7	1	0.65	79	0.49671	0.49671
UP	MF	GO:0015036	disulfide oxidoreductase activity	7	1	0.65	80	0.49671	0.49671
UP	MF	GO:0016776	phosphotransferase activity, phosphate g...	7	1	0.65	81	0.49671	0.49671
UP	MF	GO:0050145	nucleoside monophosphate kinase activity	7	1	0.65	82	0.49671	0.49671
UP	MF	GO:0016879	ligase activity, forming carbon-nitrogen...	7	1	0.65	83	0.49671	0.49671
UP	MF	GO:0016903	oxidoreductase activity, acting on the a...	18	2	1.68	84	0.51155	0.51155
UP	MF	GO:0008081	phosphoric diester hydrolase activity	8	1	0.75	85	0.54381	0.54381
UP	MF	GO:0051537	2 iron, 2 sulfur cluster binding	8	1	0.75	86	0.54381	0.54381
UP	MF	GO:0016702	oxidoreductase activity, acting on singl...	8	1	0.75	87	0.54381	0.54381
UP	MF	GO:0008509	anion transmembrane transporter activity	8	1	0.75	88	0.54381	0.54381
UP	MF	GO:0016627	oxidoreductase activity, acting on the C...	9	1	0.84	89	0.58652	0.58652
UP	MF	GO:0019205	nucleobase-containing compound kinase ac...	9	1	0.84	90	0.58652	0.58652
UP	MF	GO:0051213	dioxygenase activity	9	1	0.84	91	0.58652	0.58652
UP	MF	GO:0004812	aminoacyl-tRNA ligase activity	9	1	0.84	92	0.58652	0.58652
UP	MF	GO:0016875	ligase activity, forming carbon-oxygen b...	9	1	0.84	93	0.58652	0.58652
UP	MF	GO:0005506	iron ion binding	33	3	3.08	94	0.60742	0.60742
UP	MF	GO:0016829	lyase activity	33	3	3.08	95	0.60742	0.60742
UP	MF	GO:0005509	calcium ion binding	45	4	4.2	96	0.61732	0.61732
UP	MF	GO:0016614	oxidoreductase activity, acting on CH-OH...	22	2	2.05	97	0.62289	0.62289
UP	MF	GO:0016651	oxidoreductase activity, acting on NAD(P...	10	1	0.93	98	0.62524	0.62524
UP	MF	GO:0050661	NADP binding	10	1	0.93	99	0.62524	0.62524
UP	MF	GO:0051082	unfolded protein binding	10	1	0.93	100	0.62524	0.62524
UP	BP	GO:0055114	oxidation-reduction process	203	39	20.32	1	1.6e-05	1.6e-05
UP	BP	GO:0009627	systemic acquired resistance	6	4	0.6	2	0.0012	0.0012
UP	BP	GO:0098869	cellular oxidant detoxification	14	6	1.4	3	0.0014	0.0014
UP	BP	GO:0097237	cellular response to toxic substance	14	6	1.4	4	1	0.0014
UP	BP	GO:1990748	cellular detoxification	14	6	1.4	5	1	0.0014
UP	BP	GO:0098754	detoxification	14	6	1.4	6	1	0.0014
UP	BP	GO:0006979	response to oxidative stress	19	7	1.9	7	0.0016	0.0016
UP	BP	GO:0009636	response to toxic substance	15	6	1.5	8	1	0.0021
UP	BP	GO:0051248	negative regulation of protein metabolic...	12	5	1.2	9	0.1462	0.0042
UP	BP	GO:0032269	negative regulation of cellular protein ...	12	5	1.2	10	0.1462	0.0042
UP	BP	GO:0032101	regulation of response to external stimu...	8	4	0.8	11	0.0049	0.0049
UP	BP	GO:0072593	reactive oxygen species metabolic proces...	13	5	1.3	12	0.3394	0.0063
UP	BP	GO:0042743	hydrogen peroxide metabolic process	9	4	0.9	13	1	0.0082
UP	BP	GO:0042744	hydrogen peroxide catabolic process	9	4	0.9	14	0.0082	0.0082
UP	BP	GO:0042446	hormone biosynthetic process	9	4	0.9	15	0.0082	0.0082
UP	BP	GO:0016999	antibiotic metabolic process	19	6	1.9	16	0.2575	0.0083
UP	BP	GO:0017148	negative regulation of translation	5	3	0.5	17	0.0085	0.0085
UP	BP	GO:0034249	negative regulation of cellular amide me...	5	3	0.5	18	1	0.0085
UP	BP	GO:0051704	multi-organism process	50	11	5.01	19	0.1334	0.0085
UP	BP	GO:0006629	lipid metabolic process	103	18	10.31	20	0.0112	0.0112
UP	BP	GO:0009267	cellular response to starvation	6	3	0.6	21	0.0157	0.0157
UP	BP	GO:0031668	cellular response to extracellular stimu...	6	3	0.6	22	0.0157	0.0157
UP	BP	GO:0031669	cellular response to nutrient levels	6	3	0.6	23	0.0157	0.0157
UP	BP	GO:0071496	cellular response to external stimulus	6	3	0.6	24	0.0157	0.0157
UP	BP	GO:0009814	defense response, incompatible interacti...	11	4	1.1	25	1	0.0183
UP	BP	GO:0017001	antibiotic catabolic process	11	4	1.1	26	1	0.0183
UP	BP	GO:0006952	defense response	35	8	3.5	27	0.3163	0.019
UP	BP	GO:0006950	response to stress	135	21	13.52	28	0.6155	0.0231
UP	BP	GO:0019953	sexual reproduction	12	4	1.2	29	0.0253	0.0253
UP	BP	GO:0044703	multi-organism reproductive process	12	4	1.2	30	0.0253	0.0253
UP	BP	GO:0043900	regulation of multi-organism process	7	3	0.7	31	0.0255	0.0255
UP	BP	GO:0002831	regulation of response to biotic stimulu...	7	3	0.7	32	0.0255	0.0255
UP	BP	GO:0009605	response to external stimulus	37	8	3.7	33	0.476	0.0262
UP	BP	GO:0070887	cellular response to chemical stimulus	46	9	4.61	34	0.6179	0.0346
UP	BP	GO:0032259	methylation	61	11	6.11	35	0.0357	0.0357
UP	BP	GO:0048831	regulation of shoot system development	8	3	0.8	36	0.0378	0.0378
UP	BP	GO:0031667	response to nutrient levels	8	3	0.8	37	0.0378	0.0378
UP	BP	GO:0009991	response to extracellular stimulus	8	3	0.8	38	0.0378	0.0378
UP	BP	GO:0042594	response to starvation	8	3	0.8	39	0.0378	0.0378
UP	BP	GO:0002682	regulation of immune system process	8	3	0.8	40	0.0378	0.0378
UP	BP	GO:0050776	regulation of immune response	8	3	0.8	41	0.0378	0.0378
UP	BP	GO:0006417	regulation of translation	8	3	0.8	42	1	0.0378
UP	BP	GO:0034248	regulation of cellular amide metabolic p...	8	3	0.8	43	1	0.0378
UP	BP	GO:0045088	regulation of innate immune response	8	3	0.8	44	0.0378	0.0378
UP	BP	GO:0009308	amine metabolic process	14	4	1.4	45	0.0436	0.0436
UP	BP	GO:0009414	response to water deprivation	9	3	0.9	46	0.0527	0.0527
UP	BP	GO:0071229	cellular response to acid chemical	9	3	0.9	47	0.0527	0.0527
UP	BP	GO:0035335	peptidyl-tyrosine dephosphorylation	9	3	0.9	48	0.0527	0.0527
UP	BP	GO:0044092	negative regulation of molecular functio...	9	3	0.9	49	0.0527	0.0527
UP	BP	GO:0010647	positive regulation of cell communicatio...	9	3	0.9	50	0.0527	0.0527
UP	BP	GO:0043086	negative regulation of catalytic activit...	9	3	0.9	51	0.0527	0.0527
UP	BP	GO:0051172	negative regulation of nitrogen compound...	28	6	2.8	52	0.4001	0.0538
UP	BP	GO:0042445	hormone metabolic process	15	4	1.5	53	1	0.055
UP	BP	GO:0017144	drug metabolic process	50	9	5.01	54	0.3777	0.0556
UP	BP	GO:0050896	response to stimulus	237	31	23.73	55	0.5904	0.0612
UP	BP	GO:0031324	negative regulation of cellular metaboli...	29	6	2.9	56	0.4277	0.0624
UP	BP	GO:0042221	response to chemical	91	14	9.11	57	0.482	0.0637
UP	BP	GO:0002376	immune system process	16	4	1.6	58	1	0.0678
UP	BP	GO:0006955	immune response	16	4	1.6	59	1	0.0678
UP	BP	GO:0042737	drug catabolic process	16	4	1.6	60	1	0.0678
UP	BP	GO:0051187	cofactor catabolic process	16	4	1.6	61	1	0.0678
UP	BP	GO:0010646	regulation of cell communication	16	4	1.6	62	0.0678	0.0678
UP	BP	GO:0045087	innate immune response	16	4	1.6	63	1	0.0678
UP	BP	GO:0009415	response to water	10	3	1	64	0.0699	0.0699
UP	BP	GO:0006576	cellular biogenic amine metabolic proces...	5	2	0.5	65	0.0814	0.0814
UP	BP	GO:0071215	cellular response to abscisic acid stimu...	5	2	0.5	66	0.0814	0.0814
UP	BP	GO:0019252	starch biosynthetic process	5	2	0.5	67	0.0814	0.0814
UP	BP	GO:0097164	ammonium ion metabolic process	5	2	0.5	68	0.0814	0.0814
UP	BP	GO:0052547	regulation of peptidase activity	5	2	0.5	69	0.0814	0.0814
UP	BP	GO:0052548	regulation of endopeptidase activity	5	2	0.5	70	0.0814	0.0814
UP	BP	GO:2000070	regulation of response to water deprivat...	5	2	0.5	71	0.0814	0.0814
UP	BP	GO:0097306	cellular response to alcohol	5	2	0.5	72	0.0814	0.0814
UP	BP	GO:0010951	negative regulation of endopeptidase act...	5	2	0.5	73	0.0814	0.0814
UP	BP	GO:0051346	negative regulation of hydrolase activit...	5	2	0.5	74	0.0814	0.0814
UP	BP	GO:0042537	benzene-containing compound metabolic pr...	5	2	0.5	75	0.0814	0.0814
UP	BP	GO:0010466	negative regulation of peptidase activit...	5	2	0.5	76	0.0814	0.0814
UP	BP	GO:0009909	regulation of flower development	5	2	0.5	77	0.0814	0.0814
UP	BP	GO:0010565	regulation of cellular ketone metabolic ...	5	2	0.5	78	0.0814	0.0814
UP	BP	GO:0045861	negative regulation of proteolysis	5	2	0.5	79	0.0814	0.0814
UP	BP	GO:0009738	abscisic acid-activated signaling pathwa...	5	2	0.5	80	0.0814	0.0814
UP	BP	GO:0008610	lipid biosynthetic process	54	9	5.41	81	0.0835	0.0835
UP	BP	GO:0031347	regulation of defense response	11	3	1.1	82	0.0892	0.0892
UP	BP	GO:0046474	glycerophospholipid biosynthetic process	11	3	1.1	83	0.0892	0.0892
UP	BP	GO:0071396	cellular response to lipid	11	3	1.1	84	0.0892	0.0892
UP	BP	GO:0032268	regulation of cellular protein metabolic...	25	5	2.5	85	0.6023	0.0969
UP	BP	GO:2000113	negative regulation of cellular macromol...	18	4	1.8	86	0.7423	0.0975
UP	BP	GO:0008654	phospholipid biosynthetic process	12	3	1.2	87	0.1105	0.1105
UP	BP	GO:0072330	monocarboxylic acid biosynthetic process	26	5	2.6	88	0.1107	0.1107
UP	BP	GO:0051246	regulation of protein metabolic process	26	5	2.6	89	0.6295	0.1107
UP	BP	GO:0006855	drug transmembrane transport	6	2	0.6	90	0.1142	0.1142
UP	BP	GO:0044106	cellular amine metabolic process	6	2	0.6	91	0.1142	0.1142
UP	BP	GO:0005982	starch metabolic process	6	2	0.6	92	0.1142	0.1142
UP	BP	GO:0009816	defense response to bacterium, incompati...	6	2	0.6	93	0.1142	0.1142
UP	BP	GO:2000026	regulation of multicellular organismal d...	19	4	1.9	94	0.1143	0.1143
UP	BP	GO:0010817	regulation of hormone levels	19	4	1.9	95	1	0.1143
UP	BP	GO:0010558	negative regulation of macromolecule bio...	19	4	1.9	96	0.7679	0.1143
UP	BP	GO:0016053	organic acid biosynthetic process	50	8	5.01	97	0.1197	0.1197
UP	BP	GO:0046394	carboxylic acid biosynthetic process	50	8	5.01	98	0.1197	0.1197
UP	BP	GO:0051716	cellular response to stimulus	109	15	10.91	99	0.5915	0.1209
UP	BP	GO:0048523	negative regulation of cellular process	35	6	3.5	100	0.5812	0.1301
UP	CC	GO:0005576	extracellular region	45	22	3.77	1	2.6e-13	2.6e-13
UP	CC	GO:0048046	apoplast	15	4	1.26	2	0.031	0.031
UP	CC	GO:0000786	nucleosome	31	6	2.6	3	0.039	0.039
UP	CC	GO:0032993	protein-DNA complex	31	6	2.6	4	0.039	0.039
UP	CC	GO:0044815	DNA packaging complex	31	6	2.6	5	0.039	0.039
UP	CC	GO:0000785	chromatin	34	6	2.85	6	0.059	0.059
UP	CC	GO:0005618	cell wall	13	3	1.09	7	0.088	0.088
UP	CC	GO:0030312	external encapsulating structure	13	3	1.09	8	0.088	0.088
UP	CC	GO:0044445	cytosolic part	7	2	0.59	9	0.111	0.111
UP	CC	GO:0044427	chromosomal part	40	6	3.35	10	0.111	0.111
UP	CC	GO:1990204	oxidoreductase complex	8	2	0.67	11	0.14	0.14
UP	CC	GO:0005694	chromosome	48	6	4.02	12	0.208	0.208
UP	CC	GO:0016021	integral component of membrane	610	55	51.12	13	0.256	0.256
UP	CC	GO:0031224	intrinsic component of membrane	612	55	51.28	14	0.267	0.267
UP	CC	GO:0016591	RNA polymerase II, holoenzyme	5	1	0.42	15	0.355	0.355
UP	CC	GO:0044798	nuclear transcription factor complex	5	1	0.42	16	0.355	0.355
UP	CC	GO:1902494	catalytic complex	49	5	4.11	17	0.393	0.393
UP	CC	GO:0044425	membrane part	648	56	54.3	18	0.408	0.408
UP	CC	GO:0015935	small ribosomal subunit	6	1	0.5	19	0.409	0.409
UP	CC	GO:0005681	spliceosomal complex	6	1	0.5	20	0.409	0.409
UP	CC	GO:0098800	inner mitochondrial membrane protein com...	6	1	0.5	21	0.409	0.409
UP	CC	GO:0055029	nuclear DNA-directed RNA polymerase comp...	6	1	0.5	22	0.409	0.409
UP	CC	GO:0098798	mitochondrial protein complex	6	1	0.5	23	0.409	0.409
UP	CC	GO:0000428	DNA-directed RNA polymerase complex	7	1	0.59	24	0.459	0.459
UP	CC	GO:0044455	mitochondrial membrane part	7	1	0.59	25	0.459	0.459
UP	CC	GO:0005667	transcription factor complex	8	1	0.67	26	0.504	0.504
UP	CC	GO:0009523	photosystem II	8	1	0.67	27	0.504	0.504
UP	CC	GO:0030880	RNA polymerase complex	10	1	0.84	28	0.584	0.584
UP	CC	GO:0044391	ribosomal subunit	10	1	0.84	29	0.584	0.584
UP	CC	GO:0005743	mitochondrial inner membrane	11	1	0.92	30	0.619	0.619
UP	CC	GO:0009521	photosystem	12	1	1.01	31	0.652	0.652
UP	CC	GO:1990234	transferase complex	26	2	2.18	32	0.655	0.655
UP	CC	GO:0005634	nucleus	303	24	25.39	33	0.665	0.665
UP	CC	GO:0061695	transferase complex, transferring phosph...	13	1	1.09	34	0.681	0.681
UP	CC	GO:0005730	nucleolus	13	1	1.09	35	0.681	0.681
UP	CC	GO:0043228	non-membrane-bounded organelle	132	10	11.06	36	0.687	0.687
UP	CC	GO:0043232	intracellular non-membrane-bounded organ...	132	10	11.06	37	0.687	0.687
UP	CC	GO:0031966	mitochondrial membrane	15	1	1.26	38	0.733	0.733
UP	CC	GO:0005740	mitochondrial envelope	15	1	1.26	39	0.733	0.733
UP	CC	GO:0019866	organelle inner membrane	16	1	1.34	40	0.755	0.755
UP	CC	GO:0044451	nucleoplasm part	16	1	1.34	41	0.755	0.755
UP	CC	GO:0016020	membrane	756	60	63.35	42	0.769	0.769
UP	CC	GO:0005654	nucleoplasm	17	1	1.42	43	0.776	0.776
UP	CC	GO:0031981	nuclear lumen	33	2	2.77	44	0.78	0.78
UP	CC	GO:0044428	nuclear part	49	3	4.11	45	0.795	0.795
UP	CC	GO:0044429	mitochondrial part	19	1	1.59	46	0.812	0.812
UP	CC	GO:0005840	ribosome	51	3	4.27	47	0.817	0.817
UP	CC	GO:1990904	ribonucleoprotein complex	67	4	5.61	48	0.83	0.83
UP	CC	GO:0071944	cell periphery	67	4	5.61	49	0.83	0.83
UP	CC	GO:0005783	endoplasmic reticulum	37	2	3.1	50	0.832	0.832
UP	CC	GO:0032991	protein-containing complex	218	15	18.27	51	0.842	0.842
UP	CC	GO:0070013	intracellular organelle lumen	39	2	3.27	52	0.853	0.853
UP	CC	GO:0098796	membrane protein complex	39	2	3.27	53	0.853	0.853
UP	CC	GO:0043233	organelle lumen	39	2	3.27	54	0.853	0.853
UP	CC	GO:0031974	membrane-enclosed lumen	39	2	3.27	55	0.853	0.853
UP	CC	GO:0044432	endoplasmic reticulum part	22	1	1.84	56	0.856	0.856
UP	CC	GO:0098827	endoplasmic reticulum subcompartment	22	1	1.84	57	0.856	0.856
UP	CC	GO:0005789	endoplasmic reticulum membrane	22	1	1.84	58	0.856	0.856
UP	CC	GO:0042175	nuclear outer membrane-endoplasmic retic...	23	1	1.93	59	0.869	0.869
UP	CC	GO:0009579	thylakoid	45	2	3.77	60	0.904	0.904
UP	CC	GO:0042651	thylakoid membrane	30	1	2.51	61	0.93	0.93
UP	CC	GO:0005829	cytosol	52	2	4.36	62	0.942	0.942
UP	CC	GO:0034357	photosynthetic membrane	35	1	2.93	63	0.955	0.955
UP	CC	GO:0044436	thylakoid part	38	1	3.18	64	0.966	0.966
UP	CC	GO:0009570	chloroplast stroma	45	1	3.77	65	0.982	0.982
UP	CC	GO:0009532	plastid stroma	48	1	4.02	66	0.986	0.986
UP	CC	GO:0005886	plasma membrane	52	1	4.36	67	0.99	0.99
UP	CC	GO:0031967	organelle envelope	52	1	4.36	68	0.99	0.99
UP	CC	GO:0031975	envelope	52	1	4.36	69	0.99	0.99
UP	CC	GO:0009507	chloroplast	138	5	11.56	70	0.994	0.994
UP	CC	GO:0005739	mitochondrion	58	1	4.86	71	0.994	0.994
UP	CC	GO:0012505	endomembrane system	85	2	7.12	72	0.996	0.996
UP	CC	GO:0009536	plastid	144	5	12.07	73	0.996	0.996
UP	CC	GO:0031090	organelle membrane	63	1	5.28	74	0.996	0.996
UP	CC	GO:0044422	organelle part	279	13	23.38	75	0.997	0.997
UP	CC	GO:0044446	intracellular organelle part	279	13	23.38	76	0.997	0.997
UP	CC	GO:0031984	organelle subcompartment	77	1	6.45	77	0.999	0.999
UP	CC	GO:0044434	chloroplast part	84	1	7.04	78	0.999	0.999
UP	CC	GO:0044435	plastid part	86	1	7.21	79	1	1
UP	CC	GO:0043231	intracellular membrane-bounded organelle	579	32	48.52	80	1	1
UP	CC	GO:0043227	membrane-bounded organelle	586	32	49.11	81	1	1
UP	CC	GO:0043226	organelle	660	37	55.31	82	1	1
UP	CC	GO:0043229	intracellular organelle	660	37	55.31	83	1	1
UP	CC	GO:0044424	intracellular part	776	44	65.03	84	1	1
UP	CC	GO:0044464	cell part	836	48	70.06	85	1	1
UP	CC	GO:0005623	cell	848	49	71.06	86	1	1
UP	CC	GO:0005622	intracellular	798	44	66.87	87	1	1
UP	CC	GO:0044444	cytoplasmic part	390	12	32.68	88	1	1
UP	CC	GO:0005737	cytoplasm	456	15	38.21	89	1	1
UP	CC	GO:0005575	cellular_component	1432	120	120	90	1	1
UP	CC	GO:0000139	Golgi membrane	16	0	1.34	91	1	1
UP	CC	GO:0000325	plant-type vacuole	5	0	0.42	92	1	1
UP	CC	GO:0000502	proteasome complex	5	0	0.42	93	1	1
UP	CC	GO:0005768	endosome	13	0	1.09	94	1	1
UP	CC	GO:0005773	vacuole	24	0	2.01	95	1	1
UP	CC	GO:0005774	vacuolar membrane	14	0	1.17	96	1	1
UP	CC	GO:0005777	peroxisome	14	0	1.17	97	1	1
UP	CC	GO:0005794	Golgi apparatus	45	0	3.77	98	1	1
UP	CC	GO:0005798	Golgi-associated vesicle	7	0	0.59	99	1	1
UP	CC	GO:0005802	trans-Golgi network	11	0	0.92	100	1	1
molecular function (MF), biological process (BP), and cellular compartment (CC)

## Sheet: Table S4(c)
Table S4(c). GO term analysis for down- and up-regulated DEGs in B1 overexpression Strongfield T0 lines
Regulation	Ontology	GO.ID	Term	Annotated	Significant	Expected	Rank in Fisher.classic	Fisher.elim	Fisher.classic
Down	MF	GO:0005488	binding	3669	420	367.05	1	0.00054	2.7e-09
Down	MF	GO:0003677	DNA binding	563	88	56.32	2	6.3e-05	5.6e-06
Down	MF	GO:0003676	nucleic acid binding	1064	143	106.44	3	0.09879	2.8e-05
Down	MF	GO:0005515	protein binding	1509	191	150.96	4	0.00012	3.3e-05
Down	MF	GO:1990837	sequence-specific double-stranded DNA bi...	18	7	1.8	5	0.00115	0.0011
Down	MF	GO:0017056	structural constituent of nuclear pore	13	5	1.3	6	0.00639	0.0064
Down	MF	GO:0008047	enzyme activator activity	24	7	2.4	7	0.00732	0.0073
Down	MF	GO:0098772	molecular function regulator	77	15	7.7	8	0.14926	0.0083
Down	MF	GO:0042802	identical protein binding	37	9	3.7	9	0.00902	0.009
Down	MF	GO:0043565	sequence-specific DNA binding	86	16	8.6	10	0.22691	0.0102
Down	MF	GO:0003700	DNA-binding transcription factor activit...	139	22	13.91	11	0.01921	0.0192
Down	MF	GO:0019208	phosphatase regulator activity	7	3	0.7	12	0.02562	0.0256
Down	MF	GO:0030234	enzyme regulator activity	66	12	6.6	13	0.40454	0.0286
Down	MF	GO:0003918	DNA topoisomerase type II (ATP-hydrolyzi...	8	3	0.8	14	0.038	0.038
Down	MF	GO:0016638	oxidoreductase activity, acting on the C...	8	3	0.8	15	0.038	0.038
Down	MF	GO:0061505	DNA topoisomerase II activity	8	3	0.8	16	0.038	0.038
Down	MF	GO:0042803	protein homodimerization activity	20	5	2	17	0.0429	0.0429
Down	MF	GO:0140110	transcription regulator activity	169	24	16.91	18	0.04773	0.0477
Down	MF	GO:0005543	phospholipid binding	21	5	2.1	19	0.05185	0.0519
Down	MF	GO:0000977	RNA polymerase II regulatory region sequ...	9	3	0.9	20	0.05286	0.0529
Down	MF	GO:0005085	guanyl-nucleotide exchange factor activi...	9	3	0.9	21	0.05286	0.0529
Down	MF	GO:0001012	RNA polymerase II regulatory region DNA ...	9	3	0.9	22	0.05286	0.0529
Down	MF	GO:0008017	microtubule binding	57	10	5.7	23	0.05385	0.0538
Down	MF	GO:0034062	5'-3' RNA polymerase activity	35	7	3.5	24	0.05464	0.0546
Down	MF	GO:0097747	RNA polymerase activity	35	7	3.5	25	0.05464	0.0546
Down	MF	GO:0008094	DNA-dependent ATPase activity	22	5	2.2	26	0.0618	0.0618
Down	MF	GO:0035091	phosphatidylinositol binding	10	3	1	27	0.07007	0.0701
Down	MF	GO:0030246	carbohydrate binding	52	9	5.2	28	0.07026	0.0703
Down	MF	GO:0004066	asparagine synthase (glutamine-hydrolyzi...	5	2	0.5	29	0.08143	0.0814
Down	MF	GO:0010997	anaphase-promoting complex binding	5	2	0.5	30	0.08143	0.0814
Down	MF	GO:0003968	RNA-directed 5'-3' RNA polymerase activi...	5	2	0.5	31	0.08143	0.0814
Down	MF	GO:0003690	double-stranded DNA binding	47	8	4.7	32	0.95179	0.0919
Down	MF	GO:0015631	tubulin binding	65	10	6.5	33	0.10996	0.11
Down	MF	GO:0003916	DNA topoisomerase activity	12	3	1.2	34	0.11074	0.1107
Down	MF	GO:0005267	potassium channel activity	6	2	0.6	35	0.11425	0.1142
Down	MF	GO:0008810	cellulase activity	6	2	0.6	36	0.11425	0.1142
Down	MF	GO:0009881	photoreceptor activity	6	2	0.6	37	0.11425	0.1142
Down	MF	GO:0030597	RNA glycosylase activity	6	2	0.6	38	0.11425	0.1142
Down	MF	GO:0030598	rRNA N-glycosylase activity	6	2	0.6	39	0.11425	0.1142
Down	MF	GO:0051020	GTPase binding	19	4	1.9	40	0.11474	0.1147
Down	MF	GO:0001871	pattern binding	20	4	2	41	0.1327	0.1327
Down	MF	GO:0030247	polysaccharide binding	20	4	2	42	0.1327	0.1327
Down	MF	GO:0031267	small GTPase binding	13	3	1.3	43	0.13376	0.1338
Down	MF	GO:0000976	transcription regulatory region sequence...	13	3	1.3	44	0.13376	0.1338
Down	MF	GO:2001070	starch binding	13	3	1.3	45	0.13376	0.1338
Down	MF	GO:0017016	Ras GTPase binding	13	3	1.3	46	0.13376	0.1338
Down	MF	GO:0019789	SUMO transferase activity	7	2	0.7	47	0.14969	0.1497
Down	MF	GO:1901363	heterocyclic compound binding	2066	218	206.68	48	0.86641	0.1504
Down	MF	GO:0097159	organic cyclic compound binding	2066	218	206.68	49	0.86641	0.1504
Down	MF	GO:0003899	DNA-directed 5'-3' RNA polymerase activi...	30	5	3	50	0.17514	0.1751
Down	MF	GO:0008375	acetylglucosaminyltransferase activity	15	3	1.5	51	0.18398	0.184
Down	MF	GO:0016775	phosphotransferase activity, nitrogenous...	8	2	0.8	52	0.18692	0.1869
Down	MF	GO:0004673	protein histidine kinase activity	8	2	0.8	53	0.18692	0.1869
Down	MF	GO:0005261	cation channel activity	8	2	0.8	54	0.18692	0.1869
Down	MF	GO:0070008	serine-type exopeptidase activity	8	2	0.8	55	0.18692	0.1869
Down	MF	GO:0140102	catalytic activity, acting on a rRNA	8	2	0.8	56	0.18692	0.1869
Down	MF	GO:0016628	oxidoreductase activity, acting on the C...	8	2	0.8	57	0.18692	0.1869
Down	MF	GO:0000155	phosphorelay sensor kinase activity	8	2	0.8	58	0.18692	0.1869
Down	MF	GO:0003729	mRNA binding	23	4	2.3	59	0.19254	0.1925
Down	MF	GO:0003682	chromatin binding	16	3	1.6	60	0.21071	0.2107
Down	MF	GO:0016891	endoribonuclease activity, producing 5'-...	9	2	0.9	61	0.22523	0.2252
Down	MF	GO:0003777	microtubule motor activity	33	5	3.3	62	0.23007	0.2301
Down	MF	GO:0046983	protein dimerization activity	168	20	16.81	63	0.23546	0.2355
Down	MF	GO:0008289	lipid binding	43	6	4.3	64	0.25657	0.2566
Down	MF	GO:0016799	hydrolase activity, hydrolyzing N-glycos...	10	2	1	65	0.26402	0.264
Down	MF	GO:0038023	signaling receptor activity	10	2	1	66	0.26402	0.264
Down	MF	GO:0019887	protein kinase regulator activity	10	2	1	67	0.26402	0.264
Down	MF	GO:0044212	transcription regulatory region DNA bind...	19	3	1.9	68	0.29466	0.2947
Down	MF	GO:0001067	regulatory region nucleic acid binding	19	3	1.9	69	0.29466	0.2947
Down	MF	GO:0016884	carbon-nitrogen ligase activity, with gl...	11	2	1.1	70	0.30281	0.3028
Down	MF	GO:0051213	dioxygenase activity	11	2	1.1	71	0.30281	0.3028
Down	MF	GO:0060089	molecular transducer activity	11	2	1.1	72	0.30281	0.3028
Down	MF	GO:0019207	kinase regulator activity	11	2	1.1	73	0.30281	0.3028
Down	MF	GO:0016702	oxidoreductase activity, acting on singl...	11	2	1.1	74	0.30281	0.3028
Down	MF	GO:0016410	N-acyltransferase activity	11	2	1.1	75	0.30281	0.3028
Down	MF	GO:0016779	nucleotidyltransferase activity	84	10	8.4	76	0.32942	0.3294
Down	MF	GO:0016701	oxidoreductase activity, acting on singl...	12	2	1.2	77	0.34123	0.3412
Down	MF	GO:0016893	endonuclease activity, active with eithe...	12	2	1.2	78	0.34123	0.3412
Down	MF	GO:0004857	enzyme inhibitor activity	12	2	1.2	79	0.34123	0.3412
Down	MF	GO:0003774	motor activity	39	5	3.9	80	0.35055	0.3506
Down	MF	GO:0019899	enzyme binding	39	5	3.9	81	0.35055	0.3506
Down	MF	GO:0004497	monooxygenase activity	21	3	2.1	82	0.35183	0.3518
Down	MF	GO:0034061	DNA polymerase activity	21	3	2.1	83	0.35183	0.3518
Down	MF	GO:0042623	ATPase activity, coupled	79	9	7.9	84	0.39284	0.3928
Down	MF	GO:0140097	catalytic activity, acting on DNA	60	7	6	85	0.39385	0.3939
Down	MF	GO:0019787	ubiquitin-like protein transferase activ...	51	6	5.1	86	0.40275	0.4027
Down	MF	GO:0004519	endonuclease activity	23	3	2.3	87	0.40843	0.4084
Down	MF	GO:0016671	oxidoreductase activity, acting on a sul...	5	1	0.5	88	0.40977	0.4098
Down	MF	GO:0140104	molecular carrier activity	5	1	0.5	89	0.40977	0.4098
Down	MF	GO:0030976	thiamine pyrophosphate binding	5	1	0.5	90	0.40977	0.4098
Down	MF	GO:0005249	voltage-gated potassium channel activity	5	1	0.5	91	0.40977	0.4098
Down	MF	GO:0005086	ARF guanyl-nucleotide exchange factor ac...	5	1	0.5	92	0.40977	0.4098
Down	MF	GO:0008420	RNA polymerase II CTD heptapeptide repea...	5	1	0.5	93	0.40977	0.4098
Down	MF	GO:0015116	sulfate transmembrane transporter activi...	5	1	0.5	94	0.40977	0.4098
Down	MF	GO:1901682	sulfur compound transmembrane transporte...	5	1	0.5	95	0.40977	0.4098
Down	MF	GO:0008271	secondary active sulfate transmembrane t...	5	1	0.5	96	0.40977	0.4098
Down	MF	GO:0019888	protein phosphatase regulator activity	5	1	0.5	97	0.40977	0.4098
Down	MF	GO:0008092	cytoskeletal protein binding	90	10	9	98	0.41284	0.4128
Down	MF	GO:0015079	potassium ion transmembrane transporter ...	14	2	1.4	99	0.41573	0.4157
Down	MF	GO:0004521	endoribonuclease activity	14	2	1.4	100	0.41573	0.4157
Down	MF	GO:0003723	RNA binding	325	34	32.51	101	0.41682	0.4168
Down	MF	GO:0044877	protein-containing complex binding	33	4	3.3	102	0.42352	0.4235
Down	MF	GO:0004518	nuclease activity	43	5	4.3	103	0.43306	0.4331
Down	MF	GO:0003755	peptidyl-prolyl cis-trans isomerase acti...	24	3	2.4	104	0.43619	0.4362
Down	MF	GO:0016859	cis-trans isomerase activity	24	3	2.4	105	0.43619	0.4362
Down	MF	GO:0046906	tetrapyrrole binding	53	6	5.3	106	0.43978	0.4398
Down	MF	GO:0016627	oxidoreductase activity, acting on the C...	15	2	1.5	107	0.45138	0.4514
Down	MF	GO:0051539	4 iron, 4 sulfur cluster binding	15	2	1.5	108	0.45138	0.4514
Down	MF	GO:0004252	serine-type endopeptidase activity	44	5	4.4	109	0.45342	0.4534
Down	MF	GO:0047429	nucleoside-triphosphate diphosphatase ac...	6	1	0.6	110	0.46888	0.4689
Down	MF	GO:0016742	hydroxymethyl-, formyl- and related tran...	6	1	0.6	111	0.46888	0.4689
Down	MF	GO:0015926	glucosidase activity	6	1	0.6	112	0.46888	0.4689
Down	MF	GO:0022843	voltage-gated cation channel activity	6	1	0.6	113	0.46888	0.4689
Down	MF	GO:0016168	chlorophyll binding	6	1	0.6	114	0.46888	0.4689
Down	MF	GO:0016705	oxidoreductase activity, acting on paire...	36	4	3.6	115	0.49222	0.4922
Down	MF	GO:0016798	hydrolase activity, acting on glycosyl b...	97	10	9.7	116	0.51009	0.5101
Down	MF	GO:0020037	heme binding	47	5	4.7	117	0.51314	0.5131
Down	MF	GO:0004386	helicase activity	37	4	3.7	118	0.51437	0.5144
Down	MF	GO:0005507	copper ion binding	17	2	1.7	119	0.51877	0.5188
Down	MF	GO:0047262	polygalacturonate 4-alpha-galacturonosyl...	7	1	0.7	120	0.52207	0.5221
Down	MF	GO:0004620	phospholipase activity	7	1	0.7	121	0.52207	0.5221
Down	MF	GO:0046872	metal ion binding	626	62	62.62	122	0.55813	0.5581
Down	MF	GO:0016298	lipase activity	8	1	0.8	123	0.56995	0.57
Down	MF	GO:0031625	ubiquitin protein ligase binding	8	1	0.8	124	0.56995	0.57
Down	MF	GO:0044389	ubiquitin-like protein ligase binding	8	1	0.8	125	0.56995	0.57
Down	MF	GO:0005506	iron ion binding	40	4	4	126	0.57794	0.5779
Down	MF	GO:0008238	exopeptidase activity	19	2	1.9	127	0.58042	0.5804
Down	MF	GO:0043169	cation binding	630	62	63.03	128	0.58042	0.5804
Down	MF	GO:0140098	catalytic activity, acting on RNA	113	11	11.3	129	0.58563	0.5856
Down	MF	GO:0005509	calcium ion binding	62	6	6.2	130	0.59727	0.5973
Down	MF	GO:0004553	hydrolase activity, hydrolyzing O-glycos...	83	8	8.3	131	0.5992	0.5992
Down	MF	GO:0004672	protein kinase activity	340	33	34.01	132	0.60381	0.6038
Down	MF	GO:0016831	carboxy-lyase activity	20	2	2	133	0.60899	0.609
Down	MF	GO:0015035	protein disulfide oxidoreductase activit...	20	2	2	134	0.60899	0.609
Down	MF	GO:0051540	metal cluster binding	31	3	3.1	135	0.6124	0.6124
Down	MF	GO:0051536	iron-sulfur cluster binding	31	3	3.1	136	0.6124	0.6124
Down	MF	GO:0030983	mismatched DNA binding	9	1	0.9	137	0.61304	0.613
Down	MF	GO:0008080	N-acetyltransferase activity	9	1	0.9	138	0.61304	0.613
Down	MF	GO:0008536	Ran GTPase binding	9	1	0.9	139	0.61304	0.613
Down	MF	GO:1901681	sulfur compound binding	9	1	0.9	140	0.61304	0.613
Down	MF	GO:0016747	transferase activity, transferring acyl ...	63	6	6.3	141	0.61332	0.6133
Down	MF	GO:0016667	oxidoreductase activity, acting on a sul...	32	3	3.2	142	0.63437	0.6344
Down	MF	GO:0004540	ribonuclease activity	21	2	2.1	143	0.63606	0.6361
Down	MF	GO:0005216	ion channel activity	21	2	2.1	144	0.63606	0.6361
Down	MF	GO:0022838	substrate-specific channel activity	21	2	2.1	145	0.63606	0.6361
Down	MF	GO:0004842	ubiquitin-protein transferase activity	44	4	4.4	146	0.65482	0.6548
Down	MF	GO:0004722	protein serine/threonine phosphatase act...	33	3	3.3	147	0.65545	0.6555
Down	MF	GO:0016887	ATPase activity	109	10	10.9	148	0.66249	0.6625
Down	MF	GO:0016853	isomerase activity	78	7	7.8	149	0.67602	0.676
Down	MF	GO:0008026	ATP-dependent helicase activity	11	1	1.1	150	0.68673	0.6867
Down	MF	GO:0070035	purine NTP-dependent helicase activity	11	1	1.1	151	0.68673	0.6867
Down	MF	GO:0017171	serine hydrolase activity	57	5	5.7	152	0.68776	0.6878
Down	MF	GO:0008236	serine-type peptidase activity	57	5	5.7	153	0.68776	0.6878
Down	MF	GO:0015036	disulfide oxidoreductase activity	24	2	2.4	154	0.70845	0.7084
Down	MF	GO:0016817	hydrolase activity, acting on acid anhyd...	263	24	26.31	155	0.71793	0.7179
Down	MF	GO:0005096	GTPase activator activity	12	1	1.2	156	0.71813	0.7181
Down	MF	GO:0005244	voltage-gated ion channel activity	12	1	1.2	157	0.71813	0.7181
Down	MF	GO:0022832	voltage-gated channel activity	12	1	1.2	158	0.71813	0.7181
Down	MF	GO:0043021	ribonucleoprotein complex binding	12	1	1.2	159	0.71813	0.7181
Down	MF	GO:0016407	acetyltransferase activity	13	1	1.3	160	0.7464	0.7464
Down	MF	GO:0016409	palmitoyltransferase activity	13	1	1.3	161	0.7464	0.7464
Down	MF	GO:0019706	protein-cysteine S-palmitoyltransferase ...	13	1	1.3	162	0.7464	0.7464
Down	MF	GO:0019707	protein-cysteine S-acyltransferase activ...	13	1	1.3	163	0.7464	0.7464
Down	MF	GO:0016746	transferase activity, transferring acyl ...	74	6	7.4	164	0.76403	0.764
Down	MF	GO:0017111	nucleoside-triphosphatase activity	239	21	23.91	165	0.77084	0.7708
Down	MF	GO:0016763	transferase activity, transferring pento...	14	1	1.4	166	0.77184	0.7718
Down	MF	GO:0016866	intramolecular transferase activity	14	1	1.4	167	0.77184	0.7718
Down	MF	GO:0016830	carbon-carbon lyase activity	28	2	2.8	168	0.78587	0.7859
Down	MF	GO:0015103	inorganic anion transmembrane transporte...	15	1	1.5	169	0.79473	0.7947
Down	MF	GO:0008081	phosphoric diester hydrolase activity	15	1	1.5	170	0.79473	0.7947
Down	MF	GO:0016417	S-acyltransferase activity	15	1	1.5	171	0.79473	0.7947
Down	MF	GO:0003712	transcription coregulator activity	29	2	2.9	172	0.80217	0.8022
Down	MF	GO:0042626	ATPase activity, coupled to transmembran...	42	3	4.2	173	0.80631	0.8063
Down	MF	GO:0050661	NADP binding	16	1	1.6	174	0.81532	0.8153
Down	MF	GO:0022839	ion gated channel activity	16	1	1.6	175	0.81532	0.8153
Down	MF	GO:0030695	GTPase regulator activity	16	1	1.6	176	0.81532	0.8153
Down	MF	GO:0016879	ligase activity, forming carbon-nitrogen...	30	2	3	177	0.81735	0.8174
Down	MF	GO:0016462	pyrophosphatase activity	258	22	25.81	178	0.81986	0.8199
Down	MF	GO:0016818	hydrolase activity, acting on acid anhyd...	260	22	26.01	179	0.83047	0.8305
Down	MF	GO:0019842	vitamin binding	44	3	4.4	180	0.83106	0.8311
Down	MF	GO:0022836	gated channel activity	17	1	1.7	181	0.83386	0.8339
Down	MF	GO:0043492	ATPase activity, coupled to movement of ...	45	3	4.5	182	0.84238	0.8424
Down	MF	GO:0008194	UDP-glycosyltransferase activity	58	4	5.8	183	0.84609	0.8461
Down	MF	GO:0016773	phosphotransferase activity, alcohol gro...	394	34	39.42	184	0.8501	0.8501
Down	MF	GO:0070279	vitamin B6 binding	33	2	3.3	185	0.85683	0.8568
Down	MF	GO:0030170	pyridoxal phosphate binding	33	2	3.3	186	0.85683	0.8568
Down	MF	GO:0009055	electron transfer activity	33	2	3.3	187	0.85683	0.8568
Down	MF	GO:0046982	protein heterodimerization activity	96	7	9.6	188	0.85905	0.8591
Down	MF	GO:0005524	ATP binding	778	70	77.83	189	0.86115	0.8612
Down	MF	GO:0015405	P-P-bond-hydrolysis-driven transmembrane...	47	3	4.7	190	0.86308	0.8631
Down	MF	GO:0015399	primary active transmembrane transporter...	47	3	4.7	191	0.86308	0.8631
Down	MF	GO:0042054	histone methyltransferase activity	19	1	1.9	192	0.86554	0.8655
Down	MF	GO:0016620	oxidoreductase activity, acting on the a...	19	1	1.9	193	0.86554	0.8655
Down	MF	GO:0003887	DNA-directed DNA polymerase activity	19	1	1.9	194	0.86554	0.8655
Down	MF	GO:0060589	nucleoside-triphosphatase regulator acti...	19	1	1.9	195	0.86554	0.8655
Down	MF	GO:0018024	histone-lysine N-methyltransferase activ...	19	1	1.9	196	0.86554	0.8655
Down	MF	GO:0015267	channel activity	34	2	3.4	197	0.86816	0.8682
Down	MF	GO:0022803	passive transmembrane transporter activi...	34	2	3.4	198	0.86816	0.8682
Down	MF	GO:0004601	peroxidase activity	20	1	2	199	0.87904	0.879
Down	MF	GO:0016278	lysine N-methyltransferase activity	20	1	2	200	0.87904	0.879
Down	BP	GO:0060255	regulation of macromolecule metabolic pr...	535	105	49.64	1	0.52225	5e-16
Down	BP	GO:0010468	regulation of gene expression	480	97	44.54	2	0.69795	1.4e-15
Down	BP	GO:0019222	regulation of metabolic process	561	107	52.06	3	0.94794	2.1e-15
Down	BP	GO:0050789	regulation of biological process	798	133	74.05	4	0.26116	2e-14
Down	BP	GO:0065007	biological regulation	868	140	80.54	5	0.23675	4.5e-14
Down	BP	GO:0080090	regulation of primary metabolic process	504	96	46.77	6	0.62781	1.2e-13
Down	BP	GO:0031326	regulation of cellular biosynthetic proc...	451	89	41.85	7	0.03224	1.4e-13
Down	BP	GO:0051171	regulation of nitrogen compound metaboli...	498	95	46.21	8	0.18908	1.5e-13
Down	BP	GO:0009889	regulation of biosynthetic process	452	89	41.94	9	0.03713	1.6e-13
Down	BP	GO:2000112	regulation of cellular macromolecule bio...	439	87	40.74	10	0.05836	2.3e-13
Down	BP	GO:0031323	regulation of cellular metabolic process	511	96	47.42	11	0.71213	2.9e-13
Down	BP	GO:0010556	regulation of macromolecule biosynthetic...	442	87	41.01	12	0.09155	3.5e-13
Down	BP	GO:0006355	regulation of transcription, DNA-templat...	420	83	38.97	13	2.4e-11	1.2e-12
Down	BP	GO:1903506	regulation of nucleic acid-templated tra...	423	83	39.25	14	1	1.7e-12
Down	BP	GO:2001141	regulation of RNA biosynthetic process	423	83	39.25	15	1	1.7e-12
Down	BP	GO:0051252	regulation of RNA metabolic process	427	83	39.62	16	1	3e-12
Down	BP	GO:0097659	nucleic acid-templated transcription	490	91	45.47	17	0.18834	3.1e-12
Down	BP	GO:0019219	regulation of nucleobase-containing comp...	436	84	40.46	18	0.73488	3.6e-12
Down	BP	GO:0032774	RNA biosynthetic process	492	91	45.65	19	0.20931	4e-12
Down	BP	GO:0006351	transcription, DNA-templated	486	90	45.1	20	0.26786	5.1e-12
Down	BP	GO:0090304	nucleic acid metabolic process	861	131	79.89	21	0.13547	5.5e-11
Down	BP	GO:0050794	regulation of cellular process	716	113	66.44	22	0.70548	2.5e-10
Down	BP	GO:0016070	RNA metabolic process	709	110	65.79	23	0.53093	1.5e-09
Down	BP	GO:0034654	nucleobase-containing compound biosynthe...	596	95	55.3	24	0.75581	7.7e-09
Down	BP	GO:0019438	aromatic compound biosynthetic process	638	97	59.2	25	0.83898	6.5e-08
Down	BP	GO:0006139	nucleobase-containing compound metabolic...	990	135	91.86	26	0.51231	6.8e-08
Down	BP	GO:0006725	cellular aromatic compound metabolic pro...	1052	139	97.62	27	0.56402	3.1e-07
Down	BP	GO:1901362	organic cyclic compound biosynthetic pro...	659	97	61.15	28	0.91834	3.5e-07
Down	BP	GO:0018130	heterocycle biosynthetic process	644	95	59.76	29	0.95281	4.3e-07
Down	BP	GO:1901360	organic cyclic compound metabolic proces...	1065	139	98.82	30	0.62844	7e-07
Down	BP	GO:0046483	heterocycle metabolic process	1046	136	97.06	31	0.7235	1.3e-06
Down	BP	GO:0010467	gene expression	893	116	82.86	32	0.99686	1.4e-05
Down	BP	GO:0044093	positive regulation of molecular functio...	35	12	3.25	33	0.09066	3.9e-05
Down	BP	GO:0009734	auxin-activated signaling pathway	36	12	3.34	34	5.4e-05	5.4e-05
Down	BP	GO:0071365	cellular response to auxin stimulus	36	12	3.34	35	1	5.4e-05
Down	BP	GO:0010629	negative regulation of gene expression	65	17	6.03	36	0.26256	5.5e-05
Down	BP	GO:0009059	macromolecule biosynthetic process	834	106	77.39	37	0.99744	0.00011
Down	BP	GO:0043085	positive regulation of catalytic activit...	34	11	3.15	38	0.00736	0.00015
Down	BP	GO:0034645	cellular macromolecule biosynthetic proc...	824	104	76.46	39	0.99909	0.00018
Down	BP	GO:0044260	cellular macromolecule metabolic process	1581	178	146.7	40	0.7736	0.00023
Down	BP	GO:0000956	nuclear-transcribed mRNA catabolic proce...	8	5	0.74	41	0.0003	0.0003
Down	BP	GO:0048532	anatomical structure arrangement	5	4	0.46	42	1	0.00034
Down	BP	GO:0009933	meristem structural organization	5	4	0.46	43	0.00034	0.00034
Down	BP	GO:0009733	response to auxin	49	13	4.55	44	0.709	0.00036
Down	BP	GO:0010605	negative regulation of macromolecule met...	83	18	7.7	45	0.41983	0.00044
Down	BP	GO:0043170	macromolecule metabolic process	1923	207	178.44	46	0.76037	0.00072
Down	BP	GO:0051321	meiotic cell cycle	41	11	3.8	47	0.03079	0.00092
Down	BP	GO:0034641	cellular nitrogen compound metabolic pro...	1246	142	115.62	48	0.97768	0.00111
Down	BP	GO:0006402	mRNA catabolic process	10	5	0.93	49	1	0.00114
Down	BP	GO:0044271	cellular nitrogen compound biosynthetic ...	852	102	79.06	50	0.99938	0.0016
Down	BP	GO:0009892	negative regulation of metabolic process	93	18	8.63	51	0.59433	0.00182
Down	BP	GO:1903046	meiotic cell cycle process	38	10	3.53	52	0.06342	0.00184
Down	BP	GO:0032502	developmental process	256	38	23.75	53	0.04412	0.0019
Down	BP	GO:0045944	positive regulation of transcription by ...	11	5	1.02	54	0.00193	0.00193
Down	BP	GO:0009746	response to hexose	7	4	0.65	55	1	0.00203
Down	BP	GO:0009749	response to glucose	7	4	0.65	56	0.00203	0.00203
Down	BP	GO:0034284	response to monosaccharide	7	4	0.65	57	1	0.00203
Down	BP	GO:0031401	positive regulation of protein modificat...	7	4	0.65	58	0.00203	0.00203
Down	BP	GO:0006270	DNA replication initiation	7	4	0.65	59	0.00203	0.00203
Down	BP	GO:0007049	cell cycle	87	17	8.07	60	0.03555	0.00217
Down	BP	GO:0010033	response to organic substance	134	23	12.43	61	0.61708	0.00242
Down	BP	GO:0016458	gene silencing	34	9	3.15	62	0.43731	0.00296
Down	BP	GO:0031047	gene silencing by RNA	28	8	2.6	63	0.00299	0.00299
Down	BP	GO:0006401	RNA catabolic process	12	5	1.11	64	1	0.00306
Down	BP	GO:0006109	regulation of carbohydrate metabolic pro...	8	4	0.74	65	1	0.00377
Down	BP	GO:0051347	positive regulation of transferase activ...	8	4	0.74	66	0.00377	0.00377
Down	BP	GO:0010675	regulation of cellular carbohydrate meta...	8	4	0.74	67	0.00377	0.00377
Down	BP	GO:0022402	cell cycle process	70	14	6.5	68	0.07475	0.0042
Down	BP	GO:0009725	response to hormone	117	20	10.86	69	0.45232	0.00479
Down	BP	GO:0009719	response to endogenous stimulus	117	20	10.86	70	0.45232	0.00479
Down	BP	GO:0048507	meristem development	24	7	2.23	71	0.25086	0.0048
Down	BP	GO:0051173	positive regulation of nitrogen compound...	43	10	3.99	72	0.9082	0.0049
Down	BP	GO:0070192	chromosome organization involved in meio...	19	6	1.76	73	0.00583	0.00583
Down	BP	GO:0000003	reproduction	179	27	16.61	74	0.05044	0.00689
Down	BP	GO:0022414	reproductive process	179	27	16.61	75	0.05044	0.00689
Down	BP	GO:0010604	positive regulation of macromolecule met...	45	10	4.18	76	0.92422	0.0069
Down	BP	GO:0010608	posttranscriptional regulation of gene e...	32	8	2.97	77	0.00729	0.00729
Down	BP	GO:0018298	protein-chromophore linkage	10	4	0.93	78	0.00973	0.00973
Down	BP	GO:0034293	sexual sporulation	10	4	0.93	79	1	0.00973
Down	BP	GO:0043934	sporulation	10	4	0.93	80	1	0.00973
Down	BP	GO:0048236	plant-type sporogenesis	10	4	0.93	81	0.00973	0.00973
Down	BP	GO:0065009	regulation of molecular function	70	13	6.5	82	0.85142	0.01082
Down	BP	GO:0048522	positive regulation of cellular process	71	13	6.59	83	0.72268	0.01217
Down	BP	GO:0035194	posttranscriptional gene silencing by RN...	16	5	1.48	84	0.01235	0.01235
Down	BP	GO:0043255	regulation of carbohydrate biosynthetic ...	6	3	0.56	85	0.0128	0.0128
Down	BP	GO:0009581	detection of external stimulus	6	3	0.56	86	0.0128	0.0128
Down	BP	GO:0009582	detection of abiotic stimulus	6	3	0.56	87	0.0128	0.0128
Down	BP	GO:0009583	detection of light stimulus	6	3	0.56	88	0.0128	0.0128
Down	BP	GO:0009648	photoperiodism	11	4	1.02	89	0.01419	0.01419
Down	BP	GO:0048573	photoperiodism, flowering	11	4	1.02	90	0.01419	0.01419
Down	BP	GO:0031325	positive regulation of cellular metaboli...	50	10	4.64	91	0.95311	0.01465
Down	BP	GO:0048518	positive regulation of biological proces...	97	16	9	92	0.58583	0.01548
Down	BP	GO:0016441	posttranscriptional gene silencing	17	5	1.58	93	0.01619	0.01619
Down	BP	GO:0009755	hormone-mediated signaling pathway	74	13	6.87	94	0.97325	0.01701
Down	BP	GO:0000280	nuclear division	44	9	4.08	95	0.01748	0.01748
Down	BP	GO:0006807	nitrogen compound metabolic process	2125	216	197.18	96	0.87446	0.0178
Down	BP	GO:0016071	mRNA metabolic process	67	12	6.22	97	0.29385	0.01857
Down	BP	GO:0050790	regulation of catalytic activity	67	12	6.22	98	0.95718	0.01857
Down	BP	GO:0019953	sexual reproduction	24	6	2.23	99	0.37369	0.01947
Down	BP	GO:0003006	developmental process involved in reprod...	125	19	11.6	100	0.10281	0.02016
Down	BP	GO:0017148	negative regulation of translation	7	3	0.65	101	0.02088	0.02088
Down	BP	GO:0034249	negative regulation of cellular amide me...	7	3	0.65	102	0.02088	0.02088
Down	BP	GO:0050896	response to stimulus	546	64	50.66	103	0.29759	0.02241
Down	BP	GO:0044703	multi-organism reproductive process	25	6	2.32	104	0.40755	0.02367
Down	BP	GO:0010228	vegetative to reproductive phase transit...	19	5	1.76	105	0.02609	0.02609
Down	BP	GO:0051338	regulation of transferase activity	19	5	1.76	106	0.65426	0.02609
Down	BP	GO:0009743	response to carbohydrate	13	4	1.21	107	1	0.0265
Down	BP	GO:0009893	positive regulation of metabolic process	55	10	5.1	108	0.971	0.02756
Down	BP	GO:0071495	cellular response to endogenous stimulus	80	13	7.42	109	0.98495	0.03089
Down	BP	GO:0032870	cellular response to hormone stimulus	80	13	7.42	110	0.98495	0.03089
Down	BP	GO:0051276	chromosome organization	166	23	15.4	111	0.18608	0.031
Down	BP	GO:0051606	detection of stimulus	8	3	0.74	112	0.03115	0.03115
Down	BP	GO:0031124	mRNA 3'-end processing	8	3	0.74	113	0.03115	0.03115
Down	BP	GO:0051568	histone H3-K4 methylation	8	3	0.74	114	0.03115	0.03115
Down	BP	GO:0040029	regulation of gene expression, epigeneti...	27	6	2.51	115	0.03382	0.03382
Down	BP	GO:0071310	cellular response to organic substance	81	13	7.52	116	0.98633	0.03383
Down	BP	GO:0051247	positive regulation of protein metabolic...	14	4	1.3	117	1	0.03446
Down	BP	GO:0032270	positive regulation of cellular protein ...	14	4	1.3	118	1	0.03446
Down	BP	GO:0048519	negative regulation of biological proces...	133	19	12.34	119	0.88303	0.03611
Down	BP	GO:0009888	tissue development	35	7	3.25	120	0.52928	0.03848
Down	BP	GO:0140013	meiotic nuclear division	28	6	2.6	121	0.0398	0.0398
Down	BP	GO:0042221	response to chemical	216	28	20.04	122	0.81146	0.04028
Down	BP	GO:0045454	cell redox homeostasis	51	9	4.73	123	0.0423	0.0423
Down	BP	GO:0048509	regulation of meristem development	9	3	0.84	124	0.04358	0.04358
Down	BP	GO:0006544	glycine metabolic process	9	3	0.84	125	0.04358	0.04358
Down	BP	GO:0010073	meristem maintenance	15	4	1.39	126	0.04365	0.04365
Down	BP	GO:0044249	cellular biosynthetic process	1096	116	101.7	127	0.99998	0.04469
Down	BP	GO:0045935	positive regulation of nucleobase-contai...	29	6	2.69	128	0.82374	0.04642
Down	BP	GO:0009416	response to light stimulus	60	10	5.57	129	0.04706	0.04706
Down	BP	GO:0009314	response to radiation	61	10	5.66	130	0.05185	0.05185
Down	BP	GO:0048731	system development	139	19	12.9	131	0.05311	0.05311
Down	BP	GO:0045132	meiotic chromosome segregation	16	4	1.48	132	0.05409	0.05409
Down	BP	GO:0033554	cellular response to stress	140	19	12.99	133	0.05641	0.05641
Down	BP	GO:0051656	establishment of organelle localization	10	3	0.93	134	0.05809	0.05809
Down	BP	GO:0001505	regulation of neurotransmitter levels	10	3	0.93	135	0.05809	0.05809
Down	BP	GO:0042133	neurotransmitter metabolic process	10	3	0.93	136	0.05809	0.05809
Down	BP	GO:1901576	organic substance biosynthetic process	1118	117	103.74	137	0.99999	0.05894
Down	BP	GO:0009058	biosynthetic process	1151	120	106.8	138	0.99997	0.06127
Down	BP	GO:0006913	nucleocytoplasmic transport	31	6	2.88	139	0.0616	0.0616
Down	BP	GO:0051169	nuclear transport	31	6	2.88	140	0.0616	0.0616
Down	BP	GO:0048608	reproductive structure development	106	15	9.84	141	0.06264	0.06264
Down	BP	GO:0061458	reproductive system development	106	15	9.84	142	0.06264	0.06264
Down	BP	GO:0048285	organelle fission	55	9	5.1	143	0.06388	0.06388
Down	BP	GO:0006357	regulation of transcription by RNA polym...	39	7	3.62	144	0.74226	0.06412
Down	BP	GO:0032504	multicellular organism reproduction	17	4	1.58	145	0.06575	0.06575
Down	BP	GO:0048609	multicellular organismal reproductive pr...	17	4	1.58	146	0.06575	0.06575
Down	BP	GO:0006261	DNA-dependent DNA replication	17	4	1.58	147	1	0.06575
Down	BP	GO:0051716	cellular response to stimulus	323	38	29.97	148	0.52914	0.06866
Down	BP	GO:0046856	phosphatidylinositol dephosphorylation	5	2	0.46	149	0.07109	0.07109
Down	BP	GO:0010150	leaf senescence	5	2	0.46	150	0.07109	0.07109
Down	BP	GO:0040034	regulation of development, heterochronic	5	2	0.46	151	0.07109	0.07109
Down	BP	GO:0046839	phospholipid dephosphorylation	5	2	0.46	152	0.07109	0.07109
Down	BP	GO:0071489	cellular response to red or far red ligh...	5	2	0.46	153	0.07109	0.07109
Down	BP	GO:0006891	intra-Golgi vesicle-mediated transport	5	2	0.46	154	0.07109	0.07109
Down	BP	GO:0060966	regulation of gene silencing by RNA	5	2	0.46	155	0.07109	0.07109
Down	BP	GO:0090693	plant organ senescence	5	2	0.46	156	0.07109	0.07109
Down	BP	GO:0010074	maintenance of meristem identity	5	2	0.46	157	0.07109	0.07109
Down	BP	GO:0010017	red or far-red light signaling pathway	5	2	0.46	158	0.07109	0.07109
Down	BP	GO:0007568	aging	5	2	0.46	159	0.07109	0.07109
Down	BP	GO:0009071	serine family amino acid catabolic proce...	5	2	0.46	160	0.07109	0.07109
Down	BP	GO:0070507	regulation of microtubule cytoskeleton o...	5	2	0.46	161	0.07109	0.07109
Down	BP	GO:0006570	tyrosine metabolic process	5	2	0.46	162	0.07109	0.07109
Down	BP	GO:0006528	asparagine metabolic process	5	2	0.46	163	0.07109	0.07109
Down	BP	GO:0006529	asparagine biosynthetic process	5	2	0.46	164	0.07109	0.07109
Down	BP	GO:0009585	red, far-red light phototransduction	5	2	0.46	165	0.07109	0.07109
Down	BP	GO:0006546	glycine catabolic process	5	2	0.46	166	0.07109	0.07109
Down	BP	GO:0042752	regulation of circadian rhythm	5	2	0.46	167	0.07109	0.07109
Down	BP	GO:0007602	phototransduction	5	2	0.46	168	0.07109	0.07109
Down	BP	GO:0006259	DNA metabolic process	163	21	15.13	169	0.26266	0.07347
Down	BP	GO:0044275	cellular carbohydrate catabolic process	11	3	1.02	170	0.07455	0.07455
Down	BP	GO:0070925	organelle assembly	18	4	1.67	171	0.0786	0.0786
Down	BP	GO:0019725	cellular homeostasis	66	10	6.12	172	0.08063	0.08063
Down	BP	GO:0006366	transcription by RNA polymerase II	59	9	5.47	173	0.65432	0.09142
Down	BP	GO:0006996	organelle organization	331	38	30.71	174	0.27066	0.09153
Down	BP	GO:0045859	regulation of protein kinase activity	12	3	1.11	175	0.09281	0.09281
Down	BP	GO:0104004	cellular response to environmental stimu...	12	3	1.11	176	0.09281	0.09281
Down	BP	GO:0006265	DNA topological change	12	3	1.11	177	0.09281	0.09281
Down	BP	GO:0001932	regulation of protein phosphorylation	12	3	1.11	178	0.09281	0.09281
Down	BP	GO:0031123	RNA 3'-end processing	12	3	1.11	179	0.09281	0.09281
Down	BP	GO:0031050	dsRNA processing	12	3	1.11	180	0.09281	0.09281
Down	BP	GO:0071214	cellular response to abiotic stimulus	12	3	1.11	181	0.09281	0.09281
Down	BP	GO:0070918	production of small RNA involved in gene...	12	3	1.11	182	0.09281	0.09281
Down	BP	GO:0009987	cellular process	2765	267	256.57	183	0.94098	0.09822
Down	BP	GO:0045893	positive regulation of transcription, DN...	27	5	2.51	184	1	0.0988
Down	BP	GO:2000113	negative regulation of cellular macromol...	27	5	2.51	185	0.0988	0.0988
Down	BP	GO:2000241	regulation of reproductive process	27	5	2.51	186	0.0988	0.0988
Down	BP	GO:0031399	regulation of protein modification proce...	27	5	2.51	187	0.85528	0.0988
Down	BP	GO:0048856	anatomical structure development	236	28	21.9	188	0.28864	0.09976
Down	BP	GO:0008356	asymmetric cell division	6	2	0.56	189	0.10023	0.10023
Down	BP	GO:0051438	regulation of ubiquitin-protein transfer...	6	2	0.56	190	0.10023	0.10023
Down	BP	GO:0043044	ATP-dependent chromatin remodeling	6	2	0.56	191	0.10023	0.10023
Down	BP	GO:0042135	neurotransmitter catabolic process	6	2	0.56	192	0.10023	0.10023
Down	BP	GO:0032784	regulation of DNA-templated transcriptio...	6	2	0.56	193	0.10023	0.10023
Down	BP	GO:0060968	regulation of gene silencing	6	2	0.56	194	0.10023	0.10023
Down	BP	GO:0010075	regulation of meristem growth	6	2	0.56	195	0.10023	0.10023
Down	BP	GO:0009095	aromatic amino acid family biosynthetic ...	6	2	0.56	196	0.10023	0.10023
Down	BP	GO:0016050	vesicle organization	6	2	0.56	197	0.10023	0.10023
Down	BP	GO:1903320	regulation of protein modification by sm...	6	2	0.56	198	0.10023	0.10023
Down	BP	GO:0097164	ammonium ion metabolic process	6	2	0.56	199	0.10023	0.10023
Down	BP	GO:0032886	regulation of microtubule-based process	6	2	0.56	200	0.10023	0.10023
Down	CC	GO:0005634	nucleus	849	113	70.15	1	5.8e-09	9.3e-10
Down	CC	GO:0043231	intracellular membrane-bounded organelle	1398	144	115.52	2	0.7771	9.2e-05
Down	CC	GO:0043227	membrane-bounded organelle	1422	144	117.5	3	0.85612	0.00026
Down	CC	GO:0009524	phragmoplast	10	5	0.83	4	0.00066	0.00066
Down	CC	GO:0000775	chromosome, centromeric region	9	4	0.74	5	0.00411	0.00411
Down	CC	GO:0005643	nuclear pore	15	5	1.24	6	0.00557	0.00557
Down	CC	GO:0005635	nuclear envelope	18	5	1.49	7	1	0.01294
Down	CC	GO:0043229	intracellular organelle	1616	150	133.53	8	0.99164	0.01588
Down	CC	GO:0043226	organelle	1617	150	133.61	9	0.99189	0.01633
Down	CC	GO:0005623	cell	2096	188	173.19	10	0.82725	0.01662
Down	CC	GO:0098687	chromosomal region	14	4	1.16	11	1	0.02347
Down	CC	GO:0046695	SLIK (SAGA-like) complex	5	2	0.41	12	0.05753	0.05753
Down	CC	GO:0048188	Set1C/COMPASS complex	5	2	0.41	13	0.05753	0.05753
Down	CC	GO:0000124	SAGA complex	6	2	0.5	14	0.08168	0.08168
Down	CC	GO:0044464	cell part	2055	179	169.81	15	0.98359	0.10341
Down	CC	GO:0035097	histone methyltransferase complex	7	2	0.58	16	0.10828	0.10828
Down	CC	GO:0017119	Golgi transport complex	7	2	0.58	17	0.10828	0.10828
Down	CC	GO:0070461	SAGA-type complex	7	2	0.58	18	0.10828	0.10828
Down	CC	GO:0044424	intracellular part	1897	166	156.75	19	0.99721	0.1115
Down	CC	GO:0030119	AP-type membrane coat adaptor complex	8	2	0.66	20	0.13676	0.13676
Down	CC	GO:0034708	methyltransferase complex	8	2	0.66	21	0.13676	0.13676
Down	CC	GO:1990234	transferase complex	94	11	7.77	22	0.14907	0.14907
Down	CC	GO:0061695	transferase complex, transferring phosph...	44	6	3.64	23	0.15088	0.15088
Down	CC	GO:0044427	chromosomal part	147	16	12.15	24	0.45239	0.15139
Down	CC	GO:0048475	coated membrane	17	3	1.4	25	0.16061	0.16061
Down	CC	GO:0030117	membrane coat	17	3	1.4	26	0.16061	0.16061
Down	CC	GO:0005819	spindle	9	2	0.74	27	0.16664	0.16664
Down	CC	GO:0044428	nuclear part	206	21	17.02	28	0.49087	0.17914
Down	CC	GO:0016591	RNA polymerase II, holoenzyme	28	4	2.31	29	0.19635	0.19635
Down	CC	GO:0005622	intracellular	1967	169	162.53	30	0.9986	0.20042
Down	CC	GO:1902493	acetyltransferase complex	19	3	1.57	31	0.20342	0.20342
Down	CC	GO:0031248	protein acetyltransferase complex	19	3	1.57	32	0.20342	0.20342
Down	CC	GO:0005694	chromosome	177	18	14.63	33	0.50834	0.20561
Down	CC	GO:0055029	nuclear DNA-directed RNA polymerase comp...	30	4	2.48	34	0.23221	0.23221
Down	CC	GO:0000428	DNA-directed RNA polymerase complex	30	4	2.48	35	0.23221	0.23221
Down	CC	GO:0005669	transcription factor TFIID complex	12	2	0.99	36	0.2607	0.2607
Down	CC	GO:0005654	nucleoplasm	85	9	7.02	37	0.26618	0.26618
Down	CC	GO:0030880	RNA polymerase complex	33	4	2.73	38	0.28855	0.28855
Down	CC	GO:0005886	plasma membrane	135	13	11.16	39	0.32167	0.32167
Down	CC	GO:0080008	Cul4-RING E3 ubiquitin ligase complex	5	1	0.41	40	0.35049	0.35049
Down	CC	GO:0042646	plastid nucleoid	5	1	0.41	41	0.35049	0.35049
Down	CC	GO:0106068	SUMO ligase complex	6	1	0.5	42	0.40425	0.40425
Down	CC	GO:0030915	Smc5-Smc6 complex	6	1	0.5	43	0.40425	0.40425
Down	CC	GO:0009360	DNA polymerase III complex	6	1	0.5	44	0.40425	0.40425
Down	CC	GO:0031225	anchored component of membrane	6	1	0.5	45	0.40425	0.40425
Down	CC	GO:0000123	histone acetyltransferase complex	17	2	1.4	46	0.4161	0.4161
Down	CC	GO:0070993	translation preinitiation complex	7	1	0.58	47	0.45357	0.45357
Down	CC	GO:0016282	eukaryotic 43S preinitiation complex	7	1	0.58	48	0.45357	0.45357
Down	CC	GO:0009295	nucleoid	7	1	0.58	49	0.45357	0.45357
Down	CC	GO:0033290	eukaryotic 48S preinitiation complex	7	1	0.58	50	0.45357	0.45357
Down	CC	GO:0044451	nucleoplasm part	79	7	6.53	51	0.4824	0.4824
Down	CC	GO:0009522	photosystem I	8	1	0.66	52	0.49883	0.49883
Down	CC	GO:0055044	symplast	46	4	3.8	53	0.53501	0.53501
Down	CC	GO:0005911	cell-cell junction	46	4	3.8	54	0.53501	0.53501
Down	CC	GO:0030054	cell junction	46	4	3.8	55	0.53501	0.53501
Down	CC	GO:0009506	plasmodesma	46	4	3.8	56	0.53501	0.53501
Down	CC	GO:0042575	DNA polymerase complex	9	1	0.74	57	0.54036	0.54036
Down	CC	GO:0030120	vesicle coat	9	1	0.74	58	0.54036	0.54036
Down	CC	GO:0033202	DNA helicase complex	9	1	0.74	59	0.54036	0.54036
Down	CC	GO:0005681	spliceosomal complex	9	1	0.74	60	0.54036	0.54036
Down	CC	GO:0031461	cullin-RING ubiquitin ligase complex	9	1	0.74	61	0.54036	0.54036
Down	CC	GO:0005852	eukaryotic translation initiation factor...	9	1	0.74	62	0.54036	0.54036
Down	CC	GO:0031011	Ino80 complex	9	1	0.74	63	0.54036	0.54036
Down	CC	GO:0090575	RNA polymerase II transcription factor c...	22	2	1.82	64	0.55373	0.55373
Down	CC	GO:0005794	Golgi apparatus	97	8	8.02	65	0.55755	0.55755
Down	CC	GO:0099512	supramolecular fiber	35	3	2.89	66	0.56231	0.56231
Down	CC	GO:0099513	polymeric cytoskeletal fiber	35	3	2.89	67	0.56231	0.56231
Down	CC	GO:0099080	supramolecular complex	35	3	2.89	68	0.56231	0.56231
Down	CC	GO:0099081	supramolecular polymer	35	3	2.89	69	0.56231	0.56231
Down	CC	GO:0005874	microtubule	35	3	2.89	70	0.56231	0.56231
Down	CC	GO:0012505	endomembrane system	222	18	18.34	71	0.87642	0.5733
Down	CC	GO:0030660	Golgi-associated vesicle membrane	10	1	0.83	72	0.57845	0.57845
Down	CC	GO:0030662	coated vesicle membrane	10	1	0.83	73	0.57845	0.57845
Down	CC	GO:0000151	ubiquitin ligase complex	10	1	0.83	74	0.57845	0.57845
Down	CC	GO:0044798	nuclear transcription factor complex	24	2	1.98	75	0.60203	0.60203
Down	CC	GO:0005798	Golgi-associated vesicle	11	1	0.91	76	0.6134	0.6134
Down	CC	GO:0097346	INO80-type complex	11	1	0.91	77	0.6134	0.6134
Down	CC	GO:0000793	condensed chromosome	11	1	0.91	78	0.6134	0.6134
Down	CC	GO:0005829	cytosol	165	13	13.63	79	0.61676	0.61676
Down	CC	GO:0000785	chromatin	115	9	9.5	80	0.62013	0.62013
Down	CC	GO:0044431	Golgi apparatus part	52	4	4.3	81	0.63438	0.63438
Down	CC	GO:0071944	cell periphery	167	13	13.8	82	0.63469	0.63469
Down	CC	GO:0030659	cytoplasmic vesicle membrane	12	1	0.99	83	0.64547	0.64547
Down	CC	GO:0012506	vesicle membrane	12	1	0.99	84	0.64547	0.64547
Down	CC	GO:0042651	thylakoid membrane	42	3	3.47	85	0.68745	0.68745
Down	CC	GO:0009523	photosystem II	14	1	1.16	86	0.70186	0.70186
Down	CC	GO:0070603	SWI/SNF superfamily-type complex	14	1	1.16	87	0.70186	0.70186
Down	CC	GO:0000786	nucleosome	97	7	8.02	88	0.70313	0.70313
Down	CC	GO:0005667	transcription factor complex	29	2	2.4	89	0.70528	0.70528
Down	CC	GO:0005768	endosome	29	2	2.4	90	0.70528	0.70528
Down	CC	GO:0031981	nuclear lumen	150	11	12.39	91	0.70894	0.70894
Down	CC	GO:0044815	DNA packaging complex	98	7	8.1	92	0.7134	0.7134
Down	CC	GO:0034357	photosynthetic membrane	44	3	3.64	93	0.71788	0.71788
Down	CC	GO:1904949	ATPase complex	15	1	1.24	94	0.72662	0.72662
Down	CC	GO:0030135	coated vesicle	15	1	1.24	95	0.72662	0.72662
Down	CC	GO:0099023	tethering complex	31	2	2.56	96	0.7399	0.7399
Down	CC	GO:1902494	catalytic complex	180	13	14.87	97	0.73999	0.73999
Down	CC	GO:0032993	protein-DNA complex	101	7	8.35	98	0.74277	0.74277
Down	CC	GO:0044436	thylakoid part	46	3	3.8	99	0.74597	0.74597
Down	CC	GO:0009521	photosystem	16	1	1.32	100	0.74932	0.74932
Down	CC	GO:0044459	plasma membrane part	16	1	1.32	101	0.74932	0.74932
Down	CC	GO:0055035	plastid thylakoid membrane	32	2	2.64	102	0.75587	0.75587
Down	CC	GO:0009535	chloroplast thylakoid membrane	32	2	2.64	103	0.75587	0.75587
Down	CC	GO:0015630	microtubule cytoskeleton	47	3	3.88	104	0.75916	0.75916
Down	CC	GO:0000790	nuclear chromatin	17	1	1.4	105	0.77015	0.77015
Down	CC	GO:0000228	nuclear chromosome	33	2	2.73	106	0.77099	0.77099
Down	CC	GO:0070013	intracellular organelle lumen	163	11	13.47	107	0.80524	0.80524
Down	CC	GO:0031410	cytoplasmic vesicle	51	3	4.21	108	0.80649	0.80649
Down	CC	GO:0097708	intracellular vesicle	51	3	4.21	109	0.80649	0.80649
Down	CC	GO:0009941	chloroplast envelope	51	3	4.21	110	0.80649	0.80649
Down	CC	GO:0031967	organelle envelope	123	8	10.16	111	0.99476	0.81143
Down	CC	GO:0044434	chloroplast part	123	8	10.16	112	0.81143	0.81143
Down	CC	GO:0031975	envelope	123	8	10.16	113	0.99476	0.81143
Down	CC	GO:0043233	organelle lumen	164	11	13.55	114	0.81156	0.81156
Down	CC	GO:0031974	membrane-enclosed lumen	164	11	13.55	115	0.81156	0.81156
Down	CC	GO:0009526	plastid envelope	52	3	4.3	116	0.81702	0.81702
Down	CC	GO:0031982	vesicle	52	3	4.3	117	0.81702	0.81702
Down	CC	GO:0044435	plastid part	124	8	10.25	118	0.81844	0.81844
Down	CC	GO:1905368	peptidase complex	38	2	3.14	119	0.83494	0.83494
Down	CC	GO:0016592	mediator complex	21	1	1.74	120	0.83758	0.83758
Down	CC	GO:0044433	cytoplasmic vesicle part	21	1	1.74	121	0.83758	0.83758
Down	CC	GO:0005777	peroxisome	22	1	1.82	122	0.85109	0.85109
Down	CC	GO:0042579	microbody	22	1	1.82	123	0.85109	0.85109
Down	CC	GO:0044430	cytoskeletal part	56	3	4.63	124	0.85444	0.85444
Down	CC	GO:0048046	apoplast	23	1	1.9	125	0.86349	0.86349
Down	CC	GO:0009507	chloroplast	230	15	19.01	126	0.87148	0.87148
Down	CC	GO:0009534	chloroplast thylakoid	42	2	3.47	127	0.87401	0.87401
Down	CC	GO:0031976	plastid thylakoid	42	2	3.47	128	0.87401	0.87401
Down	CC	GO:0005856	cytoskeleton	60	3	4.96	129	0.88502	0.88502
Down	CC	GO:0009536	plastid	235	15	19.42	130	0.89093	0.89093
Down	CC	GO:0044454	nuclear chromosome part	26	1	2.15	131	0.89484	0.89484
Down	CC	GO:0000139	Golgi membrane	27	1	2.23	132	0.90361	0.90361
Down	CC	GO:0009579	thylakoid	65	3	5.37	133	0.91514	0.91514
Down	CC	GO:0005576	extracellular region	49	2	4.05	134	0.92259	0.92259
Down	CC	GO:0032991	protein-containing complex	702	47	58.01	135	0.99067	0.96674
Down	CC	GO:0005739	mitochondrion	148	7	12.23	136	0.96869	0.96869
Down	CC	GO:0009570	chloroplast stroma	82	3	6.78	137	0.97159	0.97159
Down	CC	GO:0044446	intracellular organelle part	722	48	59.66	138	0.99807	0.9727
Down	CC	GO:0009532	plastid stroma	83	3	6.86	139	0.97343	0.97343
Down	CC	GO:0044422	organelle part	723	48	59.74	140	0.99815	0.97348
Down	CC	GO:0098791	Golgi subcompartment	42	1	3.47	141	0.97398	0.97398
Down	CC	GO:0098827	endoplasmic reticulum subcompartment	49	1	4.05	142	0.98591	0.98591
Down	CC	GO:0005789	endoplasmic reticulum membrane	49	1	4.05	143	0.98591	0.98591
Down	CC	GO:0042175	nuclear outer membrane-endoplasmic retic...	49	1	4.05	144	0.98591	0.98591
Down	CC	GO:0098796	membrane protein complex	112	4	9.25	145	0.98674	0.98674
Down	CC	GO:0005773	vacuole	51	1	4.21	146	0.98818	0.98818
Down	CC	GO:0044432	endoplasmic reticulum part	52	1	4.3	147	0.98917	0.98917
Down	CC	GO:0043228	non-membrane-bounded organelle	422	23	34.87	148	0.99914	0.99321
Down	CC	GO:0043232	intracellular non-membrane-bounded organ...	422	23	34.87	149	0.99914	0.99321
Down	CC	GO:0005783	endoplasmic reticulum	103	3	8.51	150	0.99335	0.99335
Down	CC	GO:0031984	organelle subcompartment	133	4	10.99	151	0.99673	0.99673
Down	CC	GO:0098588	bounding membrane of organelle	100	2	8.26	152	0.99841	0.99841
Down	CC	GO:0098805	whole membrane	75	1	6.2	153	0.99858	0.99858
Down	CC	GO:0031224	intrinsic component of membrane	985	56	81.39	154	0.99992	0.99992
Down	CC	GO:0031090	organelle membrane	139	2	11.49	155	0.99993	0.99993
Down	CC	GO:0016021	integral component of membrane	979	55	80.9	156	0.99994	0.99994
Down	CC	GO:0044444	cytoplasmic part	900	49	74.37	157	0.99999	0.99995
Down	CC	GO:0016020	membrane	1287	77	106.35	158	0.99998	0.99998
Down	CC	GO:0044425	membrane part	1075	60	88.83	159	0.99999	0.99999
Down	CC	GO:1990904	ribonucleoprotein complex	195	3	16.11	160	0.99999	0.99999
Down	CC	GO:0005737	cytoplasm	1059	54	87.51	161	1	1
Down	CC	GO:0005575	cellular_component	2965	245	245	162	1	1
Down	CC	GO:0000145	exocyst	16	0	1.32	163	1	1
Down	CC	GO:0000148	1,3-beta-D-glucan synthase complex	8	0	0.66	164	1	1
Down	CC	GO:0000325	plant-type vacuole	8	0	0.66	165	1	1
Down	CC	GO:0000502	proteasome complex	29	0	2.4	166	1	1
Down	CC	GO:0000781	chromosome, telomeric region	5	0	0.41	167	1	1
Down	CC	GO:0005618	cell wall	22	0	1.82	168	1	1
Down	CC	GO:0005730	nucleolus	39	0	3.22	169	1	1
Down	CC	GO:0005740	mitochondrial envelope	53	0	4.38	170	1	1
Down	CC	GO:0005741	mitochondrial outer membrane	16	0	1.32	171	1	1
Down	CC	GO:0005743	mitochondrial inner membrane	34	0	2.81	172	1	1
Down	CC	GO:0005746	mitochondrial respiratory chain	11	0	0.91	173	1	1
Down	CC	GO:0005747	mitochondrial respiratory chain complex ...	6	0	0.5	174	1	1
Down	CC	GO:0005759	mitochondrial matrix	8	0	0.66	175	1	1
Down	CC	GO:0005769	early endosome	5	0	0.41	176	1	1
Down	CC	GO:0005774	vacuolar membrane	30	0	2.48	177	1	1
Down	CC	GO:0005778	peroxisomal membrane	7	0	0.58	178	1	1
Down	CC	GO:0005779	integral component of peroxisomal membra...	5	0	0.41	179	1	1
Down	CC	GO:0005801	cis-Golgi network	6	0	0.5	180	1	1
Down	CC	GO:0005802	trans-Golgi network	17	0	1.4	181	1	1
Down	CC	GO:0005815	microtubule organizing center	5	0	0.41	182	1	1
Down	CC	GO:0005838	proteasome regulatory particle	5	0	0.41	183	1	1
Down	CC	GO:0005839	proteasome core complex	16	0	1.32	184	1	1
Down	CC	GO:0005840	ribosome	144	0	11.9	185	1	1
Down	CC	GO:0005875	microtubule associated complex	8	0	0.66	186	1	1
Down	CC	GO:0005938	cell cortex	20	0	1.65	187	1	1
Down	CC	GO:0008023	transcription elongation factor complex	9	0	0.74	188	1	1
Down	CC	GO:0009505	plant-type cell wall	6	0	0.5	189	1	1
Down	CC	GO:0009527	plastid outer membrane	5	0	0.41	190	1	1
Down	CC	GO:0009654	photosystem II oxygen evolving complex	8	0	0.66	191	1	1
Down	CC	GO:0009705	plant-type vacuole membrane	6	0	0.5	192	1	1
Down	CC	GO:0009707	chloroplast outer membrane	5	0	0.41	193	1	1
Down	CC	GO:0010008	endosome membrane	5	0	0.41	194	1	1
Down	CC	GO:0010287	plastoglobule	7	0	0.58	195	1	1
Down	CC	GO:0010319	stromule	6	0	0.5	196	1	1
Down	CC	GO:0012507	ER to Golgi transport vesicle membrane	7	0	0.58	197	1	1
Down	CC	GO:0015629	actin cytoskeleton	12	0	0.99	198	1	1
Down	CC	GO:0015934	large ribosomal subunit	17	0	1.4	199	1	1
Down	CC	GO:0015935	small ribosomal subunit	9	0	0.74	200	1	1
UP	MF	GO:0030597	RNA glycosylase activity	9	8	0.92	1	1	9.1e-08
UP	MF	GO:0030598	rRNA N-glycosylase activity	9	8	0.92	2	9.1e-08	9.1e-08
UP	MF	GO:0140102	catalytic activity, acting on a rRNA	9	8	0.92	3	1	9.1e-08
UP	MF	GO:0016491	oxidoreductase activity	382	69	38.95	4	6.5e-07	6.5e-07
UP	MF	GO:0031406	carboxylic acid binding	8	7	0.82	5	0.19136	8e-07
UP	MF	GO:0043177	organic acid binding	8	7	0.82	6	0.19136	8e-07
UP	MF	GO:0005504	fatty acid binding	6	6	0.61	7	1.1e-06	1.1e-06
UP	MF	GO:0033293	monocarboxylic acid binding	6	6	0.61	8	1	1.1e-06
UP	MF	GO:0016799	hydrolase activity, hydrolyzing N-glycos...	13	8	1.33	9	1	8.9e-06
UP	MF	GO:0003824	catalytic activity	2073	255	211.37	10	0.13558	9.1e-06
UP	MF	GO:0016798	hydrolase activity, acting on glycosyl b...	126	28	12.85	11	1	4.5e-05
UP	MF	GO:0090729	toxin activity	6	5	0.61	12	5.9e-05	5.9e-05
UP	MF	GO:0008289	lipid binding	38	12	3.87	13	0.09628	0.00025
UP	MF	GO:0019904	protein domain specific binding	8	5	0.82	14	0.00047	0.00047
UP	MF	GO:0061135	endopeptidase regulator activity	11	5	1.12	15	0.27407	0.00296
UP	MF	GO:0030414	peptidase inhibitor activity	11	5	1.12	16	0.27407	0.00296
UP	MF	GO:0004866	endopeptidase inhibitor activity	11	5	1.12	17	0.27407	0.00296
UP	MF	GO:0061134	peptidase regulator activity	12	5	1.22	18	0.34762	0.00465
UP	MF	GO:0004867	serine-type endopeptidase inhibitor acti...	8	4	0.82	19	0.00534	0.00534
UP	MF	GO:0016829	lyase activity	60	13	6.12	20	0.00632	0.00632
UP	MF	GO:0004553	hydrolase activity, hydrolyzing O-glycos...	110	20	11.22	21	0.0069	0.0069
UP	MF	GO:0008378	galactosyltransferase activity	9	4	0.92	22	0.00885	0.00885
UP	MF	GO:0048037	cofactor binding	246	36	25.08	23	0.01496	0.01496
UP	MF	GO:0004857	enzyme inhibitor activity	17	5	1.73	24	0.61772	0.02366
UP	MF	GO:0016787	hydrolase activity	714	88	72.8	25	0.43432	0.02544
UP	MF	GO:0016857	racemase and epimerase activity, acting ...	7	3	0.71	26	0.02695	0.02695
UP	MF	GO:0043022	ribosome binding	7	3	0.71	27	0.02695	0.02695
UP	MF	GO:0019205	nucleobase-containing compound kinase ac...	12	4	1.22	28	0.02716	0.02716
UP	MF	GO:0005506	iron ion binding	51	10	5.2	29	0.03054	0.03054
UP	MF	GO:0000977	RNA polymerase II regulatory region sequ...	13	4	1.33	30	0.03615	0.03615
UP	MF	GO:0016765	transferase activity, transferring alkyl...	13	4	1.33	31	0.03615	0.03615
UP	MF	GO:0001012	RNA polymerase II regulatory region DNA ...	13	4	1.33	32	0.03615	0.03615
UP	MF	GO:0016854	racemase and epimerase activity	8	3	0.82	33	0.03992	0.03992
UP	MF	GO:0016762	xyloglucan:xyloglucosyl transferase acti...	8	3	0.82	34	0.03992	0.03992
UP	MF	GO:0043169	cation binding	586	72	59.75	35	0.04489	0.04489
UP	MF	GO:0016620	oxidoreductase activity, acting on the a...	14	4	1.43	36	0.04665	0.04665
UP	MF	GO:0044877	protein-containing complex binding	14	4	1.43	37	0.04665	0.04665
UP	MF	GO:0046872	metal ion binding	579	71	59.04	38	0.04801	0.04801
UP	MF	GO:0046906	tetrapyrrole binding	78	13	7.95	39	0.04997	0.04997
UP	MF	GO:0016209	antioxidant activity	36	7	3.67	40	0.06758	0.06758
UP	MF	GO:0020037	heme binding	74	12	7.55	41	0.06921	0.06921
UP	MF	GO:0098772	molecular function regulator	51	9	5.2	42	0.44368	0.06979
UP	MF	GO:0050662	coenzyme binding	131	19	13.36	43	0.07079	0.07079
UP	MF	GO:0000976	transcription regulatory region sequence...	16	4	1.63	44	0.07215	0.07215
UP	MF	GO:0008146	sulfotransferase activity	10	3	1.02	45	0.07339	0.07339
UP	MF	GO:0010181	FMN binding	10	3	1.02	46	0.07339	0.07339
UP	MF	GO:0043021	ribonucleoprotein complex binding	10	3	1.02	47	0.07339	0.07339
UP	MF	GO:0008171	O-methyltransferase activity	10	3	1.02	48	0.07339	0.07339
UP	MF	GO:0016684	oxidoreductase activity, acting on perox...	30	6	3.06	49	0.07821	0.07821
UP	MF	GO:0004601	peroxidase activity	30	6	3.06	50	0.07821	0.07821
UP	MF	GO:0016758	transferase activity, transferring hexos...	84	13	8.56	51	0.34727	0.08145
UP	MF	GO:0005200	structural constituent of cytoskeleton	5	2	0.51	52	0.08424	0.08424
UP	MF	GO:0016646	oxidoreductase activity, acting on the C...	5	2	0.51	53	0.08424	0.08424
UP	MF	GO:0004713	protein tyrosine kinase activity	5	2	0.51	54	0.08424	0.08424
UP	MF	GO:0016616	oxidoreductase activity, acting on the C...	38	7	3.87	55	0.08584	0.08584
UP	MF	GO:0016903	oxidoreductase activity, acting on the a...	17	4	1.73	56	0.08708	0.08708
UP	MF	GO:0046915	transition metal ion transmembrane trans...	11	3	1.12	57	0.09355	0.09355
UP	MF	GO:0009055	electron transfer activity	39	7	3.98	58	0.09593	0.09593
UP	MF	GO:0032561	guanyl ribonucleotide binding	63	10	6.42	59	0.10294	0.10294
UP	MF	GO:0032550	purine ribonucleoside binding	63	10	6.42	60	0.10294	0.10294
UP	MF	GO:0005525	GTP binding	63	10	6.42	61	0.10294	0.10294
UP	MF	GO:0019001	guanyl nucleotide binding	63	10	6.42	62	0.10294	0.10294
UP	MF	GO:0001883	purine nucleoside binding	63	10	6.42	63	0.10294	0.10294
UP	MF	GO:0016836	hydro-lyase activity	18	4	1.84	64	0.10336	0.10336
UP	MF	GO:0044212	transcription regulatory region DNA bind...	18	4	1.84	65	0.10336	0.10336
UP	MF	GO:0001067	regulatory region nucleic acid binding	18	4	1.84	66	0.10336	0.10336
UP	MF	GO:0051287	NAD binding	25	5	2.55	67	0.10385	0.10385
UP	MF	GO:0016788	hydrolase activity, acting on ester bond...	155	21	15.8	68	0.10516	0.10516
UP	MF	GO:0032549	ribonucleoside binding	64	10	6.53	69	0.11155	0.11155
UP	MF	GO:0003746	translation elongation factor activity	6	2	0.61	70	0.11804	0.11804
UP	MF	GO:0005319	lipid transporter activity	6	2	0.61	71	0.11804	0.11804
UP	MF	GO:0005338	nucleotide-sugar transmembrane transport...	6	2	0.61	72	0.11804	0.11804
UP	MF	GO:0030145	manganese ion binding	6	2	0.61	73	0.11804	0.11804
UP	MF	GO:0016614	oxidoreductase activity, acting on CH-OH...	42	7	4.28	74	0.1299	0.1299
UP	MF	GO:0001882	nucleoside binding	66	10	6.73	75	0.12993	0.12993
UP	MF	GO:0016853	isomerase activity	50	8	5.1	76	0.13124	0.13124
UP	MF	GO:0016866	intramolecular transferase activity	13	3	1.33	77	0.13954	0.13954
UP	MF	GO:1990837	sequence-specific double-stranded DNA bi...	20	4	2.04	78	0.13964	0.13964
UP	MF	GO:0008483	transaminase activity	7	2	0.71	79	0.15447	0.15447
UP	MF	GO:0016769	transferase activity, transferring nitro...	7	2	0.71	80	0.15447	0.15447
UP	MF	GO:0016645	oxidoreductase activity, acting on the C...	7	2	0.71	81	0.15447	0.15447
UP	MF	GO:0016161	beta-amylase activity	7	2	0.71	82	0.15447	0.15447
UP	MF	GO:0016846	carbon-sulfur lyase activity	7	2	0.71	83	0.15447	0.15447
UP	MF	GO:0015932	nucleobase-containing compound transmemb...	7	2	0.71	84	0.15447	0.15447
UP	MF	GO:1901505	carbohydrate derivative transmembrane tr...	7	2	0.71	85	0.15447	0.15447
UP	MF	GO:0042803	protein homodimerization activity	7	2	0.71	86	0.15447	0.15447
UP	MF	GO:0019202	amino acid kinase activity	7	2	0.71	87	0.15447	0.15447
UP	MF	GO:0004722	protein serine/threonine phosphatase act...	30	5	3.06	88	0.18503	0.18503
UP	MF	GO:0008324	cation transmembrane transporter activit...	80	11	8.16	89	0.18762	0.18762
UP	MF	GO:0016791	phosphatase activity	63	9	6.42	90	0.18779	0.18779
UP	MF	GO:0016774	phosphotransferase activity, carboxyl gr...	8	2	0.82	91	0.19266	0.19266
UP	MF	GO:0016160	amylase activity	8	2	0.82	92	0.19266	0.19266
UP	MF	GO:0004185	serine-type carboxypeptidase activity	8	2	0.82	93	0.19266	0.19266
UP	MF	GO:0030234	enzyme regulator activity	40	6	4.08	94	0.84972	0.21823
UP	MF	GO:0016298	lipase activity	16	3	1.63	95	0.21895	0.21895
UP	MF	GO:0016835	carbon-oxygen lyase activity	24	4	2.45	96	0.22409	0.22409
UP	MF	GO:0015078	proton transmembrane transporter activit...	24	4	2.45	97	0.22409	0.22409
UP	MF	GO:0043167	ion binding	1466	157	149.48	98	0.357	0.22874
UP	MF	GO:0003682	chromatin binding	9	2	0.92	99	0.23186	0.23186
UP	MF	GO:0022857	transmembrane transporter activity	211	25	21.51	100	0.23867	0.23867
UP	MF	GO:0042578	phosphoric ester hydrolase activity	76	10	7.75	101	0.24295	0.24295
UP	MF	GO:0005215	transporter activity	230	27	23.45	102	0.24306	0.24306
UP	MF	GO:0046527	glucosyltransferase activity	25	4	2.55	103	0.24699	0.24699
UP	MF	GO:0015035	protein disulfide oxidoreductase activit...	25	4	2.55	104	0.24699	0.24699
UP	MF	GO:0015036	disulfide oxidoreductase activity	25	4	2.55	105	0.24699	0.24699
UP	MF	GO:0004721	phosphoprotein phosphatase activity	42	6	4.28	106	0.253	0.253
UP	MF	GO:0015077	monovalent inorganic cation transmembran...	34	5	3.47	107	0.26207	0.26207
UP	MF	GO:0030246	carbohydrate binding	60	8	6.12	108	0.26443	0.26443
UP	MF	GO:0016776	phosphotransferase activity, phosphate g...	10	2	1.02	109	0.27148	0.27148
UP	MF	GO:0016782	transferase activity, transferring sulfu...	18	3	1.84	110	0.27597	0.27597
UP	MF	GO:0022890	inorganic cation transmembrane transport...	70	9	7.14	111	0.28146	0.28146
UP	MF	GO:0004298	threonine-type endopeptidase activity	11	2	1.12	112	0.31102	0.31102
UP	MF	GO:0004180	carboxypeptidase activity	11	2	1.12	113	0.31102	0.31102
UP	MF	GO:0004222	metalloendopeptidase activity	11	2	1.12	114	0.31102	0.31102
UP	MF	GO:0070003	threonine-type peptidase activity	11	2	1.12	115	0.31102	0.31102
UP	MF	GO:0070008	serine-type exopeptidase activity	11	2	1.12	116	0.31102	0.31102
UP	MF	GO:0005543	phospholipid binding	11	2	1.12	117	0.31102	0.31102
UP	MF	GO:0016701	oxidoreductase activity, acting on singl...	11	2	1.12	118	0.31102	0.31102
UP	MF	GO:0016667	oxidoreductase activity, acting on a sul...	37	5	3.77	119	0.32392	0.32392
UP	MF	GO:0046873	metal ion transmembrane transporter acti...	46	6	4.69	120	0.32633	0.32633
UP	MF	GO:0016705	oxidoreductase activity, acting on paire...	55	7	5.61	121	0.32689	0.32689
UP	MF	GO:0046914	transition metal ion binding	260	29	26.51	122	0.32978	0.32978
UP	MF	GO:0022803	passive transmembrane transporter activi...	29	4	2.96	123	0.34225	0.34225
UP	MF	GO:0015267	channel activity	29	4	2.96	124	0.34225	0.34225
UP	MF	GO:0042802	identical protein binding	12	2	1.22	125	0.35008	0.35008
UP	MF	GO:0140098	catalytic activity, acting on RNA	85	10	8.67	126	0.9971	0.36566
UP	MF	GO:0004497	monooxygenase activity	39	5	3.98	127	0.36602	0.36602
UP	MF	GO:0016757	transferase activity, transferring glyco...	132	15	13.46	128	0.71472	0.36811
UP	MF	GO:0051537	2 iron, 2 sulfur cluster binding	13	2	1.33	129	0.38836	0.38836
UP	MF	GO:0016830	carbon-carbon lyase activity	22	3	2.24	130	0.39229	0.39229
UP	MF	GO:0008168	methyltransferase activity	79	9	8.06	131	0.41536	0.41536
UP	MF	GO:0050664	oxidoreductase activity, acting on NAD(P...	5	1	0.51	132	0.41607	0.41607
UP	MF	GO:0016861	intramolecular oxidoreductase activity, ...	5	1	0.51	133	0.41607	0.41607
UP	MF	GO:0030955	potassium ion binding	5	1	0.51	134	0.41607	0.41607
UP	MF	GO:0004743	pyruvate kinase activity	5	1	0.51	135	0.41607	0.41607
UP	MF	GO:0005548	phospholipid transporter activity	5	1	0.51	136	0.41607	0.41607
UP	MF	GO:0031420	alkali metal ion binding	5	1	0.51	137	0.41607	0.41607
UP	MF	GO:0004448	isocitrate dehydrogenase activity	5	1	0.51	138	0.41607	0.41607
UP	MF	GO:0019239	deaminase activity	5	1	0.51	139	0.41607	0.41607
UP	MF	GO:0005484	SNAP receptor activity	5	1	0.51	140	0.41607	0.41607
UP	MF	GO:0016668	oxidoreductase activity, acting on a sul...	5	1	0.51	141	0.41607	0.41607
UP	MF	GO:0046556	alpha-L-arabinofuranosidase activity	5	1	0.51	142	0.41607	0.41607
UP	MF	GO:0015491	cation:cation antiporter activity	5	1	0.51	143	0.41607	0.41607
UP	MF	GO:0043531	ADP binding	157	17	16.01	144	0.4346	0.4346
UP	MF	GO:0015075	ion transmembrane transporter activity	100	11	10.2	145	0.44287	0.44287
UP	MF	GO:0050661	NADP binding	24	3	2.45	146	0.44898	0.44898
UP	MF	GO:0016741	transferase activity, transferring one-c...	82	9	8.36	147	0.46068	0.46068
UP	MF	GO:0051082	unfolded protein binding	15	2	1.53	148	0.46164	0.46164
UP	MF	GO:0000287	magnesium ion binding	34	4	3.47	149	0.46189	0.46189
UP	MF	GO:0005509	calcium ion binding	73	8	7.44	150	0.47094	0.47094
UP	MF	GO:0019203	carbohydrate phosphatase activity	6	1	0.61	151	0.47568	0.47568
UP	MF	GO:0005385	zinc ion transmembrane transporter activ...	6	1	0.61	152	0.47568	0.47568
UP	MF	GO:0099516	ion antiporter activity	6	1	0.61	153	0.47568	0.47568
UP	MF	GO:0015276	ligand-gated ion channel activity	6	1	0.61	154	0.47568	0.47568
UP	MF	GO:0035091	phosphatidylinositol binding	6	1	0.61	155	0.47568	0.47568
UP	MF	GO:0044769	ATPase activity, coupled to transmembran...	6	1	0.61	156	0.47568	0.47568
UP	MF	GO:0005085	guanyl-nucleotide exchange factor activi...	6	1	0.61	157	0.47568	0.47568
UP	MF	GO:0031267	small GTPase binding	6	1	0.61	158	0.47568	0.47568
UP	MF	GO:0072509	divalent inorganic cation transmembrane ...	6	1	0.61	159	0.47568	0.47568
UP	MF	GO:0016814	hydrolase activity, acting on carbon-nit...	6	1	0.61	160	0.47568	0.47568
UP	MF	GO:0016289	CoA hydrolase activity	6	1	0.61	161	0.47568	0.47568
UP	MF	GO:0017016	Ras GTPase binding	6	1	0.61	162	0.47568	0.47568
UP	MF	GO:0005267	potassium channel activity	6	1	0.61	163	0.47568	0.47568
UP	MF	GO:0016702	oxidoreductase activity, acting on singl...	6	1	0.61	164	0.47568	0.47568
UP	MF	GO:0046933	proton-transporting ATP synthase activit...	6	1	0.61	165	0.47568	0.47568
UP	MF	GO:0050145	nucleoside monophosphate kinase activity	6	1	0.61	166	0.47568	0.47568
UP	MF	GO:0022834	ligand-gated channel activity	6	1	0.61	167	0.47568	0.47568
UP	MF	GO:0005249	voltage-gated potassium channel activity	6	1	0.61	168	0.47568	0.47568
UP	MF	GO:0043565	sequence-specific DNA binding	83	9	8.46	169	0.47568	0.47568
UP	MF	GO:0004674	protein serine/threonine kinase activity	103	11	10.5	170	0.48345	0.48345
UP	MF	GO:0008135	translation factor activity, RNA binding	35	4	3.57	171	0.48504	0.48504
UP	MF	GO:0005516	calmodulin binding	16	2	1.63	172	0.49631	0.49631
UP	MF	GO:0046983	protein dimerization activity	145	15	14.78	173	0.51777	0.51777
UP	MF	GO:0016790	thiolester hydrolase activity	7	1	0.71	174	0.52921	0.52921
UP	MF	GO:0005096	GTPase activator activity	7	1	0.71	175	0.52921	0.52921
UP	MF	GO:0070566	adenylyltransferase activity	7	1	0.71	176	0.52921	0.52921
UP	MF	GO:0051213	dioxygenase activity	7	1	0.71	177	0.52921	0.52921
UP	MF	GO:0004725	protein tyrosine phosphatase activity	7	1	0.71	178	0.52921	0.52921
UP	MF	GO:0033218	amide binding	7	1	0.71	179	0.52921	0.52921
UP	MF	GO:0022843	voltage-gated cation channel activity	7	1	0.71	180	0.52921	0.52921
UP	MF	GO:0004565	beta-galactosidase activity	7	1	0.71	181	0.52921	0.52921
UP	MF	GO:0003993	acid phosphatase activity	7	1	0.71	182	0.52921	0.52921
UP	MF	GO:0004190	aspartic-type endopeptidase activity	17	2	1.73	183	0.52953	0.52953
UP	MF	GO:0070001	aspartic-type peptidase activity	17	2	1.73	184	0.52953	0.52953
UP	MF	GO:0052689	carboxylic ester hydrolase activity	17	2	1.73	185	0.52953	0.52953
UP	MF	GO:0051540	metal cluster binding	37	4	3.77	186	0.53008	0.53008
UP	MF	GO:0051536	iron-sulfur cluster binding	37	4	3.77	187	0.53008	0.53008
UP	MF	GO:0016651	oxidoreductase activity, acting on NAD(P...	28	3	2.85	188	0.55495	0.55495
UP	MF	GO:0004519	endonuclease activity	18	2	1.84	189	0.56122	0.56122
UP	MF	GO:0016811	hydrolase activity, acting on carbon-nit...	18	2	1.84	190	0.56122	0.56122
UP	MF	GO:0015318	inorganic molecular entity transmembrane...	89	9	9.07	191	0.56311	0.56311
UP	MF	GO:0008443	phosphofructokinase activity	8	1	0.82	192	0.57729	0.57729
UP	MF	GO:0016877	ligase activity, forming carbon-sulfur b...	8	1	0.82	193	0.57729	0.57729
UP	MF	GO:0030695	GTPase regulator activity	8	1	0.82	194	0.57729	0.57729
UP	MF	GO:0005261	cation channel activity	8	1	0.82	195	0.57729	0.57729
UP	MF	GO:0000049	tRNA binding	8	1	0.82	196	0.57729	0.57729
UP	MF	GO:0003872	6-phosphofructokinase activity	8	1	0.82	197	0.57729	0.57729
UP	MF	GO:0015298	solute:cation antiporter activity	8	1	0.82	198	0.57729	0.57729
UP	MF	GO:0015299	solute:proton antiporter activity	8	1	0.82	199	0.57729	0.57729
UP	MF	GO:0016746	transferase activity, transferring acyl ...	70	7	7.14	200	0.58081	0.58081
UP	BP	GO:0034248	regulation of cellular amide metabolic p...	12	10	1.36	1	0.03422	1.7e-08
UP	BP	GO:0006417	regulation of translation	12	10	1.36	2	0.03422	1.7e-08
UP	BP	GO:0017148	negative regulation of translation	9	8	1.02	3	2.1e-07	2.1e-07
UP	BP	GO:0034249	negative regulation of cellular amide me...	9	8	1.02	4	1	2.1e-07
UP	BP	GO:0051248	negative regulation of protein metabolic...	18	11	2.04	5	0.06867	5.2e-07
UP	BP	GO:0032269	negative regulation of cellular protein ...	18	11	2.04	6	0.06867	5.2e-07
UP	BP	GO:0009405	pathogenesis	8	7	0.91	7	1.6e-06	1.6e-06
UP	BP	GO:0032268	regulation of cellular protein metabolic...	29	13	3.29	8	0.06264	5.1e-06
UP	BP	GO:0010608	posttranscriptional regulation of gene e...	22	11	2.49	9	0.16833	7.6e-06
UP	BP	GO:0051246	regulation of protein metabolic process	31	13	3.51	10	0.08868	1.3e-05
UP	BP	GO:0009627	systemic acquired resistance	10	7	1.13	11	2e-05	2e-05
UP	BP	GO:0044419	interspecies interaction between organis...	10	7	1.13	12	1	2e-05
UP	BP	GO:0009814	defense response, incompatible interacti...	12	7	1.36	13	1	0.00011
UP	BP	GO:0055114	oxidation-reduction process	390	67	44.19	14	0.00015	0.00015
UP	BP	GO:0006955	immune response	18	8	2.04	15	0.61192	0.00039
UP	BP	GO:0002376	immune system process	19	8	2.15	16	0.65528	0.00062
UP	BP	GO:0006952	defense response	55	15	6.23	17	0.12087	0.00081
UP	BP	GO:0045087	innate immune response	16	7	1.81	18	1	0.00104
UP	BP	GO:0051704	multi-organism process	93	21	10.54	19	0.73004	0.00125
UP	BP	GO:0032989	cellular component morphogenesis	13	6	1.47	20	0.00174	0.00174
UP	BP	GO:0006950	response to stress	216	38	24.48	21	0.14008	0.00299
UP	BP	GO:0019725	cellular homeostasis	62	15	7.03	22	0.00302	0.00302
UP	BP	GO:0045229	external encapsulating structure organiz...	45	12	5.1	23	0.0033	0.0033
UP	BP	GO:0050896	response to stimulus	413	64	46.8	24	0.11137	0.00359
UP	BP	GO:2000113	negative regulation of cellular macromol...	24	8	2.72	25	1	0.00359
UP	BP	GO:0051172	negative regulation of nitrogen compound...	40	11	4.53	26	0.68615	0.00374
UP	BP	GO:0065008	regulation of biological quality	116	23	13.14	27	0.24335	0.00455
UP	BP	GO:0010038	response to metal ion	20	7	2.27	28	0.00472	0.00472
UP	BP	GO:0031324	negative regulation of cellular metaboli...	42	11	4.76	29	0.72713	0.00562
UP	BP	GO:0010558	negative regulation of macromolecule bio...	26	8	2.95	30	1	0.00623
UP	BP	GO:0034614	cellular response to reactive oxygen spe...	8	4	0.91	31	0.00782	0.00782
UP	BP	GO:0042592	homeostatic process	76	16	8.61	32	0.80737	0.00947
UP	BP	GO:0010035	response to inorganic substance	45	11	5.1	33	0.30368	0.00975
UP	BP	GO:0009069	serine family amino acid metabolic proce...	13	5	1.47	34	0.0108	0.0108
UP	BP	GO:0009555	pollen development	18	6	2.04	35	0.01149	0.01149
UP	BP	GO:0009228	thiamine biosynthetic process	5	3	0.57	36	0.01212	0.01212
UP	BP	GO:0042724	thiamine-containing compound biosyntheti...	5	3	0.57	37	0.01212	0.01212
UP	BP	GO:0031327	negative regulation of cellular biosynth...	29	8	3.29	38	1	0.01263
UP	BP	GO:0009890	negative regulation of biosynthetic proc...	29	8	3.29	39	1	0.01263
UP	BP	GO:0009163	nucleoside biosynthetic process	9	4	1.02	40	0.01284	0.01284
UP	BP	GO:1901659	glycosyl compound biosynthetic process	9	4	1.02	41	0.01284	0.01284
UP	BP	GO:0034599	cellular response to oxidative stress	9	4	1.02	42	1	0.01284
UP	BP	GO:0042455	ribonucleoside biosynthetic process	9	4	1.02	43	0.01284	0.01284
UP	BP	GO:0009605	response to external stimulus	73	15	8.27	44	0.40446	0.01475
UP	BP	GO:0031328	positive regulation of cellular biosynth...	30	8	3.4	45	0.01557	0.01557
UP	BP	GO:0045454	cell redox homeostasis	48	11	5.44	46	0.01591	0.01591
UP	BP	GO:0031325	positive regulation of cellular metaboli...	36	9	4.08	47	0.01618	0.01618
UP	BP	GO:0009891	positive regulation of biosynthetic proc...	31	8	3.51	48	0.01898	0.01898
UP	BP	GO:0098542	defense response to other organism	37	9	4.19	49	0.82075	0.01931
UP	BP	GO:0006873	cellular ion homeostasis	10	4	1.13	50	0.01952	0.01952
UP	BP	GO:0006875	cellular metal ion homeostasis	10	4	1.13	51	0.01952	0.01952
UP	BP	GO:0030003	cellular cation homeostasis	10	4	1.13	52	0.01952	0.01952
UP	BP	GO:0009119	ribonucleoside metabolic process	15	5	1.7	53	0.02083	0.02083
UP	BP	GO:0035690	cellular response to drug	6	3	0.68	54	0.02221	0.02221
UP	BP	GO:0042723	thiamine-containing compound metabolic p...	6	3	0.68	55	0.02221	0.02221
UP	BP	GO:0046916	cellular transition metal ion homeostasi...	6	3	0.68	56	0.02221	0.02221
UP	BP	GO:0006772	thiamine metabolic process	6	3	0.68	57	0.02221	0.02221
UP	BP	GO:0009409	response to cold	21	6	2.38	58	0.02507	0.02507
UP	BP	GO:0048229	gametophyte development	21	6	2.38	59	0.02507	0.02507
UP	BP	GO:0010557	positive regulation of macromolecule bio...	27	7	3.06	60	0.02692	0.02692
UP	BP	GO:1901701	cellular response to oxygen-containing c...	33	8	3.74	61	0.30676	0.02733
UP	BP	GO:0000302	response to reactive oxygen species	11	4	1.25	62	1	0.02798
UP	BP	GO:0017144	drug metabolic process	137	23	15.52	63	0.03208	0.03208
UP	BP	GO:0006979	response to oxidative stress	47	10	5.33	64	0.2695	0.03426
UP	BP	GO:0046129	purine ribonucleoside biosynthetic proce...	7	3	0.79	65	0.03565	0.03565
UP	BP	GO:0010224	response to UV-B	7	3	0.79	66	0.03565	0.03565
UP	BP	GO:0042451	purine nucleoside biosynthetic process	7	3	0.79	67	0.03565	0.03565
UP	BP	GO:0043094	cellular metabolic compound salvage	7	3	0.79	68	0.03565	0.03565
UP	BP	GO:0071555	cell wall organization	41	9	4.65	69	0.03628	0.03628
UP	BP	GO:0071554	cell wall organization or biogenesis	54	11	6.12	70	0.03634	0.03634
UP	BP	GO:0010605	negative regulation of macromolecule met...	61	12	6.91	71	0.84601	0.03776
UP	BP	GO:0046128	purine ribonucleoside metabolic process	12	4	1.36	72	0.03832	0.03832
UP	BP	GO:0090558	plant epidermis development	12	4	1.36	73	0.03832	0.03832
UP	BP	GO:0055065	metal ion homeostasis	12	4	1.36	74	0.03832	0.03832
UP	BP	GO:0042278	purine nucleoside metabolic process	12	4	1.36	75	0.03832	0.03832
UP	BP	GO:0048522	positive regulation of cellular process	55	11	6.23	76	0.04101	0.04101
UP	BP	GO:0009893	positive regulation of metabolic process	42	9	4.76	77	0.04175	0.04175
UP	BP	GO:0034404	nucleobase-containing small molecule bio...	42	9	4.76	78	0.04175	0.04175
UP	BP	GO:0014070	response to organic cyclic compound	18	5	2.04	79	0.04477	0.04477
UP	BP	GO:0048523	negative regulation of cellular process	56	11	6.35	80	0.90795	0.04607
UP	BP	GO:0042221	response to chemical	174	27	19.72	81	0.30184	0.05192
UP	BP	GO:0045861	negative regulation of proteolysis	8	3	0.91	82	0.05234	0.05234
UP	BP	GO:0055076	transition metal ion homeostasis	8	3	0.91	83	0.05234	0.05234
UP	BP	GO:0006563	L-serine metabolic process	8	3	0.91	84	0.05234	0.05234
UP	BP	GO:0010466	negative regulation of peptidase activit...	8	3	0.91	85	0.05234	0.05234
UP	BP	GO:0052547	regulation of peptidase activity	8	3	0.91	86	0.05234	0.05234
UP	BP	GO:0052548	regulation of endopeptidase activity	8	3	0.91	87	0.05234	0.05234
UP	BP	GO:0051346	negative regulation of hydrolase activit...	8	3	0.91	88	0.05234	0.05234
UP	BP	GO:0010951	negative regulation of endopeptidase act...	8	3	0.91	89	0.05234	0.05234
UP	BP	GO:0044272	sulfur compound biosynthetic process	31	7	3.51	90	0.05381	0.05381
UP	BP	GO:0010628	positive regulation of gene expression	31	7	3.51	91	0.05381	0.05381
UP	BP	GO:0005975	carbohydrate metabolic process	221	33	25.04	92	0.0542	0.0542
UP	BP	GO:0051707	response to other organism	44	9	4.99	93	0.9065	0.0543
UP	BP	GO:0043207	response to external biotic stimulus	44	9	4.99	94	0.9065	0.0543
UP	BP	GO:0006869	lipid transport	25	6	2.83	95	0.05561	0.05561
UP	BP	GO:0051173	positive regulation of nitrogen compound...	32	7	3.63	96	0.06246	0.06246
UP	BP	GO:0009266	response to temperature stimulus	32	7	3.63	97	0.06246	0.06246
UP	BP	GO:0046390	ribose phosphate biosynthetic process	59	11	6.69	98	0.06376	0.06376
UP	BP	GO:0009260	ribonucleotide biosynthetic process	59	11	6.69	99	0.06376	0.06376
UP	BP	GO:0009892	negative regulation of metabolic process	66	12	7.48	100	0.89261	0.06382
UP	BP	GO:1901698	response to nitrogen compound	14	4	1.59	101	0.06465	0.06465
UP	BP	GO:0055080	cation homeostasis	14	4	1.59	102	0.06465	0.06465
UP	BP	GO:0055082	cellular chemical homeostasis	14	4	1.59	103	0.06465	0.06465
UP	BP	GO:1901700	response to oxygen-containing compound	74	13	8.39	104	0.32016	0.06937
UP	BP	GO:0000902	cell morphogenesis	9	3	1.02	105	0.0721	0.0721
UP	BP	GO:0009909	regulation of flower development	9	3	1.02	106	0.0721	0.0721
UP	BP	GO:0009070	serine family amino acid biosynthetic pr...	9	3	1.02	107	0.0721	0.0721
UP	BP	GO:0010411	xyloglucan metabolic process	9	3	1.02	108	0.0721	0.0721
UP	BP	GO:0044283	small molecule biosynthetic process	142	22	16.09	109	0.0756	0.0756
UP	BP	GO:0010876	lipid localization	27	6	3.06	110	0.07677	0.07677
UP	BP	GO:0042493	response to drug	27	6	3.06	111	0.07677	0.07677
UP	BP	GO:0010629	negative regulation of gene expression	47	9	5.33	112	0.98893	0.07732
UP	BP	GO:0072528	pyrimidine-containing compound biosynthe...	21	5	2.38	113	0.08033	0.08033
UP	BP	GO:0045944	positive regulation of transcription by ...	15	4	1.7	114	0.08059	0.08059
UP	BP	GO:0046686	response to cadmium ion	15	4	1.7	115	0.08059	0.08059
UP	BP	GO:0010033	response to organic substance	98	16	11.1	116	0.08207	0.08207
UP	BP	GO:0097237	cellular response to toxic substance	34	7	3.85	117	0.08219	0.08219
UP	BP	GO:0098754	detoxification	34	7	3.85	118	0.08219	0.08219
UP	BP	GO:0098869	cellular oxidant detoxification	34	7	3.85	119	0.08219	0.08219
UP	BP	GO:1990748	cellular detoxification	34	7	3.85	120	0.08219	0.08219
UP	BP	GO:0048869	cellular developmental process	34	7	3.85	121	0.91792	0.08219
UP	BP	GO:0009607	response to biotic stimulus	48	9	5.44	122	0.93644	0.08614
UP	BP	GO:0010410	hemicellulose metabolic process	10	3	1.13	123	0.09463	0.09463
UP	BP	GO:0009411	response to UV	10	3	1.13	124	0.09463	0.09463
UP	BP	GO:1901657	glycosyl compound metabolic process	22	5	2.49	125	0.09475	0.09475
UP	BP	GO:0009116	nucleoside metabolic process	22	5	2.49	126	0.09475	0.09475
UP	BP	GO:0098771	inorganic ion homeostasis	16	4	1.81	127	0.09826	0.09826
UP	BP	GO:0009414	response to water deprivation	16	4	1.81	128	0.09826	0.09826
UP	BP	GO:0046036	CTP metabolic process	5	2	0.57	129	0.10156	0.10156
UP	BP	GO:0009148	pyrimidine nucleoside triphosphate biosy...	5	2	0.57	130	0.10156	0.10156
UP	BP	GO:0009826	unidimensional cell growth	5	2	0.57	131	0.10156	0.10156
UP	BP	GO:0051130	positive regulation of cellular componen...	5	2	0.57	132	0.10156	0.10156
UP	BP	GO:0006241	CTP biosynthetic process	5	2	0.57	133	0.10156	0.10156
UP	BP	GO:0009309	amine biosynthetic process	5	2	0.57	134	0.10156	0.10156
UP	BP	GO:0009208	pyrimidine ribonucleoside triphosphate m...	5	2	0.57	135	0.10156	0.10156
UP	BP	GO:0009209	pyrimidine ribonucleoside triphosphate b...	5	2	0.57	136	0.10156	0.10156
UP	BP	GO:0042401	cellular biogenic amine biosynthetic pro...	5	2	0.57	137	0.10156	0.10156
UP	BP	GO:0009691	cytokinin biosynthetic process	5	2	0.57	138	0.10156	0.10156
UP	BP	GO:0009152	purine ribonucleotide biosynthetic proce...	57	10	6.46	139	0.10407	0.10407
UP	BP	GO:0048518	positive regulation of biological proces...	79	13	8.95	140	0.10474	0.10474
UP	BP	GO:0010604	positive regulation of macromolecule met...	36	7	4.08	141	0.10511	0.10511
UP	BP	GO:0009142	nucleoside triphosphate biosynthetic pro...	43	8	4.87	142	0.10603	0.10603
UP	BP	GO:0009201	ribonucleoside triphosphate biosynthetic...	43	8	4.87	143	0.10603	0.10603
UP	BP	GO:0045893	positive regulation of transcription, DN...	23	5	2.61	144	0.1104	0.1104
UP	BP	GO:0072527	pyrimidine-containing compound metabolic...	23	5	2.61	145	0.1104	0.1104
UP	BP	GO:0006164	purine nucleotide biosynthetic process	58	10	6.57	146	0.11379	0.11379
UP	BP	GO:0050801	ion homeostasis	17	4	1.93	147	0.11757	0.11757
UP	BP	GO:0051336	regulation of hydrolase activity	17	4	1.93	148	0.11757	0.11757
UP	BP	GO:0009415	response to water	17	4	1.93	149	0.11757	0.11757
UP	BP	GO:0009636	response to toxic substance	37	7	4.19	150	0.11773	0.11773
UP	BP	GO:0048468	cell development	11	3	1.25	151	0.11962	0.11962
UP	BP	GO:0030162	regulation of proteolysis	11	3	1.25	152	0.11962	0.11962
UP	BP	GO:0000041	transition metal ion transport	11	3	1.25	153	0.11962	0.11962
UP	BP	GO:0072522	purine-containing compound biosynthetic ...	59	10	6.69	154	0.124	0.124
UP	BP	GO:0071702	organic substance transport	143	21	16.2	155	0.12474	0.12474
UP	BP	GO:1902680	positive regulation of RNA biosynthetic ...	24	5	2.72	156	0.12721	0.12721
UP	BP	GO:0051254	positive regulation of RNA metabolic pro...	24	5	2.72	157	0.12721	0.12721
UP	BP	GO:1903508	positive regulation of nucleic acid-temp...	24	5	2.72	158	0.12721	0.12721
UP	BP	GO:0033036	macromolecule localization	121	18	13.71	159	0.13505	0.13505
UP	BP	GO:0009165	nucleotide biosynthetic process	75	12	8.5	160	0.13548	0.13548
UP	BP	GO:1901293	nucleoside phosphate biosynthetic proces...	75	12	8.5	161	0.13548	0.13548
UP	BP	GO:0070887	cellular response to chemical stimulus	83	13	9.41	162	0.47061	0.13961
UP	BP	GO:0046132	pyrimidine ribonucleoside biosynthetic p...	6	2	0.68	163	0.14124	0.14124
UP	BP	GO:0046134	pyrimidine nucleoside biosynthetic proce...	6	2	0.68	164	0.14124	0.14124
UP	BP	GO:0019430	removal of superoxide radicals	6	2	0.68	165	0.14124	0.14124
UP	BP	GO:0009744	response to sucrose	6	2	0.68	166	0.14124	0.14124
UP	BP	GO:0071450	cellular response to oxygen radical	6	2	0.68	167	0.14124	0.14124
UP	BP	GO:0071451	cellular response to superoxide	6	2	0.68	168	0.14124	0.14124
UP	BP	GO:0015780	nucleotide-sugar transmembrane transport	6	2	0.68	169	0.14124	0.14124
UP	BP	GO:0045143	homologous chromosome segregation	6	2	0.68	170	0.14124	0.14124
UP	BP	GO:0009147	pyrimidine nucleoside triphosphate metab...	6	2	0.68	171	0.14124	0.14124
UP	BP	GO:0000303	response to superoxide	6	2	0.68	172	0.14124	0.14124
UP	BP	GO:0000305	response to oxygen radical	6	2	0.68	173	0.14124	0.14124
UP	BP	GO:0009220	pyrimidine ribonucleotide biosynthetic p...	6	2	0.68	174	0.14124	0.14124
UP	BP	GO:0009218	pyrimidine ribonucleotide metabolic proc...	6	2	0.68	175	0.14124	0.14124
UP	BP	GO:0071369	cellular response to ethylene stimulus	6	2	0.68	176	0.14124	0.14124
UP	BP	GO:0051247	positive regulation of protein metabolic...	6	2	0.68	177	0.14124	0.14124
UP	BP	GO:0032270	positive regulation of cellular protein ...	6	2	0.68	178	0.14124	0.14124
UP	BP	GO:0070925	organelle assembly	6	2	0.68	179	0.14124	0.14124
UP	BP	GO:0009653	anatomical structure morphogenesis	46	8	5.21	180	0.89844	0.14241
UP	BP	GO:0009168	purine ribonucleoside monophosphate bios...	46	8	5.21	181	0.14241	0.14241
UP	BP	GO:0009127	purine nucleoside monophosphate biosynth...	46	8	5.21	182	0.14241	0.14241
UP	BP	GO:0045935	positive regulation of nucleobase-contai...	25	5	2.83	183	0.14511	0.14511
UP	BP	GO:0048878	chemical homeostasis	25	5	2.83	184	0.14511	0.14511
UP	BP	GO:0048580	regulation of post-embryonic development	25	5	2.83	185	0.14511	0.14511
UP	BP	GO:1901605	alpha-amino acid metabolic process	61	10	6.91	186	0.14587	0.14587
UP	BP	GO:0043086	negative regulation of catalytic activit...	12	3	1.36	187	0.14672	0.14672
UP	BP	GO:0010383	cell wall polysaccharide metabolic proce...	12	3	1.36	188	0.14672	0.14672
UP	BP	GO:0044092	negative regulation of molecular functio...	12	3	1.36	189	0.14672	0.14672
UP	BP	GO:1901137	carbohydrate derivative biosynthetic pro...	115	17	13.03	190	0.14944	0.14944
UP	BP	GO:0016052	carbohydrate catabolic process	54	9	6.12	191	0.15096	0.15096
UP	BP	GO:0048519	negative regulation of biological proces...	85	13	9.63	192	0.93676	0.15917
UP	BP	GO:0033993	response to lipid	40	7	4.53	193	0.15999	0.15999
UP	BP	GO:0048646	anatomical structure formation involved ...	19	4	2.15	194	0.16051	0.16051
UP	BP	GO:1901566	organonitrogen compound biosynthetic pro...	387	50	43.85	195	0.5279	0.16655
UP	BP	GO:0009725	response to hormone	86	13	9.75	196	0.16946	0.16946
UP	BP	GO:0009719	response to endogenous stimulus	86	13	9.75	197	0.16946	0.16946
UP	BP	GO:0009156	ribonucleoside monophosphate biosyntheti...	48	8	5.44	198	0.16969	0.16969
UP	BP	GO:0009628	response to abiotic stimulus	110	16	12.46	199	0.17471	0.17471
UP	BP	GO:0042364	water-soluble vitamin biosynthetic proce...	13	3	1.47	200	0.17558	0.17558
UP	CC	GO:0005576	extracellular region	87	27	8.4	1	5e-07	1.2e-08
UP	CC	GO:0030312	external encapsulating structure	26	9	2.51	2	0.0943	0.00045
UP	CC	GO:0005618	cell wall	25	8	2.41	3	0.0017	0.00169
UP	CC	GO:0048046	apoplast	24	7	2.32	4	0.0059	0.0059
UP	CC	GO:0000139	Golgi membrane	30	8	2.9	5	0.006	0.00599
UP	CC	GO:0098791	Golgi subcompartment	38	8	3.67	6	1	0.02545
UP	CC	GO:0071944	cell periphery	134	20	12.94	7	0.3286	0.02939
UP	CC	GO:0009523	photosystem II	19	5	1.83	8	0.0302	0.03025
UP	CC	GO:0098588	bounding membrane of organelle	77	13	7.43	9	0.4614	0.03027
UP	CC	GO:0044431	Golgi apparatus part	40	8	3.86	10	1	0.03384
UP	CC	GO:0009521	photosystem	21	5	2.03	11	0.0452	0.04518
UP	CC	GO:0030663	COPI-coated vesicle membrane	5	2	0.48	12	0.0763	0.07632
UP	CC	GO:0030137	COPI-coated vesicle	5	2	0.48	13	0.0763	0.07632
UP	CC	GO:0033177	proton-transporting two-sector ATPase co...	5	2	0.48	14	0.0763	0.07632
UP	CC	GO:0016469	proton-transporting two-sector ATPase co...	11	3	1.06	15	0.0819	0.08194
UP	CC	GO:0005794	Golgi apparatus	66	10	6.37	16	0.8684	0.09808
UP	CC	GO:0009654	photosystem II oxygen evolving complex	12	3	1.16	17	0.1017	0.10175
UP	CC	GO:0031090	organelle membrane	104	14	10.04	18	0.7148	0.12262
UP	CC	GO:0009579	thylakoid	70	10	6.76	19	0.1319	0.13188
UP	CC	GO:0098796	membrane protein complex	97	13	9.37	20	0.137	0.13697
UP	CC	GO:0044445	cytosolic part	15	3	1.45	21	0.1704	0.17044
UP	CC	GO:0019773	proteasome core complex, alpha-subunit c...	8	2	0.77	22	0.1765	0.17651
UP	CC	GO:0005774	vacuolar membrane	24	4	2.32	23	0.1959	0.19591
UP	CC	GO:0044437	vacuolar part	24	4	2.32	24	0.1959	0.19591
UP	CC	GO:1990204	oxidoreductase complex	24	4	2.32	25	0.1959	0.19591
UP	CC	GO:0055044	symplast	26	4	2.51	26	0.2383	0.23829
UP	CC	GO:0005911	cell-cell junction	26	4	2.51	27	0.2383	0.23829
UP	CC	GO:0030054	cell junction	26	4	2.51	28	0.2383	0.23829
UP	CC	GO:0009506	plasmodesma	26	4	2.51	29	0.2383	0.23829
UP	CC	GO:0005773	vacuole	35	5	3.38	30	0.2449	0.24486
UP	CC	GO:0030120	vesicle coat	10	2	0.97	31	0.2505	0.25048
UP	CC	GO:0005839	proteasome core complex	10	2	0.97	32	0.2505	0.25048
UP	CC	GO:0016021	integral component of membrane	1014	103	97.91	33	0.2624	0.26243
UP	CC	GO:0044436	thylakoid part	55	7	5.31	34	0.2774	0.2774
UP	CC	GO:0005737	cytoplasm	804	82	77.63	35	0.4752	0.28572
UP	CC	GO:0031224	intrinsic component of membrane	1021	103	98.58	36	0.2938	0.2938
UP	CC	GO:0012505	endomembrane system	164	18	15.83	37	0.8311	0.31542
UP	CC	GO:0034357	photosynthetic membrane	48	6	4.63	38	0.3159	0.31595
UP	CC	GO:0030660	Golgi-associated vesicle membrane	12	2	1.16	39	0.3252	0.32517
UP	CC	GO:0030662	coated vesicle membrane	12	2	1.16	40	0.3252	0.32517
UP	CC	GO:0005798	Golgi-associated vesicle	12	2	1.16	41	0.3252	0.32517
UP	CC	GO:0098805	whole membrane	50	6	4.83	42	0.3516	0.35161
UP	CC	GO:0048475	coated membrane	13	2	1.26	43	0.3619	0.36188
UP	CC	GO:0099568	cytoplasmic region	13	2	1.26	44	0.3619	0.36188
UP	CC	GO:0044448	cell cortex part	13	2	1.26	45	0.3619	0.36188
UP	CC	GO:0030117	membrane coat	13	2	1.26	46	0.3619	0.36188
UP	CC	GO:0030135	coated vesicle	13	2	1.26	47	0.3619	0.36188
UP	CC	GO:0005938	cell cortex	13	2	1.26	48	0.3619	0.36188
UP	CC	GO:0000145	exocyst	13	2	1.26	49	0.3619	0.36188
UP	CC	GO:0044425	membrane part	1093	108	105.53	50	0.3934	0.39335
UP	CC	GO:0099512	supramolecular fiber	14	2	1.35	51	0.3978	0.39783
UP	CC	GO:0099513	polymeric cytoskeletal fiber	14	2	1.35	52	0.3978	0.39783
UP	CC	GO:0099080	supramolecular complex	14	2	1.35	53	0.3978	0.39783
UP	CC	GO:0099081	supramolecular polymer	14	2	1.35	54	0.3978	0.39783
UP	CC	GO:0005874	microtubule	14	2	1.35	55	0.3978	0.39783
UP	CC	GO:0045261	proton-transporting ATP synthase complex...	5	1	0.48	56	0.3984	0.39838
UP	CC	GO:0000325	plant-type vacuole	5	1	0.48	57	0.3984	0.39838
UP	CC	GO:0005770	late endosome	5	1	0.48	58	0.3984	0.39838
UP	CC	GO:0042651	thylakoid membrane	43	5	4.15	59	0.4023	0.40227
UP	CC	GO:0030659	cytoplasmic vesicle membrane	15	2	1.45	60	0.4328	0.43281
UP	CC	GO:1905369	endopeptidase complex	15	2	1.45	61	0.4328	0.43281
UP	CC	GO:0012506	vesicle membrane	15	2	1.45	62	0.4328	0.43281
UP	CC	GO:0000502	proteasome complex	15	2	1.45	63	0.4328	0.43281
UP	CC	GO:0005829	cytosol	75	8	7.24	64	0.4393	0.43932
UP	CC	GO:0009522	photosystem I	6	1	0.58	65	0.4566	0.45658
UP	CC	GO:0031969	chloroplast membrane	6	1	0.58	66	0.4566	0.45658
UP	CC	GO:0015629	actin cytoskeleton	6	1	0.58	67	0.4566	0.45658
UP	CC	GO:0042170	plastid membrane	6	1	0.58	68	0.4566	0.45658
UP	CC	GO:0033178	proton-transporting two-sector ATPase co...	6	1	0.58	69	0.4566	0.45658
UP	CC	GO:0044430	cytoskeletal part	26	3	2.51	70	0.466	0.46604
UP	CC	GO:0099023	tethering complex	16	2	1.54	71	0.4667	0.46668
UP	CC	GO:0016020	membrane	1232	120	118.96	72	0.6121	0.47048
UP	CC	GO:0044421	extracellular region part	7	1	0.68	73	0.5092	0.50918
UP	CC	GO:0045259	proton-transporting ATP synthase complex	7	1	0.68	74	0.5092	0.50918
UP	CC	GO:0022626	cytosolic ribosome	8	1	0.77	75	0.5567	0.5567
UP	CC	GO:0044433	cytoplasmic vesicle part	19	2	1.83	76	0.5607	0.56066
UP	CC	GO:0005856	cytoskeleton	30	3	2.9	77	0.565	0.56501
UP	CC	GO:0031410	cytoplasmic vesicle	31	3	2.99	78	0.588	0.58796
UP	CC	GO:0005886	plasma membrane	96	9	9.27	79	0.5906	0.59062
UP	CC	GO:0009532	plastid stroma	75	7	7.24	80	0.5974	0.59738
UP	CC	GO:0009570	chloroplast stroma	75	7	7.24	81	0.5974	0.59738
UP	CC	GO:0070993	translation preinitiation complex	9	1	0.87	82	0.5996	0.59964
UP	CC	GO:0016282	eukaryotic 43S preinitiation complex	9	1	0.87	83	0.5996	0.59964
UP	CC	GO:0015935	small ribosomal subunit	9	1	0.87	84	0.5996	0.59964
UP	CC	GO:0033290	eukaryotic 48S preinitiation complex	9	1	0.87	85	0.5996	0.59964
UP	CC	GO:0097708	intracellular vesicle	32	3	3.09	86	0.6101	0.61013
UP	CC	GO:1905368	peptidase complex	21	2	2.03	87	0.6165	0.61645
UP	CC	GO:0015630	microtubule cytoskeleton	21	2	2.03	88	0.6165	0.61645
UP	CC	GO:0031977	thylakoid lumen	10	1	0.97	89	0.6384	0.63844
UP	CC	GO:0031982	vesicle	34	3	3.28	90	0.652	0.65202
UP	CC	GO:0005783	endoplasmic reticulum	91	8	8.79	91	0.6657	0.66572
UP	CC	GO:0005852	eukaryotic translation initiation factor...	11	1	1.06	92	0.6735	0.67349
UP	CC	GO:0031984	organelle subcompartment	125	11	12.07	93	0.9958	0.67646
UP	CC	GO:0044444	cytoplasmic part	682	63	65.85	94	0.8668	0.69233
UP	CC	GO:0009507	chloroplast	216	19	20.86	95	0.7086	0.70855
UP	CC	GO:0009526	plastid envelope	49	4	4.73	96	0.7115	0.71148
UP	CC	GO:0044434	chloroplast part	118	10	11.39	97	0.7187	0.71869
UP	CC	GO:1902494	catalytic complex	107	9	10.33	98	0.721	0.72103
UP	CC	GO:0044435	plastid part	119	10	11.49	99	0.7287	0.72868
UP	CC	GO:0055035	plastid thylakoid membrane	27	2	2.61	100	0.7511	0.75113
UP	CC	GO:0009535	chloroplast thylakoid membrane	27	2	2.61	101	0.7511	0.75113
UP	CC	GO:0009536	plastid	222	19	21.44	102	0.7533	0.75333
UP	CC	GO:0005768	endosome	14	1	1.35	103	0.7596	0.7596
UP	CC	GO:0005730	nucleolus	28	2	2.7	104	0.7691	0.76915
UP	CC	GO:0005840	ribosome	116	9	11.2	105	0.8052	0.80519
UP	CC	GO:0005623	cell	1553	144	149.95	106	0.9351	0.81655
UP	CC	GO:0009941	chloroplast envelope	48	3	4.63	107	0.8572	0.85723
UP	CC	GO:0009534	chloroplast thylakoid	35	2	3.38	108	0.8662	0.8662
UP	CC	GO:0031976	plastid thylakoid	35	2	3.38	109	0.8662	0.8662
UP	CC	GO:0044391	ribosomal subunit	25	1	2.41	110	0.922	0.92203
UP	CC	GO:0005739	mitochondrion	110	6	10.62	111	0.9635	0.96354
UP	CC	GO:0044464	cell part	1519	134	146.67	112	0.9933	0.96563
UP	CC	GO:1990904	ribonucleoprotein complex	152	9	14.68	113	0.9671	0.9671
UP	CC	GO:0031967	organelle envelope	89	4	8.59	114	0.9787	0.97865
UP	CC	GO:0031975	envelope	89	4	8.59	115	0.9787	0.97865
UP	CC	GO:0044432	endoplasmic reticulum part	57	2	5.5	116	0.9793	0.97928
UP	CC	GO:0032991	protein-containing complex	482	34	46.54	117	0.9894	0.98943
UP	CC	GO:0031981	nuclear lumen	67	2	6.47	118	0.9916	0.99156
UP	CC	GO:0070013	intracellular organelle lumen	86	3	8.3	119	0.9924	0.99239
UP	CC	GO:0043233	organelle lumen	87	3	8.4	120	0.993	0.993
UP	CC	GO:0031974	membrane-enclosed lumen	87	3	8.4	121	0.993	0.993
UP	CC	GO:0098827	endoplasmic reticulum subcompartment	54	1	5.21	122	0.9961	0.99609
UP	CC	GO:0005789	endoplasmic reticulum membrane	54	1	5.21	123	0.9961	0.99609
UP	CC	GO:0042175	nuclear outer membrane-endoplasmic retic...	54	1	5.21	124	0.9961	0.99609
UP	CC	GO:0043228	non-membrane-bounded organelle	265	14	25.59	125	0.9978	0.99778
UP	CC	GO:0043232	intracellular non-membrane-bounded organ...	265	14	25.59	126	0.9978	0.99778
UP	CC	GO:0005622	intracellular	1431	117	138.17	127	0.9995	0.99844
UP	CC	GO:0044424	intracellular part	1394	113	134.6	128	0.9996	0.99867
UP	CC	GO:0000786	nucleosome	66	1	6.37	129	0.9989	0.99888
UP	CC	GO:0032993	protein-DNA complex	67	1	6.47	130	0.999	0.99899
UP	CC	GO:0044815	DNA packaging complex	67	1	6.47	131	0.999	0.99899
UP	CC	GO:0000785	chromatin	69	1	6.66	132	0.9992	0.99918
UP	CC	GO:0044446	intracellular organelle part	517	31	49.92	133	1	0.99967
UP	CC	GO:0044422	organelle part	518	31	50.02	134	1	0.99969
UP	CC	GO:0043231	intracellular membrane-bounded organelle	1041	76	100.51	135	1	0.99975
UP	CC	GO:0044427	chromosomal part	81	1	7.82	136	0.9998	0.99977
UP	CC	GO:0043227	membrane-bounded organelle	1053	76	101.67	137	1	0.99986
UP	CC	GO:0005694	chromosome	92	1	8.88	138	0.9999	0.99993
UP	CC	GO:0044428	nuclear part	117	2	11.3	139	0.9999	0.99993
UP	CC	GO:0043229	intracellular organelle	1197	88	115.58	140	1	0.99994
UP	CC	GO:0043226	organelle	1199	88	115.77	141	1	0.99994
UP	CC	GO:0005634	nucleus	577	32	55.71	142	1	0.99998
UP	CC	GO:0005575	cellular_component	2496	241	241	143	1	1
UP	CC	GO:0000123	histone acetyltransferase complex	8	0	0.77	144	1	1
UP	CC	GO:0000148	1,3-beta-D-glucan synthase complex	6	0	0.58	145	1	1
UP	CC	GO:0000151	ubiquitin ligase complex	6	0	0.58	146	1	1
UP	CC	GO:0000228	nuclear chromosome	8	0	0.77	147	1	1
UP	CC	GO:0000347	THO complex	6	0	0.58	148	1	1
UP	CC	GO:0000428	DNA-directed RNA polymerase complex	14	0	1.35	149	1	1
UP	CC	GO:0005615	extracellular space	6	0	0.58	150	1	1
UP	CC	GO:0005635	nuclear envelope	8	0	0.77	151	1	1
UP	CC	GO:0005643	nuclear pore	7	0	0.68	152	1	1
UP	CC	GO:0005654	nucleoplasm	34	0	3.28	153	1	1
UP	CC	GO:0005667	transcription factor complex	16	0	1.54	154	1	1
UP	CC	GO:0005681	spliceosomal complex	11	0	1.06	155	1	1
UP	CC	GO:0005740	mitochondrial envelope	31	0	2.99	156	1	1
UP	CC	GO:0005741	mitochondrial outer membrane	6	0	0.58	157	1	1
UP	CC	GO:0005743	mitochondrial inner membrane	22	0	2.12	158	1	1
UP	CC	GO:0005746	mitochondrial respiratory chain	9	0	0.87	159	1	1
UP	CC	GO:0005747	mitochondrial respiratory chain complex ...	6	0	0.58	160	1	1
UP	CC	GO:0005758	mitochondrial intermembrane space	5	0	0.48	161	1	1
UP	CC	GO:0005759	mitochondrial matrix	10	0	0.97	162	1	1
UP	CC	GO:0005777	peroxisome	18	0	1.74	163	1	1
UP	CC	GO:0005802	trans-Golgi network	9	0	0.87	164	1	1
UP	CC	GO:0010287	plastoglobule	7	0	0.68	165	1	1
UP	CC	GO:0012507	ER to Golgi transport vesicle membrane	6	0	0.58	166	1	1
UP	CC	GO:0015934	large ribosomal subunit	16	0	1.54	167	1	1
UP	CC	GO:0016591	RNA polymerase II, holoenzyme	11	0	1.06	168	1	1
UP	CC	GO:0016592	mediator complex	8	0	0.77	169	1	1
UP	CC	GO:0019866	organelle inner membrane	25	0	2.41	170	1	1
UP	CC	GO:0019867	outer membrane	9	0	0.87	171	1	1
UP	CC	GO:0019898	extrinsic component of membrane	11	0	1.06	172	1	1
UP	CC	GO:0030127	COPII vesicle coat	5	0	0.48	173	1	1
UP	CC	GO:0030133	transport vesicle	10	0	0.97	174	1	1
UP	CC	GO:0030134	COPII-coated ER to Golgi transport vesic...	6	0	0.58	175	1	1
UP	CC	GO:0030176	integral component of endoplasmic reticu...	7	0	0.68	176	1	1
UP	CC	GO:0030532	small nuclear ribonucleoprotein complex	8	0	0.77	177	1	1
UP	CC	GO:0030658	transport vesicle membrane	10	0	0.97	178	1	1
UP	CC	GO:0030880	RNA polymerase complex	15	0	1.45	179	1	1
UP	CC	GO:0030964	NADH dehydrogenase complex	6	0	0.58	180	1	1
UP	CC	GO:0031225	anchored component of membrane	8	0	0.77	181	1	1
UP	CC	GO:0031226	intrinsic component of plasma membrane	8	0	0.77	182	1	1
UP	CC	GO:0031227	intrinsic component of endoplasmic retic...	7	0	0.68	183	1	1
UP	CC	GO:0031248	protein acetyltransferase complex	9	0	0.87	184	1	1
UP	CC	GO:0031461	cullin-RING ubiquitin ligase complex	5	0	0.48	185	1	1
UP	CC	GO:0031966	mitochondrial membrane	27	0	2.61	186	1	1
UP	CC	GO:0031968	organelle outer membrane	8	0	0.77	187	1	1
UP	CC	GO:0031970	organelle envelope lumen	5	0	0.48	188	1	1
UP	CC	GO:0033588	Elongator holoenzyme complex	6	0	0.58	189	1	1
UP	CC	GO:0042579	microbody	18	0	1.74	190	1	1
UP	CC	GO:0042721	TIM22 mitochondrial import inner membran...	5	0	0.48	191	1	1
UP	CC	GO:0042765	GPI-anchor transamidase complex	5	0	0.48	192	1	1
UP	CC	GO:0044429	mitochondrial part	41	0	3.96	193	1	1
UP	CC	GO:0044451	nucleoplasm part	33	0	3.19	194	1	1
UP	CC	GO:0044454	nuclear chromosome part	5	0	0.48	195	1	1
UP	CC	GO:0044455	mitochondrial membrane part	24	0	2.32	196	1	1
UP	CC	GO:0044459	plasma membrane part	17	0	1.64	197	1	1
UP	CC	GO:0044798	nuclear transcription factor complex	14	0	1.35	198	1	1
UP	CC	GO:0045271	respiratory chain complex I	6	0	0.58	199	1	1
UP	CC	GO:0046540	U4/U6 x U5 tri-snRNP complex	5	0	0.48	200	1	1
molecular function (MF), biological process (BP), and cellular compartment (CC)

## Sheet: Table S4(d)
Table S4(d). GO term analysis for down- and up-regulated DEGs in B1 overexpression Bobwhite lines
Regulation	Ontology	GO.ID	Term	Annotated	Significant	Expected	Rank in Fisher.classic	Fisher.elim	Fisher.classic
Down	MF	GO:0005524	ATP binding	223	50	23.26	1	4.7e-09	4.7e-09
Down	MF	GO:0035639	purine ribonucleoside triphosphate bindi...	246	52	25.66	2	0.56866	1.9e-08
Down	MF	GO:0008144	drug binding	236	50	24.62	3	1	3.9e-08
Down	MF	GO:0032559	adenyl ribonucleotide binding	252	51	26.28	4	0.9164	1.4e-07
Down	MF	GO:0030554	adenyl nucleotide binding	252	51	26.28	5	0.9164	1.4e-07
Down	MF	GO:0097159	organic cyclic compound binding	592	91	61.75	6	0.54005	1.6e-07
Down	MF	GO:1901363	heterocyclic compound binding	592	91	61.75	7	0.54005	1.6e-07
Down	MF	GO:0097367	carbohydrate derivative binding	278	54	29	8	0.6667	2.3e-07
Down	MF	GO:0017076	purine nucleotide binding	275	53	28.68	9	0.81011	4.2e-07
Down	MF	GO:0032553	ribonucleotide binding	275	53	28.68	10	0.81011	4.2e-07
Down	MF	GO:0032555	purine ribonucleotide binding	275	53	28.68	11	0.81011	4.2e-07
Down	MF	GO:1901265	nucleoside phosphate binding	294	55	30.67	12	0.69908	6.6e-07
Down	MF	GO:0000166	nucleotide binding	294	55	30.67	13	0.69908	6.6e-07
Down	MF	GO:0036094	small molecule binding	317	57	33.06	14	0.65567	1.6e-06
Down	MF	GO:0003774	motor activity	18	10	1.88	15	0.00845	2.4e-06
Down	MF	GO:0043168	anion binding	313	55	32.65	16	0.87322	6e-06
Down	MF	GO:0016817	hydrolase activity, acting on acid anhyd...	80	22	8.34	17	0.14845	7.5e-06
Down	MF	GO:0016818	hydrolase activity, acting on acid anhyd...	80	22	8.34	18	0.14845	7.5e-06
Down	MF	GO:0017111	nucleoside-triphosphatase activity	74	20	7.72	19	0.32663	2.7e-05
Down	MF	GO:0016462	pyrophosphatase activity	78	20	8.14	20	0.39848	6.4e-05
Down	MF	GO:0003777	microtubule motor activity	13	7	1.36	21	0.00012	0.00012
Down	MF	GO:0003690	double-stranded DNA binding	23	9	2.4	22	0.0263	0.00026
Down	MF	GO:0003677	DNA binding	162	31	16.9	23	0.00307	0.00027
Down	MF	GO:0005488	binding	1047	125	109.21	24	0.18603	0.00039
Down	MF	GO:0043167	ion binding	465	65	48.5	25	0.91546	0.00166
Down	MF	GO:0008092	cytoskeletal protein binding	35	10	3.65	26	0.18578	0.00206
Down	MF	GO:0008017	microtubule binding	20	7	2.09	27	0.0028	0.0028
Down	MF	GO:0008094	DNA-dependent ATPase activity	7	4	0.73	28	0.00309	0.00309
Down	MF	GO:1990837	sequence-specific double-stranded DNA bi...	11	5	1.15	29	0.00317	0.00317
Down	MF	GO:0016787	hydrolase activity	219	35	22.84	30	0.30103	0.00355
Down	MF	GO:0003676	nucleic acid binding	299	44	31.19	31	0.51064	0.00528
Down	MF	GO:0005515	protein binding	434	59	45.27	32	0.02849	0.00669
Down	MF	GO:0015631	tubulin binding	23	7	2.4	33	1	0.00676
Down	MF	GO:0043565	sequence-specific DNA binding	27	7	2.82	34	0.49436	0.01714
Down	MF	GO:0051015	actin filament binding	6	3	0.63	35	0.01755	0.01755
Down	MF	GO:0016887	ATPase activity	34	8	3.55	36	0.29319	0.01983
Down	MF	GO:0044212	transcription regulatory region DNA bind...	11	4	1.15	37	0.02089	0.02089
Down	MF	GO:0001067	regulatory region nucleic acid binding	11	4	1.15	38	0.02089	0.02089
Down	MF	GO:0042623	ATPase activity, coupled	22	6	2.29	39	0.46192	0.02107
Down	MF	GO:0001012	RNA polymerase II regulatory region DNA ...	7	3	0.73	40	0.02839	0.02839
Down	MF	GO:0000977	RNA polymerase II regulatory region sequ...	7	3	0.73	41	0.02839	0.02839
Down	MF	GO:0003700	DNA-binding transcription factor activit...	39	8	4.07	42	0.04291	0.04291
Down	MF	GO:0004175	endopeptidase activity	33	7	3.44	43	0.04844	0.04844
Down	MF	GO:0000976	transcription regulatory region sequence...	9	3	0.94	44	0.0583	0.0583
Down	MF	GO:0140097	catalytic activity, acting on DNA	15	4	1.56	45	0.06217	0.06217
Down	MF	GO:0070011	peptidase activity, acting on L-amino ac...	57	10	5.95	46	0.06482	0.06482
Down	MF	GO:0140110	transcription regulator activity	43	8	4.49	47	0.07082	0.07082
Down	MF	GO:0016831	carboxy-lyase activity	10	3	1.04	48	0.07709	0.07709
Down	MF	GO:0046873	metal ion transmembrane transporter acti...	10	3	1.04	49	0.07709	0.07709
Down	MF	GO:0008233	peptidase activity	60	10	6.26	50	0.0863	0.0863
Down	MF	GO:0004518	nuclease activity	5	2	0.52	51	0.0875	0.0875
Down	MF	GO:0015291	secondary active transmembrane transport...	5	2	0.52	52	0.0875	0.0875
Down	MF	GO:0015238	drug transmembrane transporter activity	5	2	0.52	53	0.0875	0.0875
Down	MF	GO:0015079	potassium ion transmembrane transporter ...	5	2	0.52	54	0.0875	0.0875
Down	MF	GO:0003678	DNA helicase activity	5	2	0.52	55	0.0875	0.0875
Down	MF	GO:0004252	serine-type endopeptidase activity	11	3	1.15	56	0.09816	0.09816
Down	MF	GO:0044877	protein-containing complex binding	11	3	1.15	57	0.09816	0.09816
Down	MF	GO:0030246	carbohydrate binding	18	4	1.88	58	0.10928	0.10928
Down	MF	GO:0022804	active transmembrane transporter activit...	18	4	1.88	59	0.10928	0.10928
Down	MF	GO:0003779	actin binding	12	3	1.25	60	0.12127	0.12127
Down	MF	GO:0016705	oxidoreductase activity, acting on paire...	12	3	1.25	61	0.12127	0.12127
Down	MF	GO:0070001	aspartic-type peptidase activity	6	2	0.63	62	0.12248	0.12248
Down	MF	GO:0004190	aspartic-type endopeptidase activity	6	2	0.63	63	0.12248	0.12248
Down	MF	GO:0060589	nucleoside-triphosphatase regulator acti...	6	2	0.63	64	0.12248	0.12248
Down	MF	GO:0030695	GTPase regulator activity	6	2	0.63	65	0.12248	0.12248
Down	MF	GO:0022832	voltage-gated channel activity	6	2	0.63	66	0.12248	0.12248
Down	MF	GO:0005096	GTPase activator activity	6	2	0.63	67	0.12248	0.12248
Down	MF	GO:0005244	voltage-gated ion channel activity	6	2	0.63	68	0.12248	0.12248
Down	MF	GO:0008236	serine-type peptidase activity	19	4	1.98	69	0.12773	0.12773
Down	MF	GO:0017171	serine hydrolase activity	19	4	1.98	70	0.12773	0.12773
Down	MF	GO:0016830	carbon-carbon lyase activity	13	3	1.36	71	0.14614	0.14614
Down	MF	GO:0003899	DNA-directed 5'-3' RNA polymerase activi...	7	2	0.73	72	0.16012	0.16012
Down	MF	GO:0097747	RNA polymerase activity	7	2	0.73	73	0.16012	0.16012
Down	MF	GO:0022836	gated channel activity	7	2	0.73	74	0.16012	0.16012
Down	MF	GO:0022839	ion gated channel activity	7	2	0.73	75	0.16012	0.16012
Down	MF	GO:0034062	5'-3' RNA polymerase activity	7	2	0.73	76	0.16012	0.16012
Down	MF	GO:0031267	small GTPase binding	8	2	0.83	77	0.19949	0.19949
Down	MF	GO:0017016	Ras GTPase binding	8	2	0.83	78	0.19949	0.19949
Down	MF	GO:0008047	enzyme activator activity	8	2	0.83	79	0.19949	0.19949
Down	MF	GO:0022838	substrate-specific channel activity	8	2	0.83	80	0.19949	0.19949
Down	MF	GO:0015267	channel activity	8	2	0.83	81	0.19949	0.19949
Down	MF	GO:0015077	monovalent inorganic cation transmembran...	8	2	0.83	82	0.19949	0.19949
Down	MF	GO:0005216	ion channel activity	8	2	0.83	83	0.19949	0.19949
Down	MF	GO:0022803	passive transmembrane transporter activi...	8	2	0.83	84	0.19949	0.19949
Down	MF	GO:0022890	inorganic cation transmembrane transport...	15	3	1.56	85	0.20009	0.20009
Down	MF	GO:0008324	cation transmembrane transporter activit...	16	3	1.67	86	0.22863	0.22863
Down	MF	GO:0022857	transmembrane transporter activity	40	6	4.17	87	0.23219	0.23219
Down	MF	GO:0051020	GTPase binding	10	2	1.04	88	0.28052	0.28052
Down	MF	GO:0004222	metalloendopeptidase activity	10	2	1.04	89	0.28052	0.28052
Down	MF	GO:0004386	helicase activity	10	2	1.04	90	0.28052	0.28052
Down	MF	GO:0016779	nucleotidyltransferase activity	19	3	1.98	91	0.31758	0.31758
Down	MF	GO:0051082	unfolded protein binding	11	2	1.15	92	0.32104	0.32104
Down	MF	GO:0015318	inorganic molecular entity transmembrane...	20	3	2.09	93	0.34762	0.34762
Down	MF	GO:0008238	exopeptidase activity	12	2	1.25	94	0.361	0.361
Down	MF	GO:0019899	enzyme binding	12	2	1.25	95	0.361	0.361
Down	MF	GO:0005215	transporter activity	47	6	4.9	96	0.36507	0.36507
Down	MF	GO:0005506	iron ion binding	21	3	2.19	97	0.37753	0.37753
Down	MF	GO:0008234	cysteine-type peptidase activity	13	2	1.36	98	0.40006	0.40006
Down	MF	GO:0042626	ATPase activity, coupled to transmembran...	13	2	1.36	99	0.40006	0.40006
Down	MF	GO:0015405	P-P-bond-hydrolysis-driven transmembrane...	13	2	1.36	100	0.40006	0.40006
Down	BP	GO:0061982	meiosis I cell cycle process	7	6	0.8	1	0.11045	1.3e-05
Down	BP	GO:0007127	meiosis I	7	6	0.8	2	0.11045	1.3e-05
Down	BP	GO:0051276	chromosome organization	49	16	5.62	3	4.2e-05	4.2e-05
Down	BP	GO:0007131	reciprocal meiotic recombination	6	5	0.69	4	0.0001	0.0001
Down	BP	GO:0035825	homologous recombination	6	5	0.69	5	1	0.0001
Down	BP	GO:1903046	meiotic cell cycle process	9	6	1.03	6	1	0.00013
Down	BP	GO:0051321	meiotic cell cycle	9	6	1.03	7	1	0.00013
Down	BP	GO:0140013	meiotic nuclear division	9	6	1.03	8	1	0.00013
Down	BP	GO:0006259	DNA metabolic process	48	15	5.51	9	0.48026	0.00013
Down	BP	GO:0007018	microtubule-based movement	13	7	1.49	10	0.00021	0.00021
Down	BP	GO:0006928	movement of cell or subcellular componen...	13	7	1.49	11	1	0.00021
Down	BP	GO:0006281	DNA repair	30	11	3.44	12	0.00736	0.00023
Down	BP	GO:0006974	cellular response to DNA damage stimulus	30	11	3.44	13	1	0.00023
Down	BP	GO:0090304	nucleic acid metabolic process	224	41	25.7	14	0.56156	0.00038
Down	BP	GO:0045132	meiotic chromosome segregation	5	4	0.57	15	0.00075	0.00075
Down	BP	GO:0006996	organelle organization	106	23	12.16	16	0.68027	0.001
Down	BP	GO:0000280	nuclear division	12	6	1.38	17	1	0.00104
Down	BP	GO:0006139	nucleobase-containing compound metabolic...	261	44	29.95	18	0.62325	0.00152
Down	BP	GO:0048285	organelle fission	13	6	1.49	19	1	0.00175
Down	BP	GO:0006351	transcription, DNA-templated	124	25	14.23	20	0.19932	0.00185
Down	BP	GO:0097659	nucleic acid-templated transcription	125	25	14.34	21	0.22786	0.00209
Down	BP	GO:0032774	RNA biosynthetic process	125	25	14.34	22	0.22786	0.00209
Down	BP	GO:0033554	cellular response to stress	38	11	4.36	23	1	0.0023
Down	BP	GO:0006310	DNA recombination	18	7	2.07	24	0.3892	0.00237
Down	BP	GO:0009725	response to hormone	33	10	3.79	25	0.08681	0.00251
Down	BP	GO:0009719	response to endogenous stimulus	33	10	3.79	26	0.08681	0.00251
Down	BP	GO:0010468	regulation of gene expression	128	25	14.69	27	0.31695	0.00298
Down	BP	GO:0051716	cellular response to stimulus	88	19	10.1	28	0.27425	0.00312
Down	BP	GO:0046483	heterocycle metabolic process	279	45	32.01	29	0.70158	0.00358
Down	BP	GO:0006355	regulation of transcription, DNA-templat...	109	22	12.51	30	0.00359	0.00359
Down	BP	GO:1901360	organic cyclic compound metabolic proces...	280	45	32.13	31	0.7117	0.00387
Down	BP	GO:2001141	regulation of RNA biosynthetic process	110	22	12.62	32	1	0.00405
Down	BP	GO:1903506	regulation of nucleic acid-templated tra...	110	22	12.62	33	1	0.00405
Down	BP	GO:0051252	regulation of RNA metabolic process	110	22	12.62	34	1	0.00405
Down	BP	GO:0006725	cellular aromatic compound metabolic pro...	274	44	31.44	35	0.76147	0.00449
Down	BP	GO:0097305	response to alcohol	11	5	1.26	36	1	0.00478
Down	BP	GO:0009737	response to abscisic acid	11	5	1.26	37	0.00478	0.00478
Down	BP	GO:0050789	regulation of biological process	213	36	24.44	38	0.17999	0.00484
Down	BP	GO:0065007	biological regulation	231	38	26.5	39	0.18539	0.00606
Down	BP	GO:2000112	regulation of cellular macromolecule bio...	114	22	13.08	40	1	0.00645
Down	BP	GO:0071840	cellular component organization or bioge...	150	27	17.21	41	0.7042	0.00682
Down	BP	GO:0016043	cellular component organization	143	26	16.41	42	0.74646	0.00696
Down	BP	GO:0019219	regulation of nucleobase-containing comp...	115	22	13.19	43	1	0.00721
Down	BP	GO:0010556	regulation of macromolecule biosynthetic...	115	22	13.19	44	1	0.00721
Down	BP	GO:0006302	double-strand break repair	8	4	0.92	45	0.00799	0.00799
Down	BP	GO:0098813	nuclear chromosome segregation	8	4	0.92	46	1	0.00799
Down	BP	GO:0007059	chromosome segregation	8	4	0.92	47	1	0.00799
Down	BP	GO:0034654	nucleobase-containing compound biosynthe...	159	28	18.24	48	0.42339	0.00801
Down	BP	GO:0007049	cell cycle	22	7	2.52	49	0.82685	0.00857
Down	BP	GO:0009889	regulation of biosynthetic process	119	22	13.65	50	1	0.011
Down	BP	GO:0031326	regulation of cellular biosynthetic proc...	119	22	13.65	51	1	0.011
Down	BP	GO:0033993	response to lipid	13	5	1.49	52	1	0.01102
Down	BP	GO:0000003	reproduction	46	11	5.28	53	0.42792	0.01135
Down	BP	GO:0022414	reproductive process	46	11	5.28	54	0.42792	0.01135
Down	BP	GO:0010033	response to organic substance	40	10	4.59	55	0.21163	0.01137
Down	BP	GO:0022402	cell cycle process	18	6	2.07	56	1	0.01168
Down	BP	GO:0050794	regulation of cellular process	186	31	21.34	57	0.4103	0.01199
Down	BP	GO:0042455	ribonucleoside biosynthetic process	5	3	0.57	58	0.01239	0.01239
Down	BP	GO:0007264	small GTPase mediated signal transductio...	5	3	0.57	59	0.01239	0.01239
Down	BP	GO:0044106	cellular amine metabolic process	5	3	0.57	60	0.01239	0.01239
Down	BP	GO:0006595	polyamine metabolic process	5	3	0.57	61	0.01239	0.01239
Down	BP	GO:0006596	polyamine biosynthetic process	5	3	0.57	62	0.01239	0.01239
Down	BP	GO:1901659	glycosyl compound biosynthetic process	5	3	0.57	63	0.01239	0.01239
Down	BP	GO:0009309	amine biosynthetic process	5	3	0.57	64	0.01239	0.01239
Down	BP	GO:0042401	cellular biogenic amine biosynthetic pro...	5	3	0.57	65	0.01239	0.01239
Down	BP	GO:0009163	nucleoside biosynthetic process	5	3	0.57	66	0.01239	0.01239
Down	BP	GO:0006576	cellular biogenic amine metabolic proces...	5	3	0.57	67	0.01239	0.01239
Down	BP	GO:0009308	amine metabolic process	9	4	1.03	68	0.01313	0.01313
Down	BP	GO:0060255	regulation of macromolecule metabolic pr...	143	25	16.41	69	0.70769	0.01381
Down	BP	GO:0099402	plant organ development	24	7	2.75	70	0.0143	0.0143
Down	BP	GO:0035556	intracellular signal transduction	14	5	1.61	71	0.01559	0.01559
Down	BP	GO:0018130	heterocycle biosynthetic process	175	29	20.08	72	0.54406	0.01668
Down	BP	GO:0050896	response to stimulus	153	26	17.55	73	0.44532	0.01735
Down	BP	GO:0019438	aromatic compound biosynthetic process	169	28	19.39	74	0.61109	0.01886
Down	BP	GO:1901362	organic cyclic compound biosynthetic pro...	178	29	20.42	75	0.59449	0.02106
Down	BP	GO:0007017	microtubule-based process	26	7	2.98	76	1	0.02235
Down	BP	GO:0097164	ammonium ion metabolic process	6	3	0.69	77	0.02272	0.02272
Down	BP	GO:0019222	regulation of metabolic process	150	25	17.21	78	0.82136	0.02499
Down	BP	GO:0051171	regulation of nitrogen compound metaboli...	128	22	14.69	79	1	0.02553
Down	BP	GO:0042221	response to chemical	58	12	6.65	80	0.25932	0.02608
Down	BP	GO:0001101	response to acid chemical	16	5	1.84	81	1	0.02818
Down	BP	GO:0009408	response to heat	11	4	1.26	82	0.02864	0.02864
Down	BP	GO:0016458	gene silencing	17	5	1.95	83	0.03635	0.03635
Down	BP	GO:0009826	unidimensional cell growth	7	3	0.8	84	0.03647	0.03647
Down	BP	GO:0046128	purine ribonucleoside metabolic process	7	3	0.8	85	0.03647	0.03647
Down	BP	GO:0042278	purine nucleoside metabolic process	7	3	0.8	86	0.03647	0.03647
Down	BP	GO:0031323	regulation of cellular metabolic process	133	22	15.26	87	1	0.03842
Down	BP	GO:0080090	regulation of primary metabolic process	133	22	15.26	88	1	0.03842
Down	BP	GO:0009733	response to auxin	12	4	1.38	89	0.03923	0.03923
Down	BP	GO:0048364	root development	12	4	1.38	90	0.03923	0.03923
Down	BP	GO:0022622	root system development	12	4	1.38	91	0.03923	0.03923
Down	BP	GO:0016070	RNA metabolic process	180	28	20.65	92	0.77316	0.04197
Down	BP	GO:0009653	anatomical structure morphogenesis	24	6	2.75	93	0.04758	0.04758
Down	BP	GO:0048646	anatomical structure formation involved ...	8	3	0.92	94	0.05355	0.05355
Down	BP	GO:0060560	developmental growth involved in morphog...	8	3	0.92	95	0.05355	0.05355
Down	BP	GO:0045944	positive regulation of transcription by ...	8	3	0.92	96	0.05355	0.05355
Down	BP	GO:0009119	ribonucleoside metabolic process	8	3	0.92	97	0.05355	0.05355
Down	BP	GO:0032502	developmental process	72	13	8.26	98	0.05787	0.05787
Down	BP	GO:0016569	covalent chromatin modification	14	4	1.61	99	0.06625	0.06625
Down	BP	GO:0016570	histone modification	14	4	1.61	100	0.06625	0.06625
Down	CC	GO:0016459	myosin complex	5	3	0.47	1	0.0071	0.0071
Down	CC	GO:0005634	nucleus	215	29	20.32	2	0.0144	0.0144
Down	CC	GO:0043226	organelle	454	52	42.91	3	0.0277	0.0156
Down	CC	GO:0043229	intracellular organelle	454	52	42.91	4	0.0277	0.0156
Down	CC	GO:0015629	actin cytoskeleton	9	3	0.85	5	1	0.0449
Down	CC	GO:0005694	chromosome	52	9	4.91	6	0.0472	0.0472
Down	CC	GO:0044430	cytoskeletal part	23	5	2.17	7	0.5007	0.0572
Down	CC	GO:0005622	intracellular	547	58	51.7	8	0.0839	0.0583
Down	CC	GO:0000776	kinetochore	5	2	0.47	9	0.073	0.073
Down	CC	GO:0005856	cytoskeleton	25	5	2.36	10	0.5592	0.0779
Down	CC	GO:0043227	membrane-bounded organelle	378	42	35.72	11	0.0789	0.0789
Down	CC	GO:0044424	intracellular part	533	56	50.37	12	0.124	0.0876
Down	CC	GO:0044464	cell part	570	59	53.87	13	0.1348	0.0996
Down	CC	GO:0005618	cell wall	6	2	0.57	14	0.103	0.103
Down	CC	GO:0098687	chromosomal region	6	2	0.57	15	0.103	0.103
Down	CC	GO:0000775	chromosome, centromeric region	6	2	0.57	16	0.103	0.103
Down	CC	GO:0030312	external encapsulating structure	6	2	0.57	17	0.103	0.103
Down	CC	GO:0043231	intracellular membrane-bounded organelle	369	40	34.87	18	0.1288	0.1288
Down	CC	GO:0044459	plasma membrane part	7	2	0.66	19	0.1356	0.1356
Down	CC	GO:0005623	cell	578	59	54.63	20	0.1832	0.14
Down	CC	GO:0005739	mitochondrion	41	6	3.87	21	0.1817	0.1817
Down	CC	GO:0099568	cytoplasmic region	9	2	0.85	22	0.2058	0.2058
Down	CC	GO:0005938	cell cortex	9	2	0.85	23	0.2058	0.2058
Down	CC	GO:0071944	cell periphery	53	7	5.01	24	0.2257	0.2257
Down	CC	GO:0030133	transport vesicle	10	2	0.95	25	0.2423	0.2423
Down	CC	GO:0005874	microtubule	12	2	1.13	26	0.3158	0.3158
Down	CC	GO:0099080	supramolecular complex	12	2	1.13	27	0.3158	0.3158
Down	CC	GO:0099081	supramolecular polymer	12	2	1.13	28	0.3158	0.3158
Down	CC	GO:0099512	supramolecular fiber	12	2	1.13	29	0.3158	0.3158
Down	CC	GO:0099513	polymeric cytoskeletal fiber	12	2	1.13	30	0.3158	0.3158
Down	CC	GO:0005886	plasma membrane	40	5	3.78	31	0.3243	0.3243
Down	CC	GO:0043228	non-membrane-bounded organelle	130	14	12.29	32	0.6096	0.3361
Down	CC	GO:0043232	intracellular non-membrane-bounded organ...	130	14	12.29	33	0.6096	0.3361
Down	CC	GO:0031982	vesicle	22	3	2.08	34	0.3455	0.3455
Down	CC	GO:0097708	intracellular vesicle	22	3	2.08	35	0.3455	0.3455
Down	CC	GO:0031410	cytoplasmic vesicle	22	3	2.08	36	0.3455	0.3455
Down	CC	GO:0005681	spliceosomal complex	5	1	0.47	37	0.3921	0.3921
Down	CC	GO:0048046	apoplast	5	1	0.47	38	0.3921	0.3921
Down	CC	GO:0009507	chloroplast	74	8	6.99	39	0.3993	0.3993
Down	CC	GO:0015630	microtubule cytoskeleton	15	2	1.42	40	0.4224	0.4224
Down	CC	GO:0044422	organelle part	212	21	20.04	41	0.6465	0.4426
Down	CC	GO:0044446	intracellular organelle part	212	21	20.04	42	0.6465	0.4426
Down	CC	GO:0005741	mitochondrial outer membrane	6	1	0.57	43	0.4499	0.4499
Down	CC	GO:0042651	thylakoid membrane	16	2	1.51	44	0.4562	0.4562
Down	CC	GO:0009536	plastid	78	8	7.37	45	0.4614	0.4614
Down	CC	GO:0044428	nuclear part	47	5	4.44	46	0.4631	0.4631
Down	CC	GO:0031967	organelle envelope	38	4	3.59	47	0.4919	0.4919
Down	CC	GO:0031975	envelope	38	4	3.59	48	0.4919	0.4919
Down	CC	GO:0044437	vacuolar part	7	1	0.66	49	0.5023	0.5023
Down	CC	GO:0005774	vacuolar membrane	7	1	0.66	50	0.5023	0.5023
Down	CC	GO:0031968	organelle outer membrane	7	1	0.66	51	0.5023	0.5023
Down	CC	GO:0019867	outer membrane	7	1	0.66	52	0.5023	0.5023
Down	CC	GO:0099023	tethering complex	7	1	0.66	53	0.5023	0.5023
Down	CC	GO:0044436	thylakoid part	18	2	1.7	54	0.5202	0.5202
Down	CC	GO:0009941	chloroplast envelope	18	2	1.7	55	0.5202	0.5202
Down	CC	GO:0034357	photosynthetic membrane	18	2	1.7	56	0.5202	0.5202
Down	CC	GO:0044434	chloroplast part	40	4	3.78	57	0.5344	0.5344
Down	CC	GO:0044435	plastid part	41	4	3.87	58	0.5549	0.5549
Down	CC	GO:0009526	plastid envelope	20	2	1.89	59	0.5792	0.5792
Down	CC	GO:0005768	endosome	9	1	0.85	60	0.5928	0.5928
Down	CC	GO:0009579	thylakoid	21	2	1.98	61	0.6066	0.6066
Down	CC	GO:0005576	extracellular region	10	1	0.95	62	0.6317	0.6317
Down	CC	GO:0044427	chromosomal part	45	4	4.25	63	0.6323	0.6323
Down	CC	GO:0009570	chloroplast stroma	23	2	2.17	64	0.6575	0.6575
Down	CC	GO:0009532	plastid stroma	24	2	2.27	65	0.6809	0.6809
Down	CC	GO:0044455	mitochondrial membrane part	12	1	1.13	66	0.6989	0.6989
Down	CC	GO:0098805	whole membrane	25	2	2.36	67	0.7031	0.7031
Down	CC	GO:0055044	symplast	13	1	1.23	68	0.7278	0.7278
Down	CC	GO:0005773	vacuole	13	1	1.23	69	0.7278	0.7278
Down	CC	GO:0030054	cell junction	13	1	1.23	70	0.7278	0.7278
Down	CC	GO:0005911	cell-cell junction	13	1	1.23	71	0.7278	0.7278
Down	CC	GO:0009506	plasmodesma	13	1	1.23	72	0.7278	0.7278
Down	CC	GO:0031966	mitochondrial membrane	15	1	1.42	73	0.7776	0.7776
Down	CC	GO:0044429	mitochondrial part	15	1	1.42	74	0.7776	0.7776
Down	CC	GO:0005740	mitochondrial envelope	15	1	1.42	75	0.7776	0.7776
Down	CC	GO:0044431	Golgi apparatus part	17	1	1.61	76	0.8184	0.8184
Down	CC	GO:0012505	endomembrane system	58	4	5.48	77	0.8207	0.8207
Down	CC	GO:0098588	bounding membrane of organelle	33	2	3.12	78	0.8381	0.8381
Down	CC	GO:1990234	transferase complex	21	1	1.98	79	0.8792	0.8792
Down	CC	GO:0005794	Golgi apparatus	26	1	2.46	80	0.9276	0.9276
Down	CC	GO:0031090	organelle membrane	45	2	4.25	81	0.9399	0.9399
Down	CC	GO:0032991	protein-containing complex	201	14	19	82	0.9863	0.9415
Down	CC	GO:0016020	membrane	330	24	31.19	83	0.9726	0.9726
Down	CC	GO:1902494	catalytic complex	45	1	4.25	84	0.99	0.99
Down	CC	GO:1990904	ribonucleoprotein complex	57	1	5.39	85	0.9972	0.9972
Down	CC	GO:0044444	cytoplasmic part	251	14	23.72	86	0.9973	0.9973
Down	CC	GO:0016021	integral component of membrane	239	13	22.59	87	0.9974	0.9974
Down	CC	GO:0005737	cytoplasm	300	18	28.35	88	0.9975	0.9975
Down	CC	GO:0031224	intrinsic component of membrane	240	13	22.68	89	0.9976	0.9976
Down	CC	GO:0044425	membrane part	273	15	25.8	90	0.9987	0.9987
Down	CC	GO:0005575	cellular_component	783	74	74	91	1	1
Down	CC	GO:0000139	Golgi membrane	9	0	0.85	92	1	1
Down	CC	GO:0000145	exocyst	5	0	0.47	93	1	1
Down	CC	GO:0000228	nuclear chromosome	6	0	0.57	94	1	1
Down	CC	GO:0000428	DNA-directed RNA polymerase complex	7	0	0.66	95	1	1
Down	CC	GO:0000502	proteasome complex	8	0	0.76	96	1	1
Down	CC	GO:0000785	chromatin	33	0	3.12	97	1	1
Down	CC	GO:0000786	nucleosome	29	0	2.74	98	1	1
Down	CC	GO:0005654	nucleoplasm	13	0	1.23	99	1	1
Down	CC	GO:0005730	nucleolus	12	0	1.13	100	1	1
UP	MF	GO:0016798	hydrolase activity, acting on glycosyl b...	198	61	20.79	1	0.51621	1.3e-15
UP	MF	GO:0030597	RNA glycosylase activity	21	18	2.2	2	1	1.9e-15
UP	MF	GO:0030598	rRNA N-glycosylase activity	21	18	2.2	3	1.9e-15	1.9e-15
UP	MF	GO:0140102	catalytic activity, acting on a rRNA	24	18	2.52	4	1	1.4e-13
UP	MF	GO:0003824	catalytic activity	3083	408	323.71	5	0.34645	2.7e-12
UP	MF	GO:0016799	hydrolase activity, hydrolyzing N-glycos...	27	18	2.83	6	1	3.7e-12
UP	MF	GO:0016491	oxidoreductase activity	584	111	61.32	7	0.13372	6.4e-11
UP	MF	GO:0016684	oxidoreductase activity, acting on perox...	62	24	6.51	8	1	4.4e-09
UP	MF	GO:0004601	peroxidase activity	62	24	6.51	9	4.4e-09	4.4e-09
UP	MF	GO:0090729	toxin activity	10	9	1.05	10	1.3e-08	1.3e-08
UP	MF	GO:0016209	antioxidant activity	66	24	6.93	11	1	1.9e-08
UP	MF	GO:0004553	hydrolase activity, hydrolyzing O-glycos...	170	42	17.85	12	2.3e-06	6.5e-08
UP	MF	GO:0016787	hydrolase activity	994	147	104.37	13	0.9045	2.5e-06
UP	MF	GO:0008289	lipid binding	60	19	6.3	14	6.3e-06	6.3e-06
UP	MF	GO:0046527	glucosyltransferase activity	46	15	4.83	15	0.01447	4e-05
UP	MF	GO:0016614	oxidoreductase activity, acting on CH-OH...	46	15	4.83	16	0.00161	4e-05
UP	MF	GO:0016758	transferase activity, transferring hexos...	172	35	18.06	17	0.23894	7.9e-05
UP	MF	GO:0020037	heme binding	161	33	16.9	18	0.00011	0.00011
UP	MF	GO:0016757	transferase activity, transferring glyco...	218	41	22.89	19	0.17856	0.00013
UP	MF	GO:0016746	transferase activity, transferring acyl ...	138	29	14.49	20	0.00743	0.00018
UP	MF	GO:0008194	UDP-glycosyltransferase activity	58	16	6.09	21	0.3577	0.00021
UP	MF	GO:0046906	tetrapyrrole binding	169	33	17.74	22	1	0.00028
UP	MF	GO:0008378	galactosyltransferase activity	15	7	1.57	23	0.00041	0.00041
UP	MF	GO:0015103	inorganic anion transmembrane transporte...	24	9	2.52	24	0.05029	0.00045
UP	MF	GO:0019203	carbohydrate phosphatase activity	8	5	0.84	25	0.19803	0.00054
UP	MF	GO:0016405	CoA-ligase activity	5	4	0.52	26	0.00055	0.00055
UP	MF	GO:0140098	catalytic activity, acting on RNA	109	23	11.44	27	0.95531	0.00077
UP	MF	GO:0048037	cofactor binding	351	56	36.85	28	0.22527	0.00077
UP	MF	GO:0009055	electron transfer activity	65	16	6.82	29	0.00086	0.00086
UP	MF	GO:0035251	UDP-glucosyltransferase activity	31	10	3.25	30	0.25747	0.00087
UP	MF	GO:0008810	cellulase activity	9	5	0.94	31	0.0011	0.0011
UP	MF	GO:0004857	enzyme inhibitor activity	32	10	3.36	32	0.03993	0.00114
UP	MF	GO:0016788	hydrolase activity, acting on ester bond...	259	43	27.19	33	0.00779	0.00141
UP	MF	GO:0042132	fructose 1,6-bisphosphate 1-phosphatase ...	6	4	0.63	34	0.00152	0.00152
UP	MF	GO:0015020	glucuronosyltransferase activity	6	4	0.63	35	0.00152	0.00152
UP	MF	GO:1901682	sulfur compound transmembrane transporte...	10	5	1.05	36	1	0.00202
UP	MF	GO:0015116	sulfate transmembrane transporter activi...	10	5	1.05	37	1	0.00202
UP	MF	GO:0008271	secondary active sulfate transmembrane t...	10	5	1.05	38	0.00202	0.00202
UP	MF	GO:0016682	oxidoreductase activity, acting on diphe...	15	6	1.57	39	0.00285	0.00285
UP	MF	GO:0016620	oxidoreductase activity, acting on the a...	15	6	1.57	40	0.00285	0.00285
UP	MF	GO:0016747	transferase activity, transferring acyl ...	120	23	12.6	41	0.00294	0.00294
UP	MF	GO:0050308	sugar-phosphatase activity	7	4	0.73	42	1	0.00325
UP	MF	GO:0016843	amine-lyase activity	7	4	0.73	43	1	0.00325
UP	MF	GO:0016844	strictosidine synthase activity	7	4	0.73	44	0.00325	0.00325
UP	MF	GO:0019210	kinase inhibitor activity	7	4	0.73	45	1	0.00325
UP	MF	GO:0030291	protein serine/threonine kinase inhibito...	7	4	0.73	46	1	0.00325
UP	MF	GO:0016899	oxidoreductase activity, acting on the C...	7	4	0.73	47	0.00325	0.00325
UP	MF	GO:0004860	protein kinase inhibitor activity	7	4	0.73	48	1	0.00325
UP	MF	GO:0004861	cyclin-dependent protein serine/threonin...	7	4	0.73	49	0.00325	0.00325
UP	MF	GO:0046983	protein dimerization activity	188	32	19.74	50	0.00375	0.00375
UP	MF	GO:0015291	secondary active transmembrane transport...	55	13	5.77	51	0.0912	0.00375
UP	MF	GO:0016679	oxidoreductase activity, acting on diphe...	16	6	1.68	52	1	0.00416
UP	MF	GO:0016903	oxidoreductase activity, acting on the a...	16	6	1.68	53	1	0.00416
UP	MF	GO:0008509	anion transmembrane transporter activity	32	9	3.36	54	0.19124	0.00447
UP	MF	GO:0019887	protein kinase regulator activity	8	4	0.84	55	1	0.00597
UP	MF	GO:0016538	cyclin-dependent protein serine/threonin...	8	4	0.84	56	1	0.00597
UP	MF	GO:0004373	glycogen (starch) synthase activity	5	3	0.52	57	0.0098	0.0098
UP	MF	GO:0019207	kinase regulator activity	9	4	0.94	58	1	0.00985
UP	MF	GO:0016157	sucrose synthase activity	9	4	0.94	59	0.00985	0.00985
UP	MF	GO:0016857	racemase and epimerase activity, acting ...	10	4	1.05	60	0.01508	0.01508
UP	MF	GO:0016762	xyloglucan:xyloglucosyl transferase acti...	15	5	1.57	61	0.01541	0.01541
UP	MF	GO:0004525	ribonuclease III activity	6	3	0.63	62	0.01807	0.01807
UP	MF	GO:0032296	double-stranded RNA-specific ribonucleas...	6	3	0.63	63	0.01807	0.01807
UP	MF	GO:0016984	ribulose-bisphosphate carboxylase activi...	6	3	0.63	64	0.01807	0.01807
UP	MF	GO:0140103	catalytic activity, acting on a glycopro...	6	3	0.63	65	0.01807	0.01807
UP	MF	GO:0004867	serine-type endopeptidase inhibitor acti...	6	3	0.63	66	0.01807	0.01807
UP	MF	GO:0004521	endoribonuclease activity	16	5	1.68	67	0.02052	0.02052
UP	MF	GO:0016616	oxidoreductase activity, acting on the C...	34	8	3.57	68	0.02173	0.02173
UP	MF	GO:0004650	polygalacturonase activity	17	5	1.78	69	0.02662	0.02662
UP	MF	GO:0004190	aspartic-type endopeptidase activity	29	7	3.04	70	0.02718	0.02718
UP	MF	GO:0070001	aspartic-type peptidase activity	29	7	3.04	71	0.02718	0.02718
UP	MF	GO:0016854	racemase and epimerase activity	12	4	1.26	72	0.02999	0.02999
UP	MF	GO:0030234	enzyme regulator activity	64	12	6.72	73	0.24093	0.03225
UP	MF	GO:0016829	lyase activity	101	17	10.6	74	0.17895	0.03284
UP	MF	GO:0004185	serine-type carboxypeptidase activity	24	6	2.52	75	0.03389	0.03389
UP	MF	GO:0016877	ligase activity, forming carbon-sulfur b...	13	4	1.36	76	1	0.03981
UP	MF	GO:0022804	active transmembrane transporter activit...	96	16	10.08	77	0.28322	0.04079
UP	MF	GO:0019904	protein domain specific binding	8	3	0.84	78	0.04312	0.04312
UP	MF	GO:0050662	coenzyme binding	153	23	16.06	79	0.04799	0.04799
UP	MF	GO:0070008	serine-type exopeptidase activity	26	6	2.73	80	0.04848	0.04848
UP	MF	GO:0004540	ribonuclease activity	20	5	2.1	81	0.05134	0.05134
UP	MF	GO:0051287	NAD binding	20	5	2.1	82	0.05134	0.05134
UP	MF	GO:0008171	O-methyltransferase activity	20	5	2.1	83	0.05134	0.05134
UP	MF	GO:0004180	carboxypeptidase activity	27	6	2.83	84	0.05702	0.05702
UP	MF	GO:0016891	endoribonuclease activity, producing 5'-...	9	3	0.94	85	0.05976	0.05976
UP	MF	GO:0043169	cation binding	879	106	92.29	86	0.06044	0.06044
UP	MF	GO:0008168	methyltransferase activity	109	17	11.44	87	0.06123	0.06123
UP	MF	GO:0008757	S-adenosylmethionine-dependent methyltra...	35	7	3.67	88	0.06785	0.06785
UP	MF	GO:0098772	molecular function regulator	72	12	7.56	89	0.36804	0.07023
UP	MF	GO:0015075	ion transmembrane transporter activity	111	17	11.65	90	0.36241	0.07038
UP	MF	GO:0008170	N-methyltransferase activity	22	5	2.31	91	0.07334	0.07334
UP	MF	GO:0015318	inorganic molecular entity transmembrane...	104	16	10.92	92	0.39156	0.07505
UP	MF	GO:0016830	carbon-carbon lyase activity	36	7	3.78	93	0.07696	0.07696
UP	MF	GO:0015925	galactosidase activity	10	3	1.05	94	0.0789	0.0789
UP	MF	GO:0016838	carbon-oxygen lyase activity, acting on ...	10	3	1.05	95	0.0789	0.0789
UP	MF	GO:0010333	terpene synthase activity	10	3	1.05	96	0.0789	0.0789
UP	MF	GO:0016893	endonuclease activity, active with eithe...	10	3	1.05	97	0.0789	0.0789
UP	MF	GO:0046872	metal ion binding	872	104	91.56	98	0.07923	0.07923
UP	MF	GO:0016741	transferase activity, transferring one-c...	113	17	11.86	99	0.0804	0.0804
UP	MF	GO:0016831	carboxy-lyase activity	30	6	3.15	100	0.08773	0.08773
UP	MF	GO:0005092	GDP-dissociation inhibitor activity	5	2	0.52	101	0.0888	0.0888
UP	MF	GO:0080019	fatty-acyl-CoA reductase (alcohol-formin...	5	2	0.52	102	0.0888	0.0888
UP	MF	GO:0004427	inorganic diphosphatase activity	5	2	0.52	103	0.0888	0.0888
UP	MF	GO:0005548	phospholipid transporter activity	5	2	0.52	104	0.0888	0.0888
UP	MF	GO:0003885	D-arabinono-1,4-lactone oxidase activity	5	2	0.52	105	0.0888	0.0888
UP	MF	GO:0102965	alcohol-forming fatty acyl-CoA reductase...	5	2	0.52	106	0.0888	0.0888
UP	MF	GO:0005506	iron ion binding	123	18	12.91	107	0.09067	0.09067
UP	MF	GO:0004497	monooxygenase activity	99	15	10.39	108	0.09186	0.09186
UP	MF	GO:0005319	lipid transporter activity	11	3	1.15	109	0.10033	0.10033
UP	MF	GO:0016840	carbon-nitrogen lyase activity	18	4	1.89	110	1	0.1124
UP	MF	GO:0061134	peptidase regulator activity	12	3	1.26	111	0.12378	0.12378
UP	MF	GO:0061135	endopeptidase regulator activity	12	3	1.26	112	0.12378	0.12378
UP	MF	GO:0030414	peptidase inhibitor activity	12	3	1.26	113	0.12378	0.12378
UP	MF	GO:0004866	endopeptidase inhibitor activity	12	3	1.26	114	0.12378	0.12378
UP	MF	GO:0099516	ion antiporter activity	6	2	0.63	115	0.12416	0.12416
UP	MF	GO:0003843	1,3-beta-D-glucan synthase activity	6	2	0.63	116	0.12416	0.12416
UP	MF	GO:0015491	cation:cation antiporter activity	6	2	0.63	117	0.12416	0.12416
UP	MF	GO:0005507	copper ion binding	26	5	2.73	118	0.13013	0.13013
UP	MF	GO:0008238	exopeptidase activity	41	7	4.3	119	0.13257	0.13257
UP	MF	GO:0050660	flavin adenine dinucleotide binding	49	8	5.14	120	0.13645	0.13645
UP	MF	GO:0000977	RNA polymerase II regulatory region sequ...	20	4	2.1	121	0.15113	0.15113
UP	MF	GO:0001012	RNA polymerase II regulatory region DNA ...	20	4	2.1	122	0.15113	0.15113
UP	MF	GO:0016705	oxidoreductase activity, acting on paire...	125	17	13.12	123	0.15936	0.15936
UP	MF	GO:0045735	nutrient reservoir activity	7	2	0.73	124	0.16215	0.16215
UP	MF	GO:0016717	oxidoreductase activity, acting on paire...	7	2	0.73	125	0.16215	0.16215
UP	MF	GO:0015085	calcium ion transmembrane transporter ac...	7	2	0.73	126	0.16215	0.16215
UP	MF	GO:0004565	beta-galactosidase activity	7	2	0.73	127	0.16215	0.16215
UP	MF	GO:0016791	phosphatase activity	101	14	10.6	128	0.53983	0.17013
UP	MF	GO:0003993	acid phosphatase activity	21	4	2.2	129	0.17215	0.17215
UP	MF	GO:0005215	transporter activity	320	39	33.6	130	0.40532	0.17846
UP	MF	GO:0004519	endonuclease activity	29	5	3.04	131	0.18245	0.18245
UP	MF	GO:0000976	transcription regulatory region sequence...	22	4	2.31	132	0.19411	0.19411
UP	MF	GO:0003872	6-phosphofructokinase activity	8	2	0.84	133	0.20182	0.20182
UP	MF	GO:0015298	solute:cation antiporter activity	8	2	0.84	134	0.20182	0.20182
UP	MF	GO:0015299	solute:proton antiporter activity	8	2	0.84	135	0.20182	0.20182
UP	MF	GO:0004089	carbonate dehydratase activity	8	2	0.84	136	0.20182	0.20182
UP	MF	GO:0042054	histone methyltransferase activity	16	3	1.68	137	0.23222	0.23222
UP	MF	GO:0018024	histone-lysine N-methyltransferase activ...	16	3	1.68	138	0.23222	0.23222
UP	MF	GO:1990837	sequence-specific double-stranded DNA bi...	24	4	2.52	139	0.24031	0.24031
UP	MF	GO:0044212	transcription regulatory region DNA bind...	24	4	2.52	140	0.24031	0.24031
UP	MF	GO:0001067	regulatory region nucleic acid binding	24	4	2.52	141	0.24031	0.24031
UP	MF	GO:0008146	sulfotransferase activity	9	2	0.94	142	0.24241	0.24241
UP	MF	GO:0008443	phosphofructokinase activity	9	2	0.94	143	0.24241	0.24241
UP	MF	GO:1901505	carbohydrate derivative transmembrane tr...	9	2	0.94	144	0.24241	0.24241
UP	MF	GO:0022857	transmembrane transporter activity	295	35	30.97	145	0.50991	0.24253
UP	MF	GO:0016278	lysine N-methyltransferase activity	17	3	1.78	146	0.26164	0.26164
UP	MF	GO:0016279	protein-lysine N-methyltransferase activ...	17	3	1.78	147	0.26164	0.26164
UP	MF	GO:0019200	carbohydrate kinase activity	10	2	1.05	148	0.28329	0.28329
UP	MF	GO:0016298	lipase activity	18	3	1.89	149	0.29149	0.29149
UP	MF	GO:0052716	hydroquinone:oxygen oxidoreductase activ...	11	2	1.15	150	0.32394	0.32394
UP	MF	GO:0016835	carbon-oxygen lyase activity	36	5	3.78	151	0.32541	0.32541
UP	MF	GO:0005509	calcium ion binding	99	12	10.39	152	0.34401	0.34401
UP	MF	GO:0046873	metal ion transmembrane transporter acti...	37	5	3.88	153	0.34707	0.34707
UP	MF	GO:0016765	transferase activity, transferring alkyl...	20	3	2.1	154	0.35162	0.35162
UP	MF	GO:0008276	protein methyltransferase activity	20	3	2.1	155	0.35162	0.35162
UP	MF	GO:0042578	phosphoric ester hydrolase activity	118	14	12.39	156	0.74668	0.35552
UP	MF	GO:0015297	antiporter activity	38	5	3.99	157	0.3688	0.3688
UP	MF	GO:0015078	proton transmembrane transporter activit...	21	3	2.2	158	0.38154	0.38154
UP	MF	GO:0004499	N,N-dimethylaniline monooxygenase activi...	13	2	1.36	159	0.40307	0.40307
UP	MF	GO:0030695	GTPase regulator activity	13	2	1.36	160	0.40307	0.40307
UP	MF	GO:0016651	oxidoreductase activity, acting on NAD(P...	13	2	1.36	161	0.40307	0.40307
UP	MF	GO:0008242	omega peptidase activity	5	1	0.52	162	0.42583	0.42583
UP	MF	GO:0004298	threonine-type endopeptidase activity	5	1	0.52	163	0.42583	0.42583
UP	MF	GO:0004611	phosphoenolpyruvate carboxykinase activi...	5	1	0.52	164	0.42583	0.42583
UP	MF	GO:0004040	amidase activity	5	1	0.52	165	0.42583	0.42583
UP	MF	GO:0016872	intramolecular lyase activity	5	1	0.52	166	0.42583	0.42583
UP	MF	GO:0070003	threonine-type peptidase activity	5	1	0.52	167	0.42583	0.42583
UP	MF	GO:0046915	transition metal ion transmembrane trans...	5	1	0.52	168	0.42583	0.42583
UP	MF	GO:0005504	fatty acid binding	5	1	0.52	169	0.42583	0.42583
UP	MF	GO:0016776	phosphotransferase activity, phosphate g...	14	2	1.47	170	0.44098	0.44098
UP	MF	GO:0008017	microtubule binding	14	2	1.47	171	0.44098	0.44098
UP	MF	GO:0008324	cation transmembrane transporter activit...	60	7	6.3	172	0.44446	0.44446
UP	MF	GO:0016782	transferase activity, transferring sulfu...	15	2	1.57	173	0.47752	0.47752
UP	MF	GO:0043565	sequence-specific DNA binding	100	11	10.5	174	0.48303	0.48303
UP	MF	GO:0000287	magnesium ion binding	34	4	3.57	175	0.48538	0.48538
UP	MF	GO:0016160	amylase activity	6	1	0.63	176	0.48616	0.48616
UP	MF	GO:0033293	monocarboxylic acid binding	6	1	0.63	177	0.48616	0.48616
UP	MF	GO:0016892	endoribonuclease activity, producing 3'-...	6	1	0.63	178	0.48616	0.48616
UP	MF	GO:0030246	carbohydrate binding	73	8	7.66	179	0.50519	0.50519
UP	MF	GO:0015238	drug transmembrane transporter activity	35	4	3.67	180	0.5088	0.5088
UP	MF	GO:0015077	monovalent inorganic cation transmembran...	35	4	3.67	181	0.5088	0.5088
UP	MF	GO:0019205	nucleobase-containing compound kinase ac...	16	2	1.68	182	0.51256	0.51256
UP	MF	GO:0060589	nucleoside-triphosphatase regulator acti...	16	2	1.68	183	0.51256	0.51256
UP	MF	GO:0016709	oxidoreductase activity, acting on paire...	16	2	1.68	184	0.51256	0.51256
UP	MF	GO:0022890	inorganic cation transmembrane transport...	55	6	5.77	185	0.52519	0.52519
UP	MF	GO:0004175	endopeptidase activity	94	10	9.87	186	0.53258	0.53258
UP	MF	GO:0004518	nuclease activity	46	5	4.83	187	0.53804	0.53804
UP	MF	GO:0016894	endonuclease activity, active with eithe...	7	1	0.73	188	0.54016	0.54016
UP	MF	GO:0051082	unfolded protein binding	17	2	1.78	189	0.54602	0.54602
UP	MF	GO:0008236	serine-type peptidase activity	76	8	7.98	190	0.55265	0.55265
UP	MF	GO:0017171	serine hydrolase activity	76	8	7.98	191	0.55265	0.55265
UP	MF	GO:0015631	tubulin binding	18	2	1.89	192	0.57783	0.57783
UP	MF	GO:0003682	chromatin binding	8	1	0.84	193	0.5885	0.5885
UP	MF	GO:0004722	protein serine/threonine phosphatase act...	39	4	4.09	194	0.59709	0.59709
UP	MF	GO:0003746	translation elongation factor activity	9	1	0.94	195	0.63176	0.63176
UP	MF	GO:0004725	protein tyrosine phosphatase activity	9	1	0.94	196	0.63176	0.63176
UP	MF	GO:0015932	nucleobase-containing compound transmemb...	9	1	0.94	197	0.63176	0.63176
UP	MF	GO:0001871	pattern binding	31	3	3.25	198	0.64629	0.64629
UP	MF	GO:0030247	polysaccharide binding	31	3	3.25	199	0.64629	0.64629
UP	MF	GO:0016874	ligase activity	52	5	5.46	200	0.99451	0.64993
UP	BP	GO:0017148	negative regulation of translation	22	19	2.59	1	1.8e-15	1.8e-15
UP	BP	GO:0034249	negative regulation of cellular amide me...	22	19	2.59	2	1	1.8e-15
UP	BP	GO:0006417	regulation of translation	24	19	2.83	3	1	4e-14
UP	BP	GO:0034248	regulation of cellular amide metabolic p...	24	19	2.83	4	1	4e-14
UP	BP	GO:0010608	posttranscriptional regulation of gene e...	29	19	3.42	5	1	1.1e-11
UP	BP	GO:0051248	negative regulation of protein metabolic...	42	23	4.95	6	0.18731	1.4e-11
UP	BP	GO:0032269	negative regulation of cellular protein ...	42	23	4.95	7	0.18731	1.4e-11
UP	BP	GO:0006869	lipid transport	48	23	5.65	8	4.9e-10	4.9e-10
UP	BP	GO:0010876	lipid localization	49	23	5.77	9	1	8.3e-10
UP	BP	GO:0045229	external encapsulating structure organiz...	73	27	8.6	10	1	1.7e-08
UP	BP	GO:0055114	oxidation-reduction process	585	111	68.92	11	3.4e-08	3.4e-08
UP	BP	GO:2000113	negative regulation of cellular macromol...	42	19	4.95	12	1	5.4e-08
UP	BP	GO:0032268	regulation of cellular protein metabolic...	63	24	7.42	13	0.50958	5.7e-08
UP	BP	GO:0010558	negative regulation of macromolecule bio...	43	19	5.07	14	1	8.6e-08
UP	BP	GO:0044419	interspecies interaction between organis...	13	10	1.53	15	0.2187	9.8e-08
UP	BP	GO:0051246	regulation of protein metabolic process	65	24	7.66	16	0.55361	1.1e-07
UP	BP	GO:0009405	pathogenesis	11	9	1.3	17	1.8e-07	1.8e-07
UP	BP	GO:0005975	carbohydrate metabolic process	290	64	34.16	18	0.01549	1.9e-07
UP	BP	GO:0009890	negative regulation of biosynthetic proc...	45	19	5.3	19	1	2.1e-07
UP	BP	GO:0031327	negative regulation of cellular biosynth...	45	19	5.3	20	1	2.1e-07
UP	BP	GO:0009555	pollen development	38	17	4.48	21	0.00561	3.4e-07
UP	BP	GO:0010629	negative regulation of gene expression	61	22	7.19	22	0.83877	6.3e-07
UP	BP	GO:0048229	gametophyte development	44	18	5.18	23	0.51967	7.8e-07
UP	BP	GO:0044262	cellular carbohydrate metabolic process	91	28	10.72	24	0.0018	8.3e-07
UP	BP	GO:0071554	cell wall organization or biogenesis	82	26	9.66	25	0.27391	1.1e-06
UP	BP	GO:0051172	negative regulation of nitrogen compound...	68	23	8.01	26	0.78676	1.3e-06
UP	BP	GO:0031324	negative regulation of cellular metaboli...	69	23	8.13	27	0.80085	1.7e-06
UP	BP	GO:0010605	negative regulation of macromolecule met...	84	26	9.9	28	0.57213	1.8e-06
UP	BP	GO:0010584	pollen exine formation	13	9	1.53	29	0.00158	1.9e-06
UP	BP	GO:0097237	cellular response to toxic substance	53	19	6.24	30	1	4.1e-06
UP	BP	GO:1990748	cellular detoxification	53	19	6.24	31	1	4.1e-06
UP	BP	GO:0098754	detoxification	53	19	6.24	32	1	4.1e-06
UP	BP	GO:0098869	cellular oxidant detoxification	53	19	6.24	33	4.1e-06	4.1e-06
UP	BP	GO:0010927	cellular component assembly involved in ...	14	9	1.65	34	1	4.7e-06
UP	BP	GO:0010208	pollen wall assembly	14	9	1.65	35	1	4.7e-06
UP	BP	GO:0009892	negative regulation of metabolic process	88	26	10.37	36	0.64036	4.8e-06
UP	BP	GO:0044264	cellular polysaccharide metabolic proces...	60	20	7.07	37	0.02609	8.2e-06
UP	BP	GO:0009636	response to toxic substance	57	19	6.71	38	1	1.4e-05
UP	BP	GO:0048523	negative regulation of cellular process	89	25	10.48	39	0.9939	1.9e-05
UP	BP	GO:0042744	hydrogen peroxide catabolic process	54	18	6.36	40	2.3e-05	2.3e-05
UP	BP	GO:0016999	antibiotic metabolic process	64	20	7.54	41	0.32294	2.4e-05
UP	BP	GO:0051187	cofactor catabolic process	64	20	7.54	42	0.32294	2.4e-05
UP	BP	GO:0042743	hydrogen peroxide metabolic process	55	18	6.48	43	1	3.1e-05
UP	BP	GO:0017001	antibiotic catabolic process	55	18	6.48	44	1	3.1e-05
UP	BP	GO:0072593	reactive oxygen species metabolic proces...	60	19	7.07	45	0.52029	3.2e-05
UP	BP	GO:0005976	polysaccharide metabolic process	71	21	8.36	46	0.04783	3.9e-05
UP	BP	GO:0044036	cell wall macromolecule metabolic proces...	26	11	3.06	47	0.01768	8e-05
UP	BP	GO:0071555	cell wall organization	59	18	6.95	48	8.9e-05	8.9e-05
UP	BP	GO:0048519	negative regulation of biological proces...	118	28	13.9	49	0.97937	0.00017
UP	BP	GO:0032989	cellular component morphogenesis	28	11	3.3	50	0.53399	0.00018
UP	BP	GO:0006979	response to oxidative stress	84	22	9.9	51	0.00019	0.00019
UP	BP	GO:0010410	hemicellulose metabolic process	24	10	2.83	52	0.04008	0.0002
UP	BP	GO:0010383	cell wall polysaccharide metabolic proce...	24	10	2.83	53	0.04008	0.0002
UP	BP	GO:0042737	drug catabolic process	70	19	8.25	54	0.85932	0.00032
UP	BP	GO:0080110	sporopollenin biosynthetic process	10	6	1.18	55	0.00036	0.00036
UP	BP	GO:0070592	cell wall polysaccharide biosynthetic pr...	7	5	0.82	56	1	0.00038
UP	BP	GO:0070589	cellular component macromolecule biosynt...	7	5	0.82	57	1	0.00038
UP	BP	GO:0045491	xylan metabolic process	7	5	0.82	58	1	0.00038
UP	BP	GO:0045492	xylan biosynthetic process	7	5	0.82	59	0.00038	0.00038
UP	BP	GO:0044038	cell wall macromolecule biosynthetic pro...	7	5	0.82	60	1	0.00038
UP	BP	GO:0042546	cell wall biogenesis	32	11	3.77	61	0.06327	0.00069
UP	BP	GO:0006073	cellular glucan metabolic process	53	15	6.24	62	0.02744	0.00083
UP	BP	GO:0044042	glucan metabolic process	53	15	6.24	63	0.02744	0.00083
UP	BP	GO:0046916	cellular transition metal ion homeostasi...	5	4	0.59	64	0.00086	0.00086
UP	BP	GO:0048869	cellular developmental process	49	14	5.77	65	0.40845	0.00111
UP	BP	GO:0048646	anatomical structure formation involved ...	30	10	3.53	66	0.87786	0.00158
UP	BP	GO:0030245	cellulose catabolic process	9	5	1.06	67	0.00187	0.00187
UP	BP	GO:0051275	beta-glucan catabolic process	9	5	1.06	68	1	0.00187
UP	BP	GO:0006012	galactose metabolic process	6	4	0.71	69	0.00235	0.00235
UP	BP	GO:0019953	sexual reproduction	22	8	2.59	70	0.00249	0.00249
UP	BP	GO:0008272	sulfate transport	10	5	1.18	71	0.00338	0.00338
UP	BP	GO:0070887	cellular response to chemical stimulus	97	21	11.43	72	0.96937	0.0037
UP	BP	GO:0033692	cellular polysaccharide biosynthetic pro...	34	10	4.01	73	0.20119	0.00446
UP	BP	GO:0044703	multi-organism reproductive process	24	8	2.83	74	1	0.00463
UP	BP	GO:0007050	cell cycle arrest	7	4	0.82	75	0.00498	0.00498
UP	BP	GO:0055070	copper ion homeostasis	7	4	0.82	76	0.00498	0.00498
UP	BP	GO:0008643	carbohydrate transport	15	6	1.77	77	0.0051	0.0051
UP	BP	GO:0072348	sulfur compound transport	11	5	1.3	78	1	0.0056
UP	BP	GO:0009251	glucan catabolic process	11	5	1.3	79	1	0.0056
UP	BP	GO:0044275	cellular carbohydrate catabolic process	11	5	1.3	80	1	0.0056
UP	BP	GO:0044247	cellular polysaccharide catabolic proces...	11	5	1.3	81	1	0.0056
UP	BP	GO:0000271	polysaccharide biosynthetic process	35	10	4.12	82	0.22316	0.00561
UP	BP	GO:0015698	inorganic anion transport	25	8	2.95	83	0.25238	0.00613
UP	BP	GO:0043604	amide biosynthetic process	149	28	17.55	84	0.96249	0.00746
UP	BP	GO:0009853	photorespiration	8	4	0.94	85	0.00903	0.00903
UP	BP	GO:0048653	anther development	8	4	0.94	86	0.00903	0.00903
UP	BP	GO:0055076	transition metal ion homeostasis	8	4	0.94	87	1	0.00903
UP	BP	GO:0017144	drug metabolic process	131	25	15.43	88	0.79985	0.00916
UP	BP	GO:0006412	translation	132	25	15.55	89	0.9901	0.01009
UP	BP	GO:0071669	plant-type cell wall organization or bio...	17	6	2	90	0.01027	0.01027
UP	BP	GO:0051186	cofactor metabolic process	146	27	17.2	91	0.74846	0.01055
UP	BP	GO:0034637	cellular carbohydrate biosynthetic proce...	44	11	5.18	92	0.25931	0.01104
UP	BP	GO:0071702	organic substance transport	182	32	21.44	93	0.99993	0.01195
UP	BP	GO:0006950	response to stress	349	55	41.11	94	0.33773	0.01238
UP	BP	GO:0048466	androecium development	13	5	1.53	95	0.46373	0.01277
UP	BP	GO:0048443	stamen development	13	5	1.53	96	0.46373	0.01277
UP	BP	GO:0009664	plant-type cell wall organization	9	4	1.06	97	0.01476	0.01476
UP	BP	GO:0006811	ion transport	157	28	18.5	98	0.08658	0.01504
UP	BP	GO:0030001	metal ion transport	77	16	9.07	99	0.01567	0.01567
UP	BP	GO:0043043	peptide biosynthetic process	137	25	16.14	100	0.99343	0.01594
UP	BP	GO:0051273	beta-glucan metabolic process	24	7	2.83	101	0.53788	0.01741
UP	BP	GO:0005985	sucrose metabolic process	14	5	1.65	102	0.01798	0.01798
UP	BP	GO:0006518	peptide metabolic process	146	26	17.2	103	0.99124	0.01905
UP	BP	GO:0006952	defense response	86	17	10.13	104	0.02086	0.02086
UP	BP	GO:0015977	carbon fixation	10	4	1.18	105	0.02235	0.02235
UP	BP	GO:0030003	cellular cation homeostasis	10	4	1.18	106	1	0.02235
UP	BP	GO:0055082	cellular chemical homeostasis	10	4	1.18	107	1	0.02235
UP	BP	GO:0006873	cellular ion homeostasis	10	4	1.18	108	1	0.02235
UP	BP	GO:0006875	cellular metal ion homeostasis	10	4	1.18	109	1	0.02235
UP	BP	GO:0043603	cellular amide metabolic process	170	29	20.03	110	0.98014	0.02389
UP	BP	GO:0033866	nucleoside bisphosphate biosynthetic pro...	6	3	0.71	111	0.02473	0.02473
UP	BP	GO:1901568	fatty acid derivative metabolic process	6	3	0.71	112	0.02473	0.02473
UP	BP	GO:1901570	fatty acid derivative biosynthetic proce...	6	3	0.71	113	0.02473	0.02473
UP	BP	GO:0035383	thioester metabolic process	6	3	0.71	114	0.02473	0.02473
UP	BP	GO:0009809	lignin biosynthetic process	6	3	0.71	115	0.02473	0.02473
UP	BP	GO:0034030	ribonucleoside bisphosphate biosynthetic...	6	3	0.71	116	0.02473	0.02473
UP	BP	GO:0034033	purine nucleoside bisphosphate biosynthe...	6	3	0.71	117	0.02473	0.02473
UP	BP	GO:0006637	acyl-CoA metabolic process	6	3	0.71	118	0.02473	0.02473
UP	BP	GO:0006164	purine nucleotide biosynthetic process	32	8	3.77	119	0.02847	0.02847
UP	BP	GO:0072522	purine-containing compound biosynthetic ...	32	8	3.77	120	0.02847	0.02847
UP	BP	GO:0009152	purine ribonucleotide biosynthetic proce...	32	8	3.77	121	0.02847	0.02847
UP	BP	GO:0000272	polysaccharide catabolic process	21	6	2.47	122	0.77554	0.02995
UP	BP	GO:0016052	carbohydrate catabolic process	39	9	4.59	123	0.47207	0.03388
UP	BP	GO:0009653	anatomical structure morphogenesis	59	12	6.95	124	0.91593	0.03931
UP	BP	GO:0009260	ribonucleotide biosynthetic process	34	8	4.01	125	0.03988	0.03988
UP	BP	GO:0046390	ribose phosphate biosynthetic process	34	8	4.01	126	0.03988	0.03988
UP	BP	GO:0010411	xyloglucan metabolic process	17	5	2	127	0.0413	0.0413
UP	BP	GO:0009808	lignin metabolic process	17	5	2	128	0.0413	0.0413
UP	BP	GO:0006812	cation transport	100	18	11.78	129	0.04207	0.04207
UP	BP	GO:0043094	cellular metabolic compound salvage	12	4	1.41	130	1	0.04353
UP	BP	GO:0006810	transport	562	79	66.21	131	0.94387	0.04487
UP	BP	GO:0005984	disaccharide metabolic process	23	6	2.71	132	0.04552	0.04552
UP	BP	GO:0051234	establishment of localization	564	79	66.44	133	0.94749	0.04818
UP	BP	GO:0051704	multi-organism process	137	23	16.14	134	0.98486	0.04834
UP	BP	GO:0030243	cellulose metabolic process	18	5	2.12	135	1	0.05184
UP	BP	GO:0006165	nucleoside diphosphate phosphorylation	18	5	2.12	136	0.05184	0.05184
UP	BP	GO:0048438	floral whorl development	18	5	2.12	137	0.71263	0.05184
UP	BP	GO:0046939	nucleotide phosphorylation	18	5	2.12	138	0.05184	0.05184
UP	BP	GO:1901566	organonitrogen compound biosynthetic pro...	318	47	37.46	139	0.88455	0.05452
UP	BP	GO:0033036	macromolecule localization	146	24	17.2	140	0.99999	0.05471
UP	BP	GO:0022900	electron transport chain	62	12	7.3	141	0.05489	0.05489
UP	BP	GO:1902358	sulfate transmembrane transport	8	3	0.94	142	0.05786	0.05786
UP	BP	GO:0048437	floral organ development	19	5	2.24	143	0.74636	0.0638
UP	BP	GO:0051179	localization	573	79	67.5	144	0.96146	0.06545
UP	BP	GO:0016051	carbohydrate biosynthetic process	57	11	6.71	145	0.53825	0.06554
UP	BP	GO:0044248	cellular catabolic process	224	34	26.39	146	0.9825	0.06871
UP	BP	GO:0045786	negative regulation of cell cycle	14	4	1.65	147	1	0.07289
UP	BP	GO:0044550	secondary metabolite biosynthetic proces...	14	4	1.65	148	0.07289	0.07289
UP	BP	GO:0019748	secondary metabolic process	26	6	3.06	149	0.07687	0.07687
UP	BP	GO:0090502	RNA phosphodiester bond hydrolysis, endo...	9	3	1.06	150	0.0794	0.0794
UP	BP	GO:0009832	plant-type cell wall biogenesis	9	3	1.06	151	0.0794	0.0794
UP	BP	GO:1904029	regulation of cyclin-dependent protein k...	9	3	1.06	152	0.0794	0.0794
UP	BP	GO:0007129	synapsis	9	3	1.06	153	0.0794	0.0794
UP	BP	GO:0000079	regulation of cyclin-dependent protein s...	9	3	1.06	154	0.0794	0.0794
UP	BP	GO:0009699	phenylpropanoid biosynthetic process	9	3	1.06	155	0.0794	0.0794
UP	BP	GO:0055065	metal ion homeostasis	15	4	1.77	156	1	0.09052
UP	BP	GO:0009100	glycoprotein metabolic process	40	8	4.71	157	0.09078	0.09078
UP	BP	GO:0009101	glycoprotein biosynthetic process	40	8	4.71	158	0.09078	0.09078
UP	BP	GO:0006486	protein glycosylation	40	8	4.71	159	0.09078	0.09078
UP	BP	GO:0043413	macromolecule glycosylation	40	8	4.71	160	0.09078	0.09078
UP	BP	GO:0009698	phenylpropanoid metabolic process	21	5	2.47	161	0.09194	0.09194
UP	BP	GO:0006820	anion transport	47	9	5.54	162	0.64342	0.09419
UP	BP	GO:0005982	starch metabolic process	10	3	1.18	163	0.10386	0.10386
UP	BP	GO:0045143	homologous chromosome segregation	10	3	1.18	164	0.10386	0.10386
UP	BP	GO:0019252	starch biosynthetic process	10	3	1.18	165	0.10386	0.10386
UP	BP	GO:0006091	generation of precursor metabolites and ...	105	17	12.37	166	0.10599	0.10599
UP	BP	GO:0009132	nucleoside diphosphate metabolic process	22	5	2.59	167	0.10803	0.10803
UP	BP	GO:0034404	nucleobase-containing small molecule bio...	22	5	2.59	168	0.10803	0.10803
UP	BP	GO:0009147	pyrimidine nucleoside triphosphate metab...	5	2	0.59	169	0.10878	0.10878
UP	BP	GO:0045736	negative regulation of cyclin-dependent ...	5	2	0.59	170	0.10878	0.10878
UP	BP	GO:1904030	negative regulation of cyclin-dependent ...	5	2	0.59	171	0.10878	0.10878
UP	BP	GO:0042455	ribonucleoside biosynthetic process	5	2	0.59	172	0.10878	0.10878
UP	BP	GO:0009163	nucleoside biosynthetic process	5	2	0.59	173	0.10878	0.10878
UP	BP	GO:0098771	inorganic ion homeostasis	16	4	1.88	174	1	0.10997
UP	BP	GO:0055080	cation homeostasis	16	4	1.88	175	1	0.10997
UP	BP	GO:0050801	ion homeostasis	16	4	1.88	176	1	0.10997
UP	BP	GO:0006631	fatty acid metabolic process	42	8	4.95	177	0.11351	0.11351
UP	BP	GO:0044092	negative regulation of molecular functio...	29	6	3.42	178	0.1178	0.1178
UP	BP	GO:0043086	negative regulation of catalytic activit...	29	6	3.42	179	0.1178	0.1178
UP	BP	GO:1901137	carbohydrate derivative biosynthetic pro...	100	16	11.78	180	0.12361	0.12361
UP	BP	GO:0009145	purine nucleoside triphosphate biosynthe...	23	5	2.71	181	0.1254	0.1254
UP	BP	GO:0009206	purine ribonucleoside triphosphate biosy...	23	5	2.71	182	0.1254	0.1254
UP	BP	GO:0019318	hexose metabolic process	23	5	2.71	183	0.88005	0.1254
UP	BP	GO:0006163	purine nucleotide metabolic process	43	8	5.07	184	0.12594	0.12594
UP	BP	GO:0009150	purine ribonucleotide metabolic process	43	8	5.07	185	0.12594	0.12594
UP	BP	GO:0046686	response to cadmium ion	11	3	1.3	186	0.13084	0.13084
UP	BP	GO:0009553	embryo sac development	11	3	1.3	187	0.13084	0.13084
UP	BP	GO:0098661	inorganic anion transmembrane transport	11	3	1.3	188	0.13084	0.13084
UP	BP	GO:0009311	oligosaccharide metabolic process	30	6	3.53	189	0.13346	0.13346
UP	BP	GO:0009056	catabolic process	248	35	29.22	190	0.9924	0.14259
UP	BP	GO:0010466	negative regulation of peptidase activit...	6	2	0.71	191	0.15081	0.15081
UP	BP	GO:0034293	sexual sporulation	6	2	0.71	192	0.15081	0.15081
UP	BP	GO:0070588	calcium ion transmembrane transport	6	2	0.71	193	0.15081	0.15081
UP	BP	GO:0006074	(1->3)-beta-D-glucan metabolic process	6	2	0.71	194	0.15081	0.15081
UP	BP	GO:0006075	(1->3)-beta-D-glucan biosynthetic proces...	6	2	0.71	195	0.15081	0.15081
UP	BP	GO:0043934	sporulation	6	2	0.71	196	0.15081	0.15081
UP	BP	GO:0052547	regulation of peptidase activity	6	2	0.71	197	0.15081	0.15081
UP	BP	GO:0052548	regulation of endopeptidase activity	6	2	0.71	198	0.15081	0.15081
UP	BP	GO:0010374	stomatal complex development	6	2	0.71	199	0.15081	0.15081
UP	BP	GO:0046835	carbohydrate phosphorylation	6	2	0.71	200	0.15081	0.15081
UP	CC	GO:0005576	extracellular region	145	47	14.87	1	7.2e-12	6e-14
UP	CC	GO:0000139	Golgi membrane	25	11	2.56	2	1.3e-05	1.3e-05
UP	CC	GO:0031224	intrinsic component of membrane	1608	202	164.95	3	0.34645	1.5e-05
UP	CC	GO:0016021	integral component of membrane	1603	201	164.43	4	1.9e-05	1.9e-05
UP	CC	GO:0044425	membrane part	1674	206	171.72	5	0.70108	5.5e-05
UP	CC	GO:0098791	Golgi subcompartment	34	12	3.49	6	0.61317	7.6e-05
UP	CC	GO:0016020	membrane	1894	224	194.29	7	0.64937	0.00034
UP	CC	GO:0044431	Golgi apparatus part	40	12	4.1	8	0.79494	0.00044
UP	CC	GO:0030312	external encapsulating structure	54	14	5.54	9	0.10027	0.00077
UP	CC	GO:0048046	apoplast	49	13	5.03	10	0.00094	0.00094
UP	CC	GO:0005618	cell wall	53	13	5.44	11	0.00206	0.00206
UP	CC	GO:0005794	Golgi apparatus	71	15	7.28	12	0.69008	0.00461
UP	CC	GO:0009501	amyloplast	6	3	0.62	13	0.0169	0.0169
UP	CC	GO:0098588	bounding membrane of organelle	89	15	9.13	14	0.89613	0.03495
UP	CC	GO:0071944	cell periphery	200	27	20.52	15	0.62464	0.07878
UP	CC	GO:0012505	endomembrane system	171	23	17.54	16	0.80741	0.10256
UP	CC	GO:0000148	1,3-beta-D-glucan synthase complex	6	2	0.62	17	0.11923	0.11923
UP	CC	GO:0031090	organelle membrane	115	16	11.8	18	0.95563	0.12525
UP	CC	GO:0070469	respiratory chain	8	2	0.82	19	0.19448	0.19448
UP	CC	GO:0098797	plasma membrane protein complex	10	2	1.03	20	0.27386	0.27386
UP	CC	GO:0044459	plasma membrane part	19	3	1.95	21	0.30836	0.30836
UP	CC	GO:0009521	photosystem	28	4	2.87	22	0.32212	0.32212
UP	CC	GO:0009523	photosystem II	20	3	2.05	23	0.33776	0.33776
UP	CC	GO:0009505	plant-type cell wall	12	2	1.23	24	0.35294	0.35294
UP	CC	GO:0031984	organelle subcompartment	130	15	13.34	25	0.99522	0.35383
UP	CC	GO:0005777	peroxisome	22	3	2.26	26	0.39617	0.39617
UP	CC	GO:0042579	microbody	22	3	2.26	27	0.39617	0.39617
UP	CC	GO:0005839	proteasome core complex	5	1	0.51	28	0.41812	0.41812
UP	CC	GO:0031225	anchored component of membrane	5	1	0.51	29	0.41812	0.41812
UP	CC	GO:0005774	vacuolar membrane	33	4	3.39	30	0.4432	0.4432
UP	CC	GO:0000228	nuclear chromosome	15	2	1.54	31	0.46499	0.46499
UP	CC	GO:0044437	vacuolar part	34	4	3.49	32	0.46683	0.46683
UP	CC	GO:0031226	intrinsic component of plasma membrane	6	1	0.62	33	0.4779	0.4779
UP	CC	GO:0005802	trans-Golgi network	7	1	0.72	34	0.53155	0.53155
UP	CC	GO:0000502	proteasome complex	9	1	0.92	35	0.62293	0.62293
UP	CC	GO:0044421	extracellular region part	9	1	0.92	36	0.62293	0.62293
UP	CC	GO:1905369	endopeptidase complex	9	1	0.92	37	0.62293	0.62293
UP	CC	GO:0005783	endoplasmic reticulum	85	8	8.72	38	0.65658	0.65658
UP	CC	GO:0009654	photosystem II oxygen evolving complex	10	1	1.03	39	0.66171	0.66171
UP	CC	GO:1905368	peptidase complex	11	1	1.13	40	0.69652	0.69652
UP	CC	GO:0005886	plasma membrane	130	12	13.34	41	0.69665	0.69665
UP	CC	GO:0005773	vacuole	47	4	4.82	42	0.72569	0.72569
UP	CC	GO:0044436	thylakoid part	69	6	7.08	43	0.72588	0.72588
UP	CC	GO:0009522	photosystem I	12	1	1.23	44	0.72775	0.72775
UP	CC	GO:0090575	RNA polymerase II transcription factor c...	13	1	1.33	45	0.75578	0.75578
UP	CC	GO:0034357	photosynthetic membrane	61	5	6.26	46	0.76532	0.76532
UP	CC	GO:0044798	nuclear transcription factor complex	15	1	1.54	47	0.8035	0.8035
UP	CC	GO:0005768	endosome	16	1	1.64	48	0.82374	0.82374
UP	CC	GO:1990204	oxidoreductase complex	16	1	1.64	49	0.82374	0.82374
UP	CC	GO:0005911	cell-cell junction	30	2	3.08	50	0.82901	0.82901
UP	CC	GO:0055044	symplast	30	2	3.08	51	0.82901	0.82901
UP	CC	GO:0030054	cell junction	30	2	3.08	52	0.82901	0.82901
UP	CC	GO:0009506	plasmodesma	30	2	3.08	53	0.82901	0.82901
UP	CC	GO:0005667	transcription factor complex	17	1	1.74	54	0.84191	0.84191
UP	CC	GO:0005840	ribosome	70	5	7.18	55	0.85983	0.85983
UP	CC	GO:0016591	RNA polymerase II, holoenzyme	19	1	1.95	56	0.87283	0.87283
UP	CC	GO:0098796	membrane protein complex	84	6	8.62	57	0.87587	0.87587
UP	CC	GO:0005694	chromosome	85	6	8.72	58	0.88281	0.88281
UP	CC	GO:0099080	supramolecular complex	20	1	2.05	59	0.88595	0.88595
UP	CC	GO:0099081	supramolecular polymer	20	1	2.05	60	0.88595	0.88595
UP	CC	GO:0005874	microtubule	20	1	2.05	61	0.88595	0.88595
UP	CC	GO:0099512	supramolecular fiber	20	1	2.05	62	0.88595	0.88595
UP	CC	GO:0099513	polymeric cytoskeletal fiber	20	1	2.05	63	0.88595	0.88595
UP	CC	GO:0000145	exocyst	20	1	2.05	64	0.88595	0.88595
UP	CC	GO:0055029	nuclear DNA-directed RNA polymerase comp...	21	1	2.15	65	0.89772	0.89772
UP	CC	GO:0098805	whole membrane	64	4	6.57	66	0.90711	0.90711
UP	CC	GO:0044448	cell cortex part	22	1	2.26	67	0.90828	0.90828
UP	CC	GO:0009579	thylakoid	90	6	9.23	68	0.91279	0.91279
UP	CC	GO:0099568	cytoplasmic region	23	1	2.36	69	0.91775	0.91775
UP	CC	GO:0005938	cell cortex	23	1	2.36	70	0.91775	0.91775
UP	CC	GO:0030880	RNA polymerase complex	24	1	2.46	71	0.92625	0.92625
UP	CC	GO:0000428	DNA-directed RNA polymerase complex	24	1	2.46	72	0.92625	0.92625
UP	CC	GO:0015630	microtubule cytoskeleton	24	1	2.46	73	0.92625	0.92625
UP	CC	GO:0099023	tethering complex	25	1	2.56	74	0.93387	0.93387
UP	CC	GO:0061695	transferase complex, transferring phosph...	26	1	2.67	75	0.9407	0.9407
UP	CC	GO:1990234	transferase complex	58	3	5.95	76	0.94656	0.94656
UP	CC	GO:0031966	mitochondrial membrane	28	1	2.87	77	0.95233	0.95233
UP	CC	GO:0097708	intracellular vesicle	29	1	2.97	78	0.95726	0.95726
UP	CC	GO:0031410	cytoplasmic vesicle	29	1	2.97	79	0.95726	0.95726
UP	CC	GO:0044430	cytoskeletal part	29	1	2.97	80	0.95726	0.95726
UP	CC	GO:0005789	endoplasmic reticulum membrane	47	2	4.82	81	0.96158	0.96158
UP	CC	GO:0098827	endoplasmic reticulum subcompartment	47	2	4.82	82	0.96158	0.96158
UP	CC	GO:0042175	nuclear outer membrane-endoplasmic retic...	47	2	4.82	83	0.96158	0.96158
UP	CC	GO:0031982	vesicle	30	1	3.08	84	0.96169	0.96169
UP	CC	GO:1990904	ribonucleoprotein complex	91	5	9.33	85	0.96473	0.96473
UP	CC	GO:0044432	endoplasmic reticulum part	48	2	4.92	86	0.96495	0.96495
UP	CC	GO:0042651	thylakoid membrane	49	2	5.03	87	0.96803	0.96803
UP	CC	GO:0031981	nuclear lumen	67	3	6.87	88	0.97443	0.97443
UP	CC	GO:0005740	mitochondrial envelope	35	1	3.59	89	0.97782	0.97782
UP	CC	GO:0009535	chloroplast thylakoid membrane	36	1	3.69	90	0.98012	0.98012
UP	CC	GO:0055035	plastid thylakoid membrane	36	1	3.69	91	0.98012	0.98012
UP	CC	GO:0005856	cytoskeleton	37	1	3.8	92	0.98218	0.98218
UP	CC	GO:0044451	nucleoplasm part	37	1	3.8	93	0.98218	0.98218
UP	CC	GO:0044429	mitochondrial part	40	1	4.1	94	0.98717	0.98717
UP	CC	GO:0032993	protein-DNA complex	40	1	4.1	95	0.98717	0.98717
UP	CC	GO:0000786	nucleosome	40	1	4.1	96	0.98717	0.98717
UP	CC	GO:0005654	nucleoplasm	40	1	4.1	97	0.98717	0.98717
UP	CC	GO:0044815	DNA packaging complex	41	1	4.21	98	0.9885	0.9885
UP	CC	GO:1902494	catalytic complex	109	5	11.18	99	0.99068	0.99068
UP	CC	GO:0031974	membrane-enclosed lumen	81	3	8.31	100	0.99234	0.99234
UP	CC	GO:0070013	intracellular organelle lumen	81	3	8.31	101	0.99234	0.99234
UP	CC	GO:0043233	organelle lumen	81	3	8.31	102	0.99234	0.99234
UP	CC	GO:0000785	chromatin	47	1	4.82	103	0.99405	0.99405
UP	CC	GO:0043228	non-membrane-bounded organelle	210	12	21.54	104	0.99417	0.99417
UP	CC	GO:0043232	intracellular non-membrane-bounded organ...	210	12	21.54	105	0.99417	0.99417
UP	CC	GO:0031976	plastid thylakoid	50	1	5.13	106	0.99572	0.99572
UP	CC	GO:0009534	chloroplast thylakoid	50	1	5.13	107	0.99572	0.99572
UP	CC	GO:0009570	chloroplast stroma	75	2	7.69	108	0.99735	0.99735
UP	CC	GO:0009532	plastid stroma	77	2	7.9	109	0.99782	0.99782
UP	CC	GO:0044427	chromosomal part	60	1	6.15	110	0.99858	0.99858
UP	CC	GO:0044428	nuclear part	104	3	10.67	111	0.99906	0.99906
UP	CC	GO:0009507	chloroplast	264	13	27.08	112	0.99961	0.99961
UP	CC	GO:0009536	plastid	272	13	27.9	113	0.99978	0.99978
UP	CC	GO:0005829	cytosol	85	1	8.72	114	0.99991	0.99991
UP	CC	GO:0005737	cytoplasm	856	60	87.81	115	1	0.99994
UP	CC	GO:0044444	cytoplasmic part	733	49	75.19	116	1	0.99994
UP	CC	GO:0044434	chloroplast part	136	3	13.95	117	0.99996	0.99996
UP	CC	GO:0044435	plastid part	138	3	14.16	118	0.99996	0.99996
UP	CC	GO:0005634	nucleus	676	42	69.34	119	0.99998	0.99998
UP	CC	GO:0031975	envelope	101	1	10.36	120	0.99999	0.99999
UP	CC	GO:0031967	organelle envelope	101	1	10.36	121	0.99999	0.99999
UP	CC	GO:0044446	intracellular organelle part	493	26	50.57	122	1	0.99999
UP	CC	GO:0044422	organelle part	494	26	50.67	123	1	0.99999
UP	CC	GO:0005739	mitochondrion	114	1	11.69	124	1	1
UP	CC	GO:0043231	intracellular membrane-bounded organelle	1211	85	124.22	125	1	1
UP	CC	GO:0032991	protein-containing complex	396	16	40.62	126	1	1
UP	CC	GO:0043227	membrane-bounded organelle	1229	85	126.07	127	1	1
UP	CC	GO:0043229	intracellular organelle	1331	91	136.53	128	1	1
UP	CC	GO:0043226	organelle	1332	91	136.64	129	1	1
UP	CC	GO:0044464	cell part	1736	129	178.08	130	1	1
UP	CC	GO:0005623	cell	1765	130	181.05	131	1	1
UP	CC	GO:0044424	intracellular part	1564	105	160.43	132	1	1
UP	CC	GO:0005622	intracellular	1613	105	165.46	133	1	1
UP	CC	GO:0005575	cellular_component	3334	342	342	134	1	1
UP	CC	GO:0000123	histone acetyltransferase complex	5	0	0.51	135	1	1
UP	CC	GO:0000151	ubiquitin ligase complex	11	0	1.13	136	1	1
UP	CC	GO:0000325	plant-type vacuole	6	0	0.62	137	1	1
UP	CC	GO:0000775	chromosome, centromeric region	6	0	0.62	138	1	1
UP	CC	GO:0000776	kinetochore	5	0	0.51	139	1	1
UP	CC	GO:0000790	nuclear chromatin	6	0	0.62	140	1	1
UP	CC	GO:0000793	condensed chromosome	5	0	0.51	141	1	1
UP	CC	GO:0005615	extracellular space	6	0	0.62	142	1	1
UP	CC	GO:0005635	nuclear envelope	7	0	0.72	143	1	1
UP	CC	GO:0005643	nuclear pore	7	0	0.72	144	1	1
UP	CC	GO:0005681	spliceosomal complex	6	0	0.62	145	1	1
UP	CC	GO:0005730	nucleolus	15	0	1.54	146	1	1
UP	CC	GO:0005741	mitochondrial outer membrane	7	0	0.72	147	1	1
UP	CC	GO:0005743	mitochondrial inner membrane	18	0	1.85	148	1	1
UP	CC	GO:0005758	mitochondrial intermembrane space	7	0	0.72	149	1	1
UP	CC	GO:0005759	mitochondrial matrix	5	0	0.51	150	1	1
UP	CC	GO:0005778	peroxisomal membrane	6	0	0.62	151	1	1
UP	CC	GO:0005801	cis-Golgi network	5	0	0.51	152	1	1
UP	CC	GO:0005815	microtubule organizing center	6	0	0.62	153	1	1
UP	CC	GO:0005819	spindle	5	0	0.51	154	1	1
UP	CC	GO:0005885	Arp2/3 protein complex	5	0	0.51	155	1	1
UP	CC	GO:0008023	transcription elongation factor complex	7	0	0.72	156	1	1
UP	CC	GO:0008287	protein serine/threonine phosphatase com...	5	0	0.51	157	1	1
UP	CC	GO:0009295	nucleoid	8	0	0.82	158	1	1
UP	CC	GO:0009526	plastid envelope	59	0	6.05	159	1	1
UP	CC	GO:0009527	plastid outer membrane	7	0	0.72	160	1	1
UP	CC	GO:0009705	plant-type vacuole membrane	6	0	0.62	161	1	1
UP	CC	GO:0009707	chloroplast outer membrane	6	0	0.62	162	1	1
UP	CC	GO:0009941	chloroplast envelope	58	0	5.95	163	1	1
UP	CC	GO:0010008	endosome membrane	5	0	0.51	164	1	1
UP	CC	GO:0010287	plastoglobule	5	0	0.51	165	1	1
UP	CC	GO:0012506	vesicle membrane	7	0	0.72	166	1	1
UP	CC	GO:0015629	actin cytoskeleton	10	0	1.03	167	1	1
UP	CC	GO:0015934	large ribosomal subunit	6	0	0.62	168	1	1
UP	CC	GO:0016469	proton-transporting two-sector ATPase co...	9	0	0.92	169	1	1
UP	CC	GO:0016592	mediator complex	9	0	0.92	170	1	1
UP	CC	GO:0016593	Cdc73/Paf1 complex	7	0	0.72	171	1	1
UP	CC	GO:0019866	organelle inner membrane	20	0	2.05	172	1	1
UP	CC	GO:0019867	outer membrane	14	0	1.44	173	1	1
UP	CC	GO:0019898	extrinsic component of membrane	8	0	0.82	174	1	1
UP	CC	GO:0030117	membrane coat	6	0	0.62	175	1	1
UP	CC	GO:0030118	clathrin coat	5	0	0.51	176	1	1
UP	CC	GO:0030133	transport vesicle	6	0	0.62	177	1	1
UP	CC	GO:0030135	coated vesicle	8	0	0.82	178	1	1
UP	CC	GO:0030136	clathrin-coated vesicle	7	0	0.72	179	1	1
UP	CC	GO:0030176	integral component of endoplasmic reticu...	5	0	0.51	180	1	1
UP	CC	GO:0030658	transport vesicle membrane	5	0	0.51	181	1	1
UP	CC	GO:0030659	cytoplasmic vesicle membrane	6	0	0.62	182	1	1
UP	CC	GO:0031011	Ino80 complex	5	0	0.51	183	1	1
UP	CC	GO:0031227	intrinsic component of endoplasmic retic...	5	0	0.51	184	1	1
UP	CC	GO:0031248	protein acetyltransferase complex	5	0	0.51	185	1	1
UP	CC	GO:0031300	intrinsic component of organelle membran...	5	0	0.51	186	1	1
UP	CC	GO:0031301	integral component of organelle membrane	5	0	0.51	187	1	1
UP	CC	GO:0031461	cullin-RING ubiquitin ligase complex	10	0	1.03	188	1	1
UP	CC	GO:0031903	microbody membrane	6	0	0.62	189	1	1
UP	CC	GO:0031968	organelle outer membrane	14	0	1.44	190	1	1
UP	CC	GO:0031969	chloroplast membrane	9	0	0.92	191	1	1
UP	CC	GO:0031970	organelle envelope lumen	7	0	0.72	192	1	1
UP	CC	GO:0031977	thylakoid lumen	8	0	0.82	193	1	1
UP	CC	GO:0033177	proton-transporting two-sector ATPase co...	5	0	0.51	194	1	1
UP	CC	GO:0033202	DNA helicase complex	5	0	0.51	195	1	1
UP	CC	GO:0034708	methyltransferase complex	5	0	0.51	196	1	1
UP	CC	GO:0042170	plastid membrane	10	0	1.03	197	1	1
UP	CC	GO:0042644	chloroplast nucleoid	5	0	0.51	198	1	1
UP	CC	GO:0042646	plastid nucleoid	7	0	0.72	199	1	1
UP	CC	GO:0044391	ribosomal subunit	10	0	1.03	200	1	1
molecular function (MF), biological process (BP), and cellular compartment (CC)
