# Supplementary material for: Dominant inhibition of awn development by a putative zinc‐finger transcriptional repressor expressed at the B1 locus in wheat
Source: New Phytol. 2019 Oct 10;225(1):340–55. doi: 10.1111/nph.16154 (PMC6916588; doi:10.1111/nph.16154)
Supplement: Supplementary file 6 — Table S5 Identification of genes with expression profiles similar or opposite to B1 expression. [file NPH-225-340-s006.xlsx]

## Sheet: Info
New Phytologist Supporting Information
Article title: Dominant Inhibition of Awn Development by a Putative Zinc-Finger Transcriptional Repressor Expressed at the B1 Locus in Wheat
Authors: Daiqing Huang, Qian Zheng, Tancey Melchkart, Yasmina Bekkaoui, David JF Konkin, Sateesh Kagale, Martial Martucci, Frank M You, Martha Clarke, Nikolai M Adamski, Catherine Chinoy, Andrew Steed, Curt A McCartney, Adrian J Cutler, Paul Nicholson and J Allan Feurtado
Article Acceptance Date: 16 August 2019
Table S5. Identification of genes with expression profiles similar or opposite to B1 expression.
Table S5(a). (Excel Tab1): Linear models for r-squared values >= 0.5 comparing gene expression to B1 expression
Table S5(b). (Excel Tab2): Clustering of top 100 B1 oppositely expressed genes
Table S5(c). (Excel Tab3): Venn comparison of down-regulated by B1 (common.DEGs), linear regression to B1 (Lin.Reg), and clustering of B1 oppositely expressed genes (Opp.Reg.Cluster)
Table S5(d). (Excel Tab4): Clustering of top 100 B1 similarly expressed genes
Note: NA=Data Not Available

## Sheet: Table S5(a)
Table S5(a). Linear models for r-squared values >= 0.5 comparing gene expression to B1 expression.
formula	r_sq	term	estimate	std.error	statistic	p.value
TraesCS2A02G071700 ~ TraesCS5A02G542800	0.861	(Intercept)	-0.03	0.03	-1.14	0.27013
TraesCS2A02G071700 ~ TraesCS5A02G542800	0.861	TraesCS5A02G542800	0.33	0.03	10.24	1.09e-08
TraesCS4A02G078700 ~ TraesCS5A02G542800	0.855	(Intercept)	0.09	0.05	1.76	0.0969771
TraesCS4A02G078700 ~ TraesCS5A02G542800	0.855	TraesCS5A02G542800	-0.53	0.05	-10.03	1.49e-08
TraesCS5B02G038100 ~ TraesCS5A02G542800	0.83	(Intercept)	-1.19	0.06	-19.68	3.9e-13
TraesCS5B02G038100 ~ TraesCS5A02G542800	0.83	TraesCS5A02G542800	0.58	0.06	9.1	6.07e-08
TraesCS1B02G257500 ~ TraesCS5A02G542800	0.823	(Intercept)	1.56	0.01	178.14	2.98e-29
TraesCS1B02G257500 ~ TraesCS5A02G542800	0.823	TraesCS5A02G542800	0.08	0.01	8.88	8.62e-08
TraesCS5A02G206900 ~ TraesCS5A02G542800	0.821	(Intercept)	0.1	0.02	4.46	0.000343
TraesCS5A02G206900 ~ TraesCS5A02G542800	0.821	TraesCS5A02G542800	0.2	0.02	8.84	9.17e-08
TraesCS7B02G152400 ~ TraesCS5A02G542800	0.817	(Intercept)	-0.36	0.05	-7.5	8.68e-07
TraesCS7B02G152400 ~ TraesCS5A02G542800	0.817	TraesCS5A02G542800	0.45	0.05	8.71	1.13e-07
TraesCS3A02G179400 ~ TraesCS5A02G542800	0.808	(Intercept)	-0.82	0.04	-22.57	4.13e-14
TraesCS3A02G179400 ~ TraesCS5A02G542800	0.808	TraesCS5A02G542800	0.33	0.04	8.46	1.7e-07
TraesCS5A02G239100 ~ TraesCS5A02G542800	0.808	(Intercept)	-0.46	0.05	-8.98	7.27e-08
TraesCS5A02G239100 ~ TraesCS5A02G542800	0.808	TraesCS5A02G542800	0.46	0.05	8.46	1.7e-07
TraesCS3B02G104300 ~ TraesCS5A02G542800	0.808	(Intercept)	-0.26	0.04	-5.79	2.16e-05
TraesCS3B02G104300 ~ TraesCS5A02G542800	0.808	TraesCS5A02G542800	0.4	0.05	8.46	1.7e-07
TraesCS2B02G102800 ~ TraesCS5A02G542800	0.802	(Intercept)	-1.36	0.05	-26.99	2.13e-15
TraesCS2B02G102800 ~ TraesCS5A02G542800	0.802	TraesCS5A02G542800	0.44	0.05	8.29	2.23e-07
TraesCS6A02G259700 ~ TraesCS5A02G542800	0.8	(Intercept)	-1.37	0.05	-26.81	2.38e-15
TraesCS6A02G259700 ~ TraesCS5A02G542800	0.8	TraesCS5A02G542800	0.45	0.05	8.26	2.36e-07
TraesCS3A02G416300 ~ TraesCS5A02G542800	0.796	(Intercept)	-1.21	0.06	-19.85	3.39e-13
TraesCS3A02G416300 ~ TraesCS5A02G542800	0.796	TraesCS5A02G542800	0.52	0.06	8.15	2.85e-07
TraesCS7B02G067400 ~ TraesCS5A02G542800	0.791	(Intercept)	-0.77	0.04	-21.68	8.01e-14
TraesCS7B02G067400 ~ TraesCS5A02G542800	0.791	TraesCS5A02G542800	0.3	0.04	8.03	3.48e-07
TraesCS4B02G245800 ~ TraesCS5A02G542800	0.787	(Intercept)	0.12	0.05	2.66	0.016447
TraesCS4B02G245800 ~ TraesCS5A02G542800	0.787	TraesCS5A02G542800	-0.38	0.05	-7.92	4.22e-07
TraesCS2A02G521500 ~ TraesCS5A02G542800	0.783	(Intercept)	-0.55	0.04	-14.05	8.71e-11
TraesCS2A02G521500 ~ TraesCS5A02G542800	0.783	TraesCS5A02G542800	0.33	0.04	7.84	4.82e-07
TraesCS4B02G066100 ~ TraesCS5A02G542800	0.782	(Intercept)	-0.76	0.06	-13.49	1.64e-10
TraesCS4B02G066100 ~ TraesCS5A02G542800	0.782	TraesCS5A02G542800	0.46	0.06	7.82	4.97e-07
TraesCS7A02G464400 ~ TraesCS5A02G542800	0.78	(Intercept)	0.2	0.02	8.4	1.87e-07
TraesCS7A02G464400 ~ TraesCS5A02G542800	0.78	TraesCS5A02G542800	0.19	0.02	7.76	5.54e-07
TraesCS1A02G294900 ~ TraesCS5A02G542800	0.779	(Intercept)	0.26	0.02	15.23	2.43e-11
TraesCS1A02G294900 ~ TraesCS5A02G542800	0.779	TraesCS5A02G542800	-0.14	0.02	-7.73	5.8e-07
TraesCS5B02G486900 ~ TraesCS5A02G542800	0.776	(Intercept)	0.06	0.02	2.84	0.0114282
TraesCS5B02G486900 ~ TraesCS5A02G542800	0.776	TraesCS5A02G542800	-0.17	0.02	-7.67	6.47e-07
TraesCS6B02G264400 ~ TraesCS5A02G542800	0.765	(Intercept)	-1.07	0.06	-19.12	6.25e-13
TraesCS6B02G264400 ~ TraesCS5A02G542800	0.765	TraesCS5A02G542800	0.44	0.06	7.45	9.55e-07
TraesCS7A02G167000 ~ TraesCS5A02G542800	0.764	(Intercept)	-0.59	0.04	-15.71	1.48e-11
TraesCS7A02G167000 ~ TraesCS5A02G542800	0.764	TraesCS5A02G542800	0.3	0.04	7.43	9.91e-07
TraesCS5A02G057400 ~ TraesCS5A02G542800	0.762	(Intercept)	-1.33	0.05	-27.27	1.79e-15
TraesCS5A02G057400 ~ TraesCS5A02G542800	0.762	TraesCS5A02G542800	-0.38	0.05	-7.38	1.07e-06
TraesCS4A02G265800 ~ TraesCS5A02G542800	0.76	(Intercept)	0.63	0.01	46.4	2.4e-19
TraesCS4A02G265800 ~ TraesCS5A02G542800	0.76	TraesCS5A02G542800	0.1	0.01	7.33	1.18e-06
TraesCSU02G209300 ~ TraesCS5A02G542800	0.759	(Intercept)	-0.84	0.07	-12.3	6.89e-10
TraesCSU02G209300 ~ TraesCS5A02G542800	0.759	TraesCS5A02G542800	0.53	0.07	7.31	1.21e-06
TraesCS4B02G367600 ~ TraesCS5A02G542800	0.751	(Intercept)	0.32	0.03	11.79	1.32e-09
TraesCS4B02G367600 ~ TraesCS5A02G542800	0.751	TraesCS5A02G542800	0.2	0.03	7.16	1.58e-06
TraesCS7B02G211600 ~ TraesCS5A02G542800	0.75	(Intercept)	0.59	0.02	28.72	7.57e-16
TraesCS7B02G211600 ~ TraesCS5A02G542800	0.75	TraesCS5A02G542800	0.15	0.02	7.13	1.68e-06
TraesCS5A02G535400 ~ TraesCS5A02G542800	0.747	(Intercept)	0.57	0.03	19.02	6.81e-13
TraesCS5A02G535400 ~ TraesCS5A02G542800	0.747	TraesCS5A02G542800	0.22	0.03	7.09	1.82e-06
TraesCS1B02G147200 ~ TraesCS5A02G542800	0.747	(Intercept)	-1.07	0.06	-18.48	1.09e-12
TraesCS1B02G147200 ~ TraesCS5A02G542800	0.747	TraesCS5A02G542800	0.44	0.06	7.08	1.85e-06
TraesCS7A02G255900 ~ TraesCS5A02G542800	0.746	(Intercept)	-0.97	0.08	-11.91	1.13e-09
TraesCS7A02G255900 ~ TraesCS5A02G542800	0.746	TraesCS5A02G542800	0.61	0.09	7.06	1.92e-06
TraesCS7B02G123600 ~ TraesCS5A02G542800	0.738	(Intercept)	0.12	0.03	4.74	0.000188
TraesCS7B02G123600 ~ TraesCS5A02G542800	0.738	TraesCS5A02G542800	-0.18	0.03	-6.92	2.47e-06
TraesCS7A02G271100 ~ TraesCS5A02G542800	0.735	(Intercept)	-1.15	0.05	-24.67	9.44e-15
TraesCS7A02G271100 ~ TraesCS5A02G542800	0.735	TraesCS5A02G542800	0.34	0.05	6.88	2.69e-06
TraesCS1B02G161300 ~ TraesCS5A02G542800	0.735	(Intercept)	0.93	0.01	78.73	3.13e-23
TraesCS1B02G161300 ~ TraesCS5A02G542800	0.735	TraesCS5A02G542800	0.09	0.01	6.86	2.75e-06
TraesCS4B02G349300 ~ TraesCS5A02G542800	0.735	(Intercept)	0.15	0.02	6.5	5.45e-06
TraesCS4B02G349300 ~ TraesCS5A02G542800	0.735	TraesCS5A02G542800	0.17	0.02	6.86	2.77e-06
TraesCS2B02G268100 ~ TraesCS5A02G542800	0.733	(Intercept)	0.11	0.03	3.49	0.00283329
TraesCS2B02G268100 ~ TraesCS5A02G542800	0.733	TraesCS5A02G542800	-0.23	0.03	-6.83	2.92e-06
TraesCS4B02G353100 ~ TraesCS5A02G542800	0.732	(Intercept)	0.22	0.02	12.59	4.79e-10
TraesCS4B02G353100 ~ TraesCS5A02G542800	0.732	TraesCS5A02G542800	0.13	0.02	6.81	3.04e-06
TraesCS1B02G456600 ~ TraesCS5A02G542800	0.73	(Intercept)	0.44	0.02	24.84	8.46e-15
TraesCS1B02G456600 ~ TraesCS5A02G542800	0.73	TraesCS5A02G542800	0.13	0.02	6.78	3.23e-06
TraesCS3A02G437700 ~ TraesCS5A02G542800	0.727	(Intercept)	-1.1	0.07	-15.2	2.5e-11
TraesCS3A02G437700 ~ TraesCS5A02G542800	0.727	TraesCS5A02G542800	0.52	0.08	6.73	3.53e-06
TraesCS7A02G160200 ~ TraesCS5A02G542800	0.725	(Intercept)	-0.6	0.04	-16.17	9.36e-12
TraesCS7A02G160200 ~ TraesCS5A02G542800	0.725	TraesCS5A02G542800	0.26	0.04	6.7	3.72e-06
TraesCS4B02G330900 ~ TraesCS5A02G542800	0.722	(Intercept)	0.73	0.04	20.6	1.85e-13
TraesCS4B02G330900 ~ TraesCS5A02G542800	0.722	TraesCS5A02G542800	0.25	0.04	6.64	4.16e-06
TraesCS3B02G276000 ~ TraesCS5A02G542800	0.717	(Intercept)	1.16	0.01	119.01	2.82e-26
TraesCS3B02G276000 ~ TraesCS5A02G542800	0.717	TraesCS5A02G542800	0.07	0.01	6.56	4.85e-06
TraesCS6B02G022400 ~ TraesCS5A02G542800	0.715	(Intercept)	0.21	0.05	4.43	0.000366
TraesCS6B02G022400 ~ TraesCS5A02G542800	0.715	TraesCS5A02G542800	0.33	0.05	6.53	5.11e-06
TraesCS3A02G513100 ~ TraesCS5A02G542800	0.715	(Intercept)	0.14	0.03	5.31	5.71e-05
TraesCS3A02G513100 ~ TraesCS5A02G542800	0.715	TraesCS5A02G542800	-0.18	0.03	-6.53	5.19e-06
TraesCS4B02G275100 ~ TraesCS5A02G542800	0.712	(Intercept)	-0.38	0.04	-9.44	3.59e-08
TraesCS4B02G275100 ~ TraesCS5A02G542800	0.712	TraesCS5A02G542800	0.28	0.04	6.48	5.64e-06
TraesCS5B02G204100 ~ TraesCS5A02G542800	0.71	(Intercept)	0.52	0.03	18.79	8.27e-13
TraesCS5B02G204100 ~ TraesCS5A02G542800	0.71	TraesCS5A02G542800	-0.19	0.03	-6.46	5.93e-06
TraesCS4A02G028100 ~ TraesCS5A02G542800	0.71	(Intercept)	-0.37	0.07	-5.01	0.000107
TraesCS4A02G028100 ~ TraesCS5A02G542800	0.71	TraesCS5A02G542800	-0.5	0.08	-6.45	5.97e-06
TraesCS4B02G021900 ~ TraesCS5A02G542800	0.709	(Intercept)	-0.86	0.05	-16.77	5.19e-12
TraesCS4B02G021900 ~ TraesCS5A02G542800	0.709	TraesCS5A02G542800	0.35	0.05	6.44	6.09e-06
TraesCS7B02G052300 ~ TraesCS5A02G542800	0.708	(Intercept)	-0.03	0.05	-0.6	0.557461
TraesCS7B02G052300 ~ TraesCS5A02G542800	0.708	TraesCS5A02G542800	0.32	0.05	6.41	6.41e-06
TraesCSU02G095000 ~ TraesCS5A02G542800	0.707	(Intercept)	-1.16	0.06	-18.67	9.18e-13
TraesCSU02G095000 ~ TraesCS5A02G542800	0.707	TraesCS5A02G542800	0.42	0.07	6.41	6.44e-06
TraesCS3B02G578200 ~ TraesCS5A02G542800	0.707	(Intercept)	-0.62	0.07	-8.78	1e-07
TraesCS3B02G578200 ~ TraesCS5A02G542800	0.707	TraesCS5A02G542800	0.48	0.07	6.4	6.61e-06
TraesCS4A02G177900 ~ TraesCS5A02G542800	0.706	(Intercept)	0.27	0.04	6.83	2.93e-06
TraesCS4A02G177900 ~ TraesCS5A02G542800	0.706	TraesCS5A02G542800	0.27	0.04	6.39	6.78e-06
TraesCS5B02G200800 ~ TraesCS5A02G542800	0.704	(Intercept)	0.17	0.01	14.04	8.77e-11
TraesCS5B02G200800 ~ TraesCS5A02G542800	0.704	TraesCS5A02G542800	-0.08	0.01	-6.35	7.22e-06
TraesCS7B02G316000 ~ TraesCS5A02G542800	0.703	(Intercept)	-1.56	0.04	-36.02	1.71e-17
TraesCS7B02G316000 ~ TraesCS5A02G542800	0.703	TraesCS5A02G542800	0.29	0.05	6.34	7.41e-06
TraesCS7A02G308900 ~ TraesCS5A02G542800	0.703	(Intercept)	-0.5	0.04	-14.22	7.18e-11
TraesCS7A02G308900 ~ TraesCS5A02G542800	0.703	TraesCS5A02G542800	0.24	0.04	6.34	7.41e-06
TraesCS7B02G454600 ~ TraesCS5A02G542800	0.702	(Intercept)	-0.2	0.05	-4.51	0.000308
TraesCS7B02G454600 ~ TraesCS5A02G542800	0.702	TraesCS5A02G542800	0.3	0.05	6.33	7.59e-06
TraesCS2A02G100600 ~ TraesCS5A02G542800	0.701	(Intercept)	-0.4	0.04	-9.88	1.85e-08
TraesCS2A02G100600 ~ TraesCS5A02G542800	0.701	TraesCS5A02G542800	0.27	0.04	6.31	7.79e-06
TraesCS2B02G087400 ~ TraesCS5A02G542800	0.7	(Intercept)	0.6	0.02	26.86	2.31e-15
TraesCS2B02G087400 ~ TraesCS5A02G542800	0.7	TraesCS5A02G542800	0.15	0.02	6.29	8.07e-06
TraesCS3A02G237100 ~ TraesCS5A02G542800	0.699	(Intercept)	1.66	0.01	150.85	5.03e-28
TraesCS3A02G237100 ~ TraesCS5A02G542800	0.699	TraesCS5A02G542800	0.07	0.01	6.28	8.24e-06
TraesCS2B02G015600 ~ TraesCS5A02G542800	0.694	(Intercept)	0.1	0.12	0.86	0.400375
TraesCS2B02G015600 ~ TraesCS5A02G542800	0.694	TraesCS5A02G542800	0.79	0.13	6.21	9.52e-06
TraesCS7B02G398100 ~ TraesCS5A02G542800	0.693	(Intercept)	-0.43	0.04	-10.63	6.29e-09
TraesCS7B02G398100 ~ TraesCS5A02G542800	0.693	TraesCS5A02G542800	-0.27	0.04	-6.2	9.74e-06
TraesCS7A02G144900 ~ TraesCS5A02G542800	0.692	(Intercept)	-0.62	0.04	-15.49	1.86e-11
TraesCS7A02G144900 ~ TraesCS5A02G542800	0.692	TraesCS5A02G542800	0.26	0.04	6.19	9.95e-06
TraesCS6B02G310800 ~ TraesCS5A02G542800	0.692	(Intercept)	0.57	0.02	33.73	5.14e-17
TraesCS6B02G310800 ~ TraesCS5A02G542800	0.692	TraesCS5A02G542800	0.11	0.02	6.17	1.02e-05
TraesCS3A02G223100 ~ TraesCS5A02G542800	0.691	(Intercept)	1.01	0.01	92.31	2.1e-24
TraesCS3A02G223100 ~ TraesCS5A02G542800	0.691	TraesCS5A02G542800	-0.07	0.01	-6.17	1.02e-05
TraesCS2A02G107000 ~ TraesCS5A02G542800	0.691	(Intercept)	1.12	0.01	77	4.56e-23
TraesCS2A02G107000 ~ TraesCS5A02G542800	0.691	TraesCS5A02G542800	0.09	0.02	6.17	1.03e-05
TraesCS3A02G077700 ~ TraesCS5A02G542800	0.69	(Intercept)	0.12	0.02	4.97	0.000116
TraesCS3A02G077700 ~ TraesCS5A02G542800	0.69	TraesCS5A02G542800	-0.16	0.03	-6.14	1.08e-05
TraesCS4A02G248600 ~ TraesCS5A02G542800	0.688	(Intercept)	-0.73	0.05	-15.36	2.13e-11
TraesCS4A02G248600 ~ TraesCS5A02G542800	0.688	TraesCS5A02G542800	0.31	0.05	6.12	1.14e-05
TraesCS1A02G265500 ~ TraesCS5A02G542800	0.687	(Intercept)	-0.74	0.1	-7.26	1.33e-06
TraesCS1A02G265500 ~ TraesCS5A02G542800	0.687	TraesCS5A02G542800	0.65	0.11	6.11	1.16e-05
TraesCS3B02G316900 ~ TraesCS5A02G542800	0.685	(Intercept)	0.48	0.02	27.7	1.38e-15
TraesCS3B02G316900 ~ TraesCS5A02G542800	0.685	TraesCS5A02G542800	-0.11	0.02	-6.08	1.23e-05
TraesCS6A02G387300 ~ TraesCS5A02G542800	0.684	(Intercept)	-0.01	0.05	-0.2	0.841511
TraesCS6A02G387300 ~ TraesCS5A02G542800	0.684	TraesCS5A02G542800	-0.31	0.05	-6.06	1.26e-05
TraesCS3B02G141600 ~ TraesCS5A02G542800	0.683	(Intercept)	0.56	0.01	42.79	9.42e-19
TraesCS3B02G141600 ~ TraesCS5A02G542800	0.683	TraesCS5A02G542800	0.08	0.01	6.06	1.28e-05
TraesCS2B02G381600 ~ TraesCS5A02G542800	0.683	(Intercept)	0.07	0.03	2.49	0.0236205
TraesCS2B02G381600 ~ TraesCS5A02G542800	0.683	TraesCS5A02G542800	0.17	0.03	6.05	1.31e-05
TraesCS2B02G298000 ~ TraesCS5A02G542800	0.682	(Intercept)	1.15	0.01	119.77	2.53e-26
TraesCS2B02G298000 ~ TraesCS5A02G542800	0.682	TraesCS5A02G542800	0.06	0.01	6.03	1.35e-05
TraesCS1B02G179600 ~ TraesCS5A02G542800	0.681	(Intercept)	-0.96	0.07	-13.51	1.61e-10
TraesCS1B02G179600 ~ TraesCS5A02G542800	0.681	TraesCS5A02G542800	0.45	0.07	6.02	1.38e-05
TraesCS6B02G183500 ~ TraesCS5A02G542800	0.678	(Intercept)	0.12	0.02	5.39	4.91e-05
TraesCS6B02G183500 ~ TraesCS5A02G542800	0.678	TraesCS5A02G542800	0.14	0.02	5.99	1.46e-05
TraesCS5A02G461900 ~ TraesCS5A02G542800	0.678	(Intercept)	-0.7	0.11	-6.57	4.73e-06
TraesCS5A02G461900 ~ TraesCS5A02G542800	0.678	TraesCS5A02G542800	0.67	0.11	5.99	1.47e-05
TraesCS4A02G428900 ~ TraesCS5A02G542800	0.676	(Intercept)	1	0.01	97.1	8.92e-25
TraesCS4A02G428900 ~ TraesCS5A02G542800	0.676	TraesCS5A02G542800	0.06	0.01	5.96	1.55e-05
TraesCS3A02G193800 ~ TraesCS5A02G542800	0.676	(Intercept)	1.22	0.01	98.55	6.93e-25
TraesCS3A02G193800 ~ TraesCS5A02G542800	0.676	TraesCS5A02G542800	0.08	0.01	5.95	1.58e-05
TraesCS7B02G312500 ~ TraesCS5A02G542800	0.675	(Intercept)	-0.57	0.06	-10.1	1.34e-08
TraesCS7B02G312500 ~ TraesCS5A02G542800	0.675	TraesCS5A02G542800	-0.35	0.06	-5.94	1.61e-05
TraesCS2A02G462600 ~ TraesCS5A02G542800	0.675	(Intercept)	0.84	0.02	40.18	2.72e-18
TraesCS2A02G462600 ~ TraesCS5A02G542800	0.675	TraesCS5A02G542800	0.13	0.02	5.94	1.62e-05
TraesCS2A02G352400 ~ TraesCS5A02G542800	0.675	(Intercept)	0.26	0.01	18.37	1.2e-12
TraesCS2A02G352400 ~ TraesCS5A02G542800	0.675	TraesCS5A02G542800	-0.09	0.02	-5.94	1.62e-05
TraesCS1A02G094700 ~ TraesCS5A02G542800	0.675	(Intercept)	-0.14	0.04	-3.42	0.0032509
TraesCS1A02G094700 ~ TraesCS5A02G542800	0.675	TraesCS5A02G542800	0.26	0.04	5.94	1.63e-05
TraesCS6B02G235000 ~ TraesCS5A02G542800	0.674	(Intercept)	1.21	0.01	97.1	8.91e-25
TraesCS6B02G235000 ~ TraesCS5A02G542800	0.674	TraesCS5A02G542800	0.08	0.01	5.93	1.65e-05
TraesCS2B02G448500 ~ TraesCS5A02G542800	0.672	(Intercept)	0.61	0.02	36.53	1.35e-17
TraesCS2B02G448500 ~ TraesCS5A02G542800	0.672	TraesCS5A02G542800	-0.1	0.02	-5.9	1.75e-05
TraesCS5A02G464100 ~ TraesCS5A02G542800	0.672	(Intercept)	-1.11	0.07	-15.44	1.96e-11
TraesCS5A02G464100 ~ TraesCS5A02G542800	0.672	TraesCS5A02G542800	0.45	0.08	5.89	1.76e-05
TraesCS3A02G231100 ~ TraesCS5A02G542800	0.671	(Intercept)	0.32	0.03	10.34	9.45e-09
TraesCS3A02G231100 ~ TraesCS5A02G542800	0.671	TraesCS5A02G542800	0.2	0.03	5.89	1.77e-05
TraesCS2A02G343900 ~ TraesCS5A02G542800	0.67	(Intercept)	0.64	0.02	34.58	3.39e-17
TraesCS2A02G343900 ~ TraesCS5A02G542800	0.67	TraesCS5A02G542800	0.11	0.02	5.87	1.85e-05
TraesCS5A02G291500 ~ TraesCS5A02G542800	0.67	(Intercept)	0.96	0.01	139.68	1.86e-27
TraesCS5A02G291500 ~ TraesCS5A02G542800	0.67	TraesCS5A02G542800	0.04	0.01	5.87	1.85e-05
TraesCS3A02G325400 ~ TraesCS5A02G542800	0.669	(Intercept)	-0.88	0.06	-15.59	1.68e-11
TraesCS3A02G325400 ~ TraesCS5A02G542800	0.669	TraesCS5A02G542800	0.35	0.06	5.86	1.89e-05
TraesCS4B02G331700 ~ TraesCS5A02G542800	0.667	(Intercept)	-0.22	0.05	-4.72	0.000198
TraesCS4B02G331700 ~ TraesCS5A02G542800	0.667	TraesCS5A02G542800	0.29	0.05	5.84	1.97e-05
TraesCS2A02G524100 ~ TraesCS5A02G542800	0.667	(Intercept)	-0.19	0.04	-4.85	0.000149
TraesCS2A02G524100 ~ TraesCS5A02G542800	0.667	TraesCS5A02G542800	0.24	0.04	5.84	1.99e-05
TraesCS3A02G531400 ~ TraesCS5A02G542800	0.666	(Intercept)	0.52	0.05	10.11	1.33e-08
TraesCS3A02G531400 ~ TraesCS5A02G542800	0.666	TraesCS5A02G542800	0.32	0.05	5.82	2.05e-05
TraesCS6B02G296300 ~ TraesCS5A02G542800	0.666	(Intercept)	-0.58	0.04	-13.78	1.18e-10
TraesCS6B02G296300 ~ TraesCS5A02G542800	0.666	TraesCS5A02G542800	0.26	0.04	5.82	2.06e-05
TraesCS7B02G250800 ~ TraesCS5A02G542800	0.665	(Intercept)	0.14	0.03	5.22	6.91e-05
TraesCS7B02G250800 ~ TraesCS5A02G542800	0.665	TraesCS5A02G542800	0.17	0.03	5.81	2.08e-05
TraesCS7A02G115400 ~ TraesCS5A02G542800	0.665	(Intercept)	-1.4	0.07	-18.78	8.35e-13
TraesCS7A02G115400 ~ TraesCS5A02G542800	0.665	TraesCS5A02G542800	0.46	0.08	5.81	2.08e-05
TraesCS2B02G245800 ~ TraesCS5A02G542800	0.665	(Intercept)	-1.12	0.06	-17.86	1.89e-12
TraesCS2B02G245800 ~ TraesCS5A02G542800	0.665	TraesCS5A02G542800	0.39	0.07	5.81	2.1e-05
TraesCS2A02G067700 ~ TraesCS5A02G542800	0.665	(Intercept)	-0.28	0.03	-9.27	4.63e-08
TraesCS2A02G067700 ~ TraesCS5A02G542800	0.665	TraesCS5A02G542800	0.18	0.03	5.81	2.11e-05
TraesCS2A02G355900 ~ TraesCS5A02G542800	0.664	(Intercept)	-0.62	0.04	-15.71	1.49e-11
TraesCS2A02G355900 ~ TraesCS5A02G542800	0.664	TraesCS5A02G542800	0.24	0.04	5.8	2.15e-05
TraesCS2B02G103500 ~ TraesCS5A02G542800	0.664	(Intercept)	-0.15	0.09	-1.74	0.0998959
TraesCS2B02G103500 ~ TraesCS5A02G542800	0.664	TraesCS5A02G542800	0.53	0.09	5.79	2.16e-05
TraesCS3B02G267400 ~ TraesCS5A02G542800	0.663	(Intercept)	1.38	0.01	138.94	2.03e-27
TraesCS3B02G267400 ~ TraesCS5A02G542800	0.663	TraesCS5A02G542800	0.06	0.01	5.78	2.21e-05
TraesCS3A02G389200 ~ TraesCS5A02G542800	0.663	(Intercept)	-0.59	0.12	-4.98	0.000115
TraesCS3A02G389200 ~ TraesCS5A02G542800	0.663	TraesCS5A02G542800	0.73	0.13	5.78	2.22e-05
TraesCS4B02G155500 ~ TraesCS5A02G542800	0.662	(Intercept)	-0.35	0.04	-9.7	2.4e-08
TraesCS4B02G155500 ~ TraesCS5A02G542800	0.662	TraesCS5A02G542800	0.22	0.04	5.77	2.25e-05
TraesCS5A02G502400 ~ TraesCS5A02G542800	0.661	(Intercept)	0.24	0.05	4.63	0.000238
TraesCS5A02G502400 ~ TraesCS5A02G542800	0.661	TraesCS5A02G542800	0.32	0.06	5.76	2.31e-05
TraesCS1B02G134200 ~ TraesCS5A02G542800	0.661	(Intercept)	-0.09	0.03	-3.1	0.00649505
TraesCS1B02G134200 ~ TraesCS5A02G542800	0.661	TraesCS5A02G542800	0.17	0.03	5.76	2.31e-05
TraesCS2A02G436200 ~ TraesCS5A02G542800	0.661	(Intercept)	-0.07	0.04	-1.71	0.106367
TraesCS2A02G436200 ~ TraesCS5A02G542800	0.661	TraesCS5A02G542800	0.24	0.04	5.76	2.33e-05
TraesCS7A02G122400 ~ TraesCS5A02G542800	0.661	(Intercept)	0.14	0.02	6.98	2.21e-06
TraesCS7A02G122400 ~ TraesCS5A02G542800	0.661	TraesCS5A02G542800	0.13	0.02	5.75	2.35e-05
TraesCS2B02G390000 ~ TraesCS5A02G542800	0.658	(Intercept)	0.77	0.03	26.97	2.15e-15
TraesCS2B02G390000 ~ TraesCS5A02G542800	0.658	TraesCS5A02G542800	0.17	0.03	5.72	2.52e-05
TraesCS4A02G418200 ~ TraesCS5A02G542800	0.657	(Intercept)	-0.92	0.09	-10.06	1.42e-08
TraesCS4A02G418200 ~ TraesCS5A02G542800	0.657	TraesCS5A02G542800	0.55	0.1	5.71	2.55e-05
TraesCS2A02G267600 ~ TraesCS5A02G542800	0.655	(Intercept)	-0.02	0.03	-0.61	0.551552
TraesCS2A02G267600 ~ TraesCS5A02G542800	0.655	TraesCS5A02G542800	-0.2	0.04	-5.68	2.71e-05
TraesCS4B02G316300 ~ TraesCS5A02G542800	0.654	(Intercept)	1.34	0.02	83.91	1.06e-23
TraesCS4B02G316300 ~ TraesCS5A02G542800	0.654	TraesCS5A02G542800	0.1	0.02	5.67	2.75e-05
TraesCS5B02G232600 ~ TraesCS5A02G542800	0.653	(Intercept)	-0.93	0.06	-15.54	1.77e-11
TraesCS5B02G232600 ~ TraesCS5A02G542800	0.653	TraesCS5A02G542800	0.36	0.06	5.66	2.82e-05
TraesCS5A02G192500 ~ TraesCS5A02G542800	0.653	(Intercept)	0.92	0.01	84.66	9.12e-24
TraesCS5A02G192500 ~ TraesCS5A02G542800	0.653	TraesCS5A02G542800	0.07	0.01	5.65	2.87e-05
TraesCS2B02G015700 ~ TraesCS5A02G542800	0.652	(Intercept)	-0.35	0.08	-4.35	0.000437
TraesCS2B02G015700 ~ TraesCS5A02G542800	0.652	TraesCS5A02G542800	0.48	0.08	5.64	2.91e-05
TraesCS2B02G375900 ~ TraesCS5A02G542800	0.652	(Intercept)	-0.92	0.1	-9.11	5.98e-08
TraesCS2B02G375900 ~ TraesCS5A02G542800	0.652	TraesCS5A02G542800	0.6	0.11	5.64	2.92e-05
TraesCS5A02G176500 ~ TraesCS5A02G542800	0.652	(Intercept)	-1.35	0.05	-25.05	7.36e-15
TraesCS5A02G176500 ~ TraesCS5A02G542800	0.652	TraesCS5A02G542800	0.32	0.06	5.64	2.94e-05
TraesCS4B02G051600 ~ TraesCS5A02G542800	0.652	(Intercept)	-0.23	0.03	-6.88	2.69e-06
TraesCS4B02G051600 ~ TraesCS5A02G542800	0.652	TraesCS5A02G542800	0.2	0.04	5.64	2.94e-05
TraesCS7A02G014600 ~ TraesCS5A02G542800	0.651	(Intercept)	0.87	0.01	69.99	2.3e-22
TraesCS7A02G014600 ~ TraesCS5A02G542800	0.651	TraesCS5A02G542800	0.07	0.01	5.64	2.96e-05
TraesCS3A02G173600 ~ TraesCS5A02G542800	0.65	(Intercept)	-0.57	0.02	-29.97	3.72e-16
TraesCS3A02G173600 ~ TraesCS5A02G542800	0.65	TraesCS5A02G542800	-0.11	0.02	-5.62	3.07e-05
TraesCS7A02G538500 ~ TraesCS5A02G542800	0.649	(Intercept)	-1.24	0.07	-17.63	2.32e-12
TraesCS7A02G538500 ~ TraesCS5A02G542800	0.649	TraesCS5A02G542800	0.42	0.07	5.6	3.16e-05
TraesCS3B02G327100 ~ TraesCS5A02G542800	0.648	(Intercept)	0.29	0.04	7.79	5.23e-07
TraesCS3B02G327100 ~ TraesCS5A02G542800	0.648	TraesCS5A02G542800	0.22	0.04	5.59	3.26e-05
TraesCS5B02G475500 ~ TraesCS5A02G542800	0.647	(Intercept)	-0.96	0.09	-10.47	7.89e-09
TraesCS5B02G475500 ~ TraesCS5A02G542800	0.647	TraesCS5A02G542800	0.54	0.1	5.59	3.27e-05
TraesCS6A02G198200 ~ TraesCS5A02G542800	0.647	(Intercept)	1.24	0.01	101.02	4.56e-25
TraesCS6A02G198200 ~ TraesCS5A02G542800	0.647	TraesCS5A02G542800	0.07	0.01	5.59	3.27e-05
TraesCS5B02G186100 ~ TraesCS5A02G542800	0.647	(Intercept)	1.47	0.01	136.93	2.6e-27
TraesCS5B02G186100 ~ TraesCS5A02G542800	0.647	TraesCS5A02G542800	0.06	0.01	5.58	3.33e-05
TraesCS3B02G272100 ~ TraesCS5A02G542800	0.646	(Intercept)	-0.2	0.03	-7.6	7.23e-07
TraesCS3B02G272100 ~ TraesCS5A02G542800	0.646	TraesCS5A02G542800	0.15	0.03	5.57	3.38e-05
TraesCS5A02G473600 ~ TraesCS5A02G542800	0.645	(Intercept)	0.69	0.02	29.31	5.4e-16
TraesCS5A02G473600 ~ TraesCS5A02G542800	0.645	TraesCS5A02G542800	-0.14	0.02	-5.56	3.48e-05
TraesCS4B02G393300 ~ TraesCS5A02G542800	0.644	(Intercept)	-0.85	0.06	-13.59	1.47e-10
TraesCS4B02G393300 ~ TraesCS5A02G542800	0.644	TraesCS5A02G542800	0.37	0.07	5.55	3.52e-05
TraesCS6B02G333900 ~ TraesCS5A02G542800	0.643	(Intercept)	-0.4	0.03	-12.53	5.2e-10
TraesCS6B02G333900 ~ TraesCS5A02G542800	0.643	TraesCS5A02G542800	0.19	0.03	5.54	3.61e-05
TraesCS6B02G319700 ~ TraesCS5A02G542800	0.642	(Intercept)	0.55	0.01	42.68	9.83e-19
TraesCS6B02G319700 ~ TraesCS5A02G542800	0.642	TraesCS5A02G542800	-0.08	0.01	-5.52	3.74e-05
TraesCS2B02G286600 ~ TraesCS5A02G542800	0.642	(Intercept)	-1.21	0.07	-17.85	1.9e-12
TraesCS2B02G286600 ~ TraesCS5A02G542800	0.642	TraesCS5A02G542800	0.4	0.07	5.52	3.75e-05
TraesCS6A02G013300 ~ TraesCS5A02G542800	0.642	(Intercept)	-1.45	0.06	-22.39	4.71e-14
TraesCS6A02G013300 ~ TraesCS5A02G542800	0.642	TraesCS5A02G542800	0.38	0.07	5.52	3.75e-05
TraesCS7A02G206200 ~ TraesCS5A02G542800	0.642	(Intercept)	-0.29	0.04	-7.38	1.08e-06
TraesCS7A02G206200 ~ TraesCS5A02G542800	0.642	TraesCS5A02G542800	0.23	0.04	5.52	3.78e-05
TraesCS4B02G213800 ~ TraesCS5A02G542800	0.638	(Intercept)	-0.46	0.05	-9.34	4.18e-08
TraesCS4B02G213800 ~ TraesCS5A02G542800	0.638	TraesCS5A02G542800	0.29	0.05	5.48	4.08e-05
TraesCS1A02G153000 ~ TraesCS5A02G542800	0.638	(Intercept)	-0.61	0.03	-17.63	2.33e-12
TraesCS1A02G153000 ~ TraesCS5A02G542800	0.638	TraesCS5A02G542800	0.2	0.04	5.47	4.13e-05
TraesCS1A02G265300 ~ TraesCS5A02G542800	0.637	(Intercept)	-0.23	0.09	-2.67	0.0161095
TraesCS1A02G265300 ~ TraesCS5A02G542800	0.637	TraesCS5A02G542800	0.49	0.09	5.47	4.17e-05
TraesCS2B02G372200 ~ TraesCS5A02G542800	0.637	(Intercept)	-0.66	0.04	-16.27	8.46e-12
TraesCS2B02G372200 ~ TraesCS5A02G542800	0.637	TraesCS5A02G542800	0.24	0.04	5.47	4.19e-05
TraesCS2A02G169300 ~ TraesCS5A02G542800	0.637	(Intercept)	0.86	0.02	48.98	9.66e-20
TraesCS2A02G169300 ~ TraesCS5A02G542800	0.637	TraesCS5A02G542800	0.1	0.02	5.46	4.26e-05
TraesCS3A02G228500 ~ TraesCS5A02G542800	0.636	(Intercept)	-0.38	0.02	-16.38	7.58e-12
TraesCS3A02G228500 ~ TraesCS5A02G542800	0.636	TraesCS5A02G542800	-0.13	0.02	-5.45	4.33e-05
TraesCS6A02G358100 ~ TraesCS5A02G542800	0.636	(Intercept)	0.83	0.02	34.06	4.36e-17
TraesCS6A02G358100 ~ TraesCS5A02G542800	0.636	TraesCS5A02G542800	0.14	0.03	5.45	4.36e-05
TraesCS5B02G323700 ~ TraesCS5A02G542800	0.636	(Intercept)	-0.59	0.11	-5.44	4.4e-05
TraesCS5B02G323700 ~ TraesCS5A02G542800	0.636	TraesCS5A02G542800	0.62	0.11	5.44	4.37e-05
TraesCS4B02G077800 ~ TraesCS5A02G542800	0.634	(Intercept)	0.36	0.02	18.02	1.63e-12
TraesCS4B02G077800 ~ TraesCS5A02G542800	0.634	TraesCS5A02G542800	0.12	0.02	5.43	4.5e-05
TraesCS5A02G139000 ~ TraesCS5A02G542800	0.634	(Intercept)	0.45	0.01	47.36	1.7e-19
TraesCS5A02G139000 ~ TraesCS5A02G542800	0.634	TraesCS5A02G542800	-0.05	0.01	-5.43	4.51e-05
TraesCS1B02G189600 ~ TraesCS5A02G542800	0.634	(Intercept)	-1.31	0.07	-19.22	5.74e-13
TraesCS1B02G189600 ~ TraesCS5A02G542800	0.634	TraesCS5A02G542800	0.39	0.07	5.42	4.59e-05
TraesCS2A02G105500 ~ TraesCS5A02G542800	0.633	(Intercept)	-0.39	0.04	-9.73	2.32e-08
TraesCS2A02G105500 ~ TraesCS5A02G542800	0.633	TraesCS5A02G542800	-0.23	0.04	-5.41	4.65e-05
TraesCS4B02G137900 ~ TraesCS5A02G542800	0.633	(Intercept)	0.13	0.04	3.4	0.00338265
TraesCS4B02G137900 ~ TraesCS5A02G542800	0.633	TraesCS5A02G542800	0.21	0.04	5.41	4.69e-05
TraesCS7A02G057100 ~ TraesCS5A02G542800	0.632	(Intercept)	-1.39	0.06	-24.62	9.81e-15
TraesCS7A02G057100 ~ TraesCS5A02G542800	0.632	TraesCS5A02G542800	0.32	0.06	5.4	4.74e-05
TraesCS7A02G263100 ~ TraesCS5A02G542800	0.631	(Intercept)	0.04	0.02	1.78	0.0923445
TraesCS7A02G263100 ~ TraesCS5A02G542800	0.631	TraesCS5A02G542800	0.14	0.03	5.4	4.82e-05
TraesCS3B02G587000 ~ TraesCS5A02G542800	0.63	(Intercept)	-0.59	0.13	-4.63	0.000239
TraesCS3B02G587000 ~ TraesCS5A02G542800	0.63	TraesCS5A02G542800	0.73	0.14	5.38	4.97e-05
TraesCS5A02G347500 ~ TraesCS5A02G542800	0.63	(Intercept)	0.02	0.05	0.36	0.724766
TraesCS5A02G347500 ~ TraesCS5A02G542800	0.63	TraesCS5A02G542800	0.28	0.05	5.38	5.01e-05
TraesCS4B02G013100 ~ TraesCS5A02G542800	0.629	(Intercept)	0.18	0.06	3.13	0.00616365
TraesCS4B02G013100 ~ TraesCS5A02G542800	0.629	TraesCS5A02G542800	0.32	0.06	5.37	5.13e-05
TraesCS5B02G205300 ~ TraesCS5A02G542800	0.627	(Intercept)	0.04	0.04	1.08	0.295357
TraesCS5B02G205300 ~ TraesCS5A02G542800	0.627	TraesCS5A02G542800	0.22	0.04	5.35	5.32e-05
TraesCS5B02G394600 ~ TraesCS5A02G542800	0.627	(Intercept)	-1.49	0.04	-33.93	4.66e-17
TraesCS5B02G394600 ~ TraesCS5A02G542800	0.627	TraesCS5A02G542800	0.25	0.05	5.34	5.37e-05
TraesCS5B02G336200 ~ TraesCS5A02G542800	0.625	(Intercept)	-1.54	0.05	-29.27	5.5e-16
TraesCS5B02G336200 ~ TraesCS5A02G542800	0.625	TraesCS5A02G542800	0.3	0.06	5.33	5.58e-05
TraesCS3B02G252200 ~ TraesCS5A02G542800	0.625	(Intercept)	0.94	0.02	59.8	3.3e-21
TraesCS3B02G252200 ~ TraesCS5A02G542800	0.625	TraesCS5A02G542800	-0.09	0.02	-5.33	5.58e-05
TraesCS2B02G554000 ~ TraesCS5A02G542800	0.625	(Intercept)	-1.29	0.05	-23.66	1.89e-14
TraesCS2B02G554000 ~ TraesCS5A02G542800	0.625	TraesCS5A02G542800	0.31	0.06	5.32	5.6e-05
TraesCS2A02G054000 ~ TraesCS5A02G542800	0.624	(Intercept)	-0.44	0.05	-9	7.04e-08
TraesCS2A02G054000 ~ TraesCS5A02G542800	0.624	TraesCS5A02G542800	0.27	0.05	5.32	5.7e-05
TraesCS6A02G138000 ~ TraesCS5A02G542800	0.623	(Intercept)	-0.19	0.03	-5.82	2.04e-05
TraesCS6A02G138000 ~ TraesCS5A02G542800	0.623	TraesCS5A02G542800	0.19	0.04	5.3	5.84e-05
TraesCS5B02G190200 ~ TraesCS5A02G542800	0.623	(Intercept)	0.51	0.01	39.69	3.34e-18
TraesCS5B02G190200 ~ TraesCS5A02G542800	0.623	TraesCS5A02G542800	-0.07	0.01	-5.3	5.84e-05
TraesCS5B02G225100 ~ TraesCS5A02G542800	0.623	(Intercept)	-0.29	0.02	-15.36	2.13e-11
TraesCS5B02G225100 ~ TraesCS5A02G542800	0.623	TraesCS5A02G542800	0.11	0.02	5.3	5.86e-05
TraesCS2B02G550900 ~ TraesCS5A02G542800	0.623	(Intercept)	-1	0.09	-10.82	4.8e-09
TraesCS2B02G550900 ~ TraesCS5A02G542800	0.623	TraesCS5A02G542800	0.52	0.1	5.3	5.94e-05
TraesCS7A02G082200 ~ TraesCS5A02G542800	0.622	(Intercept)	-0.39	0.07	-5.45	4.36e-05
TraesCS7A02G082200 ~ TraesCS5A02G542800	0.622	TraesCS5A02G542800	0.4	0.08	5.29	5.95e-05
TraesCS3B02G586900 ~ TraesCS5A02G542800	0.622	(Intercept)	-1.21	0.08	-14.59	4.78e-11
TraesCS3B02G586900 ~ TraesCS5A02G542800	0.622	TraesCS5A02G542800	0.46	0.09	5.29	5.98e-05
TraesCS3B02G173400 ~ TraesCS5A02G542800	0.622	(Intercept)	-1.37	0.07	-19.45	4.7e-13
TraesCS3B02G173400 ~ TraesCS5A02G542800	0.622	TraesCS5A02G542800	0.39	0.07	5.29	5.98e-05
TraesCS4A02G084500 ~ TraesCS5A02G542800	0.62	(Intercept)	0.6	0.02	27.04	2.06e-15
TraesCS4A02G084500 ~ TraesCS5A02G542800	0.62	TraesCS5A02G542800	-0.12	0.02	-5.27	6.23e-05
TraesCS4B02G072800 ~ TraesCS5A02G542800	0.62	(Intercept)	-0.25	0.03	-8.49	1.62e-07
TraesCS4B02G072800 ~ TraesCS5A02G542800	0.62	TraesCS5A02G542800	0.16	0.03	5.27	6.25e-05
TraesCS5A02G391300 ~ TraesCS5A02G542800	0.62	(Intercept)	0.86	0.02	49.43	8.27e-20
TraesCS5A02G391300 ~ TraesCS5A02G542800	0.62	TraesCS5A02G542800	-0.1	0.02	-5.27	6.28e-05
TraesCS6B02G196600 ~ TraesCS5A02G542800	0.619	(Intercept)	-0.56	0.04	-14.05	8.67e-11
TraesCS6B02G196600 ~ TraesCS5A02G542800	0.619	TraesCS5A02G542800	0.22	0.04	5.26	6.44e-05
TraesCS4A02G178400 ~ TraesCS5A02G542800	0.619	(Intercept)	0.2	0.01	14.1	8.21e-11
TraesCS4A02G178400 ~ TraesCS5A02G542800	0.619	TraesCS5A02G542800	-0.08	0.01	-5.25	6.52e-05
TraesCS5A02G217200 ~ TraesCS5A02G542800	0.619	(Intercept)	-1.2	0.06	-20.89	1.46e-13
TraesCS5A02G217200 ~ TraesCS5A02G542800	0.619	TraesCS5A02G542800	0.32	0.06	5.25	6.52e-05
TraesCS5A02G398200 ~ TraesCS5A02G542800	0.618	(Intercept)	-1.54	0.05	-28.78	7.32e-16
TraesCS5A02G398200 ~ TraesCS5A02G542800	0.618	TraesCS5A02G542800	-0.3	0.06	-5.25	6.54e-05
TraesCS1B02G059500 ~ TraesCS5A02G542800	0.618	(Intercept)	0.55	0.02	31.78	1.4e-16
TraesCS1B02G059500 ~ TraesCS5A02G542800	0.618	TraesCS5A02G542800	-0.1	0.02	-5.25	6.56e-05
TraesCS5A02G382400 ~ TraesCS5A02G542800	0.618	(Intercept)	0.33	0.02	16.55	6.46e-12
TraesCS5A02G382400 ~ TraesCS5A02G542800	0.618	TraesCS5A02G542800	0.11	0.02	5.24	6.63e-05
TraesCS6B02G257600 ~ TraesCS5A02G542800	0.618	(Intercept)	0.52	0.01	35.93	1.78e-17
TraesCS6B02G257600 ~ TraesCS5A02G542800	0.618	TraesCS5A02G542800	-0.08	0.02	-5.24	6.65e-05
TraesCS1A02G274400 ~ TraesCS5A02G542800	0.618	(Intercept)	0.23	0.02	12.47	5.58e-10
TraesCS1A02G274400 ~ TraesCS5A02G542800	0.618	TraesCS5A02G542800	0.1	0.02	5.24	6.66e-05
TraesCS2A02G152700 ~ TraesCS5A02G542800	0.617	(Intercept)	-0.16	0.04	-4.53	0.000294
TraesCS2A02G152700 ~ TraesCS5A02G542800	0.617	TraesCS5A02G542800	0.2	0.04	5.23	6.72e-05
TraesCS1A02G220700 ~ TraesCS5A02G542800	0.617	(Intercept)	-1.25	0.05	-25.08	7.18e-15
TraesCS1A02G220700 ~ TraesCS5A02G542800	0.617	TraesCS5A02G542800	-0.28	0.05	-5.23	6.74e-05
TraesCS4B02G341900 ~ TraesCS5A02G542800	0.617	(Intercept)	-1.16	0.06	-18.05	1.59e-12
TraesCS4B02G341900 ~ TraesCS5A02G542800	0.617	TraesCS5A02G542800	0.36	0.07	5.23	6.74e-05
TraesCS3A02G441000 ~ TraesCS5A02G542800	0.617	(Intercept)	-1.44	0.07	-21.66	8.07e-14
TraesCS3A02G441000 ~ TraesCS5A02G542800	0.617	TraesCS5A02G542800	0.37	0.07	5.23	6.77e-05
TraesCS2B02G123900 ~ TraesCS5A02G542800	0.616	(Intercept)	1.37	0.02	83.67	1.12e-23
TraesCS2B02G123900 ~ TraesCS5A02G542800	0.616	TraesCS5A02G542800	0.09	0.02	5.23	6.83e-05
TraesCS3B02G218000 ~ TraesCS5A02G542800	0.616	(Intercept)	0.04	0.03	1.4	0.179917
TraesCS3B02G218000 ~ TraesCS5A02G542800	0.616	TraesCS5A02G542800	-0.17	0.03	-5.23	6.84e-05
TraesCS1A02G082200 ~ TraesCS5A02G542800	0.615	(Intercept)	-0.53	0.02	-24.95	7.85e-15
TraesCS1A02G082200 ~ TraesCS5A02G542800	0.615	TraesCS5A02G542800	0.12	0.02	5.21	7.03e-05
TraesCS4B02G032300 ~ TraesCS5A02G542800	0.615	(Intercept)	-0.67	0.05	-14.44	5.63e-11
TraesCS4B02G032300 ~ TraesCS5A02G542800	0.615	TraesCS5A02G542800	0.26	0.05	5.21	7.09e-05
TraesCS5B02G237700 ~ TraesCS5A02G542800	0.615	(Intercept)	-0.55	0.09	-5.94	1.61e-05
TraesCS5B02G237700 ~ TraesCS5A02G542800	0.615	TraesCS5A02G542800	0.51	0.1	5.21	7.09e-05
TraesCS5A02G401600 ~ TraesCS5A02G542800	0.614	(Intercept)	-0.04	0.03	-1.29	0.216013
TraesCS5A02G401600 ~ TraesCS5A02G542800	0.614	TraesCS5A02G542800	0.16	0.03	5.2	7.16e-05
TraesCS6B02G197200 ~ TraesCS5A02G542800	0.614	(Intercept)	1.21	0.02	78.96	2.98e-23
TraesCS6B02G197200 ~ TraesCS5A02G542800	0.614	TraesCS5A02G542800	0.08	0.02	5.2	7.16e-05
TraesCS6A02G154700 ~ TraesCS5A02G542800	0.614	(Intercept)	-0.22	0.04	-5.25	6.46e-05
TraesCS6A02G154700 ~ TraesCS5A02G542800	0.614	TraesCS5A02G542800	0.23	0.04	5.2	7.2e-05
TraesCS4A02G143700 ~ TraesCS5A02G542800	0.613	(Intercept)	1.35	0.01	140.91	1.6e-27
TraesCS4A02G143700 ~ TraesCS5A02G542800	0.613	TraesCS5A02G542800	0.05	0.01	5.19	7.34e-05
TraesCS4A02G262900 ~ TraesCS5A02G542800	0.613	(Intercept)	0.65	0.02	31.49	1.63e-16
TraesCS4A02G262900 ~ TraesCS5A02G542800	0.613	TraesCS5A02G542800	-0.11	0.02	-5.19	7.42e-05
TraesCS3B02G328900 ~ TraesCS5A02G542800	0.612	(Intercept)	1.59	0.02	98	7.62e-25
TraesCS3B02G328900 ~ TraesCS5A02G542800	0.612	TraesCS5A02G542800	0.09	0.02	5.17	7.62e-05
TraesCS4A02G043000 ~ TraesCS5A02G542800	0.612	(Intercept)	0.53	0.02	32.12	1.16e-16
TraesCS4A02G043000 ~ TraesCS5A02G542800	0.612	TraesCS5A02G542800	0.09	0.02	5.17	7.62e-05
TraesCS7B02G316700 ~ TraesCS5A02G542800	0.612	(Intercept)	-0.01	0.02	-0.31	0.759431
TraesCS7B02G316700 ~ TraesCS5A02G542800	0.612	TraesCS5A02G542800	-0.09	0.02	-5.17	7.64e-05
TraesCS4A02G078100 ~ TraesCS5A02G542800	0.611	(Intercept)	0.13	0.02	6.57	4.77e-06
TraesCS4A02G078100 ~ TraesCS5A02G542800	0.611	TraesCS5A02G542800	0.11	0.02	5.17	7.74e-05
TraesCS5B02G296500 ~ TraesCS5A02G542800	0.61	(Intercept)	-1.17	0.06	-18	1.66e-12
TraesCS5B02G296500 ~ TraesCS5A02G542800	0.61	TraesCS5A02G542800	0.35	0.07	5.16	7.84e-05
TraesCS4B02G312200 ~ TraesCS5A02G542800	0.609	(Intercept)	0.46	0.09	4.9	0.000135
TraesCS4B02G312200 ~ TraesCS5A02G542800	0.609	TraesCS5A02G542800	0.51	0.1	5.15	8.04e-05
TraesCS2B02G078700 ~ TraesCS5A02G542800	0.609	(Intercept)	-0.9	0.08	-10.63	6.32e-09
TraesCS2B02G078700 ~ TraesCS5A02G542800	0.609	TraesCS5A02G542800	0.46	0.09	5.15	8.05e-05
TraesCS7B02G316600 ~ TraesCS5A02G542800	0.609	(Intercept)	0.48	0.03	14.44	5.67e-11
TraesCS7B02G316600 ~ TraesCS5A02G542800	0.609	TraesCS5A02G542800	-0.18	0.04	-5.14	8.16e-05
TraesCS1B02G201400 ~ TraesCS5A02G542800	0.609	(Intercept)	1.43	0.01	109.33	1.19e-25
TraesCS1B02G201400 ~ TraesCS5A02G542800	0.609	TraesCS5A02G542800	0.07	0.01	5.14	8.17e-05
TraesCS4B02G191200 ~ TraesCS5A02G542800	0.608	(Intercept)	-1.03	0.13	-7.67	6.45e-07
TraesCS4B02G191200 ~ TraesCS5A02G542800	0.608	TraesCS5A02G542800	0.73	0.14	5.14	8.26e-05
TraesCS5B02G208600 ~ TraesCS5A02G542800	0.608	(Intercept)	-1.38	0.06	-22.49	4.37e-14
TraesCS5B02G208600 ~ TraesCS5A02G542800	0.608	TraesCS5A02G542800	-0.33	0.06	-5.13	8.29e-05
TraesCS5A02G502300 ~ TraesCS5A02G542800	0.608	(Intercept)	0.73	0.04	17.36	2.98e-12
TraesCS5A02G502300 ~ TraesCS5A02G542800	0.608	TraesCS5A02G542800	0.23	0.04	5.13	8.33e-05
TraesCS3A02G471000 ~ TraesCS5A02G542800	0.608	(Intercept)	-0.96	0.06	-15.34	2.17e-11
TraesCS3A02G471000 ~ TraesCS5A02G542800	0.608	TraesCS5A02G542800	0.34	0.07	5.13	8.35e-05
TraesCS1A02G352100 ~ TraesCS5A02G542800	0.608	(Intercept)	0.32	0.03	11.67	1.55e-09
TraesCS1A02G352100 ~ TraesCS5A02G542800	0.608	TraesCS5A02G542800	0.15	0.03	5.13	8.35e-05
TraesCS7B02G168500 ~ TraesCS5A02G542800	0.607	(Intercept)	0	0.04	0.11	0.911388
TraesCS7B02G168500 ~ TraesCS5A02G542800	0.607	TraesCS5A02G542800	0.2	0.04	5.13	8.39e-05
TraesCS1A02G115700 ~ TraesCS5A02G542800	0.606	(Intercept)	-0.49	0.04	-13.86	1.07e-10
TraesCS1A02G115700 ~ TraesCS5A02G542800	0.606	TraesCS5A02G542800	0.19	0.04	5.11	8.65e-05
TraesCS7A02G492400 ~ TraesCS5A02G542800	0.606	(Intercept)	-0.09	0.03	-2.52	0.0219507
TraesCS7A02G492400 ~ TraesCS5A02G542800	0.606	TraesCS5A02G542800	-0.19	0.04	-5.11	8.65e-05
TraesCS7B02G232700 ~ TraesCS5A02G542800	0.604	(Intercept)	0.92	0.02	38.67	5.18e-18
TraesCS7B02G232700 ~ TraesCS5A02G542800	0.604	TraesCS5A02G542800	0.13	0.03	5.1	8.94e-05
TraesCS2A02G428100 ~ TraesCS5A02G542800	0.604	(Intercept)	0.68	0.01	51.52	4.11e-20
TraesCS2A02G428100 ~ TraesCS5A02G542800	0.604	TraesCS5A02G542800	-0.07	0.01	-5.09	9e-05
TraesCS4B02G091800 ~ TraesCS5A02G542800	0.604	(Intercept)	0.7	0.03	26.84	2.33e-15
TraesCS4B02G091800 ~ TraesCS5A02G542800	0.604	TraesCS5A02G542800	0.14	0.03	5.09	9.02e-05
TraesCS1A02G079700 ~ TraesCS5A02G542800	0.604	(Intercept)	1	0.01	106	2.01e-25
TraesCS1A02G079700 ~ TraesCS5A02G542800	0.604	TraesCS5A02G542800	0.05	0.01	5.09	9.13e-05
TraesCS6B02G133900 ~ TraesCS5A02G542800	0.604	(Intercept)	-1.49	0.05	-30.45	2.84e-16
TraesCS6B02G133900 ~ TraesCS5A02G542800	0.604	TraesCS5A02G542800	0.26	0.05	5.09	9.13e-05
TraesCS3A02G531200 ~ TraesCS5A02G542800	0.603	(Intercept)	0.6	0.04	13.5	1.62e-10
TraesCS3A02G531200 ~ TraesCS5A02G542800	0.603	TraesCS5A02G542800	0.24	0.05	5.09	9.15e-05
TraesCS1A02G317000 ~ TraesCS5A02G542800	0.603	(Intercept)	0.67	0.01	48.26	1.24e-19
TraesCS1A02G317000 ~ TraesCS5A02G542800	0.603	TraesCS5A02G542800	-0.07	0.01	-5.08	9.28e-05
TraesCS7A02G281200 ~ TraesCS5A02G542800	0.601	(Intercept)	-0.29	0.04	-7.45	9.5e-07
TraesCS7A02G281200 ~ TraesCS5A02G542800	0.601	TraesCS5A02G542800	0.21	0.04	5.06	9.59e-05
TraesCS1A02G241900 ~ TraesCS5A02G542800	0.601	(Intercept)	0.79	0.02	39.47	3.67e-18
TraesCS1A02G241900 ~ TraesCS5A02G542800	0.601	TraesCS5A02G542800	0.11	0.02	5.06	9.7e-05
TraesCS2A02G442300 ~ TraesCS5A02G542800	0.601	(Intercept)	0.27	0.03	9.17	5.41e-08
TraesCS2A02G442300 ~ TraesCS5A02G542800	0.601	TraesCS5A02G542800	-0.16	0.03	-5.06	9.76e-05
TraesCS3B02G315300 ~ TraesCS5A02G542800	0.6	(Intercept)	0.01	0.02	0.26	0.801346
TraesCS3B02G315300 ~ TraesCS5A02G542800	0.6	TraesCS5A02G542800	0.11	0.02	5.05	9.77e-05
TraesCS6A02G312500 ~ TraesCS5A02G542800	0.6	(Intercept)	0.54	0.02	26.23	3.42e-15
TraesCS6A02G312500 ~ TraesCS5A02G542800	0.6	TraesCS5A02G542800	-0.11	0.02	-5.05	9.83e-05
TraesCS4A02G325200 ~ TraesCS5A02G542800	0.6	(Intercept)	-0.27	0.07	-4	0.000924
TraesCS4A02G325200 ~ TraesCS5A02G542800	0.6	TraesCS5A02G542800	0.36	0.07	5.05	9.83e-05
TraesCS5B02G310100 ~ TraesCS5A02G542800	0.6	(Intercept)	-0.93	0.07	-13.61	1.43e-10
TraesCS5B02G310100 ~ TraesCS5A02G542800	0.6	TraesCS5A02G542800	0.36	0.07	5.05	9.85e-05
TraesCS3A02G447800 ~ TraesCS5A02G542800	0.6	(Intercept)	0.31	0.02	15.56	1.72e-11
TraesCS3A02G447800 ~ TraesCS5A02G542800	0.6	TraesCS5A02G542800	0.11	0.02	5.04	9.98e-05
TraesCS1B02G286100 ~ TraesCS5A02G542800	0.599	(Intercept)	-0.54	0.03	-19.44	4.77e-13
TraesCS1B02G286100 ~ TraesCS5A02G542800	0.599	TraesCS5A02G542800	0.15	0.03	5.04	0.0001
TraesCS7A02G278100 ~ TraesCS5A02G542800	0.599	(Intercept)	1.16	0.01	89.9	3.29e-24
TraesCS7A02G278100 ~ TraesCS5A02G542800	0.599	TraesCS5A02G542800	0.07	0.01	5.04	0.000101
TraesCS5B02G387700 ~ TraesCS5A02G542800	0.599	(Intercept)	0.9	0.02	46.55	2.28e-19
TraesCS5B02G387700 ~ TraesCS5A02G542800	0.599	TraesCS5A02G542800	0.1	0.02	5.04	0.000101
TraesCS7A02G219700 ~ TraesCS5A02G542800	0.599	(Intercept)	-0.25	0.08	-3.13	0.00603668
TraesCS7A02G219700 ~ TraesCS5A02G542800	0.599	TraesCS5A02G542800	0.43	0.08	5.04	0.000101
TraesCS7A02G240600 ~ TraesCS5A02G542800	0.599	(Intercept)	0.73	0.02	33.92	4.69e-17
TraesCS7A02G240600 ~ TraesCS5A02G542800	0.599	TraesCS5A02G542800	-0.12	0.02	-5.04	0.000102
TraesCS2B02G090400 ~ TraesCS5A02G542800	0.599	(Intercept)	-1.2	0.09	-13.31	2.04e-10
TraesCS2B02G090400 ~ TraesCS5A02G542800	0.599	TraesCS5A02G542800	0.48	0.1	5.04	0.000102
TraesCS7A02G215000 ~ TraesCS5A02G542800	0.598	(Intercept)	-1.21	0.08	-15.08	2.84e-11
TraesCS7A02G215000 ~ TraesCS5A02G542800	0.598	TraesCS5A02G542800	0.43	0.08	5.02	0.000104
TraesCS4A02G109700 ~ TraesCS5A02G542800	0.597	(Intercept)	0.19	0.04	4.85	0.00015
TraesCS4A02G109700 ~ TraesCS5A02G542800	0.597	TraesCS5A02G542800	0.21	0.04	5.02	0.000106
TraesCS6A02G256000 ~ TraesCS5A02G542800	0.597	(Intercept)	0.83	0.02	33.58	5.54e-17
TraesCS6A02G256000 ~ TraesCS5A02G542800	0.597	TraesCS5A02G542800	0.13	0.03	5.02	0.000106
TraesCS2A02G236600 ~ TraesCS5A02G542800	0.596	(Intercept)	1.11	0.01	106.44	1.87e-25
TraesCS2A02G236600 ~ TraesCS5A02G542800	0.596	TraesCS5A02G542800	0.06	0.01	5.01	0.000108
TraesCS5A02G323200 ~ TraesCS5A02G542800	0.595	(Intercept)	-0.33	0.16	-2.03	0.0586853
TraesCS5A02G323200 ~ TraesCS5A02G542800	0.595	TraesCS5A02G542800	0.86	0.17	4.99	0.000111
TraesCS2A02G120400 ~ TraesCS5A02G542800	0.594	(Intercept)	-1.28	0.06	-21.03	1.31e-13
TraesCS2A02G120400 ~ TraesCS5A02G542800	0.594	TraesCS5A02G542800	0.32	0.06	4.99	0.000112
TraesCS5A02G236000 ~ TraesCS5A02G542800	0.594	(Intercept)	0.07	0.02	4.6	0.000258
TraesCS5A02G236000 ~ TraesCS5A02G542800	0.594	TraesCS5A02G542800	-0.09	0.02	-4.99	0.000113
TraesCS7A02G364200 ~ TraesCS5A02G542800	0.594	(Intercept)	-0.16	0.02	-8.47	1.66e-07
TraesCS7A02G364200 ~ TraesCS5A02G542800	0.594	TraesCS5A02G542800	-0.1	0.02	-4.98	0.000113
TraesCS3A02G335900 ~ TraesCS5A02G542800	0.594	(Intercept)	-1.23	0.07	-17.46	2.73e-12
TraesCS3A02G335900 ~ TraesCS5A02G542800	0.594	TraesCS5A02G542800	0.37	0.07	4.98	0.000114
TraesCS5B02G101300 ~ TraesCS5A02G542800	0.593	(Intercept)	0.87	0.01	70.19	2.19e-22
TraesCS5B02G101300 ~ TraesCS5A02G542800	0.593	TraesCS5A02G542800	0.07	0.01	4.98	0.000114
TraesCS2A02G380500 ~ TraesCS5A02G542800	0.593	(Intercept)	0.28	0.07	3.98	0.00097
TraesCS2A02G380500 ~ TraesCS5A02G542800	0.593	TraesCS5A02G542800	0.37	0.08	4.98	0.000114
TraesCS5A02G516600 ~ TraesCS5A02G542800	0.593	(Intercept)	-0.03	0.05	-0.54	0.598056
TraesCS5A02G516600 ~ TraesCS5A02G542800	0.593	TraesCS5A02G542800	-0.25	0.05	-4.98	0.000114
TraesCS4A02G138400 ~ TraesCS5A02G542800	0.593	(Intercept)	0.73	0.01	54.43	1.62e-20
TraesCS4A02G138400 ~ TraesCS5A02G542800	0.593	TraesCS5A02G542800	0.07	0.01	4.98	0.000115
TraesCS4B02G235900 ~ TraesCS5A02G542800	0.593	(Intercept)	0.46	0.03	14.31	6.54e-11
TraesCS4B02G235900 ~ TraesCS5A02G542800	0.593	TraesCS5A02G542800	-0.17	0.03	-4.98	0.000115
TraesCS5B02G391600 ~ TraesCS5A02G542800	0.592	(Intercept)	-1.18	0.08	-14.81	3.78e-11
TraesCS5B02G391600 ~ TraesCS5A02G542800	0.592	TraesCS5A02G542800	0.42	0.08	4.97	0.000117
TraesCS3A02G207300 ~ TraesCS5A02G542800	0.592	(Intercept)	-0.65	0.07	-9.08	6.22e-08
TraesCS3A02G207300 ~ TraesCS5A02G542800	0.592	TraesCS5A02G542800	-0.37	0.08	-4.97	0.000117
TraesCS3A02G216100 ~ TraesCS5A02G542800	0.592	(Intercept)	1.19	0.01	99.46	5.93e-25
TraesCS3A02G216100 ~ TraesCS5A02G542800	0.592	TraesCS5A02G542800	0.06	0.01	4.97	0.000117
TraesCS5A02G403800 ~ TraesCS5A02G542800	0.592	(Intercept)	-0.18	0.03	-5.85	1.91e-05
TraesCS5A02G403800 ~ TraesCS5A02G542800	0.592	TraesCS5A02G542800	0.16	0.03	4.97	0.000118
TraesCS5A02G551500 ~ TraesCS5A02G542800	0.592	(Intercept)	-1.16	0.06	-20.66	1.76e-13
TraesCS5A02G551500 ~ TraesCS5A02G542800	0.592	TraesCS5A02G542800	-0.3	0.06	-4.96	0.000119
TraesCS1A02G085300 ~ TraesCS5A02G542800	0.591	(Intercept)	-0.33	0.07	-4.78	0.000176
TraesCS1A02G085300 ~ TraesCS5A02G542800	0.591	TraesCS5A02G542800	0.36	0.07	4.96	0.00012
TraesCS1B02G404000 ~ TraesCS5A02G542800	0.591	(Intercept)	-0.39	0.05	-7.5	8.71e-07
TraesCS1B02G404000 ~ TraesCS5A02G542800	0.591	TraesCS5A02G542800	0.27	0.06	4.95	0.000121
TraesCS2B02G017200 ~ TraesCS5A02G542800	0.59	(Intercept)	-1.44	0.07	-22.1	5.8e-14
TraesCS2B02G017200 ~ TraesCS5A02G542800	0.59	TraesCS5A02G542800	0.34	0.07	4.95	0.000122
TraesCS4B02G052000 ~ TraesCS5A02G542800	0.589	(Intercept)	-0.25	0.03	-7.83	4.87e-07
TraesCS4B02G052000 ~ TraesCS5A02G542800	0.589	TraesCS5A02G542800	-0.17	0.03	-4.94	0.000124
TraesCS1B02G159900 ~ TraesCS5A02G542800	0.589	(Intercept)	-0.04	0.03	-1.09	0.289501
TraesCS1B02G159900 ~ TraesCS5A02G542800	0.589	TraesCS5A02G542800	0.17	0.04	4.94	0.000125
TraesCS1B02G333300 ~ TraesCS5A02G542800	0.589	(Intercept)	-0.07	0.02	-3.7	0.00175926
TraesCS1B02G333300 ~ TraesCS5A02G542800	0.589	TraesCS5A02G542800	-0.09	0.02	-4.94	0.000125
TraesCS1B02G346300 ~ TraesCS5A02G542800	0.589	(Intercept)	0.26	0.03	9.83	1.99e-08
TraesCS1B02G346300 ~ TraesCS5A02G542800	0.589	TraesCS5A02G542800	0.14	0.03	4.93	0.000126
TraesCS5A02G058900 ~ TraesCS5A02G542800	0.588	(Intercept)	-0.44	0.03	-14.59	4.78e-11
TraesCS5A02G058900 ~ TraesCS5A02G542800	0.588	TraesCS5A02G542800	0.16	0.03	4.93	0.000128
TraesCS6A02G153100 ~ TraesCS5A02G542800	0.588	(Intercept)	-0.35	0.04	-8.86	8.79e-08
TraesCS6A02G153100 ~ TraesCS5A02G542800	0.588	TraesCS5A02G542800	0.21	0.04	4.92	0.000128
TraesCS1A02G391500 ~ TraesCS5A02G542800	0.588	(Intercept)	-0.53	0.06	-8.51	1.56e-07
TraesCS1A02G391500 ~ TraesCS5A02G542800	0.588	TraesCS5A02G542800	0.32	0.07	4.92	0.000129
TraesCS5B02G515100 ~ TraesCS5A02G542800	0.588	(Intercept)	-0.08	0.02	-3.21	0.00514083
TraesCS5B02G515100 ~ TraesCS5A02G542800	0.588	TraesCS5A02G542800	0.13	0.03	4.92	0.000129
TraesCS3A02G089200 ~ TraesCS5A02G542800	0.586	(Intercept)	0.66	0.01	58.35	5e-21
TraesCS3A02G089200 ~ TraesCS5A02G542800	0.586	TraesCS5A02G542800	-0.06	0.01	-4.91	0.000134
TraesCS5B02G138900 ~ TraesCS5A02G542800	0.585	(Intercept)	0.55	0.02	28.18	1.04e-15
TraesCS5B02G138900 ~ TraesCS5A02G542800	0.585	TraesCS5A02G542800	0.1	0.02	4.9	0.000135
TraesCS1A02G321100 ~ TraesCS5A02G542800	0.585	(Intercept)	-0.13	0.03	-4.04	0.00085
TraesCS1A02G321100 ~ TraesCS5A02G542800	0.585	TraesCS5A02G542800	0.16	0.03	4.9	0.000136
TraesCS4A02G096600 ~ TraesCS5A02G542800	0.585	(Intercept)	1.29	0.01	182.71	1.94e-29
TraesCS4A02G096600 ~ TraesCS5A02G542800	0.585	TraesCS5A02G542800	0.04	0.01	4.9	0.000137
TraesCS3B02G347500 ~ TraesCS5A02G542800	0.585	(Intercept)	0.99	0.01	87.32	5.4e-24
TraesCS3B02G347500 ~ TraesCS5A02G542800	0.585	TraesCS5A02G542800	0.06	0.01	4.89	0.000137
TraesCS2B02G519200 ~ TraesCS5A02G542800	0.584	(Intercept)	0.85	0.01	56.39	8.92e-21
TraesCS2B02G519200 ~ TraesCS5A02G542800	0.584	TraesCS5A02G542800	-0.08	0.02	-4.89	0.000138
TraesCS7A02G374200 ~ TraesCS5A02G542800	0.584	(Intercept)	-1.22	0.06	-21.1	1.25e-13
TraesCS7A02G374200 ~ TraesCS5A02G542800	0.584	TraesCS5A02G542800	-0.3	0.06	-4.89	0.000139
TraesCS3B02G565200 ~ TraesCS5A02G542800	0.584	(Intercept)	0.85	0.02	50.51	5.73e-20
TraesCS3B02G565200 ~ TraesCS5A02G542800	0.584	TraesCS5A02G542800	0.09	0.02	4.89	0.000139
TraesCS1A02G242500 ~ TraesCS5A02G542800	0.583	(Intercept)	0.64	0.01	52.04	3.46e-20
TraesCS1A02G242500 ~ TraesCS5A02G542800	0.583	TraesCS5A02G542800	0.06	0.01	4.87	0.000143
TraesCS2B02G513100 ~ TraesCS5A02G542800	0.582	(Intercept)	-0.21	0.03	-8.01	3.61e-07
TraesCS2B02G513100 ~ TraesCS5A02G542800	0.582	TraesCS5A02G542800	-0.14	0.03	-4.87	0.000145
TraesCS4B02G234200 ~ TraesCS5A02G542800	0.582	(Intercept)	0.09	0.03	3.04	0.00743123
TraesCS4B02G234200 ~ TraesCS5A02G542800	0.582	TraesCS5A02G542800	0.16	0.03	4.87	0.000145
TraesCS5B02G456700 ~ TraesCS5A02G542800	0.582	(Intercept)	0.07	0.03	2.21	0.0410166
TraesCS5B02G456700 ~ TraesCS5A02G542800	0.582	TraesCS5A02G542800	0.16	0.03	4.87	0.000145
TraesCS7A02G419300 ~ TraesCS5A02G542800	0.582	(Intercept)	0.75	0.01	62.81	1.44e-21
TraesCS7A02G419300 ~ TraesCS5A02G542800	0.582	TraesCS5A02G542800	0.06	0.01	4.87	0.000145
TraesCS2A02G203400 ~ TraesCS5A02G542800	0.582	(Intercept)	-0.23	0.03	-7.37	1.1e-06
TraesCS2A02G203400 ~ TraesCS5A02G542800	0.582	TraesCS5A02G542800	0.16	0.03	4.86	0.000146
TraesCS3B02G005700 ~ TraesCS5A02G542800	0.582	(Intercept)	-0.17	0.03	-5.15	8.05e-05
TraesCS3B02G005700 ~ TraesCS5A02G542800	0.582	TraesCS5A02G542800	-0.17	0.03	-4.86	0.000146
TraesCS5B02G449700 ~ TraesCS5A02G542800	0.581	(Intercept)	0.23	0.05	4.68	0.000213
TraesCS5B02G449700 ~ TraesCS5A02G542800	0.581	TraesCS5A02G542800	0.25	0.05	4.86	0.000147
TraesCS4A02G093500 ~ TraesCS5A02G542800	0.581	(Intercept)	-0.2	0.03	-6.59	4.57e-06
TraesCS4A02G093500 ~ TraesCS5A02G542800	0.581	TraesCS5A02G542800	0.15	0.03	4.86	0.000147
TraesCS7B02G245800 ~ TraesCS5A02G542800	0.581	(Intercept)	0.28	0.02	14.02	8.96e-11
TraesCS7B02G245800 ~ TraesCS5A02G542800	0.581	TraesCS5A02G542800	-0.1	0.02	-4.86	0.000148
TraesCS7A02G027100 ~ TraesCS5A02G542800	0.581	(Intercept)	-0.6	0.04	-16.96	4.33e-12
TraesCS7A02G027100 ~ TraesCS5A02G542800	0.581	TraesCS5A02G542800	0.18	0.04	4.86	0.000148
TraesCS6B02G193600 ~ TraesCS5A02G542800	0.581	(Intercept)	-0.35	0.03	-10.74	5.41e-09
TraesCS6B02G193600 ~ TraesCS5A02G542800	0.581	TraesCS5A02G542800	-0.17	0.03	-4.86	0.000148
TraesCS3A02G135400 ~ TraesCS5A02G542800	0.581	(Intercept)	-0.19	0.02	-9.06	6.44e-08
TraesCS3A02G135400 ~ TraesCS5A02G542800	0.581	TraesCS5A02G542800	-0.11	0.02	-4.85	0.000149
TraesCS2B02G483300 ~ TraesCS5A02G542800	0.581	(Intercept)	-1.44	0.06	-25.05	7.34e-15
TraesCS2B02G483300 ~ TraesCS5A02G542800	0.581	TraesCS5A02G542800	-0.3	0.06	-4.85	0.000149
TraesCS2B02G103100 ~ TraesCS5A02G542800	0.58	(Intercept)	-1.09	0.07	-15.32	2.21e-11
TraesCS2B02G103100 ~ TraesCS5A02G542800	0.58	TraesCS5A02G542800	0.37	0.08	4.85	0.00015
TraesCS4B02G277100 ~ TraesCS5A02G542800	0.58	(Intercept)	-0.69	0.05	-13.31	2.03e-10
TraesCS4B02G277100 ~ TraesCS5A02G542800	0.58	TraesCS5A02G542800	0.26	0.05	4.85	0.00015
TraesCS3A02G305400 ~ TraesCS5A02G542800	0.58	(Intercept)	1.42	0.02	73.06	1.11e-22
TraesCS3A02G305400 ~ TraesCS5A02G542800	0.58	TraesCS5A02G542800	0.1	0.02	4.85	0.00015
TraesCS7A02G270500 ~ TraesCS5A02G542800	0.58	(Intercept)	0.01	0.03	0.31	0.762786
TraesCS7A02G270500 ~ TraesCS5A02G542800	0.58	TraesCS5A02G542800	0.18	0.04	4.84	0.000152
TraesCS3B02G197700 ~ TraesCS5A02G542800	0.58	(Intercept)	0.52	0.02	32.29	1.07e-16
TraesCS3B02G197700 ~ TraesCS5A02G542800	0.58	TraesCS5A02G542800	-0.08	0.02	-4.84	0.000152
TraesCS4B02G131000 ~ TraesCS5A02G542800	0.579	(Intercept)	0.85	0.02	40.26	2.63e-18
TraesCS4B02G131000 ~ TraesCS5A02G542800	0.579	TraesCS5A02G542800	0.11	0.02	4.84	0.000154
TraesCS5A02G320000 ~ TraesCS5A02G542800	0.579	(Intercept)	0.29	0.05	5.56	3.48e-05
TraesCS5A02G320000 ~ TraesCS5A02G542800	0.579	TraesCS5A02G542800	0.26	0.05	4.84	0.000154
TraesCS7A02G147800 ~ TraesCS5A02G542800	0.579	(Intercept)	-0.39	0.06	-6.46	5.84e-06
TraesCS7A02G147800 ~ TraesCS5A02G542800	0.579	TraesCS5A02G542800	0.31	0.06	4.83	0.000156
TraesCS1B02G334900 ~ TraesCS5A02G542800	0.578	(Intercept)	-0.4	0.04	-10.96	4e-09
TraesCS1B02G334900 ~ TraesCS5A02G542800	0.578	TraesCS5A02G542800	-0.19	0.04	-4.83	0.000157
TraesCS7B02G300200 ~ TraesCS5A02G542800	0.578	(Intercept)	0.31	0.03	10.22	1.12e-08
TraesCS7B02G300200 ~ TraesCS5A02G542800	0.578	TraesCS5A02G542800	0.15	0.03	4.83	0.000158
TraesCS2A02G129600 ~ TraesCS5A02G542800	0.578	(Intercept)	0.13	0.04	3.4	0.00338336
TraesCS2A02G129600 ~ TraesCS5A02G542800	0.578	TraesCS5A02G542800	-0.19	0.04	-4.82	0.000159
TraesCS3A02G002100 ~ TraesCS5A02G542800	0.577	(Intercept)	0.72	0.02	35.24	2.47e-17
TraesCS3A02G002100 ~ TraesCS5A02G542800	0.577	TraesCS5A02G542800	-0.1	0.02	-4.82	0.000161
TraesCS3B02G592400 ~ TraesCS5A02G542800	0.577	(Intercept)	-0.39	0.05	-8.41	1.83e-07
TraesCS3B02G592400 ~ TraesCS5A02G542800	0.577	TraesCS5A02G542800	0.24	0.05	4.82	0.000161
TraesCS5A02G501700 ~ TraesCS5A02G542800	0.577	(Intercept)	-0.64	0.03	-21.87	6.9e-14
TraesCS5A02G501700 ~ TraesCS5A02G542800	0.577	TraesCS5A02G542800	-0.15	0.03	-4.82	0.000162
TraesCS4B02G356800 ~ TraesCS5A02G542800	0.576	(Intercept)	-0.8	0.07	-11.43	2.11e-09
TraesCS4B02G356800 ~ TraesCS5A02G542800	0.576	TraesCS5A02G542800	-0.36	0.07	-4.81	0.000164
TraesCS1A02G250500 ~ TraesCS5A02G542800	0.576	(Intercept)	-0.18	0.03	-5.18	7.57e-05
TraesCS1A02G250500 ~ TraesCS5A02G542800	0.576	TraesCS5A02G542800	0.18	0.04	4.8	0.000165
TraesCS3A02G292400 ~ TraesCS5A02G542800	0.575	(Intercept)	0.83	0.02	46.71	2.15e-19
TraesCS3A02G292400 ~ TraesCS5A02G542800	0.575	TraesCS5A02G542800	-0.09	0.02	-4.8	0.000167
TraesCS6A02G254600 ~ TraesCS5A02G542800	0.575	(Intercept)	-0.25	0.02	-10.29	1.01e-08
TraesCS6A02G254600 ~ TraesCS5A02G542800	0.575	TraesCS5A02G542800	-0.12	0.03	-4.8	0.000167
TraesCS2B02G187300 ~ TraesCS5A02G542800	0.575	(Intercept)	0.92	0.02	48.71	1.06e-19
TraesCS2B02G187300 ~ TraesCS5A02G542800	0.575	TraesCS5A02G542800	0.1	0.02	4.8	0.000167
TraesCS7A02G470500 ~ TraesCS5A02G542800	0.575	(Intercept)	-1.22	0.08	-16.16	9.47e-12
TraesCS7A02G470500 ~ TraesCS5A02G542800	0.575	TraesCS5A02G542800	0.38	0.08	4.8	0.000169
TraesCS3A02G073300 ~ TraesCS5A02G542800	0.575	(Intercept)	1.58	0.02	85.78	7.3e-24
TraesCS3A02G073300 ~ TraesCS5A02G542800	0.575	TraesCS5A02G542800	0.09	0.02	4.79	0.000169
TraesCS5B02G544900 ~ TraesCS5A02G542800	0.575	(Intercept)	0.92	0.03	26.68	2.58e-15
TraesCS5B02G544900 ~ TraesCS5A02G542800	0.575	TraesCS5A02G542800	-0.17	0.04	-4.79	0.000169
TraesCS7A02G458600 ~ TraesCS5A02G542800	0.575	(Intercept)	0.4	0.02	25.69	4.85e-15
TraesCS7A02G458600 ~ TraesCS5A02G542800	0.575	TraesCS5A02G542800	0.08	0.02	4.79	0.000169
TraesCS7A02G283600 ~ TraesCS5A02G542800	0.575	(Intercept)	1	0.01	93.22	1.78e-24
TraesCS7A02G283600 ~ TraesCS5A02G542800	0.575	TraesCS5A02G542800	0.05	0.01	4.79	0.00017
TraesCS1B02G352700 ~ TraesCS5A02G542800	0.574	(Intercept)	1.22	0.01	106.69	1.8e-25
TraesCS1B02G352700 ~ TraesCS5A02G542800	0.574	TraesCS5A02G542800	0.06	0.01	4.79	0.00017
TraesCS3A02G519300 ~ TraesCS5A02G542800	0.574	(Intercept)	-0.76	0.12	-6.39	6.67e-06
TraesCS3A02G519300 ~ TraesCS5A02G542800	0.574	TraesCS5A02G542800	0.6	0.13	4.78	0.000172
TraesCS7B02G276600 ~ TraesCS5A02G542800	0.574	(Intercept)	0.77	0.01	59.17	3.94e-21
TraesCS7B02G276600 ~ TraesCS5A02G542800	0.574	TraesCS5A02G542800	-0.07	0.01	-4.78	0.000173
TraesCS4A02G112900 ~ TraesCS5A02G542800	0.574	(Intercept)	0.79	0.01	90.33	3.04e-24
TraesCS4A02G112900 ~ TraesCS5A02G542800	0.574	TraesCS5A02G542800	0.04	0.01	4.78	0.000173
TraesCS4B02G102400 ~ TraesCS5A02G542800	0.573	(Intercept)	-0.95	0.07	-14.56	4.96e-11
TraesCS4B02G102400 ~ TraesCS5A02G542800	0.573	TraesCS5A02G542800	0.33	0.07	4.78	0.000175
TraesCS5B02G509200 ~ TraesCS5A02G542800	0.573	(Intercept)	0.48	0.02	30.02	3.6e-16
TraesCS5B02G509200 ~ TraesCS5A02G542800	0.573	TraesCS5A02G542800	-0.08	0.02	-4.78	0.000175
TraesCS3B02G424000 ~ TraesCS5A02G542800	0.573	(Intercept)	-1.01	0.11	-9.56	2.96e-08
TraesCS3B02G424000 ~ TraesCS5A02G542800	0.573	TraesCS5A02G542800	0.53	0.11	4.77	0.000176
TraesCS5A02G221200 ~ TraesCS5A02G542800	0.572	(Intercept)	0.85	0.02	45.63	3.19e-19
TraesCS5A02G221200 ~ TraesCS5A02G542800	0.572	TraesCS5A02G542800	-0.09	0.02	-4.77	0.000178
TraesCS1B02G382200 ~ TraesCS5A02G542800	0.572	(Intercept)	-0.06	0.04	-1.29	0.21407
TraesCS1B02G382200 ~ TraesCS5A02G542800	0.572	TraesCS5A02G542800	0.22	0.05	4.77	0.000179
TraesCS7B02G247600 ~ TraesCS5A02G542800	0.572	(Intercept)	0.63	0.01	43.8	6.36e-19
TraesCS7B02G247600 ~ TraesCS5A02G542800	0.572	TraesCS5A02G542800	-0.07	0.02	-4.76	0.00018
TraesCS3B02G087400 ~ TraesCS5A02G542800	0.572	(Intercept)	1.75	0.02	100.58	4.9e-25
TraesCS3B02G087400 ~ TraesCS5A02G542800	0.572	TraesCS5A02G542800	0.09	0.02	4.76	0.000181
TraesCS2B02G370400 ~ TraesCS5A02G542800	0.571	(Intercept)	0.51	0.01	41.9	1.34e-18
TraesCS2B02G370400 ~ TraesCS5A02G542800	0.571	TraesCS5A02G542800	-0.06	0.01	-4.76	0.000183
TraesCS7A02G131600 ~ TraesCS5A02G542800	0.57	(Intercept)	-0.51	0.08	-6.57	4.72e-06
TraesCS7A02G131600 ~ TraesCS5A02G542800	0.57	TraesCS5A02G542800	0.39	0.08	4.75	0.000185
TraesCSU02G147400 ~ TraesCS5A02G542800	0.57	(Intercept)	-1.4	0.06	-23.23	2.55e-14
TraesCSU02G147400 ~ TraesCS5A02G542800	0.57	TraesCS5A02G542800	0.3	0.06	4.75	0.000187
TraesCS4B02G324400 ~ TraesCS5A02G542800	0.57	(Intercept)	0.73	0.02	30.4	2.93e-16
TraesCS4B02G324400 ~ TraesCS5A02G542800	0.57	TraesCS5A02G542800	0.12	0.03	4.74	0.000188
TraesCS7A02G435500 ~ TraesCS5A02G542800	0.569	(Intercept)	-0.98	0.08	-12.86	3.46e-10
TraesCS7A02G435500 ~ TraesCS5A02G542800	0.569	TraesCS5A02G542800	0.38	0.08	4.74	0.000189
TraesCS1A02G346600 ~ TraesCS5A02G542800	0.569	(Intercept)	0.36	0.02	17.47	2.71e-12
TraesCS1A02G346600 ~ TraesCS5A02G542800	0.569	TraesCS5A02G542800	0.1	0.02	4.74	0.00019
TraesCS3A02G531300 ~ TraesCS5A02G542800	0.569	(Intercept)	0.59	0.06	9.17	5.47e-08
TraesCS3A02G531300 ~ TraesCS5A02G542800	0.569	TraesCS5A02G542800	0.32	0.07	4.74	0.00019
TraesCS2A02G340500 ~ TraesCS5A02G542800	0.569	(Intercept)	-0.75	0.03	-25.05	7.35e-15
TraesCS2A02G340500 ~ TraesCS5A02G542800	0.569	TraesCS5A02G542800	-0.15	0.03	-4.73	0.000192
TraesCS3A02G394600 ~ TraesCS5A02G542800	0.569	(Intercept)	0.65	0.01	53.14	2.43e-20
TraesCS3A02G394600 ~ TraesCS5A02G542800	0.569	TraesCS5A02G542800	-0.06	0.01	-4.73	0.000192
TraesCS6A02G146000 ~ TraesCS5A02G542800	0.568	(Intercept)	-1.13	0.08	-14.28	6.75e-11
TraesCS6A02G146000 ~ TraesCS5A02G542800	0.568	TraesCS5A02G542800	0.4	0.08	4.73	0.000194
TraesCS7A02G389600 ~ TraesCS5A02G542800	0.568	(Intercept)	-0.36	0.02	-14.57	4.89e-11
TraesCS7A02G389600 ~ TraesCS5A02G542800	0.568	TraesCS5A02G542800	-0.12	0.03	-4.73	0.000195
TraesCS7A02G215700 ~ TraesCS5A02G542800	0.567	(Intercept)	0.76	0.02	30.52	2.74e-16
TraesCS7A02G215700 ~ TraesCS5A02G542800	0.567	TraesCS5A02G542800	0.12	0.03	4.72	0.000196
TraesCS6B02G364000 ~ TraesCS5A02G542800	0.567	(Intercept)	-0.09	0.03	-2.8	0.0121773
TraesCS6B02G364000 ~ TraesCS5A02G542800	0.567	TraesCS5A02G542800	0.17	0.04	4.72	0.000198
TraesCS4B02G115500 ~ TraesCS5A02G542800	0.567	(Intercept)	-0.9	0.04	-22.72	3.68e-14
TraesCS4B02G115500 ~ TraesCS5A02G542800	0.567	TraesCS5A02G542800	-0.2	0.04	-4.71	0.0002
TraesCS7A02G089600 ~ TraesCS5A02G542800	0.566	(Intercept)	-1.25	0.08	-16.62	6.01e-12
TraesCS7A02G089600 ~ TraesCS5A02G542800	0.566	TraesCS5A02G542800	0.37	0.08	4.71	0.000201
TraesCS3B02G193300 ~ TraesCS5A02G542800	0.566	(Intercept)	0.22	0.03	6.47	5.79e-06
TraesCS3B02G193300 ~ TraesCS5A02G542800	0.566	TraesCS5A02G542800	-0.17	0.04	-4.71	0.000201
TraesCS7B02G047400 ~ TraesCS5A02G542800	0.566	(Intercept)	-0.32	0.03	-12.57	4.93e-10
TraesCS7B02G047400 ~ TraesCS5A02G542800	0.566	TraesCS5A02G542800	-0.13	0.03	-4.71	0.000202
TraesCS2A02G389600 ~ TraesCS5A02G542800	0.566	(Intercept)	0.81	0.01	81	1.93e-23
TraesCS2A02G389600 ~ TraesCS5A02G542800	0.566	TraesCS5A02G542800	-0.05	0.01	-4.71	0.000202
TraesCS4B02G277800 ~ TraesCS5A02G542800	0.566	(Intercept)	-1.11	0.08	-14.3	6.6e-11
TraesCS4B02G277800 ~ TraesCS5A02G542800	0.566	TraesCS5A02G542800	-0.39	0.08	-4.71	0.000202
TraesCS7A02G328800 ~ TraesCS5A02G542800	0.566	(Intercept)	0.61	0.01	48.55	1.12e-19
TraesCS7A02G328800 ~ TraesCS5A02G542800	0.566	TraesCS5A02G542800	-0.06	0.01	-4.71	0.000204
TraesCS7B02G037500 ~ TraesCS5A02G542800	0.566	(Intercept)	-0.68	0.04	-17.69	2.19e-12
TraesCS7B02G037500 ~ TraesCS5A02G542800	0.566	TraesCS5A02G542800	-0.19	0.04	-4.7	0.000204
TraesCS1A02G129600 ~ TraesCS5A02G542800	0.565	(Intercept)	-0.3	0.06	-5.14	8.18e-05
TraesCS1A02G129600 ~ TraesCS5A02G542800	0.565	TraesCS5A02G542800	0.29	0.06	4.7	0.000206
TraesCS6A02G242200 ~ TraesCS5A02G542800	0.565	(Intercept)	0.35	0.03	12.97	3.05e-10
TraesCS6A02G242200 ~ TraesCS5A02G542800	0.565	TraesCS5A02G542800	0.14	0.03	4.7	0.000207
TraesCS5A02G220400 ~ TraesCS5A02G542800	0.565	(Intercept)	-0.08	0.06	-1.36	0.190555
TraesCS5A02G220400 ~ TraesCS5A02G542800	0.565	TraesCS5A02G542800	0.28	0.06	4.7	0.000208
TraesCS7A02G213800 ~ TraesCS5A02G542800	0.565	(Intercept)	-1.38	0.07	-19.14	6.13e-13
TraesCS7A02G213800 ~ TraesCS5A02G542800	0.565	TraesCS5A02G542800	-0.36	0.08	-4.7	0.000208
TraesCS5A02G511700 ~ TraesCS5A02G542800	0.565	(Intercept)	-1.08	0.11	-10.23	1.11e-08
TraesCS5A02G511700 ~ TraesCS5A02G542800	0.565	TraesCS5A02G542800	0.53	0.11	4.7	0.000208
TraesCS5A02G014400 ~ TraesCS5A02G542800	0.564	(Intercept)	1.56	0.02	67.52	4.23e-22
TraesCS5A02G014400 ~ TraesCS5A02G542800	0.564	TraesCS5A02G542800	0.11	0.02	4.69	0.000209
TraesCS4B02G344800 ~ TraesCS5A02G542800	0.564	(Intercept)	-1.44	0.06	-23.46	2.18e-14
TraesCS4B02G344800 ~ TraesCS5A02G542800	0.564	TraesCS5A02G542800	0.3	0.06	4.69	0.000211
TraesCS7B02G084500 ~ TraesCS5A02G542800	0.563	(Intercept)	-1.25	0.06	-19.98	3.05e-13
TraesCS7B02G084500 ~ TraesCS5A02G542800	0.563	TraesCS5A02G542800	-0.31	0.07	-4.68	0.000214
TraesCS5B02G081600 ~ TraesCS5A02G542800	0.563	(Intercept)	0.32	0.02	20.56	1.9e-13
TraesCS5B02G081600 ~ TraesCS5A02G542800	0.563	TraesCS5A02G542800	0.08	0.02	4.68	0.000215
TraesCS7B02G122200 ~ TraesCS5A02G542800	0.562	(Intercept)	-1.25	0.09	-13.67	1.34e-10
TraesCS7B02G122200 ~ TraesCS5A02G542800	0.562	TraesCS5A02G542800	0.45	0.1	4.68	0.000217
TraesCS5B02G387000 ~ TraesCS5A02G542800	0.562	(Intercept)	0.61	0.02	34.22	4.03e-17
TraesCS5B02G387000 ~ TraesCS5A02G542800	0.562	TraesCS5A02G542800	-0.09	0.02	-4.67	0.000218
TraesCS2A02G106000 ~ TraesCS5A02G542800	0.562	(Intercept)	-1.28	0.05	-26.38	3.1e-15
TraesCS2A02G106000 ~ TraesCS5A02G542800	0.562	TraesCS5A02G542800	0.24	0.05	4.67	0.00022
TraesCS2B02G409200 ~ TraesCS5A02G542800	0.561	(Intercept)	-1.15	0.07	-17.38	2.94e-12
TraesCS2B02G409200 ~ TraesCS5A02G542800	0.561	TraesCS5A02G542800	-0.33	0.07	-4.67	0.000222
TraesCS2B02G225400 ~ TraesCS5A02G542800	0.561	(Intercept)	0.92	0.04	24.31	1.21e-14
TraesCS2B02G225400 ~ TraesCS5A02G542800	0.561	TraesCS5A02G542800	0.19	0.04	4.66	0.000224
TraesCS3A02G341300 ~ TraesCS5A02G542800	0.561	(Intercept)	-0.61	0.03	-17.66	2.26e-12
TraesCS3A02G341300 ~ TraesCS5A02G542800	0.561	TraesCS5A02G542800	0.17	0.04	4.66	0.000225
TraesCS2B02G333700 ~ TraesCS5A02G542800	0.559	(Intercept)	-1.32	0.09	-15.18	2.56e-11
TraesCS2B02G333700 ~ TraesCS5A02G542800	0.559	TraesCS5A02G542800	0.43	0.09	4.65	0.000231
TraesCS6B02G194700 ~ TraesCS5A02G542800	0.559	(Intercept)	0.97	0.02	57.08	7.25e-21
TraesCS6B02G194700 ~ TraesCS5A02G542800	0.559	TraesCS5A02G542800	0.08	0.02	4.64	0.000233
TraesCS5B02G400100 ~ TraesCS5A02G542800	0.559	(Intercept)	0.36	0.02	20.23	2.49e-13
TraesCS5B02G400100 ~ TraesCS5A02G542800	0.559	TraesCS5A02G542800	0.09	0.02	4.64	0.000234
TraesCS6A02G252900 ~ TraesCS5A02G542800	0.559	(Intercept)	-0.93	0.04	-25.08	7.22e-15
TraesCS6A02G252900 ~ TraesCS5A02G542800	0.559	TraesCS5A02G542800	0.18	0.04	4.64	0.000235
TraesCS2B02G476700 ~ TraesCS5A02G542800	0.559	(Intercept)	0.49	0.03	16.15	9.53e-12
TraesCS2B02G476700 ~ TraesCS5A02G542800	0.559	TraesCS5A02G542800	0.15	0.03	4.64	0.000236
TraesCS7A02G478100 ~ TraesCS5A02G542800	0.558	(Intercept)	1.05	0.01	73.01	1.12e-22
TraesCS7A02G478100 ~ TraesCS5A02G542800	0.558	TraesCS5A02G542800	0.07	0.02	4.64	0.000236
TraesCS6B02G395000 ~ TraesCS5A02G542800	0.558	(Intercept)	-1.41	0.06	-22.68	3.81e-14
TraesCS6B02G395000 ~ TraesCS5A02G542800	0.558	TraesCS5A02G542800	0.31	0.07	4.64	0.000236
TraesCS2A02G400500 ~ TraesCS5A02G542800	0.558	(Intercept)	-0.17	0.04	-4.74	0.00019
TraesCS2A02G400500 ~ TraesCS5A02G542800	0.558	TraesCS5A02G542800	0.17	0.04	4.63	0.000238
TraesCS7B02G004400 ~ TraesCS5A02G542800	0.558	(Intercept)	-0.52	0.08	-6.63	4.29e-06
TraesCS7B02G004400 ~ TraesCS5A02G542800	0.558	TraesCS5A02G542800	0.38	0.08	4.63	0.000238
TraesCS6A02G276300 ~ TraesCS5A02G542800	0.557	(Intercept)	-1.03	0.05	-19.68	3.88e-13
TraesCS6A02G276300 ~ TraesCS5A02G542800	0.557	TraesCS5A02G542800	0.26	0.06	4.62	0.000242
TraesCS6B02G265200 ~ TraesCS5A02G542800	0.557	(Intercept)	-0.5	0.03	-18.57	1e-12
TraesCS6B02G265200 ~ TraesCS5A02G542800	0.557	TraesCS5A02G542800	0.13	0.03	4.62	0.000243
TraesCS3A02G162800 ~ TraesCS5A02G542800	0.557	(Intercept)	0.11	0.02	5.08	9.27e-05
TraesCS3A02G162800 ~ TraesCS5A02G542800	0.557	TraesCS5A02G542800	-0.11	0.02	-4.62	0.000243
TraesCS4A02G042400 ~ TraesCS5A02G542800	0.557	(Intercept)	0.19	0.02	12.55	5.06e-10
TraesCS4A02G042400 ~ TraesCS5A02G542800	0.557	TraesCS5A02G542800	-0.07	0.02	-4.62	0.000243
TraesCS3A02G180000 ~ TraesCS5A02G542800	0.557	(Intercept)	-1.17	0.07	-17.24	3.35e-12
TraesCS3A02G180000 ~ TraesCS5A02G542800	0.557	TraesCS5A02G542800	0.33	0.07	4.62	0.000243
TraesCS3A02G131500 ~ TraesCS5A02G542800	0.557	(Intercept)	-0.53	0.04	-13.85	1.09e-10
TraesCS3A02G131500 ~ TraesCS5A02G542800	0.557	TraesCS5A02G542800	0.19	0.04	4.62	0.000243
TraesCS5A02G090100 ~ TraesCS5A02G542800	0.557	(Intercept)	0.2	0.02	9.02	6.85e-08
TraesCS5A02G090100 ~ TraesCS5A02G542800	0.557	TraesCS5A02G542800	-0.11	0.02	-4.62	0.000244
TraesCS3A02G303200 ~ TraesCS5A02G542800	0.557	(Intercept)	0.84	0.03	25.03	7.45e-15
TraesCS3A02G303200 ~ TraesCS5A02G542800	0.557	TraesCS5A02G542800	-0.16	0.04	-4.62	0.000244
TraesCS2A02G203100 ~ TraesCS5A02G542800	0.556	(Intercept)	0.73	0.01	63.32	1.25e-21
TraesCS2A02G203100 ~ TraesCS5A02G542800	0.556	TraesCS5A02G542800	0.06	0.01	4.62	0.000246
TraesCS5B02G401900 ~ TraesCS5A02G542800	0.556	(Intercept)	0.07	0.02	4.07	0.000798
TraesCS5B02G401900 ~ TraesCS5A02G542800	0.556	TraesCS5A02G542800	0.08	0.02	4.62	0.000247
TraesCS2B02G501000 ~ TraesCS5A02G542800	0.556	(Intercept)	0.96	0.06	15.98	1.13e-11
TraesCS2B02G501000 ~ TraesCS5A02G542800	0.556	TraesCS5A02G542800	0.29	0.06	4.61	0.000249
TraesCS7B02G371700 ~ TraesCS5A02G542800	0.556	(Intercept)	-1.48	0.06	-25.07	7.25e-15
TraesCS7B02G371700 ~ TraesCS5A02G542800	0.556	TraesCS5A02G542800	0.29	0.06	4.61	0.000249
TraesCS5B02G045700 ~ TraesCS5A02G542800	0.555	(Intercept)	-0.92	0.1	-9.17	5.46e-08
TraesCS5B02G045700 ~ TraesCS5A02G542800	0.555	TraesCS5A02G542800	0.49	0.11	4.6	0.000253
TraesCS1A02G099600 ~ TraesCS5A02G542800	0.555	(Intercept)	-0.12	0.02	-7.71	6.04e-07
TraesCS1A02G099600 ~ TraesCS5A02G542800	0.555	TraesCS5A02G542800	-0.08	0.02	-4.6	0.000255
TraesCS6B02G141300 ~ TraesCS5A02G542800	0.554	(Intercept)	0.43	0.03	13.2	2.3e-10
TraesCS6B02G141300 ~ TraesCS5A02G542800	0.554	TraesCS5A02G542800	-0.16	0.03	-4.6	0.000256
TraesCS3A02G307100 ~ TraesCS5A02G542800	0.554	(Intercept)	-1.26	0.06	-19.38	5.01e-13
TraesCS3A02G307100 ~ TraesCS5A02G542800	0.554	TraesCS5A02G542800	-0.32	0.07	-4.6	0.000257
TraesCS3B02G419800 ~ TraesCS5A02G542800	0.554	(Intercept)	-0.65	0.14	-4.73	0.000193
TraesCS3B02G419800 ~ TraesCS5A02G542800	0.554	TraesCS5A02G542800	0.66	0.14	4.59	0.000259
TraesCS3B02G376800 ~ TraesCS5A02G542800	0.553	(Intercept)	0.23	0.04	6.09	1.21e-05
TraesCS3B02G376800 ~ TraesCS5A02G542800	0.553	TraesCS5A02G542800	0.19	0.04	4.59	0.00026
TraesCS2A02G264500 ~ TraesCS5A02G542800	0.553	(Intercept)	-0.4	0.04	-11.06	3.49e-09
TraesCS2A02G264500 ~ TraesCS5A02G542800	0.553	TraesCS5A02G542800	0.18	0.04	4.59	0.000263
TraesCS2B02G002800 ~ TraesCS5A02G542800	0.553	(Intercept)	-0.15	0.07	-2.25	0.0380464
TraesCS2B02G002800 ~ TraesCS5A02G542800	0.553	TraesCS5A02G542800	0.32	0.07	4.58	0.000264
TraesCS3B02G459800 ~ TraesCS5A02G542800	0.553	(Intercept)	0.63	0.02	36.32	1.48e-17
TraesCS3B02G459800 ~ TraesCS5A02G542800	0.553	TraesCS5A02G542800	0.08	0.02	4.58	0.000265
TraesCS6A02G213000 ~ TraesCS5A02G542800	0.553	(Intercept)	0.14	0.03	4.32	0.000464
TraesCS6A02G213000 ~ TraesCS5A02G542800	0.553	TraesCS5A02G542800	-0.16	0.03	-4.58	0.000265
TraesCS3A02G388100 ~ TraesCS5A02G542800	0.552	(Intercept)	-0.38	0.06	-6.16	1.05e-05
TraesCS3A02G388100 ~ TraesCS5A02G542800	0.552	TraesCS5A02G542800	0.3	0.07	4.58	0.000267
TraesCS4B02G384300 ~ TraesCS5A02G542800	0.552	(Intercept)	-1.35	0.08	-16.37	7.64e-12
TraesCS4B02G384300 ~ TraesCS5A02G542800	0.552	TraesCS5A02G542800	0.4	0.09	4.58	0.000268
TraesCS1A02G061400 ~ TraesCS5A02G542800	0.552	(Intercept)	-0.43	0.15	-2.97	0.00861094
TraesCS1A02G061400 ~ TraesCS5A02G542800	0.552	TraesCS5A02G542800	0.71	0.15	4.58	0.000268
TraesCS7A02G010600 ~ TraesCS5A02G542800	0.552	(Intercept)	-1.01	0.08	-12.23	7.52e-10
TraesCS7A02G010600 ~ TraesCS5A02G542800	0.552	TraesCS5A02G542800	0.4	0.09	4.58	0.000269
TraesCS3A02G122400 ~ TraesCS5A02G542800	0.551	(Intercept)	0.55	0.02	34.3	3.89e-17
TraesCS3A02G122400 ~ TraesCS5A02G542800	0.551	TraesCS5A02G542800	0.08	0.02	4.57	0.000271
TraesCS4A02G464200 ~ TraesCS5A02G542800	0.551	(Intercept)	-0.02	0.06	-0.32	0.751132
TraesCS4A02G464200 ~ TraesCS5A02G542800	0.551	TraesCS5A02G542800	0.29	0.06	4.57	0.000275
TraesCS2B02G419200 ~ TraesCS5A02G542800	0.551	(Intercept)	-0.04	0.03	-1.32	0.204218
TraesCS2B02G419200 ~ TraesCS5A02G542800	0.551	TraesCS5A02G542800	-0.15	0.03	-4.56	0.000275
TraesCS3B02G474100 ~ TraesCS5A02G542800	0.55	(Intercept)	0.31	0.01	25.3	6.24e-15
TraesCS3B02G474100 ~ TraesCS5A02G542800	0.55	TraesCS5A02G542800	0.06	0.01	4.56	0.000278
TraesCS5A02G503300 ~ TraesCS5A02G542800	0.55	(Intercept)	-1.19	0.05	-22.65	3.88e-14
TraesCS5A02G503300 ~ TraesCS5A02G542800	0.55	TraesCS5A02G542800	-0.25	0.06	-4.56	0.000279
TraesCS2B02G201900 ~ TraesCS5A02G542800	0.55	(Intercept)	-0.39	0.04	-9.36	4.02e-08
TraesCS2B02G201900 ~ TraesCS5A02G542800	0.55	TraesCS5A02G542800	-0.2	0.04	-4.56	0.00028
TraesCS6B02G257900 ~ TraesCS5A02G542800	0.55	(Intercept)	1.51	0.02	89.34	3.67e-24
TraesCS6B02G257900 ~ TraesCS5A02G542800	0.55	TraesCS5A02G542800	0.08	0.02	4.56	0.00028
TraesCS2B02G446900 ~ TraesCS5A02G542800	0.55	(Intercept)	-1.68	0.05	-30.64	2.56e-16
TraesCS2B02G446900 ~ TraesCS5A02G542800	0.55	TraesCS5A02G542800	-0.26	0.06	-4.55	0.000281
TraesCS4A02G357400 ~ TraesCS5A02G542800	0.55	(Intercept)	0.18	0.03	5.5	3.87e-05
TraesCS4A02G357400 ~ TraesCS5A02G542800	0.55	TraesCS5A02G542800	0.16	0.03	4.55	0.000281
TraesCS2B02G542500 ~ TraesCS5A02G542800	0.549	(Intercept)	1.06	0.03	41.68	1.47e-18
TraesCS2B02G542500 ~ TraesCS5A02G542800	0.549	TraesCS5A02G542800	0.12	0.03	4.55	0.000282
TraesCS5A02G001900 ~ TraesCS5A02G542800	0.549	(Intercept)	-0.65	0.06	-10.76	5.23e-09
TraesCS5A02G001900 ~ TraesCS5A02G542800	0.549	TraesCS5A02G542800	-0.29	0.06	-4.55	0.000283
TraesCS7A02G439900 ~ TraesCS5A02G542800	0.549	(Intercept)	0.47	0.03	16.81	5.01e-12
TraesCS7A02G439900 ~ TraesCS5A02G542800	0.549	TraesCS5A02G542800	0.13	0.03	4.55	0.000283
TraesCS1A02G336300 ~ TraesCS5A02G542800	0.549	(Intercept)	0.3	0.02	12.1	8.83e-10
TraesCS1A02G336300 ~ TraesCS5A02G542800	0.549	TraesCS5A02G542800	-0.12	0.03	-4.55	0.000286
TraesCS7B02G364700 ~ TraesCS5A02G542800	0.549	(Intercept)	0.2	0.05	3.89	0.00117045
TraesCS7B02G364700 ~ TraesCS5A02G542800	0.549	TraesCS5A02G542800	-0.25	0.06	-4.54	0.000287
TraesCS6A02G015400 ~ TraesCS5A02G542800	0.548	(Intercept)	-1.35	0.08	-17.71	2.16e-12
TraesCS6A02G015400 ~ TraesCS5A02G542800	0.548	TraesCS5A02G542800	0.37	0.08	4.54	0.000287
TraesCS3A02G334100 ~ TraesCS5A02G542800	0.548	(Intercept)	0.46	0.02	27.42	1.64e-15
TraesCS3A02G334100 ~ TraesCS5A02G542800	0.548	TraesCS5A02G542800	-0.08	0.02	-4.54	0.000291
TraesCS4A02G011800 ~ TraesCS5A02G542800	0.548	(Intercept)	-0.72	0.05	-14.47	5.45e-11
TraesCS4A02G011800 ~ TraesCS5A02G542800	0.548	TraesCS5A02G542800	0.24	0.05	4.54	0.000292
TraesCS3B02G326700 ~ TraesCS5A02G542800	0.548	(Intercept)	-1.21	0.07	-16.86	4.76e-12
TraesCS3B02G326700 ~ TraesCS5A02G542800	0.548	TraesCS5A02G542800	0.34	0.08	4.54	0.000293
TraesCS2B02G592600 ~ TraesCS5A02G542800	0.547	(Intercept)	-0.21	0.04	-5.39	4.87e-05
TraesCS2B02G592600 ~ TraesCS5A02G542800	0.547	TraesCS5A02G542800	0.19	0.04	4.53	0.000296
TraesCS6A02G237400 ~ TraesCS5A02G542800	0.547	(Intercept)	0.34	0.02	14.08	8.42e-11
TraesCS6A02G237400 ~ TraesCS5A02G542800	0.547	TraesCS5A02G542800	-0.12	0.03	-4.53	0.000296
TraesCS1A02G178300 ~ TraesCS5A02G542800	0.547	(Intercept)	0.71	0.01	69.24	2.76e-22
TraesCS1A02G178300 ~ TraesCS5A02G542800	0.547	TraesCS5A02G542800	0.05	0.01	4.53	0.000298
TraesCS5A02G087100 ~ TraesCS5A02G542800	0.546	(Intercept)	-1.71	0.05	-33.32	6.3e-17
TraesCS5A02G087100 ~ TraesCS5A02G542800	0.546	TraesCS5A02G542800	-0.25	0.05	-4.52	0.0003
TraesCS2A02G522400 ~ TraesCS5A02G542800	0.546	(Intercept)	1.18	0.01	101.02	4.55e-25
TraesCS2A02G522400 ~ TraesCS5A02G542800	0.546	TraesCS5A02G542800	-0.06	0.01	-4.52	0.0003
TraesCS3A02G283200 ~ TraesCS5A02G542800	0.546	(Intercept)	0.38	0.02	16.65	5.87e-12
TraesCS3A02G283200 ~ TraesCS5A02G542800	0.546	TraesCS5A02G542800	-0.11	0.02	-4.52	0.000301
TraesCS1A02G324300 ~ TraesCS5A02G542800	0.546	(Intercept)	-0.63	0.03	-19.63	4.06e-13
TraesCS1A02G324300 ~ TraesCS5A02G542800	0.546	TraesCS5A02G542800	-0.15	0.03	-4.52	0.000301
TraesCS7B02G186200 ~ TraesCS5A02G542800	0.545	(Intercept)	0.62	0.02	40.54	2.34e-18
TraesCS7B02G186200 ~ TraesCS5A02G542800	0.545	TraesCS5A02G542800	-0.07	0.02	-4.51	0.000307
TraesCS6A02G155400 ~ TraesCS5A02G542800	0.545	(Intercept)	0.07	0.03	2.56	0.0204481
TraesCS6A02G155400 ~ TraesCS5A02G542800	0.545	TraesCS5A02G542800	0.13	0.03	4.51	0.000309
TraesCS3B02G244000 ~ TraesCS5A02G542800	0.545	(Intercept)	1.17	0.01	106.04	2e-25
TraesCS3B02G244000 ~ TraesCS5A02G542800	0.545	TraesCS5A02G542800	-0.05	0.01	-4.51	0.00031
TraesCS2B02G011600 ~ TraesCS5A02G542800	0.544	(Intercept)	-1.57	0.05	-30.21	3.25e-16
TraesCS2B02G011600 ~ TraesCS5A02G542800	0.544	TraesCS5A02G542800	-0.25	0.06	-4.5	0.000313
TraesCS5B02G173400 ~ TraesCS5A02G542800	0.544	(Intercept)	-1.44	0.07	-21.21	1.14e-13
TraesCS5B02G173400 ~ TraesCS5A02G542800	0.544	TraesCS5A02G542800	0.32	0.07	4.5	0.000314
TraesCS6A02G150700 ~ TraesCS5A02G542800	0.544	(Intercept)	-0.75	0.09	-8.48	1.62e-07
TraesCS6A02G150700 ~ TraesCS5A02G542800	0.544	TraesCS5A02G542800	0.42	0.09	4.5	0.000316
TraesCS6B02G240900 ~ TraesCS5A02G542800	0.543	(Intercept)	-0.01	0.03	-0.39	0.703119
TraesCS6B02G240900 ~ TraesCS5A02G542800	0.543	TraesCS5A02G542800	-0.13	0.03	-4.5	0.000317
TraesCS1A02G194000 ~ TraesCS5A02G542800	0.543	(Intercept)	1.12	0.02	63.28	1.27e-21
TraesCS1A02G194000 ~ TraesCS5A02G542800	0.543	TraesCS5A02G542800	0.08	0.02	4.5	0.000317
TraesCS3B02G126300 ~ TraesCS5A02G542800	0.543	(Intercept)	1.26	0.01	109.45	1.17e-25
TraesCS3B02G126300 ~ TraesCS5A02G542800	0.543	TraesCS5A02G542800	0.05	0.01	4.49	0.000321
TraesCS3A02G519100 ~ TraesCS5A02G542800	0.542	(Intercept)	-0.62	0.11	-5.48	4.07e-05
TraesCS3A02G519100 ~ TraesCS5A02G542800	0.542	TraesCS5A02G542800	0.54	0.12	4.49	0.000325
TraesCS2A02G170100 ~ TraesCS5A02G542800	0.542	(Intercept)	-1.16	0.08	-14.46	5.5e-11
TraesCS2A02G170100 ~ TraesCS5A02G542800	0.542	TraesCS5A02G542800	0.38	0.09	4.48	0.000326
TraesCS5B02G163400 ~ TraesCS5A02G542800	0.541	(Intercept)	0.74	0.02	40.11	2.79e-18
TraesCS5B02G163400 ~ TraesCS5A02G542800	0.541	TraesCS5A02G542800	0.09	0.02	4.47	0.000335
TraesCS2B02G102900 ~ TraesCS5A02G542800	0.54	(Intercept)	-1.06	0.08	-12.79	3.79e-10
TraesCS2B02G102900 ~ TraesCS5A02G542800	0.54	TraesCS5A02G542800	0.39	0.09	4.47	0.000336
TraesCS3A02G246000 ~ TraesCS5A02G542800	0.54	(Intercept)	0.44	0.03	14.59	4.79e-11
TraesCS3A02G246000 ~ TraesCS5A02G542800	0.54	TraesCS5A02G542800	-0.14	0.03	-4.46	0.000342
TraesCS1A02G339900 ~ TraesCS5A02G542800	0.539	(Intercept)	1.18	0.01	98.68	6.78e-25
TraesCS1A02G339900 ~ TraesCS5A02G542800	0.539	TraesCS5A02G542800	0.06	0.01	4.46	0.000343
TraesCS7A02G073700 ~ TraesCS5A02G542800	0.539	(Intercept)	1.01	0.01	71.14	1.75e-22
TraesCS7A02G073700 ~ TraesCS5A02G542800	0.539	TraesCS5A02G542800	-0.07	0.01	-4.45	0.000348
TraesCS6B02G255800 ~ TraesCS5A02G542800	0.538	(Intercept)	1.5	0.02	95.56	1.17e-24
TraesCS6B02G255800 ~ TraesCS5A02G542800	0.538	TraesCS5A02G542800	0.07	0.02	4.45	0.000351
TraesCS5B02G533900 ~ TraesCS5A02G542800	0.538	(Intercept)	-1.18	0.07	-16.16	9.4e-12
TraesCS5B02G533900 ~ TraesCS5A02G542800	0.538	TraesCS5A02G542800	0.34	0.08	4.45	0.000351
TraesCS5A02G457200 ~ TraesCS5A02G542800	0.538	(Intercept)	1.1	0.01	88.32	4.45e-24
TraesCS5A02G457200 ~ TraesCS5A02G542800	0.538	TraesCS5A02G542800	0.06	0.01	4.45	0.000351
TraesCS3B02G470500 ~ TraesCS5A02G542800	0.538	(Intercept)	-0.13	0.08	-1.68	0.111055
TraesCS3B02G470500 ~ TraesCS5A02G542800	0.538	TraesCS5A02G542800	0.36	0.08	4.45	0.000354
TraesCS5B02G319600 ~ TraesCS5A02G542800	0.538	(Intercept)	-0.11	0.05	-2.39	0.0286384
TraesCS5B02G319600 ~ TraesCS5A02G542800	0.538	TraesCS5A02G542800	-0.21	0.05	-4.45	0.000355
TraesCS3B02G396400 ~ TraesCS5A02G542800	0.537	(Intercept)	-0.44	0.05	-9.4	3.79e-08
TraesCS3B02G396400 ~ TraesCS5A02G542800	0.537	TraesCS5A02G542800	0.22	0.05	4.44	0.000357
TraesCS4B02G348900 ~ TraesCS5A02G542800	0.537	(Intercept)	-0.13	0.02	-6.82	2.98e-06
TraesCS4B02G348900 ~ TraesCS5A02G542800	0.537	TraesCS5A02G542800	0.09	0.02	4.44	0.000362
TraesCS6A02G325400 ~ TraesCS5A02G542800	0.537	(Intercept)	0.77	0.05	16.21	8.98e-12
TraesCS6A02G325400 ~ TraesCS5A02G542800	0.537	TraesCS5A02G542800	0.22	0.05	4.44	0.000362
TraesCS5A02G537300 ~ TraesCS5A02G542800	0.536	(Intercept)	-0.25	0.03	-9.88	1.84e-08
TraesCS5A02G537300 ~ TraesCS5A02G542800	0.536	TraesCS5A02G542800	0.12	0.03	4.44	0.000363
TraesCS5A02G204100 ~ TraesCS5A02G542800	0.536	(Intercept)	0.43	0.04	11.23	2.77e-09
TraesCS5A02G204100 ~ TraesCS5A02G542800	0.536	TraesCS5A02G542800	-0.18	0.04	-4.44	0.000363
TraesCS3A02G238800 ~ TraesCS5A02G542800	0.536	(Intercept)	0.08	0.02	3.45	0.00308297
TraesCS3A02G238800 ~ TraesCS5A02G542800	0.536	TraesCS5A02G542800	-0.11	0.02	-4.43	0.000365
TraesCS6A02G245500 ~ TraesCS5A02G542800	0.536	(Intercept)	-0.41	0.03	-14.81	3.79e-11
TraesCS6A02G245500 ~ TraesCS5A02G542800	0.536	TraesCS5A02G542800	-0.13	0.03	-4.43	0.000366
TraesCS5B02G420400 ~ TraesCS5A02G542800	0.535	(Intercept)	-0.09	0.02	-3.74	0.00162321
TraesCS5B02G420400 ~ TraesCS5A02G542800	0.535	TraesCS5A02G542800	-0.11	0.02	-4.43	0.000369
TraesCS1B02G261700 ~ TraesCS5A02G542800	0.535	(Intercept)	0.28	0.02	16.27	8.44e-12
TraesCS1B02G261700 ~ TraesCS5A02G542800	0.535	TraesCS5A02G542800	0.08	0.02	4.43	0.00037
TraesCS7B02G288900 ~ TraesCS5A02G542800	0.534	(Intercept)	0.19	0.02	11.64	1.61e-09
TraesCS7B02G288900 ~ TraesCS5A02G542800	0.534	TraesCS5A02G542800	-0.07	0.02	-4.42	0.000377
TraesCS2B02G318100 ~ TraesCS5A02G542800	0.534	(Intercept)	-0.8	0.04	-18.99	6.96e-13
TraesCS2B02G318100 ~ TraesCS5A02G542800	0.534	TraesCS5A02G542800	-0.2	0.04	-4.41	0.000381
TraesCS2B02G291000 ~ TraesCS5A02G542800	0.534	(Intercept)	0.87	0.02	47.57	1.58e-19
TraesCS2B02G291000 ~ TraesCS5A02G542800	0.534	TraesCS5A02G542800	0.09	0.02	4.41	0.000383
TraesCS3A02G313100 ~ TraesCS5A02G542800	0.534	(Intercept)	-1.57	0.05	-32.47	9.74e-17
TraesCS3A02G313100 ~ TraesCS5A02G542800	0.534	TraesCS5A02G542800	0.23	0.05	4.41	0.000383
TraesCS6A02G101900 ~ TraesCS5A02G542800	0.533	(Intercept)	1.3	0.02	62.36	1.63e-21
TraesCS6A02G101900 ~ TraesCS5A02G542800	0.533	TraesCS5A02G542800	0.1	0.02	4.4	0.000388
TraesCS7A02G204300 ~ TraesCS5A02G542800	0.533	(Intercept)	0.16	0.01	12.74	3.99e-10
TraesCS7A02G204300 ~ TraesCS5A02G542800	0.533	TraesCS5A02G542800	-0.06	0.01	-4.4	0.000388
TraesCS4A02G060400 ~ TraesCS5A02G542800	0.533	(Intercept)	0.67	0.03	26.05	3.84e-15
TraesCS4A02G060400 ~ TraesCS5A02G542800	0.533	TraesCS5A02G542800	-0.12	0.03	-4.4	0.00039
TraesCS1B02G468600 ~ TraesCS5A02G542800	0.533	(Intercept)	-0.57	0.05	-12.21	7.67e-10
TraesCS1B02G468600 ~ TraesCS5A02G542800	0.533	TraesCS5A02G542800	0.22	0.05	4.4	0.000391
TraesCS4A02G093200 ~ TraesCS5A02G542800	0.532	(Intercept)	-0.44	0.04	-11.26	2.65e-09
TraesCS4A02G093200 ~ TraesCS5A02G542800	0.532	TraesCS5A02G542800	0.18	0.04	4.4	0.000394
TraesCS2A02G418400 ~ TraesCS5A02G542800	0.532	(Intercept)	0.03	0.02	1.1	0.285905
TraesCS2A02G418400 ~ TraesCS5A02G542800	0.532	TraesCS5A02G542800	-0.11	0.03	-4.4	0.000395
TraesCS4B02G348500 ~ TraesCS5A02G542800	0.532	(Intercept)	-0.76	0.05	-15.83	1.31e-11
TraesCS4B02G348500 ~ TraesCS5A02G542800	0.532	TraesCS5A02G542800	-0.22	0.05	-4.39	0.000397
TraesCS2B02G592700 ~ TraesCS5A02G542800	0.532	(Intercept)	-0.93	0.08	-11.41	2.16e-09
TraesCS2B02G592700 ~ TraesCS5A02G542800	0.532	TraesCS5A02G542800	0.38	0.09	4.39	0.000398
TraesCS4A02G190600 ~ TraesCS5A02G542800	0.531	(Intercept)	0.49	0.02	27.29	1.77e-15
TraesCS4A02G190600 ~ TraesCS5A02G542800	0.531	TraesCS5A02G542800	0.08	0.02	4.39	0.000401
TraesCS5B02G409500 ~ TraesCS5A02G542800	0.531	(Intercept)	0.76	0.01	61.06	2.32e-21
TraesCS5B02G409500 ~ TraesCS5A02G542800	0.531	TraesCS5A02G542800	0.06	0.01	4.38	0.000404
TraesCS4B02G288000 ~ TraesCS5A02G542800	0.53	(Intercept)	-0.55	0.08	-6.99	2.17e-06
TraesCS4B02G288000 ~ TraesCS5A02G542800	0.53	TraesCS5A02G542800	0.36	0.08	4.38	0.00041
TraesCS5B02G251700 ~ TraesCS5A02G542800	0.53	(Intercept)	0.96	0.02	49.95	6.92e-20
TraesCS5B02G251700 ~ TraesCS5A02G542800	0.53	TraesCS5A02G542800	-0.09	0.02	-4.38	0.00041
TraesCS4A02G316400 ~ TraesCS5A02G542800	0.529	(Intercept)	-0.83	0.1	-8.08	3.17e-07
TraesCS4A02G316400 ~ TraesCS5A02G542800	0.529	TraesCS5A02G542800	0.47	0.11	4.37	0.000416
TraesCS7A02G054100 ~ TraesCS5A02G542800	0.529	(Intercept)	-1.4	0.07	-20.75	1.64e-13
TraesCS7A02G054100 ~ TraesCS5A02G542800	0.529	TraesCS5A02G542800	0.31	0.07	4.37	0.000416
TraesCS3A02G426500 ~ TraesCS5A02G542800	0.529	(Intercept)	-1.52	0.06	-25.86	4.34e-15
TraesCS3A02G426500 ~ TraesCS5A02G542800	0.529	TraesCS5A02G542800	0.27	0.06	4.37	0.00042
TraesCS2A02G358000 ~ TraesCS5A02G542800	0.529	(Intercept)	0.78	0.01	79.45	2.68e-23
TraesCS2A02G358000 ~ TraesCS5A02G542800	0.529	TraesCS5A02G542800	0.05	0.01	4.37	0.000421
TraesCS3B02G422600 ~ TraesCS5A02G542800	0.528	(Intercept)	0.59	0.01	100.11	5.31e-25
TraesCS3B02G422600 ~ TraesCS5A02G542800	0.528	TraesCS5A02G542800	-0.03	0.01	-4.36	0.000424
TraesCS7B02G246700 ~ TraesCS5A02G542800	0.528	(Intercept)	-0.77	0.07	-10.54	7.11e-09
TraesCS7B02G246700 ~ TraesCS5A02G542800	0.528	TraesCS5A02G542800	-0.33	0.08	-4.36	0.000425
TraesCS3A02G044600 ~ TraesCS5A02G542800	0.527	(Intercept)	-0.5	0.03	-18.06	1.58e-12
TraesCS3A02G044600 ~ TraesCS5A02G542800	0.527	TraesCS5A02G542800	-0.13	0.03	-4.36	0.00043
TraesCS3B02G322400 ~ TraesCS5A02G542800	0.527	(Intercept)	-1.42	0.06	-24.08	1.42e-14
TraesCS3B02G322400 ~ TraesCS5A02G542800	0.527	TraesCS5A02G542800	0.27	0.06	4.36	0.00043
TraesCS1B02G304300 ~ TraesCS5A02G542800	0.527	(Intercept)	-0.16	0.03	-4.58	0.000266
TraesCS1B02G304300 ~ TraesCS5A02G542800	0.527	TraesCS5A02G542800	-0.16	0.04	-4.36	0.000431
TraesCS4A02G484600 ~ TraesCS5A02G542800	0.527	(Intercept)	0.27	0.05	5.87	1.87e-05
TraesCS4A02G484600 ~ TraesCS5A02G542800	0.527	TraesCS5A02G542800	-0.21	0.05	-4.35	0.000435
TraesCS5A02G058800 ~ TraesCS5A02G542800	0.527	(Intercept)	-0.7	0.03	-21.83	7.12e-14
TraesCS5A02G058800 ~ TraesCS5A02G542800	0.527	TraesCS5A02G542800	0.15	0.03	4.35	0.000435
TraesCS3B02G133900 ~ TraesCS5A02G542800	0.527	(Intercept)	-0.2	0.03	-6.87	2.71e-06
TraesCS3B02G133900 ~ TraesCS5A02G542800	0.527	TraesCS5A02G542800	0.13	0.03	4.35	0.000435
TraesCS3A02G530800 ~ TraesCS5A02G542800	0.526	(Intercept)	1.38	0.05	28.5	8.58e-16
TraesCS3A02G530800 ~ TraesCS5A02G542800	0.526	TraesCS5A02G542800	0.22	0.05	4.34	0.000441
TraesCS3B02G271800 ~ TraesCS5A02G542800	0.526	(Intercept)	1.81	0.02	119.62	2.59e-26
TraesCS3B02G271800 ~ TraesCS5A02G542800	0.526	TraesCS5A02G542800	0.07	0.02	4.34	0.000441
TraesCS5B02G257200 ~ TraesCS5A02G542800	0.526	(Intercept)	-1.1	0.11	-10.25	1.08e-08
TraesCS5B02G257200 ~ TraesCS5A02G542800	0.526	TraesCS5A02G542800	0.49	0.11	4.34	0.000442
TraesCS5A02G411500 ~ TraesCS5A02G542800	0.526	(Intercept)	0.94	0.01	71.17	1.73e-22
TraesCS5A02G411500 ~ TraesCS5A02G542800	0.526	TraesCS5A02G542800	0.06	0.01	4.34	0.000443
TraesCS2B02G320000 ~ TraesCS5A02G542800	0.525	(Intercept)	0.63	0.02	32.66	8.82e-17
TraesCS2B02G320000 ~ TraesCS5A02G542800	0.525	TraesCS5A02G542800	0.09	0.02	4.34	0.000448
TraesCS7A02G553500 ~ TraesCS5A02G542800	0.525	(Intercept)	-1.53	0.08	-19.54	4.37e-13
TraesCS7A02G553500 ~ TraesCS5A02G542800	0.525	TraesCS5A02G542800	-0.36	0.08	-4.34	0.000448
TraesCS2B02G196600 ~ TraesCS5A02G542800	0.525	(Intercept)	-1.27	0.08	-16.57	6.32e-12
TraesCS2B02G196600 ~ TraesCS5A02G542800	0.525	TraesCS5A02G542800	0.35	0.08	4.34	0.000449
TraesCS3A02G168900 ~ TraesCS5A02G542800	0.525	(Intercept)	0.92	0.01	63.59	1.17e-21
TraesCS3A02G168900 ~ TraesCS5A02G542800	0.525	TraesCS5A02G542800	0.07	0.02	4.33	0.000452
TraesCS3A02G286100 ~ TraesCS5A02G542800	0.525	(Intercept)	-0.36	0.03	-12.29	6.97e-10
TraesCS3A02G286100 ~ TraesCS5A02G542800	0.525	TraesCS5A02G542800	0.14	0.03	4.33	0.000454
TraesCS2A02G362100 ~ TraesCS5A02G542800	0.525	(Intercept)	0.39	0.02	15.66	1.55e-11
TraesCS2A02G362100 ~ TraesCS5A02G542800	0.525	TraesCS5A02G542800	-0.11	0.03	-4.33	0.000454
TraesCS7A02G070600 ~ TraesCS5A02G542800	0.524	(Intercept)	-1.4	0.05	-26.57	2.76e-15
TraesCS7A02G070600 ~ TraesCS5A02G542800	0.524	TraesCS5A02G542800	0.24	0.06	4.33	0.000455
TraesCS3A02G226000 ~ TraesCS5A02G542800	0.524	(Intercept)	-0.06	0.02	-2.69	0.0153461
TraesCS3A02G226000 ~ TraesCS5A02G542800	0.524	TraesCS5A02G542800	0.1	0.02	4.33	0.000456
TraesCS5A02G447400 ~ TraesCS5A02G542800	0.524	(Intercept)	0.14	0.05	3.13	0.00613455
TraesCS5A02G447400 ~ TraesCS5A02G542800	0.524	TraesCS5A02G542800	0.21	0.05	4.33	0.000457
TraesCS5A02G552400 ~ TraesCS5A02G542800	0.524	(Intercept)	-1.3	0.09	-14.64	4.54e-11
TraesCS5A02G552400 ~ TraesCS5A02G542800	0.524	TraesCS5A02G542800	0.41	0.09	4.33	0.000459
TraesCS5A02G202200 ~ TraesCS5A02G542800	0.524	(Intercept)	0.27	0.02	16.08	1.02e-11
TraesCS5A02G202200 ~ TraesCS5A02G542800	0.524	TraesCS5A02G542800	-0.08	0.02	-4.32	0.00046
TraesCS1B02G255600 ~ TraesCS5A02G542800	0.524	(Intercept)	-1.02	0.04	-25.13	6.96e-15
TraesCS1B02G255600 ~ TraesCS5A02G542800	0.524	TraesCS5A02G542800	0.19	0.04	4.32	0.00046
TraesCS5A02G205900 ~ TraesCS5A02G542800	0.523	(Intercept)	-1.2	0.07	-17.28	3.22e-12
TraesCS5A02G205900 ~ TraesCS5A02G542800	0.523	TraesCS5A02G542800	0.32	0.07	4.32	0.000465
TraesCS5A02G404000 ~ TraesCS5A02G542800	0.523	(Intercept)	-0.46	0.04	-12.82	3.64e-10
TraesCS5A02G404000 ~ TraesCS5A02G542800	0.523	TraesCS5A02G542800	0.16	0.04	4.32	0.000466
TraesCS6A02G223100 ~ TraesCS5A02G542800	0.523	(Intercept)	0.13	0.03	5.33	5.55e-05
TraesCS6A02G223100 ~ TraesCS5A02G542800	0.523	TraesCS5A02G542800	-0.11	0.03	-4.32	0.000467
TraesCS5A02G227200 ~ TraesCS5A02G542800	0.523	(Intercept)	-0.8	0.05	-15.43	1.98e-11
TraesCS5A02G227200 ~ TraesCS5A02G542800	0.523	TraesCS5A02G542800	0.24	0.05	4.32	0.000467
TraesCS1B02G172800 ~ TraesCS5A02G542800	0.523	(Intercept)	-0.27	0.02	-12	1.01e-09
TraesCS1B02G172800 ~ TraesCS5A02G542800	0.523	TraesCS5A02G542800	-0.1	0.02	-4.32	0.000469
TraesCS5A02G173500 ~ TraesCS5A02G542800	0.523	(Intercept)	-0.55	0.04	-13.22	2.25e-10
TraesCS5A02G173500 ~ TraesCS5A02G542800	0.523	TraesCS5A02G542800	0.19	0.04	4.32	0.000469
TraesCS5B02G009800 ~ TraesCS5A02G542800	0.523	(Intercept)	-1.3	0.09	-14.28	6.74e-11
TraesCS5B02G009800 ~ TraesCS5A02G542800	0.523	TraesCS5A02G542800	0.42	0.1	4.31	0.000471
TraesCS2A02G432300 ~ TraesCS5A02G542800	0.523	(Intercept)	-0.68	0.07	-9.5	3.27e-08
TraesCS2A02G432300 ~ TraesCS5A02G542800	0.523	TraesCS5A02G542800	-0.33	0.08	-4.31	0.000471
TraesCS5B02G317200 ~ TraesCS5A02G542800	0.522	(Intercept)	-0.03	0.08	-0.37	0.716838
TraesCS5B02G317200 ~ TraesCS5A02G542800	0.522	TraesCS5A02G542800	-0.35	0.08	-4.31	0.000479
TraesCS5B02G081000 ~ TraesCS5A02G542800	0.521	(Intercept)	-0.18	0.02	-7.57	7.67e-07
TraesCS5B02G081000 ~ TraesCS5A02G542800	0.521	TraesCS5A02G542800	-0.11	0.02	-4.3	0.000481
TraesCS2A02G302400 ~ TraesCS5A02G542800	0.521	(Intercept)	0.34	0.02	17.03	4.05e-12
TraesCS2A02G302400 ~ TraesCS5A02G542800	0.521	TraesCS5A02G542800	0.09	0.02	4.3	0.000482
TraesCS7A02G261300 ~ TraesCS5A02G542800	0.521	(Intercept)	0.84	0.01	67.52	4.22e-22
TraesCS7A02G261300 ~ TraesCS5A02G542800	0.521	TraesCS5A02G542800	0.06	0.01	4.3	0.000484
TraesCS7B02G136200 ~ TraesCS5A02G542800	0.521	(Intercept)	0.48	0.03	17.67	2.24e-12
TraesCS7B02G136200 ~ TraesCS5A02G542800	0.521	TraesCS5A02G542800	-0.12	0.03	-4.3	0.000485
TraesCS3B02G402200 ~ TraesCS5A02G542800	0.521	(Intercept)	-0.57	0.03	-19.77	3.62e-13
TraesCS3B02G402200 ~ TraesCS5A02G542800	0.521	TraesCS5A02G542800	-0.13	0.03	-4.3	0.000486
TraesCS7A02G260200 ~ TraesCS5A02G542800	0.521	(Intercept)	0.67	0.01	46.14	2.64e-19
TraesCS7A02G260200 ~ TraesCS5A02G542800	0.521	TraesCS5A02G542800	-0.07	0.02	-4.3	0.000486
TraesCS5B02G294500 ~ TraesCS5A02G542800	0.52	(Intercept)	-1.48	0.07	-22.05	6.03e-14
TraesCS5B02G294500 ~ TraesCS5A02G542800	0.52	TraesCS5A02G542800	-0.3	0.07	-4.29	0.000491
TraesCS4A02G053000 ~ TraesCS5A02G542800	0.52	(Intercept)	-0.25	0.04	-6.48	5.71e-06
TraesCS4A02G053000 ~ TraesCS5A02G542800	0.52	TraesCS5A02G542800	0.18	0.04	4.29	0.000491
TraesCS6B02G386700 ~ TraesCS5A02G542800	0.52	(Intercept)	0.8	0.02	35.57	2.11e-17
TraesCS6B02G386700 ~ TraesCS5A02G542800	0.52	TraesCS5A02G542800	0.1	0.02	4.29	0.000493
TraesCS4B02G049100 ~ TraesCS5A02G542800	0.52	(Intercept)	0.61	0.03	17.97	1.71e-12
TraesCS4B02G049100 ~ TraesCS5A02G542800	0.52	TraesCS5A02G542800	0.15	0.04	4.29	0.000494
TraesCS7A02G255600 ~ TraesCS5A02G542800	0.52	(Intercept)	0.48	0.01	38.15	6.49e-18
TraesCS7A02G255600 ~ TraesCS5A02G542800	0.52	TraesCS5A02G542800	0.06	0.01	4.29	0.000497
TraesCS1B02G347100 ~ TraesCS5A02G542800	0.519	(Intercept)	0.03	0.02	1.46	0.161875
TraesCS1B02G347100 ~ TraesCS5A02G542800	0.519	TraesCS5A02G542800	-0.08	0.02	-4.29	0.0005
TraesCS3B02G228500 ~ TraesCS5A02G542800	0.519	(Intercept)	1.37	0.02	63.02	1.36e-21
TraesCS3B02G228500 ~ TraesCS5A02G542800	0.519	TraesCS5A02G542800	0.1	0.02	4.28	0.000501
TraesCS5B02G406300 ~ TraesCS5A02G542800	0.519	(Intercept)	0.08	0.04	1.91	0.0725939
TraesCS5B02G406300 ~ TraesCS5A02G542800	0.519	TraesCS5A02G542800	0.18	0.04	4.28	0.000501
TraesCS4B02G112000 ~ TraesCS5A02G542800	0.519	(Intercept)	1.38	0.05	27.34	1.72e-15
TraesCS4B02G112000 ~ TraesCS5A02G542800	0.519	TraesCS5A02G542800	0.23	0.05	4.28	0.000503
TraesCS6B02G347000 ~ TraesCS5A02G542800	0.519	(Intercept)	0.12	0.03	4.75	0.000187
TraesCS6B02G347000 ~ TraesCS5A02G542800	0.519	TraesCS5A02G542800	0.12	0.03	4.28	0.000504
TraesCS2B02G534000 ~ TraesCS5A02G542800	0.519	(Intercept)	0.14	0.02	7.91	4.27e-07
TraesCS2B02G534000 ~ TraesCS5A02G542800	0.519	TraesCS5A02G542800	-0.08	0.02	-4.28	0.000505
TraesCS5A02G218100 ~ TraesCS5A02G542800	0.519	(Intercept)	0.4	0.02	25.34	6.05e-15
TraesCS5A02G218100 ~ TraesCS5A02G542800	0.519	TraesCS5A02G542800	-0.07	0.02	-4.28	0.000505
TraesCS7B02G047200 ~ TraesCS5A02G542800	0.519	(Intercept)	-0.11	0.07	-1.52	0.147938
TraesCS7B02G047200 ~ TraesCS5A02G542800	0.519	TraesCS5A02G542800	0.34	0.08	4.28	0.000507
TraesCS3A02G101000 ~ TraesCS5A02G542800	0.518	(Intercept)	-0.08	0.03	-2.87	0.0106903
TraesCS3A02G101000 ~ TraesCS5A02G542800	0.518	TraesCS5A02G542800	-0.13	0.03	-4.28	0.000511
TraesCS1A02G109400 ~ TraesCS5A02G542800	0.518	(Intercept)	0.67	0.02	37.08	1.05e-17
TraesCS1A02G109400 ~ TraesCS5A02G542800	0.518	TraesCS5A02G542800	-0.08	0.02	-4.27	0.000513
TraesCS2A02G573300 ~ TraesCS5A02G542800	0.518	(Intercept)	-1.32	0.1	-12.85	3.53e-10
TraesCS2A02G573300 ~ TraesCS5A02G542800	0.518	TraesCS5A02G542800	-0.47	0.11	-4.27	0.000515
TraesCS3A02G105600 ~ TraesCS5A02G542800	0.518	(Intercept)	0.72	0.02	41.06	1.89e-18
TraesCS3A02G105600 ~ TraesCS5A02G542800	0.518	TraesCS5A02G542800	-0.08	0.02	-4.27	0.000516
TraesCS2B02G154000 ~ TraesCS5A02G542800	0.517	(Intercept)	0	0.01	-0.02	0.987722
TraesCS2B02G154000 ~ TraesCS5A02G542800	0.517	TraesCS5A02G542800	-0.06	0.01	-4.27	0.000519
TraesCS3A02G048200 ~ TraesCS5A02G542800	0.517	(Intercept)	-0.83	0.05	-17.43	2.81e-12
TraesCS3A02G048200 ~ TraesCS5A02G542800	0.517	TraesCS5A02G542800	0.21	0.05	4.27	0.00052
TraesCS7B02G406400 ~ TraesCS5A02G542800	0.517	(Intercept)	-0.08	0.03	-3.08	0.00677698
TraesCS7B02G406400 ~ TraesCS5A02G542800	0.517	TraesCS5A02G542800	-0.12	0.03	-4.27	0.00052
TraesCS6B02G350700 ~ TraesCS5A02G542800	0.517	(Intercept)	0.58	0.02	25.64	5e-15
TraesCS6B02G350700 ~ TraesCS5A02G542800	0.517	TraesCS5A02G542800	-0.1	0.02	-4.27	0.000521
TraesCS1B02G246600 ~ TraesCS5A02G542800	0.517	(Intercept)	-1.58	0.05	-31.82	1.36e-16
TraesCS1B02G246600 ~ TraesCS5A02G542800	0.517	TraesCS5A02G542800	0.22	0.05	4.27	0.000523
TraesCS5A02G552500 ~ TraesCS5A02G542800	0.517	(Intercept)	-0.81	0.18	-4.47	0.000339
TraesCS5A02G552500 ~ TraesCS5A02G542800	0.517	TraesCS5A02G542800	0.82	0.19	4.26	0.000523
TraesCS6B02G047000 ~ TraesCS5A02G542800	0.516	(Intercept)	-1.46	0.06	-24.48	1.07e-14
TraesCS6B02G047000 ~ TraesCS5A02G542800	0.516	TraesCS5A02G542800	0.27	0.06	4.26	0.000528
TraesCS2B02G203200 ~ TraesCS5A02G542800	0.516	(Intercept)	0.14	0.02	8.12	2.98e-07
TraesCS2B02G203200 ~ TraesCS5A02G542800	0.516	TraesCS5A02G542800	-0.08	0.02	-4.26	0.000531
TraesCS4A02G021300 ~ TraesCS5A02G542800	0.516	(Intercept)	1.01	0.03	39.59	3.49e-18
TraesCS4A02G021300 ~ TraesCS5A02G542800	0.516	TraesCS5A02G542800	0.11	0.03	4.26	0.000531
TraesCS7A02G406300 ~ TraesCS5A02G542800	0.516	(Intercept)	0.3	0.03	10.32	9.74e-09
TraesCS7A02G406300 ~ TraesCS5A02G542800	0.516	TraesCS5A02G542800	-0.13	0.03	-4.26	0.000532
TraesCS2B02G457000 ~ TraesCS5A02G542800	0.516	(Intercept)	0.03	0.05	0.57	0.57439
TraesCS2B02G457000 ~ TraesCS5A02G542800	0.516	TraesCS5A02G542800	0.24	0.06	4.26	0.000532
TraesCS2B02G499800 ~ TraesCS5A02G542800	0.516	(Intercept)	-0.63	0.02	-41.01	1.92e-18
TraesCS2B02G499800 ~ TraesCS5A02G542800	0.516	TraesCS5A02G542800	-0.07	0.02	-4.26	0.000533
TraesCS1B02G204300 ~ TraesCS5A02G542800	0.516	(Intercept)	0.64	0.01	52.44	3.04e-20
TraesCS1B02G204300 ~ TraesCS5A02G542800	0.516	TraesCS5A02G542800	0.06	0.01	4.26	0.000533
TraesCS4B02G186900 ~ TraesCS5A02G542800	0.516	(Intercept)	0.11	0.03	3.55	0.00248709
TraesCS4B02G186900 ~ TraesCS5A02G542800	0.516	TraesCS5A02G542800	0.14	0.03	4.26	0.000534
TraesCS1A02G249600 ~ TraesCS5A02G542800	0.515	(Intercept)	0.87	0.02	42.93	8.91e-19
TraesCS1A02G249600 ~ TraesCS5A02G542800	0.515	TraesCS5A02G542800	0.09	0.02	4.25	0.000537
TraesCS4A02G388700 ~ TraesCS5A02G542800	0.515	(Intercept)	-0.92	0.07	-13.55	1.53e-10
TraesCS4A02G388700 ~ TraesCS5A02G542800	0.515	TraesCS5A02G542800	0.3	0.07	4.25	0.000538
TraesCS4B02G384400 ~ TraesCS5A02G542800	0.515	(Intercept)	-0.06	0.05	-1.1	0.287854
TraesCS4B02G384400 ~ TraesCS5A02G542800	0.515	TraesCS5A02G542800	0.24	0.06	4.25	0.000541
TraesCS1A02G282600 ~ TraesCS5A02G542800	0.515	(Intercept)	0.67	0.04	17.54	2.53e-12
TraesCS1A02G282600 ~ TraesCS5A02G542800	0.515	TraesCS5A02G542800	0.17	0.04	4.25	0.000543
TraesCS7B02G141100 ~ TraesCS5A02G542800	0.515	(Intercept)	-0.39	0.07	-5.51	3.81e-05
TraesCS7B02G141100 ~ TraesCS5A02G542800	0.515	TraesCS5A02G542800	0.31	0.07	4.25	0.000543
TraesCS3A02G435800 ~ TraesCS5A02G542800	0.515	(Intercept)	0.01	0.06	0.1	0.925159
TraesCS3A02G435800 ~ TraesCS5A02G542800	0.515	TraesCS5A02G542800	0.25	0.06	4.25	0.000544
TraesCS7B02G030600 ~ TraesCS5A02G542800	0.514	(Intercept)	-0.44	0.03	-13	2.92e-10
TraesCS7B02G030600 ~ TraesCS5A02G542800	0.514	TraesCS5A02G542800	-0.15	0.04	-4.24	0.000552
TraesCS5A02G248500 ~ TraesCS5A02G542800	0.514	(Intercept)	-0.96	0.08	-11.79	1.31e-09
TraesCS5A02G248500 ~ TraesCS5A02G542800	0.514	TraesCS5A02G542800	0.37	0.09	4.24	0.000555
TraesCS1B02G371000 ~ TraesCS5A02G542800	0.513	(Intercept)	0.34	0.04	7.47	9.22e-07
TraesCS1B02G371000 ~ TraesCS5A02G542800	0.513	TraesCS5A02G542800	0.2	0.05	4.24	0.000557
TraesCS7A02G427200 ~ TraesCS5A02G542800	0.513	(Intercept)	0.44	0.02	18.6	9.8e-13
TraesCS7A02G427200 ~ TraesCS5A02G542800	0.513	TraesCS5A02G542800	0.11	0.03	4.23	0.000558
TraesCS7A02G262200 ~ TraesCS5A02G542800	0.513	(Intercept)	0.61	0.01	42.37	1.11e-18
TraesCS7A02G262200 ~ TraesCS5A02G542800	0.513	TraesCS5A02G542800	-0.06	0.02	-4.23	0.000558
TraesCS3A02G146200 ~ TraesCS5A02G542800	0.513	(Intercept)	0.28	0.02	17.8	1.98e-12
TraesCS3A02G146200 ~ TraesCS5A02G542800	0.513	TraesCS5A02G542800	-0.07	0.02	-4.23	0.000561
TraesCS6B02G013100 ~ TraesCS5A02G542800	0.512	(Intercept)	-0.63	0.03	-19.05	6.63e-13
TraesCS6B02G013100 ~ TraesCS5A02G542800	0.512	TraesCS5A02G542800	0.15	0.04	4.23	0.000567
TraesCS2B02G237300 ~ TraesCS5A02G542800	0.512	(Intercept)	-0.52	0.05	-10.47	7.87e-09
TraesCS2B02G237300 ~ TraesCS5A02G542800	0.512	TraesCS5A02G542800	0.22	0.05	4.23	0.000568
TraesCS2A02G406900 ~ TraesCS5A02G542800	0.512	(Intercept)	-0.36	0.05	-7.88	4.45e-07
TraesCS2A02G406900 ~ TraesCS5A02G542800	0.512	TraesCS5A02G542800	-0.2	0.05	-4.23	0.000569
TraesCS7B02G297300 ~ TraesCS5A02G542800	0.512	(Intercept)	-1.27	0.05	-23.7	1.84e-14
TraesCS7B02G297300 ~ TraesCS5A02G542800	0.512	TraesCS5A02G542800	-0.24	0.06	-4.23	0.000569
TraesCS1B02G086100 ~ TraesCS5A02G542800	0.512	(Intercept)	-0.18	0.02	-8.11	3.01e-07
TraesCS1B02G086100 ~ TraesCS5A02G542800	0.512	TraesCS5A02G542800	0.1	0.02	4.22	0.00057
TraesCS7B02G112900 ~ TraesCS5A02G542800	0.512	(Intercept)	-1.1	0.06	-18.8	8.22e-13
TraesCS7B02G112900 ~ TraesCS5A02G542800	0.512	TraesCS5A02G542800	0.26	0.06	4.22	0.00057
TraesCS4B02G235700 ~ TraesCS5A02G542800	0.512	(Intercept)	0.15	0.03	5.23	6.79e-05
TraesCS4B02G235700 ~ TraesCS5A02G542800	0.512	TraesCS5A02G542800	0.13	0.03	4.22	0.000573
TraesCS5A02G033300 ~ TraesCS5A02G542800	0.512	(Intercept)	-0.37	0.02	-18.03	1.62e-12
TraesCS5A02G033300 ~ TraesCS5A02G542800	0.512	TraesCS5A02G542800	-0.09	0.02	-4.22	0.000574
TraesCS5A02G178800 ~ TraesCS5A02G542800	0.512	(Intercept)	-0.31	0.04	-8.81	9.55e-08
TraesCS5A02G178800 ~ TraesCS5A02G542800	0.512	TraesCS5A02G542800	-0.16	0.04	-4.22	0.000575
TraesCS6A02G400100 ~ TraesCS5A02G542800	0.512	(Intercept)	-1.64	0.05	-34.9	2.91e-17
TraesCS6A02G400100 ~ TraesCS5A02G542800	0.512	TraesCS5A02G542800	-0.21	0.05	-4.22	0.000576
TraesCS5B02G381900 ~ TraesCS5A02G542800	0.511	(Intercept)	0.45	0.02	19.97	3.07e-13
TraesCS5B02G381900 ~ TraesCS5A02G542800	0.511	TraesCS5A02G542800	0.1	0.02	4.22	0.000579
TraesCS5B02G423600 ~ TraesCS5A02G542800	0.511	(Intercept)	0.87	0.01	61.08	2.31e-21
TraesCS5B02G423600 ~ TraesCS5A02G542800	0.511	TraesCS5A02G542800	0.06	0.02	4.22	0.000579
TraesCS1A02G267700 ~ TraesCS5A02G542800	0.511	(Intercept)	-0.46	0.09	-5.32	5.65e-05
TraesCS1A02G267700 ~ TraesCS5A02G542800	0.511	TraesCS5A02G542800	0.38	0.09	4.21	0.000583
TraesCS7A02G348600 ~ TraesCS5A02G542800	0.511	(Intercept)	0.86	0.02	41.33	1.69e-18
TraesCS7A02G348600 ~ TraesCS5A02G542800	0.511	TraesCS5A02G542800	0.09	0.02	4.21	0.000585
TraesCS5A02G279500 ~ TraesCS5A02G542800	0.511	(Intercept)	1.16	0.02	63.44	1.21e-21
TraesCS5A02G279500 ~ TraesCS5A02G542800	0.511	TraesCS5A02G542800	0.08	0.02	4.21	0.000588
TraesCS4B02G355100 ~ TraesCS5A02G542800	0.51	(Intercept)	0	0.02	-0.17	0.869979
TraesCS4B02G355100 ~ TraesCS5A02G542800	0.51	TraesCS5A02G542800	0.08	0.02	4.21	0.00059
TraesCS3B02G536700 ~ TraesCS5A02G542800	0.51	(Intercept)	0.57	0.02	27.82	1.29e-15
TraesCS3B02G536700 ~ TraesCS5A02G542800	0.51	TraesCS5A02G542800	-0.09	0.02	-4.21	0.00059
TraesCS3A02G506300 ~ TraesCS5A02G542800	0.51	(Intercept)	-1	0.07	-13.89	1.04e-10
TraesCS3A02G506300 ~ TraesCS5A02G542800	0.51	TraesCS5A02G542800	0.32	0.08	4.21	0.000591
TraesCS3B02G465000 ~ TraesCS5A02G542800	0.51	(Intercept)	0.32	0.02	18.05	1.59e-12
TraesCS3B02G465000 ~ TraesCS5A02G542800	0.51	TraesCS5A02G542800	0.08	0.02	4.21	0.000594
TraesCS1B02G246500 ~ TraesCS5A02G542800	0.51	(Intercept)	-0.48	0.02	-25.89	4.25e-15
TraesCS1B02G246500 ~ TraesCS5A02G542800	0.51	TraesCS5A02G542800	-0.08	0.02	-4.21	0.000594
TraesCS3A02G323800 ~ TraesCS5A02G542800	0.51	(Intercept)	0.32	0.03	10.33	9.66e-09
TraesCS3A02G323800 ~ TraesCS5A02G542800	0.51	TraesCS5A02G542800	0.14	0.03	4.21	0.000594
TraesCS7B02G270900 ~ TraesCS5A02G542800	0.51	(Intercept)	-0.47	0.03	-17.15	3.64e-12
TraesCS7B02G270900 ~ TraesCS5A02G542800	0.51	TraesCS5A02G542800	-0.12	0.03	-4.21	0.000595
TraesCS2A02G188500 ~ TraesCS5A02G542800	0.509	(Intercept)	-0.35	0.08	-4.6	0.000257
TraesCS2A02G188500 ~ TraesCS5A02G542800	0.509	TraesCS5A02G542800	-0.34	0.08	-4.2	0.000599
TraesCS4A02G048200 ~ TraesCS5A02G542800	0.509	(Intercept)	1.04	0.02	54.33	1.67e-20
TraesCS4A02G048200 ~ TraesCS5A02G542800	0.509	TraesCS5A02G542800	-0.08	0.02	-4.2	0.000603
TraesCS5A02G174100 ~ TraesCS5A02G542800	0.509	(Intercept)	0.11	0.03	3.62	0.0021052
TraesCS5A02G174100 ~ TraesCS5A02G542800	0.509	TraesCS5A02G542800	-0.14	0.03	-4.2	0.000603
TraesCS1A02G183000 ~ TraesCS5A02G542800	0.509	(Intercept)	0.26	0.03	10.47	7.83e-09
TraesCS1A02G183000 ~ TraesCS5A02G542800	0.509	TraesCS5A02G542800	-0.11	0.03	-4.2	0.000604
TraesCS5B02G106900 ~ TraesCS5A02G542800	0.509	(Intercept)	-0.25	0.06	-4.04	0.000856
TraesCS5B02G106900 ~ TraesCS5A02G542800	0.509	TraesCS5A02G542800	0.28	0.07	4.2	0.000604
TraesCS5B02G058800 ~ TraesCS5A02G542800	0.509	(Intercept)	-0.01	0.03	-0.22	0.832029
TraesCS5B02G058800 ~ TraesCS5A02G542800	0.509	TraesCS5A02G542800	0.13	0.03	4.2	0.000605
TraesCS1B02G188600 ~ TraesCS5A02G542800	0.509	(Intercept)	-1.35	0.08	-16.02	1.08e-11
TraesCS1B02G188600 ~ TraesCS5A02G542800	0.509	TraesCS5A02G542800	0.37	0.09	4.2	0.000605
TraesCS2B02G181600 ~ TraesCS5A02G542800	0.508	(Intercept)	1.16	0.02	48.19	1.27e-19
TraesCS2B02G181600 ~ TraesCS5A02G542800	0.508	TraesCS5A02G542800	0.11	0.03	4.19	0.000612
TraesCS1B02G256700 ~ TraesCS5A02G542800	0.508	(Intercept)	0.39	0.03	14.5	5.29e-11
TraesCS1B02G256700 ~ TraesCS5A02G542800	0.508	TraesCS5A02G542800	-0.12	0.03	-4.19	0.000614
TraesCS6B02G304100 ~ TraesCS5A02G542800	0.508	(Intercept)	0.65	0.01	52.97	2.57e-20
TraesCS6B02G304100 ~ TraesCS5A02G542800	0.508	TraesCS5A02G542800	-0.05	0.01	-4.19	0.000616
TraesCS7B02G432300 ~ TraesCS5A02G542800	0.508	(Intercept)	0.33	0.02	13.49	1.65e-10
TraesCS7B02G432300 ~ TraesCS5A02G542800	0.508	TraesCS5A02G542800	-0.11	0.03	-4.19	0.000617
TraesCS4A02G358700 ~ TraesCS5A02G542800	0.508	(Intercept)	0.78	0.02	43.01	8.63e-19
TraesCS4A02G358700 ~ TraesCS5A02G542800	0.508	TraesCS5A02G542800	0.08	0.02	4.19	0.000617
TraesCS5B02G537400 ~ TraesCS5A02G542800	0.507	(Intercept)	1.03	0.01	75.86	5.87e-23
TraesCS5B02G537400 ~ TraesCS5A02G542800	0.507	TraesCS5A02G542800	-0.06	0.01	-4.18	0.000622
TraesCS7B02G202100 ~ TraesCS5A02G542800	0.507	(Intercept)	0.52	0.02	21.8	7.29e-14
TraesCS7B02G202100 ~ TraesCS5A02G542800	0.507	TraesCS5A02G542800	-0.1	0.03	-4.18	0.000628
TraesCS4A02G393500 ~ TraesCS5A02G542800	0.507	(Intercept)	0.91	0.02	60.2	2.95e-21
TraesCS4A02G393500 ~ TraesCS5A02G542800	0.507	TraesCS5A02G542800	0.07	0.02	4.18	0.000632
TraesCS6A02G294200 ~ TraesCS5A02G542800	0.506	(Intercept)	-1.69	0.05	-33.22	6.64e-17
TraesCS6A02G294200 ~ TraesCS5A02G542800	0.506	TraesCS5A02G542800	-0.22	0.05	-4.17	0.00064
TraesCS6B02G397700 ~ TraesCS5A02G542800	0.505	(Intercept)	-1.04	0.14	-7.51	8.59e-07
TraesCS6B02G397700 ~ TraesCS5A02G542800	0.505	TraesCS5A02G542800	0.61	0.15	4.17	0.000649
TraesCS4B02G210900 ~ TraesCS5A02G542800	0.505	(Intercept)	-0.33	0.04	-8.62	1.3e-07
TraesCS4B02G210900 ~ TraesCS5A02G542800	0.505	TraesCS5A02G542800	0.17	0.04	4.16	0.000649
TraesCS7A02G301500 ~ TraesCS5A02G542800	0.505	(Intercept)	0.95	0.02	58.9	4.27e-21
TraesCS7A02G301500 ~ TraesCS5A02G542800	0.505	TraesCS5A02G542800	0.07	0.02	4.16	0.00065
TraesCS5A02G228700 ~ TraesCS5A02G542800	0.505	(Intercept)	-0.9	0.05	-18.04	1.61e-12
TraesCS5A02G228700 ~ TraesCS5A02G542800	0.505	TraesCS5A02G542800	-0.22	0.05	-4.16	0.000652
TraesCS1A02G259800 ~ TraesCS5A02G542800	0.505	(Intercept)	0.78	0.02	46.86	2.04e-19
TraesCS1A02G259800 ~ TraesCS5A02G542800	0.505	TraesCS5A02G542800	0.07	0.02	4.16	0.000653
TraesCS4A02G143000 ~ TraesCS5A02G542800	0.504	(Intercept)	1.68	0.02	100.92	4.63e-25
TraesCS4A02G143000 ~ TraesCS5A02G542800	0.504	TraesCS5A02G542800	0.07	0.02	4.16	0.000657
TraesCS7A02G427000 ~ TraesCS5A02G542800	0.504	(Intercept)	0.52	0.04	13.71	1.27e-10
TraesCS7A02G427000 ~ TraesCS5A02G542800	0.504	TraesCS5A02G542800	0.17	0.04	4.16	0.000658
TraesCS2A02G411200 ~ TraesCS5A02G542800	0.504	(Intercept)	0.46	0.05	8.48	1.64e-07
TraesCS2A02G411200 ~ TraesCS5A02G542800	0.504	TraesCS5A02G542800	0.24	0.06	4.16	0.000659
TraesCS6B02G276200 ~ TraesCS5A02G542800	0.504	(Intercept)	0.32	0.01	26.53	2.84e-15
TraesCS6B02G276200 ~ TraesCS5A02G542800	0.504	TraesCS5A02G542800	0.05	0.01	4.16	0.000662
TraesCS5B02G117600 ~ TraesCS5A02G542800	0.504	(Intercept)	1.07	0.02	58.21	5.21e-21
TraesCS5B02G117600 ~ TraesCS5A02G542800	0.504	TraesCS5A02G542800	0.08	0.02	4.16	0.000662
TraesCS4A02G199200 ~ TraesCS5A02G542800	0.504	(Intercept)	1.41	0.02	91.02	2.67e-24
TraesCS4A02G199200 ~ TraesCS5A02G542800	0.504	TraesCS5A02G542800	0.07	0.02	4.15	0.000667
TraesCS2A02G389900 ~ TraesCS5A02G542800	0.503	(Intercept)	0.66	0.01	89.35	3.66e-24
TraesCS2A02G389900 ~ TraesCS5A02G542800	0.503	TraesCS5A02G542800	0.03	0.01	4.15	0.000667
TraesCS1A02G246900 ~ TraesCS5A02G542800	0.503	(Intercept)	1.59	0.02	74.17	8.6e-23
TraesCS1A02G246900 ~ TraesCS5A02G542800	0.503	TraesCS5A02G542800	0.09	0.02	4.15	0.000672
TraesCS5B02G556200 ~ TraesCS5A02G542800	0.503	(Intercept)	0.68	0.02	33.38	6.14e-17
TraesCS5B02G556200 ~ TraesCS5A02G542800	0.503	TraesCS5A02G542800	-0.09	0.02	-4.15	0.000673
TraesCS5B02G120700 ~ TraesCS5A02G542800	0.503	(Intercept)	-0.7	0.04	-16.86	4.79e-12
TraesCS5B02G120700 ~ TraesCS5A02G542800	0.503	TraesCS5A02G542800	-0.18	0.04	-4.15	0.000677
TraesCS7A02G340100 ~ TraesCS5A02G542800	0.503	(Intercept)	-1.55	0.06	-26.7	2.54e-15
TraesCS7A02G340100 ~ TraesCS5A02G542800	0.503	TraesCS5A02G542800	0.25	0.06	4.15	0.000677
TraesCS6A02G167100 ~ TraesCS5A02G542800	0.503	(Intercept)	1.15	0.01	109.37	1.18e-25
TraesCS6A02G167100 ~ TraesCS5A02G542800	0.503	TraesCS5A02G542800	-0.05	0.01	-4.14	0.000679
TraesCS2A02G442500 ~ TraesCS5A02G542800	0.502	(Intercept)	-0.62	0.14	-4.4	0.000387
TraesCS2A02G442500 ~ TraesCS5A02G542800	0.502	TraesCS5A02G542800	0.62	0.15	4.14	0.00068
TraesCS2A02G454700 ~ TraesCS5A02G542800	0.502	(Intercept)	-0.7	0.04	-17.22	3.41e-12
TraesCS2A02G454700 ~ TraesCS5A02G542800	0.502	TraesCS5A02G542800	0.18	0.04	4.14	0.000683
TraesCS5B02G193600 ~ TraesCS5A02G542800	0.502	(Intercept)	0.97	0.03	35.48	2.2e-17
TraesCS5B02G193600 ~ TraesCS5A02G542800	0.502	TraesCS5A02G542800	-0.12	0.03	-4.14	0.000686
TraesCS7A02G240400 ~ TraesCS5A02G542800	0.502	(Intercept)	-0.57	0.07	-8.01	3.61e-07
TraesCS7A02G240400 ~ TraesCS5A02G542800	0.502	TraesCS5A02G542800	0.31	0.08	4.14	0.000686
TraesCS1B02G018900 ~ TraesCS5A02G542800	0.502	(Intercept)	0.48	0.02	26.52	2.86e-15
TraesCS1B02G018900 ~ TraesCS5A02G542800	0.502	TraesCS5A02G542800	0.08	0.02	4.14	0.000689
TraesCS5A02G552300 ~ TraesCS5A02G542800	0.501	(Intercept)	-0.87	0.14	-6.15	1.08e-05
TraesCS5A02G552300 ~ TraesCS5A02G542800	0.501	TraesCS5A02G542800	0.62	0.15	4.13	0.000697
TraesCS3B02G601700 ~ TraesCS5A02G542800	0.501	(Intercept)	0.51	0.06	8.92	8.09e-08
TraesCS3B02G601700 ~ TraesCS5A02G542800	0.501	TraesCS5A02G542800	0.25	0.06	4.13	0.000697
TraesCS7A02G336400 ~ TraesCS5A02G542800	0.501	(Intercept)	0.61	0.01	44.19	5.47e-19
TraesCS7A02G336400 ~ TraesCS5A02G542800	0.501	TraesCS5A02G542800	-0.06	0.01	-4.13	0.000698
TraesCS6B02G265900 ~ TraesCS5A02G542800	0.501	(Intercept)	0.38	0.03	13.24	2.2e-10
TraesCS6B02G265900 ~ TraesCS5A02G542800	0.501	TraesCS5A02G542800	-0.12	0.03	-4.13	0.000698
TraesCS2A02G251600 ~ TraesCS5A02G542800	0.501	(Intercept)	-0.45	0.02	-20.08	2.8e-13
TraesCS2A02G251600 ~ TraesCS5A02G542800	0.501	TraesCS5A02G542800	-0.1	0.02	-4.13	0.000701
TraesCS2A02G215100 ~ TraesCS5A02G542800	0.501	(Intercept)	0.45	0.04	11.87	1.19e-09
TraesCS2A02G215100 ~ TraesCS5A02G542800	0.501	TraesCS5A02G542800	0.17	0.04	4.13	0.000701
TraesCS1B02G278100 ~ TraesCS5A02G542800	0.501	(Intercept)	-0.6	0.18	-3.34	0.00391186
TraesCS1B02G278100 ~ TraesCS5A02G542800	0.501	TraesCS5A02G542800	0.79	0.19	4.13	0.000701
TraesCS4A02G091000 ~ TraesCS5A02G542800	0.501	(Intercept)	0.58	0.01	74.3	8.35e-23
TraesCS4A02G091000 ~ TraesCS5A02G542800	0.501	TraesCS5A02G542800	0.03	0.01	4.13	0.000702
TraesCS3B02G474000 ~ TraesCS5A02G542800	0.5	(Intercept)	0.39	0.02	16.38	7.58e-12
TraesCS3B02G474000 ~ TraesCS5A02G542800	0.5	TraesCS5A02G542800	0.1	0.02	4.13	0.000707
TraesCS7B02G254000 ~ TraesCS5A02G542800	0.5	(Intercept)	0.17	0.03	5.37	5.04e-05
TraesCS7B02G254000 ~ TraesCS5A02G542800	0.5	TraesCS5A02G542800	0.13	0.03	4.13	0.000707
TraesCS2B02G577700 ~ TraesCS5A02G542800	0.5	(Intercept)	-0.09	0.02	-5.13	8.28e-05
TraesCS2B02G577700 ~ TraesCS5A02G542800	0.5	TraesCS5A02G542800	0.08	0.02	4.12	0.000708

## Sheet: Table S5(b)
Table S5(b). Clustering of top 100 B1 oppositely expressed genes.
GeneID	Euclidean.dist	CHR	CHRLOC	CHRLOCEND	DESCRIPTION	ORYZA	TAIR	RICE.DESCRIPT	RICE.NAME	RICE.SOURCE	AT.DESCRIPT	AT.NAME	AT.SOURCE	BW3	BW7933.1	BW7933.3	BW7933.4	BW.8060	BW7933.2	BW7933.5	BW.8158	BW.8059	T1_7888_1	T1_7888_6	T1_7888_4	T1_7888_3	T1_7888_5	ST3	ST	ST2	T0_8175	T0_8080
TraesCS4A02G078700	2.07758	4A	79051380	79054802	Transcription factor, K-box [Source:Ensembl/INTERPRO:IPR002487]	NA	AT5G15800	NA	NA	NA	K-box region and MADS-box transcription factor family protein [Source:UniProtKB/TrEMBL;Acc:F4KB90]	2019-09-01	TAIR Gene Name	-0.498386	0.0674748	-0.190497	0.0305114	-1.18577	-2.16084	-2.85746	-4.33168	-4.29965	0.779028	0.505048	0.637826	-3.83068	-4.46522	0.290352	0.523545	0.178634	-2.05382	-1.96401
TraesCS4B02G245800	2.60959	4B	508424673	508438095	Transcription factor, MADS-box [Source:Ensembl/INTERPRO:IPR002100]	NA	AT5G15800	NA	NA	NA	K-box region and MADS-box transcription factor family protein [Source:UniProtKB/TrEMBL;Acc:F4KB90]	2019-09-01	TAIR Gene Name	-0.581799	0.00560049	-0.715795	-0.668369	-1.11504	-1.68807	-2.28523	-2.93898	-2.74638	-0.078864	-0.452489	-0.540415	-3.08545	-5.01166	0.162393	-0.116235	0.355305	-1.9649	-1.39423
TraesCS6A02G387300	2.97091	6A	603776112	603777886	NA	NA	NA	NA	NA	NA	NA	NA	NA	-0.262493	-0.422268	-1.29095	-0.423201	-1.36692	-1.93925	-1.87808	-2.18295	-2.46747	-0.713686	-1.31668	-1.67744	-3.59414	-4.80718	-1.37347	-1.32202	-0.87222	-3.02446	-3.76244
TraesCS5B02G317200	3.03187	5B	500528177	500530585	Cytochrome P450 [Source:Ensembl/INTERPRO:IPR001128]	Os09g0528700	AT1G01190	Similar to Cytochrome p450 CYP78A9: Os09t0528700-00	NA	NA	CYP78A8 [Source:UniProtKB/TrEMBL;Acc:A0A178WIC4]	CYP78A8	TAIR Gene Name	-1.30574	-1.52493	-2.17845	-2.31402	-1.76695	-4.42402	-4.48501	-3.42837	-2.83983	0.422526	0.609588	-1.00722	-1.59129	-2.37811	0.163616	-1.39752	0.623344	-3.95964	-2.78092
TraesCS2B02G268100	3.13494	2B	361422652	361426297	AP2/ERF domain [Source:Ensembl/INTERPRO:IPR001471]	Os07g0124700	NA	Similar to PLETHORA1: Os07t0124700-01	PLETHORA 8	Committee on Gene Symbolization, Nomenclature and Linkage of the Rice Genetics Cooperative	NA	NA	NA	-0.186796	-0.958323	-0.541181	-0.747575	-0.718339	-2.57569	-2.26278	-2.35815	-2.17009	-0.873449	-0.279899	-1.59219	-2.20947	-2.39618	-0.782252	-1.89138	-0.210716	-2.92993	-2.13631
TraesCS7B02G364700	3.14129	7B	627946149	627953995	Glycoside hydrolase family 31 [Source:Ensembl/INTERPRO:IPR000322]	Os06g0676700	AT5G11720	Similar to High pI alpha-glucosidase: Os06t0676700-01;Similar to High pI alpha-glucosidase: Os06t0676700-02;Similar to High pI alpha-glucosidase: Os06t0676700-03	NA	NA	AT5g11720/T22P22_110 [Source:UniProtKB/TrEMBL;Acc:Q9LYF8]	NA	NA	-0.515699	-0.224639	0.344832	0.38943	-0.219618	-1.95578	-0.748328	-0.713554	-2.0703	-0.92843	-1.36806	-1.4339	-3.506	-2.29222	0.780478	-1.36166	-0.6359	-2.24037	-2.74061
TraesCS4A02G028100	3.15489	4A	19945824	19958177	Transcription factor, MADS-box [Source:Ensembl/INTERPRO:IPR002100]	NA	AT5G15800	NA	NA	NA	K-box region and MADS-box transcription factor family protein [Source:UniProtKB/TrEMBL;Acc:F4KB90]	2019-09-01	TAIR Gene Name	-1.75849	-1.65503	-2.73168	-1.7683	-2.74301	-5.16162	-4.89813	-5.74786	-7.3003	-1.08607	-1.29324	-1.22725	-4.24604	-4.62689	-1.125	-1.08302	-0.601931	-3.3383	-3.20435
TraesCS5A02G316600	3.19125	5A	527489509	527491626	Cytochrome P450 [Source:Ensembl/INTERPRO:IPR001128]	Os09g0528700	AT1G01190	Similar to Cytochrome p450 CYP78A9: Os09t0528700-00	NA	NA	CYP78A8 [Source:UniProtKB/TrEMBL;Acc:A0A178WIC4]	CYP78A8	TAIR Gene Name	0.511926	-0.0194315	0.0311887	-0.0984849	0.152689	-1.65854	-1.10401	-1.21609	-0.889976	-0.249263	-0.307242	-1.91459	-2.4862	-2.85963	-0.733844	-1.92259	-0.42353	-4.84447	-3.7609
TraesCS5A02G516600	3.2123	5A	679873789	679875709	B3 DNA binding domain [Source:Ensembl/INTERPRO:IPR003340]	Os03g0120900	AT3G61970	Similar to AP2 domain containing protein RAP2:8 Fragment: Os03t0120900-01	NA	NA	NGA2 [Source:UniProtKB/TrEMBL;Acc:A0A384KUR3]	NGA2	UniProtKB Gene Name	-0.66633	-0.6757	-0.314695	-1.29525	-0.698452	-2.473	-2.42586	-2.16502	-1.51805	-1.74938	-1.81556	-2.20583	-3.63604	-3.81058	-1.01191	-1.87166	-1.33025	-3.73767	-3.37629
TraesCS4A02G484600	3.29419	4A	738780809	738784462	Six-bladed beta-propeller, TolB-like [Source:Ensembl/INTERPRO:IPR011042]	NA	NA	NA	NA	NA	NA	NA	NA	-1.4274	-1.93789	-0.450449	-0.168973	-0.905663	-2.26282	-1.39808	-1.53914	-2.03044	-0.25275	0.538406	0.0789977	-2.70435	-1.30859	1.02446	-0.423395	-0.542226	-1.29602	-0.837403
TraesCS7B02G123600	3.30992	7B	144732836	144736875	PGG domain [Source:Ensembl/INTERPRO:IPR026961]	Os06g0292100	AT2G24600	Hypothetical conserved gene: Os06t0292100-00	NA	NA	Ankyrin repeat family protein [Source:UniProtKB/TrEMBL;Acc:F4IPR3]	NA	NA	-0.586011	-1.04284	-1.14921	-1.45325	-1.26837	-1.9732	-2.42663	-2.2915	-2.32171	-0.76993	-0.173169	-1.40374	-2.0056	-1.96403	-0.680215	-0.86104	-1.21175	-2.71088	-1.74041
TraesCS2A02G129600	3.31053	2A	77528094	77533300	Galactose-binding-like domain superfamily [Source:Ensembl/INTERPRO:IPR008979]	Os02g0234500	AT4G18810	NADP-binding domain containing protein: Os02t0234500-01;Similar to predicted protein: Os02t0234500-02;Similar to UOS1: Os02t0234500-03	NA	NA	NAD(P)-binding Rossmann-fold superfamily protein [Source:UniProtKB/TrEMBL;Acc:F4JRN8]	NA	NA	-1.55938	-0.0814633	-1.21516	-1.20659	-1.31726	-1.74317	-1.89705	-1.73206	-3.26899	-0.457438	-1.39834	-1.21963	-2.96833	-1.92937	-0.0372774	-0.365301	-1.44465	-1.90766	-1.49937
TraesCS5B02G208700	3.32372	5B	378517204	378520796	DENSE AND ERECT PANICLE 1 [Source:Ensembl/RICE_homology;RAP:Os09g0441900]	Os09g0441900	AT5G20635	Unknown phosphatidylethanolamine-binding protein PEBP like domain protein, 426-amino-acid protein, homologous to the keratin-associated protein KAP 5-4 family, Panicle architecture, Panicle erectness Os09t0441900-01;Similar to Keratin associated protein: Os09t0441900-02;Similar to Keratin associated protein: Os09t0441900-03;Similar to Truncated keratin associated protein: Os09t0441900-04	DENSE AND ERECT PANICLE 1	Committee on Gene Symbolization, Nomenclature and Linkage of the Rice Genetics Cooperative	Guanine nucleotide-binding protein subunit gamma 3 [Source:UniProtKB/Swiss-Prot;Acc:Q6AWT8]	GG3	UniProtKB Gene Name	-1.34072	-1.323	-1.35887	-1.39229	-1.69964	-3.24369	-2.67684	-2.9767	-2.34552	-0.0807468	-0.18942	-0.583269	-1.92258	-1.07258	-0.176207	-0.912771	-0.278857	-1.6633	-1.36911
TraesCS3A02G513100	3.34132	3A	732475913	732485301	RNA polymerase, alpha subunit [Source:Ensembl/INTERPRO:IPR000722]	Os01g0965000	AT2G40030	Similar to DNA-directed RNA polymerase: Os01t0965000-00	NA	NA	DNA-directed RNA polymerase V subunit 1 [Source:UniProtKB/Swiss-Prot;Acc:Q5D869]	NRPE1	UniProtKB Gene Name	-0.942624	-1.49723	-1.26158	-1.30434	-1.71004	-2.22218	-1.82272	-1.72138	-2.07008	-1.00335	-0.839335	-1.64698	-2.12694	-2.39729	-0.185728	0.0386688	-0.579857	-1.8853	-1.87482
TraesCS3B02G603700	3.3663	3B	822972695	822973276	RNA-binding domain superfamily [Source:Ensembl/INTERPRO:IPR035979]	NA	NA	NA	NA	NA	NA	NA	NA	-1.08093	-0.85774	-0.309869	-0.492305	-1.27958	-1.79333	-0.707318	-0.5542	-1.21477	-1.98134	-0.717925	-1.84527	-4.183	-3.18535	-0.272551	-1.56147	-1.03527	-2.90904	-2.47538
TraesCS2A02G267600	3.37173	2A	428908059	428911931	PARG-2A [Source:UniProtKB/TrEMBL;Acc:A0A1B3Q5X8]	Os07g0124700	NA	Similar to PLETHORA1: Os07t0124700-01	PLETHORA 8	Committee on Gene Symbolization, Nomenclature and Linkage of the Rice Genetics Cooperative	NA	NA	NA	-0.887915	-1.8436	-1.32617	-1.59631	-1.497	-3.24359	-2.48518	-2.81186	-2.12811	-1.11288	-0.460814	-1.73188	-2.82831	-2.52815	-1.43856	-2.59855	-0.935072	-3.18716	-2.627
TraesCS7B02G359800	3.37258	7B	622245400	622275962	BEACH domain [Source:Ensembl/INTERPRO:IPR000409]	Os06g0678651	AT1G58230	Similar to WD-40 repeat family protein / beige-related: Os06t0678651-00	NA	NA	binding [Source:TAIR;Acc:AT1G58230]	NA	NA	-0.367137	0.191069	-0.189399	0.0858068	-0.696021	-0.694008	-0.822945	-3.87693	-2.46589	-1.40103	-1.25847	-2.50363	-2.0345	-2.81276	-1.05188	-1.31953	-2.33295	-3.15082	-5.12256
TraesCSU02G156500	3.37583	Un	215702856	215704408	Oxoglutarate/iron-dependent dioxygenase [Source:Ensembl/INTERPRO:IPR005123]	NA	AT2G30840	NA	NA	NA	2-oxoglutarate (2OG) and Fe(II)-dependent oxygenase superfamily protein [Source:UniProtKB/TrEMBL;Acc:O80851]	NA	NA	0.325761	1.371	0.797908	1.71094	0.830258	-1.52457	-0.463289	-0.617263	-2.0979	0.206626	-1.58545	0.98137	-2.29182	-1.90833	2.08769	0.580783	-1.86804	-3.37159	-0.154132
TraesCS7B02G420000	3.38235	7B	689515899	689518659	Leucine-rich repeat domain superfamily [Source:Ensembl/INTERPRO:IPR032675]	Os07g0118900	NA	Cyclin-like F-box domain containing protein: Os07t0118900-01;Hypothetical conserved gene: Os07t0118900-02	F-box protein 331	Integrated Rice Science Database	NA	NA	NA	-0.180958	-0.913227	-1.07204	-0.474554	0.0113937	-1.12152	-0.831361	-3.52765	-3.25499	-1.36181	-0.744698	-1.48581	-1.82862	-2.1326	-0.729874	-0.886729	-0.709269	-2.2051	-1.78109
TraesCS3B02G193300	3.38805	3B	207733571	207737056	Domain of unknown function DUF1618 [Source:Ensembl/INTERPRO:IPR011676]	Os01g0244000	NA	Domain of unknown function DUF1618 domain containing protein: Os01t0244000-00	NA	NA	NA	NA	NA	-0.599151	-1.79409	-1.11894	-1.49606	-0.825965	-2.30873	-1.45465	-1.27922	-1.92456	-0.164111	-0.495395	-0.431286	-1.54908	-1.67241	0.295915	-0.558069	-0.184094	-2.31679	-1.70236
TraesCS5B02G486900	3.40021	5B	658092415	658095219	AP2/ERF domain [Source:Ensembl/INTERPRO:IPR001471]	Os03g0818800	AT2G28550	AP2 domain containing transcription factor, Control of inflorescence architecture, Floral meristem establishment Os03t0818800-01;Similar to APETALA2-like protein: Os03t0818800-02	INDETERMINATE SPIKELET 1	Committee on Gene Symbolization, Nomenclature and Linkage of the Rice Genetics Cooperative	Related to AP2.7 [Source:UniProtKB/TrEMBL;Acc:F4IIR3]	RAP2.7	TAIR Gene Name	-0.703452	-1.61056	-1.03405	-1.41268	-1.68752	-2.1816	-2.45382	-2.0667	-2.51869	-1.03132	-0.577313	-1.85011	-2.40887	-2.13033	-1.09973	-1.79464	-1.09617	-2.45948	-2.27366
TraesCS1B02G477900	3.40933	1B	686682265	686684346	Pectinesterase [Source:UniProtKB/TrEMBL;Acc:A0A1D6REH3]	Os11g0192400	NA	Pectin lyase fold/virulence factor domain containing protein: Os11t0192400-01	PECTIN METHYLESTERASE 31	Committee on Gene Symbolization, Nomenclature and Linkage of the Rice Genetics Cooperative	NA	NA	NA	-0.57771	-0.364637	-0.364894	-0.625471	0.203452	-1.71634	-1.32802	-1.40392	-1.10971	-0.020143	0.831732	-0.00849633	-2.50708	-4.01661	-1.38732	-1.81296	-0.864593	-1.06967	-0.664288
TraesCS3A02G077700	3.41949	3A	49980885	49984911	Myc-type, basic helix-loop-helix (bHLH) domain [Source:Ensembl/INTERPRO:IPR011598]	Os01g0105700	AT1G27660	Basic helix-loop-helix dimerisation region bHLH domain containing protein: Os01t0105700-01	basic helix-loop-helix protein 071	Integrated Rice Science Database	Transcription factor bHLH110 [Source:UniProtKB/Swiss-Prot;Acc:Q9SFZ3]	BHLH110	UniProtKB Gene Name	-0.801212	-0.753612	-1.12865	-1.45361	-1.36374	-1.18133	-1.8406	-2.20529	-2.14982	-0.883664	-1.31859	-1.51798	-2.42701	-2.30752	-0.852919	-1.68429	-0.275682	-2.03772	-2.17625
TraesCS7B02G106900	3.42472	7B	123666782	123673816	Cyclic nucleotide-binding domain [Source:Ensembl/INTERPRO:IPR000595]	Os06g0250600	AT3G02850	Ankyrin domain containing protein: Os06t0250600-01	NA	NA	SKOR [Source:UniProtKB/TrEMBL;Acc:A0A178VHK5]	SKOR	UniProtKB Gene Name	-1.55031	-1.03336	-0.466023	-0.453327	-1.06372	-2.24335	-2.21229	-3.08769	-3.05118	-0.759757	-2.57958	-1.74341	-2.36849	-2.01806	-1.11163	-1.16462	-1.02855	-1.58993	-2.30107
TraesCS2B02G073600	3.42775	2B	39417788	39420902	Ribonuclease H-like superfamily [Source:Ensembl/INTERPRO:IPR012337]	Os04g0261400	AT1G62870	Cytochrome c region domain containing protein: Os04t0261400-01	NA	NA	F16P17.2 protein [Source:UniProtKB/TrEMBL;Acc:Q9LQ19]	NA	NA	-1.27105	-1.77678	-2.17876	-1.94713	-3.01245	-2.57592	-1.76651	-2.78106	-1.95925	-0.573362	-0.155114	-1.37531	-1.94874	-1.30915	0.554823	-0.670427	0.234969	-2.31528	-2.22997
TraesCS6A02G213000	3.42936	6A	387223693	387228618	B3 DNA binding domain [Source:Ensembl/INTERPRO:IPR003340]	Os02g0598200	NA	Hypothetical conserved gene: Os02t0598200-01;Transcriptional factor B3 family protein: Os02t0598200-02;Transcriptional factor B3 domain containing protein: Os02t0598200-03	NA	NA	NA	NA	NA	-0.550405	-0.826178	-0.497	-1.1272	-1.15319	-1.41193	-1.54679	-1.15581	-2.5177	-1.47213	-0.647712	-2.27371	-2.19221	-2.81177	-0.766356	-1.09855	-0.991101	-2.29607	-1.62657
TraesCS2A02G442300	3.43922	2A	692632621	692646914	Tetratricopeptide-like helical domain superfamily [Source:Ensembl/INTERPRO:IPR011990]	Os04g0599650	NA	DNA helicase, UvrD/REP type domain containing protein: Os04t0599650-00	NA	NA	NA	NA	NA	-0.825039	-0.441523	0.149648	-0.577959	-1.30524	-1.27233	-1.13707	-1.12374	-1.31848	-0.773264	0.069541	-0.807932	-1.86794	-2.62134	-0.602391	-0.253171	-1.10065	-1.7492	-0.691957
TraesCS3B02G218000	3.44	3B	260842092	260844582	Domain of unknown function DUF1618 [Source:Ensembl/INTERPRO:IPR011676]	NA	NA	NA	NA	NA	NA	NA	NA	-1.28163	-2.14495	-1.09987	-1.57345	-1.62041	-2.40034	-2.31451	-2.45191	-2.1703	-1.25243	-0.651441	-1.41638	-1.85513	-2.19333	-1.10567	-1.53406	-0.70333	-3.50115	-2.27293
TraesCSU02G075200	3.44242	Un	67357494	67359088	Myc-type, basic helix-loop-helix (bHLH) domain [Source:Ensembl/INTERPRO:IPR011598]	Os03g0671800	NA	Helix-loop-helix DNA-binding domain containing protein: Os03t0671800-01	basic helix-loop-helix protein 020	Integrated Rice Science Database	NA	NA	NA	-0.877568	0.0363864	-0.182657	0.175655	-0.132846	-1.37659	-1.15025	-1.03978	-1.33441	-0.320051	-1.98004	0.262034	-1.56062	-2.5865	0.439818	0.30824	-1.20124	-1.7506	-1.30254
TraesCS4A02G065900	3.45125	4A	63097911	63100910	CRAL-TRIO lipid binding domain [Source:Ensembl/INTERPRO:IPR001251]	Os03g0219100	AT1G05370	Cellular retinaldehyde-binding/triple function, C-terminal domain containing protein: Os03t0219100-01	NA	NA	Sec14p-like phosphatidylinositol transfer family protein [Source:UniProtKB/TrEMBL;Acc:F4I8Q8]	NA	NA	-0.613936	-1.09345	-0.654458	-1.0075	-0.825573	-1.956	-1.45483	-1.27945	-1.3453	-1.70065	-1.59774	-2.17273	-2.42683	-2.34211	0.0584195	-1.63234	-0.572642	-3.08587	-2.7412
TraesCS1A02G122600	3.45558	1A	139552792	139554589	Auxin-responsive protein [Source:UniProtKB/TrEMBL;Acc:A0A1D5S144]	NA	AT1G51950	NA	NA	NA	Auxin-responsive protein IAA18 [Source:UniProtKB/Swiss-Prot;Acc:O24408]	IAA18	UniProtKB Gene Name	-0.576357	-0.486213	-0.784739	-1.40235	-0.910935	-1.63083	-1.83992	-2.5788	-1.89086	0.555652	-0.289657	-0.175562	-0.453042	-0.946984	-0.492843	-1.44226	1.02565	-1.8468	-2.09928
TraesCS5B02G319600	3.47183	5B	504304267	504307686	Zinc finger, lateral root primordium type 1 [Source:Ensembl/INTERPRO:IPR006510]	Os09g0531600	AT4G36260	Protein of unknown function DUF702 domain containing protein: Os09t0531600-01	NA	NA	Protein SHI RELATED SEQUENCE 2 [Source:UniProtKB/Swiss-Prot;Acc:O65517]	SRS2	UniProtKB Gene Name	-2.45554	-2.93052	-1.77889	-2.2399	-2.97917	-2.80723	-4.07034	-2.38152	-2.44109	-1.21181	-1.40135	-1.68284	-2.50588	-3.43324	-0.549162	-1.56534	-0.412326	-3.11774	-2.88597
TraesCS4A02G294700	3.47261	4A	595874552	595876421	Homeobox-like domain superfamily [Source:Ensembl/INTERPRO:IPR009057]	Os03g0666300	NA	Hypothetical conserved gene: Os03t0666300-00	NA	NA	NA	NA	NA	-0.875148	-0.925617	-1.51586	-1.76775	-1.34736	-1.86539	-1.71071	-3.37975	-2.4441	0.284308	-0.0703849	-0.515714	-1.04799	-1.63399	-1.26142	-2.3338	0.366346	-2.5019	-2.01389
TraesCS1A02G294900	3.47618	1A	490018586	490021155	Domain of unknown function DUF1618 [Source:Ensembl/INTERPRO:IPR011676]	Os05g0468400	NA	Domain of unknown function DUF1618 domain containing protein: Os05t0468400-01	NA	NA	NA	NA	NA	-0.461054	-0.714298	-0.747904	-0.841034	-0.639653	-1.76122	-1.54585	-1.12512	-1.06117	-0.500155	-0.383444	-1.06142	-1.74165	-1.69455	-0.402887	-0.747217	-0.283258	-1.90166	-1.54743
TraesCS3A02G046300	3.47837	3A	24748236	24748973	Proteinase inhibitor I12, Bowman-Birk [Source:Ensembl/INTERPRO:IPR000877]	NA	NA	NA	NA	NA	NA	NA	NA	-1.19833	0.428921	-0.789591	0.0402209	0.00745408	-1.64567	-1.63924	-2.68635	-1.64354	0.00936266	-1.66228	1.92501	-1.92701	-1.68808	0.363459	0.312843	-2.5967	-1.06762	-1.85722
TraesCS6A02G387400	3.47948	6A	603805838	603808244	NA	NA	NA	NA	NA	NA	NA	NA	NA	0.320161	-0.094933	-0.674154	-0.501848	-0.777823	-0.784561	-0.959651	-1.00213	-1.06184	-0.949237	-1.90592	-2.00449	-2.40935	-2.33961	-0.071622	-0.62501	0.548508	-1.70203	-2.31746
TraesCS3A02G284200	3.48759	3A	512608921	512611332	NA	Os01g0726700	NA	Conserved hypothetical protein: Os01t0726700-01	NA	NA	NA	NA	NA	0.590128	-0.0145006	0.449338	0.0962466	-0.0174203	-1.40018	-0.315036	-0.346512	-0.986411	-1.73124	-0.788254	-1.73602	-2.24116	-2.78556	-0.37056	-2.33447	0.097284	-2.81544	-2.71258
TraesCS5B02G501400	3.49356	5B	668581998	668583715	Aspartic peptidase A1 family [Source:Ensembl/INTERPRO:IPR001461]	NA	AT2G03200	NA	NA	NA	At2g03200 [Source:UniProtKB/TrEMBL;Acc:Q84M99]	NA	NA	-0.914046	-1.05366	-0.647493	-1.83417	-1.67212	-2.47306	-2.26218	-2.38052	-2.36877	0.00639922	-0.115733	-1.11586	-0.978092	-0.935772	-0.22021	-1.25384	0.811952	-1.39558	-0.822512
TraesCS6A02G269600	3.49799	6A	496010434	496017229	WRC domain [Source:Ensembl/INTERPRO:IPR014977]	Os02g0701300	NA	Growth-regulating factor, Regulation of grain shape and panicle length, Negative regulation of seed shattering Os02t0701300-01	GRAIN SIZE 2	Committee on Gene Symbolization, Nomenclature and Linkage of the Rice Genetics Cooperative	NA	NA	NA	0.103914	0.0640454	0.413652	-0.226715	0.0474606	-0.67284	-0.507256	-1.03089	-0.327982	-0.249018	0.121872	-0.971939	-1.47648	-1.85909	-0.160509	-1.59883	0.341451	-2.6874	-1.95378
TraesCS5A02G401800	3.50498	5A	594770622	594772285	Zinc finger, Dof-type [Source:Ensembl/INTERPRO:IPR003851]	Os03g0764900	NA	Similar to Zn finger protein Fragment: Os03t0764900-01	DNA BINDING WITH ONE FINGER 15	Committee on Gene Symbolization, Nomenclature and Linkage of the Rice Genetics Cooperative	NA	NA	NA	-0.592052	-0.706499	-0.913247	-1.17841	-0.863001	-1.63062	-1.13874	-2.16472	-1.54465	-1.59915	-1.11222	-1.8085	-2.24407	-2.10231	-1.32048	-2.12293	-0.482562	-3.59122	-3.31637
TraesCS5A02G373500	3.50667	5A	571464299	571468087	Nuclear transcription factor Y subunit A [Source:Ensembl/INTERPRO:IPR001289]	Os03g0647600	AT3G05690	Similar to Nf-Y-A subunit: Os03t0647600-01	HAP2 SUBUNIT OF CCAAT-BOX BINDING COMPLEX	Committee on Gene Symbolization, Nomenclature and Linkage of the Rice Genetics Cooperative	Nuclear factor Y, subunit A2 [Source:UniProtKB/TrEMBL;Acc:A0A1I9LSX7]	UNE8	TAIR Gene Name	-1.11692	-1.27616	-1.63359	-1.75477	-1.42929	-3.28668	-2.74751	-2.60667	-1.74497	-0.361533	-1.10531	-0.922478	-1.79095	-1.14709	-0.390386	-0.327577	0.387637	-1.18793	-1.11094
TraesCS7A02G092700	3.50801	7A	56244809	56245904	Early nodulin 93 ENOD93 protein [Source:Ensembl/INTERPRO:IPR005050]	Os06g0142350	NA	Similar to Early nodulin: Os06t0142350-01	UDP-glucuronyl transferase, early nodulin 93 gene 1	Integrated Rice Science Database	NA	NA	NA	-1.41369	-0.249714	-1.24806	-1.89037	-1.46682	-1.99175	-1.95917	-2.66002	-1.54562	-0.437732	-1.26966	0.519174	-1.28124	-2.32142	-0.700595	-0.771828	-2.04167	-2.57113	-2.01362
TraesCS7A02G492400	3.51263	7A	681011336	681015619	Auxin efflux carrier component [Source:UniProtKB/TrEMBL;Acc:A0A1D6BPD2]	Os06g0660200	AT5G57090	Auxin efflux transporter, Polar auxin transport, Control of canopy architecture Os06t0660200-01	PIN PROTEIN 2	Committee on Gene Symbolization, Nomenclature and Linkage of the Rice Genetics Cooperative	WAV6 [Source:UniProtKB/TrEMBL;Acc:A0A384LBE9]	PIN2	UniProtKB Gene Name	-1.01763	-1.52463	-1.49067	-1.83394	-1.67061	-2.80726	-3.02586	-2.97805	-1.55765	-1.57333	-2.11325	-2.02885	-3.14344	-3.91112	-2.00764	-1.88127	-1.4288	-2.87173	-2.88604
TraesCS5A02G174100	3.5142	5A	367269817	367272259	C2 domain [Source:Ensembl/INTERPRO:IPR000008]	NA	AT1G51570	NA	NA	NA	Calcium-dependent lipid-binding (CaLB domain) plant phosphoribosyltransferase family protein [Source:UniProtKB/TrEMBL;Acc:Q9C8H3]	NA	NA	-1.09691	-1.334	-1.16845	-1.38204	-1.22995	-1.58944	-1.5464	-1.85951	-2.14953	-1.25291	-1.28795	-1.84639	-3.17627	-2.7872	-0.946557	-0.876476	-0.877109	-1.88641	-0.85386
TraesCS5B02G406500	3.5238	5B	582773379	582774988	Zinc finger, Dof-type [Source:Ensembl/INTERPRO:IPR003851]	Os03g0764900	NA	Similar to Zn finger protein Fragment: Os03t0764900-01	DNA BINDING WITH ONE FINGER 15	Committee on Gene Symbolization, Nomenclature and Linkage of the Rice Genetics Cooperative	NA	NA	NA	-0.98791	-1.91361	-1.22887	-1.56213	-1.68567	-2.60316	-1.94013	-3.08664	-1.55811	-1.19075	-1.02548	-1.5075	-1.64779	-2.39498	-1.26795	-2.64952	-0.581642	-4.29759	-3.12378
TraesCS3B02G092500	3.52915	3B	61560637	61564731	Myc-type, basic helix-loop-helix (bHLH) domain [Source:Ensembl/INTERPRO:IPR011598]	Os01g0105700	AT1G27660	Basic helix-loop-helix dimerisation region bHLH domain containing protein: Os01t0105700-01	basic helix-loop-helix protein 071	Integrated Rice Science Database	Transcription factor bHLH110 [Source:UniProtKB/Swiss-Prot;Acc:Q9SFZ3]	BHLH110	UniProtKB Gene Name	-0.66604	-0.75356	-1.24983	-1.51772	-1.53356	-1.87163	-1.62652	-2.60671	-2.39265	-0.784169	-1.60728	-1.0613	-1.49685	-1.84664	-0.936944	-1.41244	-0.0718639	-1.59124	-1.78135
TraesCS5A02G204100	3.53559	5A	413409682	413415847	SprT-like [Source:Ensembl/INTERPRO:IPR006640]	Os09g0407300	NA	Domain of unknown function SprT-like domain containing protein: Os09t0407300-01;Domain of unknown function SprT-like domain containing protein: Os09t0407300-02	NA	NA	NA	NA	NA	0.339733	-0.0896461	0.641373	0.0989555	0.100192	-0.656616	-0.315368	-0.00840856	-0.356526	-0.50637	0.451547	-0.820988	-2.01909	-1.96925	0.542321	0.133883	-0.349346	-1.74966	-1.0605
TraesCS5B02G216200	3.53914	5B	389156160	389158309	AAA+ ATPase domain [Source:Ensembl/INTERPRO:IPR003593]	Os09g0432300	AT4G25835	Similar to AAA-type ATPase family protein: Os09t0432300-01	NA	NA	AAA-ATPase At4g25835 [Source:UniProtKB/Swiss-Prot;Acc:Q8RY66]	NA	NA	-0.978983	-0.623596	-1.34828	-1.31405	-1.07325	-2.18119	-1.89996	-1.6209	-1.42895	-0.653936	-1.36757	-1.19694	-1.63582	-2.39585	-0.964914	-2.19596	-0.630193	-3.15244	-2.13633
TraesCS7B02G070200	3.54104	7B	76903837	76905287	WRC domain [Source:Ensembl/INTERPRO:IPR014977]	Os06g0204800	AT2G06200	Similar to Growth-regulating factor 2: Os06t0204800-00	GROWTH-REGULATING FACTOR 2	Committee on Gene Symbolization, Nomenclature and Linkage of the Rice Genetics Cooperative	growth-regulating factor 6 [Source:TAIR;Acc:AT2G06200]	AtGRF6	TAIR Gene Name	-0.147669	-0.402384	-0.422384	-0.74216	-0.634507	-1.4609	-1.12628	-1.24634	-1.42954	-0.503801	-0.587173	-1.26007	-1.19438	-1.07192	0.00565794	-1.8329	0.262074	-2.438	-1.88726
TraesCS7A02G334300	3.54479	7A	487713861	487716615	Glycosyltransferase [Source:UniProtKB/TrEMBL;Acc:A0A1D6BQL7]	Os06g0343600	NA	UDP-glucuronosyl/UDP-glucosyltransferase family protein: Os06t0343600-01	NA	NA	NA	NA	NA	-1.15932	-0.818544	-1.00823	-1.25827	-1.35254	-2.90473	-2.28832	-1.70554	-1.92439	-1.87308	-1.63691	-2.32992	-2.50682	-2.35985	-0.836098	-2.79369	-1.16024	-3.11882	-3.07293
TraesCS3A02G317100	3.54494	3A	557711552	557715732	SAND domain [Source:Ensembl/INTERPRO:IPR000770]	Os01g0780800	NA	SAND domain containing protein: Os01t0780800-01;Similar to predicted protein: Os01t0780800-02	ULTRAPETALA1, ULTRAPETALA 1	Integrated Rice Science Database	NA	NA	NA	-1.32904	-1.26468	-1.35921	-2.31418	-0.557739	-2.22253	-2.71195	-2.29028	-1.9776	-0.872926	-1.04513	-1.72098	-1.67057	-1.88418	-0.717839	-1.36229	0.0232139	-1.88717	-1.8436
TraesCS5A02G183800	3.54702	5A	383463470	383466814	Protein kinase domain [Source:Ensembl/INTERPRO:IPR000719]	Os09g0326100	AT1G28440	Protein kinase, core domain containing protein: Os09t0326100-01	NA	NA	Receptor-like protein kinase HSL1 [Source:UniProtKB/Swiss-Prot;Acc:Q9SGP2]	HSL1	UniProtKB Gene Name	-0.160024	-0.292504	-0.193873	-0.0540486	-0.258802	-1.48532	-1.1161	-0.60094	-0.699181	-1.10048	-1.13406	-1.48443	-1.89377	-2.41477	-0.946873	-0.906685	-1.19694	-2.54409	-2.645
TraesCS6B02G109900	3.55037	6B	91617762	91621240	F-box domain [Source:Ensembl/INTERPRO:IPR001810]	NA	NA	NA	NA	NA	NA	NA	NA	-0.613907	-0.818717	-0.37064	-1.11089	-0.588588	-1.70169	-1.02512	-1.19515	-0.66289	-1.28798	-1.11228	-1.58232	-1.84191	-2.56736	-0.638006	-1.88188	-0.744828	-3.15303	-2.72159
TraesCS7A02G186400	3.55533	7A	141303204	141308972	Domain of unknown function DUF1618 [Source:Ensembl/INTERPRO:IPR011676]	Os03g0688200	NA	Conserved hypothetical protein: Os03t0688200-01	NA	NA	NA	NA	NA	-1.46825	-1.72933	-1.27152	-1.39204	-0.467922	-2.1021	-2.31505	-0.942891	-0.856346	-1.6356	-1.00052	-2.10686	-2.08115	-2.27493	0.211646	-0.549556	-0.432252	-2.66203	-2.37611
TraesCS5A02G319200	3.55968	5A	530301334	530302788	Zinc finger, lateral root primordium type 1 [Source:Ensembl/INTERPRO:IPR006510]	Os09g0531600	AT4G36260	Protein of unknown function DUF702 domain containing protein: Os09t0531600-01	NA	NA	Protein SHI RELATED SEQUENCE 2 [Source:UniProtKB/Swiss-Prot;Acc:O65517]	SRS2	UniProtKB Gene Name	-0.817544	-1.34699	-1.314	-1.36259	-1.19345	-3.377	-1.62608	-1.97654	-1.61328	-2.0438	-2.21117	-2.59466	-3.99315	-3.85822	-1.33197	-3.31424	-1.3846	-4.54615	-4.4079
TraesCS7A02G406300	3.56222	7A	591552345	591554358	Zinc finger, lateral root primordium type 1 [Source:Ensembl/INTERPRO:IPR006510]	Os06g0712600	AT4G36260	Similar to SHI: Os06t0712600-00	NA	NA	Protein SHI RELATED SEQUENCE 2 [Source:UniProtKB/Swiss-Prot;Acc:O65517]	SRS2	UniProtKB Gene Name	-0.310989	-0.0246766	-0.559879	-0.79396	-0.940781	-1.21215	-1.54582	-1.76467	-0.933267	-0.0747313	-0.568953	-0.888182	-0.957035	-1.10952	-0.579868	-1.19638	0.109865	-1.62671	-2.09827
TraesCS7B02G278900	3.56234	7B	511297849	511324064	RNA-dependent RNA polymerase, eukaryotic-type [Source:Ensembl/INTERPRO:IPR007855]	NA	AT2G19920	NA	NA	NA	RNA-dependent RNA polymerase family protein [Source:TAIR;Acc:AT2G19920]	NA	NA	-0.897158	-1.1334	-0.763876	-1.66698	-1.03752	-1.92137	-2.37	-2.12638	-1.27665	-1.06945	-0.0695178	-1.51528	-1.64634	-1.82401	-1.49803	-1.44108	-1.50677	-2.63696	-2.43843
TraesCS3A02G311300	3.56402	3A	550413905	550422755	RNA-dependent RNA polymerase, eukaryotic-type [Source:Ensembl/INTERPRO:IPR007855]	NA	NA	NA	NA	NA	NA	NA	NA	-1.23531	-0.97784	-0.769922	-1.32388	-1.87168	-1.2978	-1.48399	-3.47601	-1.23374	0.151555	0.18265	-0.0703274	-0.779132	-1.82124	-1.5513	-0.766099	-1.2746	-2.90242	-1.60061
TraesCS1A02G159600	3.56792	1A	286006369	286010711	FAD linked oxidase, N-terminal [Source:Ensembl/INTERPRO:IPR006094]	Os10g0483500	NA	FAD linked oxidase, N-terminal domain containing protein: Os10t0483500-01	CYTOKININ OXIDASE/DEHYDROGENASE 3	Committee on Gene Symbolization, Nomenclature and Linkage of the Rice Genetics Cooperative	NA	NA	NA	-1.06638	-1.4586	-2.06282	-2.37217	-1.73927	-2.37676	-3.74789	-2.26898	-3.39246	-1.28823	-1.05873	-2.9711	-2.75326	-2.32535	-1.08575	-1.24709	-1.23934	-2.39511	-1.68287
TraesCS4B02G019200	3.56802	4B	13993785	13995620	Homeobox-like domain superfamily [Source:Ensembl/INTERPRO:IPR009057]	Os03g0666300	NA	Hypothetical conserved gene: Os03t0666300-00	NA	NA	NA	NA	NA	-1.0862	-1.19807	-1.80875	-3.5621	-2.10051	-2.12159	-2.23662	-3.24722	-2.97759	-0.361596	-0.482214	-1.03081	-1.11277	-2.11718	-1.05057	-2.68421	0.57503	-2.93065	-2.52166
TraesCS3B02G026500	3.57245	3B	11510662	11512512	F-box associated interaction domain [Source:Ensembl/INTERPRO:IPR017451]	NA	NA	NA	NA	NA	NA	NA	NA	-1.91395	-2.72986	-2.46521	-2.3333	-2.19255	-4.52371	-2.98199	-3.63417	-2.57163	-0.961695	-0.787513	-1.68519	-1.94992	-2.10227	-1.37491	-1.26045	-0.205734	-3.11919	-2.55607
TraesCS6B02G193500	3.57322	6B	228243225	228249801	Protein kinase domain [Source:Ensembl/INTERPRO:IPR000719]	Os02g0194600	AT5G06820	Protein kinase, catalytic domain domain containing protein: Os02t0194600-00	NA	NA	Protein STRUBBELIG-RECEPTOR FAMILY 2 [Source:UniProtKB/Swiss-Prot;Acc:Q9FG24]	SRF2	UniProtKB Gene Name	0.11167	-0.636439	-0.80149	-1.8317	-1.51332	-0.954957	-0.896119	-0.62662	-1.5958	-1.73289	-0.82533	-2.15009	-2.1491	-3.04254	-0.443461	-0.866317	-0.722538	-3.23957	-1.49816
TraesCS2B02G419200	3.57591	2B	600739962	600745874	Homeobox domain [Source:Ensembl/INTERPRO:IPR001356]	Os04g0569100	AT3G61150	Similar to OCL1 homeobox protein: Os04t0569100-01	RICE OUTMOST CELL-SPECIFIC GENE 4	Committee on Gene Symbolization, Nomenclature and Linkage of the Rice Genetics Cooperative	HDG1 [Source:UniProtKB/TrEMBL;Acc:A0A178V5Q4]	HDG1	UniProtKB Gene Name	-1.18156	-1.53826	-1.38291	-1.8476	-1.58072	-2.57592	-1.86084	-2.40492	-2.32181	-1.76976	-0.963361	-2.46395	-2.56914	-2.99063	-1.9423	-2.12225	-1.37942	-3.73673	-2.70158
TraesCS6A02G386900	3.57745	6A	603403406	603406441	C2 domain [Source:Ensembl/INTERPRO:IPR000008]	Os02g0816000	AT1G04150	C2 domain containing protein: Os02t0816000-01	NA	NA	C2 calcium/lipid-binding plant phosphoribosyltransferase family protein [Source:UniProtKB/TrEMBL;Acc:O64492]	NA	NA	-0.729015	-1.3218	-0.889233	-1.23992	-0.6973	-2.28642	-1.1999	-1.18587	-1.13924	-0.396633	0.453262	-0.806425	-1.30436	-1.34346	-0.161247	-1.32003	-0.569688	-2.47804	-1.32309
TraesCS7A02G543400	3.58015	7A	720134190	720145602	Phosphatidylinositol 3-/4-kinase, catalytic domain [Source:Ensembl/INTERPRO:IPR000403]	Os06g0724700	AT5G40820	Phosphatidylinositol 3- and 4-kinase, catalytic domain containing protein: Os06t0724700-01	NA	NA	Ataxia telangiectasia-mutated and RAD3-related [Source:TAIR;Acc:AT5G40820]	ATRAD3	TAIR Gene Name	-0.985789	-1.25804	-0.706008	-1.02241	-1.43291	-2.21381	-2.31878	-0.942524	-0.948096	-1.00505	-0.236221	-1.76994	-1.4028	-1.99692	-0.352577	-0.600554	-1.18732	-1.95229	-1.54632
TraesCS7A02G266300	3.58043	7A	268851542	268858571	Protein of unknown function DUF936, plant [Source:Ensembl/INTERPRO:IPR010341]	Os08g0541500	AT1G08760	Protein of unknown function DUF936, plant family protein: Os08t0541500-01	NA	NA	At1g08760 [Source:UniProtKB/TrEMBL;Acc:Q9FRR2]	NA	NA	-0.815232	-0.835535	-0.408737	-0.976582	-0.519526	-1.84519	-1.10816	-1.03815	-1.01211	-1.21646	-0.901778	-1.65541	-2.2887	-2.0567	-0.554187	-1.40546	-0.473516	-2.14791	-1.38741
TraesCS3B02G316600	3.58654	3B	508473539	508475075	Leucine-rich repeat [Source:Ensembl/INTERPRO:IPR001611]	Os01g0729400	AT1G68780	Similar to Too many mouths protein: Os01t0729400-01	NA	NA	At1g68780/F14K14_11 [Source:UniProtKB/TrEMBL;Acc:Q9CA41]	NA	NA	-0.101306	-0.334698	-0.718365	-1.44322	-0.504116	-1.42421	-1.35507	-2.24699	-1.1297	-0.0965166	0.277025	-0.994208	-0.603176	-1.38582	-0.510436	-1.84224	0.194233	-2.5233	-1.22385
TraesCS6A02G223100	3.58775	6A	417623996	417640503	MOM1 [Source:Ensembl/INTERPRO:IPR039322]	Os02g0625900	NA	Conserved hypothetical protein: Os02t0625900-01	NA	NA	NA	NA	NA	-0.808652	-1.17983	-0.952531	-1.2957	-1.38417	-1.50627	-1.79743	-1.01593	-1.85016	-1.39645	-1.07418	-1.97255	-2.38476	-2.55779	-1.3161	-1.11776	-0.730805	-2.11688	-1.64361
TraesCS7B02G244700	3.5884	7B	453139605	453144721	NA	Os06g0341600	NA	Conserved hypothetical protein: Os06t0341600-01	NA	NA	NA	NA	NA	-1.27114	-1.25243	-1.46612	-1.79363	-2.58058	-2.44814	-2.5468	-2.84389	-4.05113	-1.43196	-1.55152	-2.18725	-2.1757	-1.69632	-1.26887	-1.08685	-1.58854	-2.33452	-1.90797
TraesCS4A02G316200	3.59104	4A	606345914	606347562	Heavy metal-associated domain, HMA [Source:Ensembl/INTERPRO:IPR006121]	NA	AT2G28090	NA	NA	NA	Heavy metal-associated isoprenylated plant protein 1 [Source:UniProtKB/Swiss-Prot;Acc:Q9ZUV1]	HIPP01	UniProtKB Gene Name	-0.784164	-0.810958	-1.01649	-1.20472	-1.01515	-1.85547	-1.91926	-2.03029	-1.76063	-1.03774	-1.60669	-1.84889	-1.58175	-1.61813	-0.887293	-2.0649	0.00270484	-2.73882	-2.04883
TraesCS6B02G141300	3.5916	6B	140597261	140605112	Auxin response factor [Source:UniProtKB/TrEMBL;Acc:A0A1D6B073]	Os02g0141100	NA	Similar to Auxin response factor 5: Os02t0141100-00	AUXIN RESPONSE FACTOR 5	Committee on Gene Symbolization, Nomenclature and Linkage of the Rice Genetics Cooperative	NA	NA	NA	0.119127	0.0580913	0.465866	0.269193	-0.0827988	-1.08313	-0.472305	-0.115912	-0.474516	-0.364823	0.293356	-1.32295	-1.62139	-1.6031	0.388016	0.162451	-0.189605	-1.44815	-0.930959
TraesCS1A02G336300	3.5926	1A	522980026	522982149	NA	NA	NA	NA	NA	NA	NA	NA	NA	-0.413508	-0.507363	-0.451116	-0.692465	-0.859408	-0.982973	-0.980069	-1.80869	-0.916864	-0.330137	-0.127105	-0.245689	-1.70824	-1.50403	-1.27194	-0.721468	-0.456372	-1.84818	-1.06228
TraesCS7B02G316600	3.59334	7B	565908841	565917820	PB1 domain [Source:Ensembl/INTERPRO:IPR000270]	NA	NA	NA	NA	NA	NA	NA	NA	0.684705	0.215382	0.820975	-0.0819773	-0.107247	-0.912877	-0.194035	-0.319161	-0.0510257	0.136905	0.955107	-0.851467	-1.13502	-1.17988	0.55295	0.13403	0.553633	-1.84323	-1.13577
TraesCS4B02G235900	3.59581	4B	493527081	493531148	AP2/ERF domain [Source:Ensembl/INTERPRO:IPR001471]	Os03g0232200	NA	Similar to BABY BOOM: Os03t0232200-01	PLETHORA 9	Committee on Gene Symbolization, Nomenclature and Linkage of the Rice Genetics Cooperative	NA	NA	NA	0.711491	0.343454	0.555386	-0.947128	0.164302	-0.630431	-0.562148	-1.07785	-0.619635	0.0090373	0.278767	-0.91401	-1.07356	-1.12555	0.680555	-0.134523	0.912099	-1.5448	-0.572895
TraesCS5A02G090100	3.59752	5A	121408816	121415147	B3 DNA binding domain [Source:Ensembl/INTERPRO:IPR003340]	Os06g0102900	NA	Conserved hypothetical protein: Os06t0102900-01	NA	NA	NA	NA	NA	-1.22576	-1.30985	-0.662322	-1.29501	-1.64402	-1.82297	-1.16353	-1.33581	-1.54414	-1.13245	-0.198364	-1.61336	-1.97684	-1.55893	-0.438853	-0.670314	-0.972817	-1.77569	-1.45456
TraesCS7A02G180600	3.59819	7A	134879656	134880906	NA	NA	NA	NA	NA	NA	NA	NA	NA	0.0867441	-0.305716	-0.313819	-0.64346	-0.023913	-1.08333	-0.642574	-0.958822	-0.441903	-0.603076	0.202269	-1.17456	-1.28854	-1.94767	-0.768951	-1.2479	0.318151	-2.87402	-1.49699
TraesCS7A02G178100	3.60397	7A	131864627	131866128	Serine/threonine-protein phosphatase 2A activator [Source:UniProtKB/TrEMBL;Acc:A0A1D6BV55]	Os06g0219800	AT4G08960	Similar to Protein phosphatase 2A, regulatory subunit B' PP2A, subunit B', PR53 isoform Phosphotyrosyl phosphatase activator PTPA: Splice isoform 3: Os06t0219800-01	NA	NA	Serine/threonine-protein phosphatase 2A activator [Source:UniProtKB/TrEMBL;Acc:Q9C5N3]	NA	NA	-1.60566	-1.74645	-1.55268	-2.05458	-1.4534	-2.93898	-1.45398	-1.42679	-1.99618	-1.4385	-1.22553	-1.37949	-1.96504	-2.22373	-1.01092	-1.30773	-1.03764	-3.12043	-2.97754
TraesCS1A02G183000	3.60465	1A	331318066	331323293	Trehalase [Source:UniProtKB/TrEMBL;Acc:A0A1D5RZT1]	Os10g0521000	AT4G24040	Similar to TRE1 protein Fragment: Os10t0521000-01	TREHALASE 1	Committee on Gene Symbolization, Nomenclature and Linkage of the Rice Genetics Cooperative	Trehalase [Source:UniProtKB/Swiss-Prot;Acc:Q9SU50]	TRE1	UniProtKB Gene Name	-1.18132	-0.531631	-0.502994	-0.619397	-0.606257	-1.1312	-0.940802	-1.291	-0.959357	-0.841479	-1.00072	-0.695394	-1.9631	-2.25873	-0.620172	-0.233928	-1.23996	-1.66178	-1.20948
TraesCS7B02G434700	3.60998	7B	701868859	701876845	Zinc finger, NF-X1-type [Source:Ensembl/INTERPRO:IPR000967]	Os06g0252300	AT1G10170	Hypothetical conserved gene: Os06t0252300-01;Similar to TF-like protein Fragment: Os06t0252300-02	NA	NA	NF-X-like 1 [Source:TAIR;Acc:AT1G10170]	ATNFXL1	TAIR Gene Name	-1.28315	-1.39404	-0.669655	-0.903485	-1.02838	-1.99082	-1.76696	-0.728867	-1.82312	-1.33274	-0.683481	-1.504	-1.99075	-1.84903	-1.14322	-0.741534	-1.48115	-2.13397	-2.16185
TraesCS7B02G353800	3.61141	7B	611612690	611620327	Major sperm protein (MSP) domain [Source:Ensembl/INTERPRO:IPR000535]	NA	NA	NA	NA	NA	NA	NA	NA	-2.37929	-1.94832	-1.77921	-0.72883	-1.86807	-2.24323	-1.23778	-3.05071	-5.12897	-1.43221	-0.44434	-1.56832	-1.85335	-1.55939	-0.274898	-0.732461	-1.4897	-1.58928	-1.47066
TraesCS5A02G150200	3.61155	5A	327919115	327926230	Staphylococcal nuclease (SNase-like), OB-fold [Source:Ensembl/INTERPRO:IPR016071]	Os12g0255200	AT3G56170	Staphylococcal nuclease SNase-like, OB-fold domain containing protein: Os12t0255200-01;Conserved hypothetical protein: Os12t0255200-02	NA	NA	CAN1 [Source:UniProtKB/TrEMBL;Acc:A0A178VL52]	CAN1	UniProtKB Gene Name	-1.20287	-1.23066	-0.661712	-1.59622	-1.90056	-1.87152	-1.74788	-2.06827	-1.9595	-0.734709	-0.495991	-1.58155	-1.5591	-1.32533	-0.687198	-0.95936	-0.729914	-1.48959	-1.17591
TraesCS1A02G146800	3.61176	1A	253371507	253372209	NA	NA	NA	NA	NA	NA	NA	NA	NA	-1.35902	-1.83389	-1.54811	-1.30688	-1.17506	-2.84105	-1.97624	-1.62733	-2.01714	-2.38039	-1.13351	-2.15299	-2.57768	-2.57796	-0.291839	-1.45376	-1.7528	-2.74728	-1.84806
TraesCS2A02G390600	3.61179	2A	640086619	640095108	MIF4G-like, type 3 [Source:Ensembl/INTERPRO:IPR003890]	NA	AT3G60240	NA	NA	NA	Eukaryotic translation initiation factor 4G [Source:UniProtKB/Swiss-Prot;Acc:Q76E23]	EIF4G	UniProtKB Gene Name	-0.442687	-1.1031	-0.816419	-0.601772	-0.324901	-1.93717	-0.942175	-0.859945	-1.61315	-1.84301	-1.28219	-2.58934	-2.06467	-2.32605	-0.190769	-0.714887	-1.00998	-2.13544	-2.0588
TraesCS6B02G241100	3.6121	6B	422704349	422709061	B3 DNA binding domain [Source:Ensembl/INTERPRO:IPR003340]	Os02g0598200	NA	Hypothetical conserved gene: Os02t0598200-01;Transcriptional factor B3 family protein: Os02t0598200-02;Transcriptional factor B3 domain containing protein: Os02t0598200-03	NA	NA	NA	NA	NA	-1.03714	-1.19725	-0.86485	-1.36218	-1.82405	-1.70146	-1.62732	-1.02274	-2.6844	-1.57334	-1.24255	-2.07462	-2.6129	-2.19494	-0.960654	-1.39008	-1.31593	-1.97428	-1.6825
TraesCS5B02G523700	3.61342	5B	684603086	684606412	Peptidase M41 [Source:Ensembl/INTERPRO:IPR000642]	NA	NA	NA	NA	NA	NA	NA	NA	-0.951161	-0.985983	-0.188578	-0.523004	-0.587472	-0.896255	-0.951108	-0.819651	-1.47905	-1.5386	-0.662315	-1.81993	-2.48583	-2.07424	-0.348001	-0.714883	-1.03441	-1.87206	-1.18241
TraesCS5B02G204100	3.61717	5B	372104328	372111118	SprT-like [Source:Ensembl/INTERPRO:IPR006640]	Os09g0407300	NA	Domain of unknown function SprT-like domain containing protein: Os09t0407300-01;Domain of unknown function SprT-like domain containing protein: Os09t0407300-02	NA	NA	NA	NA	NA	0.777132	0.609823	0.728797	0.426506	0.633441	-0.830162	-0.285258	-0.226097	-0.328031	0.0528884	0.435327	-0.522604	-1.20151	-1.53793	0.914179	0.421774	0.356633	-1.13837	-0.650975
TraesCS3A02G162800	3.61747	3A	164928880	164934081	Domain of unknown function DUF1618 [Source:Ensembl/INTERPRO:IPR011676]	Os01g0240700	NA	Hypothetical conserved gene: Os01t0240700-00	NA	NA	NA	NA	NA	-1.25851	-1.60965	-1.33654	-1.79396	-1.0228	-2.20181	-1.51478	-1.59305	-1.59916	-0.967364	-1.44262	-1.68539	-2.09737	-2.4689	-0.721631	-1.01951	-1.27558	-2.33614	-1.79162
TraesCS5B02G086100	3.61781	5B	109211919	109222397	RNA recognition motif domain [Source:Ensembl/INTERPRO:IPR000504]	Os12g0587100	NA	Similar to RSSG8: Os12t0587100-00	NA	NA	NA	NA	NA	-0.690187	-0.608419	-0.528724	-1.22192	-0.962531	-1.99089	-1.28914	-0.952207	-0.699066	-1.11332	-0.703706	-2.22083	-2.1755	-1.97748	-0.609661	-0.937647	-1.22629	-2.394	-1.66344
TraesCS5B02G222700	3.61836	5B	397828412	397834362	BTB/POZ domain [Source:Ensembl/INTERPRO:IPR000210]	Os09g0420900	AT4G31820	BTB domain containing protein: Os09t0420900-01	NA	NA	BTB/POZ domain-containing protein NPY1 [Source:UniProtKB/Swiss-Prot;Acc:Q8H1D3]	NPY1	UniProtKB Gene Name	-0.998313	-1.05295	-1.0912	-1.22203	-1.43894	-1.73093	-1.5156	-2.40478	-1.92411	-0.862781	-0.541999	-1.26526	-1.71652	-2.13339	-1.93309	-1.27965	-1.74638	-2.90041	-1.59064
TraesCS4B02G245700	3.62475	4B	507964552	507979743	Transcription factor, MADS-box [Source:Ensembl/INTERPRO:IPR002100]	NA	AT5G15800	NA	NA	NA	K-box region and MADS-box transcription factor family protein [Source:UniProtKB/TrEMBL;Acc:F4KB90]	2019-09-01	TAIR Gene Name	-1.20063	-0.324407	-0.421431	-0.911696	-2.00076	-0.360023	-0.98045	-4.08479	-1.73049	0.499014	0.332855	0.728803	-0.343896	-1.34777	0.126839	-0.271616	0.656282	-0.820076	-0.0589105
TraesCS5A02G262600	3.62654	5A	475656292	475662357	HECT domain [Source:Ensembl/INTERPRO:IPR000569]	Os09g0484300	AT4G12570	Similar to Polyubiquitin-like protein: Os09t0484300-01;Similar to Polyubiquitin-like protein: Os09t0484300-02;Similar to Polyubiquitin-like protein: Os09t0484300-03	NA	NA	E3 ubiquitin-protein ligase UPL5 [Source:UniProtKB/Swiss-Prot;Acc:Q9SU29]	UPL5	UniProtKB Gene Name	-1.74623	-1.61002	-0.890513	-1.2078	-1.75363	-1.63138	-1.23866	-1.52954	-1.72576	-1.43781	-1.29659	-2.2568	-2.68161	-1.95076	-0.87099	-1.43383	-0.918389	-2.58998	-2.53813
TraesCS6B02G301500	3.627	6B	539726677	539730641	Zinc finger, Dof-type [Source:Ensembl/INTERPRO:IPR003851]	Os02g0707200	AT5G62940	Similar to Dof-like protein 34: Os02t0707200-00	DNA BINDING WITH ONE FINGER 7	Committee on Gene Symbolization, Nomenclature and Linkage of the Rice Genetics Cooperative	HCA2 [Source:UniProtKB/TrEMBL;Acc:A0A178UF22]	DOF5.6	UniProtKB Gene Name	-1.27005	-1.10372	-1.04403	-1.12751	-0.909189	-2.57619	-1.96088	-2.04916	-1.54469	-1.91657	-1.9684	-2.00132	-3.11292	-1.87141	-0.733477	-1.58241	-1.57697	-2.11926	-2.01228
TraesCS6B02G330900	3.62871	6B	581079293	581082545	Trehalose-phosphatase [Source:Ensembl/INTERPRO:IPR003337]	Os02g0753000	AT1G78090	Similar to Trehalose-6-phosphate phosphatase: Os02t0753000-01	TREHALOSE-6-PHOSPHATE PHOSHPHATASE 4	Committee on Gene Symbolization, Nomenclature and Linkage of the Rice Genetics Cooperative	Trehalose-phosphate phosphatase B [Source:UniProtKB/Swiss-Prot;Acc:Q9C9S4]	TPPB	UniProtKB Gene Name	-0.745133	-1.28783	-1.54372	-0.670141	-1.09911	-1.36205	-1.42734	-1.86003	-1.58587	-1.12232	-1.34086	-2.36694	-1.47396	-2.58957	-0.922591	-1.61934	0.218804	-2.56664	-1.86404
TraesCS7B02G116500	3.62887	7B	135040902	135045260	Six-bladed beta-propeller, TolB-like [Source:Ensembl/INTERPRO:IPR011042]	Os06g0269300	AT1G23880	Six-bladed beta-propeller, TolB-like domain containing protein: Os06t0269300-01;Six-bladed beta-propeller, TolB-like domain containing protein: Os06t0269300-02	NA	NA	At1g23880/T23E23_8 [Source:UniProtKB/TrEMBL;Acc:Q8S9K1]	NA	NA	-1.32959	-1.0434	-0.613663	-0.649059	-0.691189	-1.25409	-0.951032	-1.96022	-1.2118	-1.33209	-1.20507	-1.49561	-2.29584	-1.96306	-0.0510162	-0.57377	-1.23236	-1.04476	-1.43082
TraesCS2B02G194200	3.62942	2B	171030105	171036053	Sucrose synthase [Source:UniProtKB/TrEMBL;Acc:A0A1D5U769]	Os07g0616800	AT5G20830	Sucrose synthase 3 EC 2:4:1:13 Sucrose-UDP glucosyltransferase 3: Os07t0616800-01	SUCROSE SYNTHASE 3	Committee on Gene Symbolization, Nomenclature and Linkage of the Rice Genetics Cooperative	Sucrose synthase 1 [Source:UniProtKB/Swiss-Prot;Acc:P49040]	SUS1	UniProtKB Gene Name	-0.979416	-1.84315	-1.87293	-1.79367	-3.73834	-3.24336	-2.82233	-3.33561	-3.29911	-0.895267	-1.35177	-1.7809	-2.12749	-2.6741	-2.08618	-1.98585	-1.67517	-2.1691	-2.7406
TraesCS3A02G282900	3.62976	3A	511597445	511598800	Leucine-rich repeat [Source:Ensembl/INTERPRO:IPR001611]	Os01g0729400	AT1G68780	Similar to Too many mouths protein: Os01t0729400-01	NA	NA	At1g68780/F14K14_11 [Source:UniProtKB/TrEMBL;Acc:Q9CA41]	NA	NA	-0.940796	-1.22044	-1.24941	-1.86182	-1.05763	-2.40045	-1.27463	-1.95907	-1.76061	0.0357788	0.368856	-0.746614	-0.706245	-1.02973	-0.334987	-2.36972	0.433155	-2.66348	-1.57389
TraesCS3A02G238800	3.6301	3A	447270001	447274825	SNF2-related, N-terminal domain [Source:Ensembl/INTERPRO:IPR000330]	Os02g0650800	AT1G05490	SNF2-related domain containing protein: Os02t0650800-00	ATP-dependent helicase CTD2	Integrated Rice Science Database	SNF2 domain-containing protein CLASSY 3 [Source:UniProtKB/Swiss-Prot;Acc:F4I8S3]	CLSY3	UniProtKB Gene Name	-0.785911	-0.894684	-1.4182	-1.79358	-1.28844	-2.26464	-2.31565	-2.14613	-1.94141	-1.01509	-1.27329	-2.10525	-2.0803	-2.24328	-1.43897	-1.49401	-1.48069	-2.20383	-1.58147
TraesCS7B02G297100	3.63063	7B	534018477	534021542	HhH-GPD domain [Source:Ensembl/INTERPRO:IPR003265]	Os12g0212100	AT4G12740	Similar to A/G-specific adenine DNA glycosylase: Os12t0212100-00	NA	NA	Adenine DNA glycosylase [Source:UniProtKB/Swiss-Prot;Acc:F4JRF4]	MYH	UniProtKB Gene Name	-0.54266	-0.653253	-1.0907	-1.09444	-1.50925	-0.938677	-1.71213	-1.24744	-1.50501	-1.08119	-1.29536	-1.66112	-1.51715	-1.97595	-1.4	-1.29342	-0.814817	-2.08565	-4.40735
TraesCS3A02G162200	3.63089	3A	164610874	164613017	Domain of unknown function DUF1618 [Source:Ensembl/INTERPRO:IPR011676]	Os01g0244000	NA	Domain of unknown function DUF1618 domain containing protein: Os01t0244000-00	NA	NA	NA	NA	NA	-2.84337	-2.08368	-0.816297	-1.10275	-1.53395	-1.63068	-0.879452	-0.883189	-1.57173	-1.9276	-2.11196	-2.06178	-6.63666	-4.80977	-1.43132	-1.95449	-1.4434	-5.08631	-5.47182
TraesCS5A02G066400	3.63096	5A	74105930	74110771	Zinc finger, CCCH-type [Source:Ensembl/INTERPRO:IPR000571]	Os10g0391300	NA	DNA-binding SAP domain containing protein: Os10t0391300-00	ZINC FINGER CCCH DOMAIN-CONTAINING PROTEIN 62	Committee on Gene Symbolization, Nomenclature and Linkage of the Rice Genetics Cooperative	NA	NA	NA	-0.536174	-0.333857	-0.287797	-0.34759	-0.831797	-0.791711	-0.841275	-0.83556	-0.94165	-1.46379	-0.844287	-1.70734	-2.36873	-1.92376	-0.163741	-0.78861	-0.635522	-1.95945	-1.01768
Note: NA=Data Not Available

## Sheet: Table S5(c)
Table S5(c). Venn comparison of down-regulated by B1 (common.DEGs), linear regression to B1 (Lin.Reg), and clustering of B1 oppositely expressed genes (Opp.Reg.Cluster)
DEGs.common	Opp.Reg.Cluster	DEGs.common:Lin.Reg	Opp.Reg.Cluster:Lin.Reg	Opp.Reg.Cluster:DEGs.common	Opp.Reg.Cluster:DEGs.common:Lin.Reg	Lin.Reg
TraesCS1B02G267900	TraesCS1A02G122600	TraesCS2A02G432300	TraesCS2A02G129600	TraesCS5B02G208700	TraesCS2B02G268100	TraesCS2B02G577700
TraesCS3A02G107200	TraesCS1A02G146800	TraesCS2B02G201900	TraesCS2A02G267600	TraesCS6A02G269600	TraesCS5B02G317200	TraesCS7B02G254000
TraesCS3B02G543300	TraesCS1A02G159600	TraesCS3A02G207300	TraesCS2B02G419200	TraesCS7B02G070200	TraesCS5B02G319600	TraesCS3B02G474000
TraesCS3B02G577000	TraesCS2B02G073600	TraesCS3A02G303200	TraesCS3A02G077700	TraesCS3B02G603700	TraesCS7B02G123600	TraesCS4A02G091000
TraesCS3B02G603600	TraesCS2B02G194200	TraesCS3B02G005700	TraesCS3A02G162800	TraesCS5A02G316600	TraesCS1A02G294900	TraesCS1B02G278100
TraesCS5A02G153900	TraesCS3A02G282900	TraesCS4B02G356800	TraesCS3A02G238800	TraesCS5A02G319200	TraesCS2A02G442300	TraesCS2A02G215100
TraesCS5B02G152600	TraesCS3A02G311300	TraesCS5A02G473600	TraesCS3A02G513100	TraesCS3A02G162200	TraesCS3B02G193300	TraesCS2A02G251600
TraesCS7A02G524900	TraesCS3A02G317100	TraesCS7B02G312500	TraesCS3B02G218000	NA	TraesCS5A02G204100	TraesCS6B02G265900
TraesCS2B02G066100	TraesCS3B02G026500	TraesCS3B02G252200	TraesCS5A02G090100	NA	TraesCS5B02G204100	TraesCS7A02G336400
TraesCS3A02G500000	TraesCS3B02G092500	NA	TraesCS5A02G174100	NA	TraesCS7A02G406300	TraesCS3B02G601700
TraesCS4A02G173400	TraesCS4A02G294700	NA	TraesCS5B02G486900	NA	TraesCS7B02G316600	TraesCS5A02G552300
TraesCS2B02G091300	TraesCS4B02G019200	NA	TraesCS6A02G213000	NA	TraesCS5A02G516600	TraesCS1B02G018900
TraesCS3B02G392600	TraesCS5A02G150200	NA	TraesCS6A02G223100	NA	TraesCS6A02G387300	TraesCS7A02G240400
TraesCS4B02G081500	TraesCS5A02G262600	NA	TraesCS1A02G183000	NA	TraesCS7B02G364700	TraesCS5B02G193600
TraesCS7A02G350700	TraesCS5A02G373500	NA	TraesCS1A02G336300	NA	TraesCS4A02G028100	TraesCS2A02G454700
TraesCS7B02G269700	TraesCS5B02G222700	NA	TraesCS4A02G484600	NA	TraesCS4A02G078700	TraesCS2A02G442500
NA	TraesCS5B02G406500	NA	TraesCS4B02G235900	NA	TraesCS4B02G245800	TraesCS6A02G167100
NA	TraesCS5B02G501400	NA	TraesCS6B02G141300	NA	NA	TraesCS7A02G340100
NA	TraesCS6B02G241100	NA	TraesCS7A02G492400	NA	NA	TraesCS5B02G120700
NA	TraesCS6B02G301500	NA	NA	NA	NA	TraesCS5B02G556200
NA	TraesCS7A02G092700	NA	NA	NA	NA	TraesCS1A02G246900
NA	TraesCS7A02G178100	NA	NA	NA	NA	TraesCS2A02G389900
NA	TraesCS7A02G186400	NA	NA	NA	NA	TraesCS4A02G199200
NA	TraesCS7A02G334300	NA	NA	NA	NA	TraesCS5B02G117600
NA	TraesCS7A02G543400	NA	NA	NA	NA	TraesCS6B02G276200
NA	TraesCS7B02G106900	NA	NA	NA	NA	TraesCS2A02G411200
NA	TraesCS7B02G244700	NA	NA	NA	NA	TraesCS7A02G427000
NA	TraesCS7B02G278900	NA	NA	NA	NA	TraesCS4A02G143000
NA	TraesCS7B02G353800	NA	NA	NA	NA	TraesCS1A02G259800
NA	TraesCS7B02G420000	NA	NA	NA	NA	TraesCS5A02G228700
NA	TraesCS7B02G434700	NA	NA	NA	NA	TraesCS7A02G301500
NA	TraesCS1B02G477900	NA	NA	NA	NA	TraesCS4B02G210900
NA	TraesCS3B02G316600	NA	NA	NA	NA	TraesCS6B02G397700
NA	TraesCS4B02G245700	NA	NA	NA	NA	TraesCS6A02G294200
NA	TraesCS5A02G066400	NA	NA	NA	NA	TraesCS4A02G393500
NA	TraesCS5B02G523700	NA	NA	NA	NA	TraesCS7B02G202100
NA	TraesCS6A02G386900	NA	NA	NA	NA	TraesCS5B02G537400
NA	TraesCS7A02G180600	NA	NA	NA	NA	TraesCS4A02G358700
NA	TraesCS7B02G116500	NA	NA	NA	NA	TraesCS7B02G432300
NA	TraesCS2A02G390600	NA	NA	NA	NA	TraesCS6B02G304100
NA	TraesCS3A02G284200	NA	NA	NA	NA	TraesCS1B02G256700
NA	TraesCS4A02G065900	NA	NA	NA	NA	TraesCS2B02G181600
NA	TraesCS4A02G316200	NA	NA	NA	NA	TraesCS1B02G188600
NA	TraesCS5A02G183800	NA	NA	NA	NA	TraesCS5B02G058800
NA	TraesCS5A02G401800	NA	NA	NA	NA	TraesCS5B02G106900
NA	TraesCS5B02G086100	NA	NA	NA	NA	TraesCS4A02G048200
NA	TraesCS5B02G216200	NA	NA	NA	NA	TraesCS2A02G188500
NA	TraesCS6A02G387400	NA	NA	NA	NA	TraesCS7B02G270900
NA	TraesCS6B02G109900	NA	NA	NA	NA	TraesCS3A02G323800
NA	TraesCS6B02G193500	NA	NA	NA	NA	TraesCS1B02G246500
NA	TraesCS6B02G330900	NA	NA	NA	NA	TraesCS3B02G465000
NA	TraesCS7A02G266300	NA	NA	NA	NA	TraesCS3A02G506300
NA	TraesCS7B02G297100	NA	NA	NA	NA	TraesCS3B02G536700
NA	TraesCS7B02G359800	NA	NA	NA	NA	TraesCS4B02G355100
NA	TraesCS3A02G046300	NA	NA	NA	NA	TraesCS5A02G279500
NA	TraesCSU02G075200	NA	NA	NA	NA	TraesCS7A02G348600
NA	TraesCSU02G156500	NA	NA	NA	NA	TraesCS1A02G267700
NA	NA	NA	NA	NA	NA	TraesCS5B02G423600
NA	NA	NA	NA	NA	NA	TraesCS5B02G381900
NA	NA	NA	NA	NA	NA	TraesCS6A02G400100
NA	NA	NA	NA	NA	NA	TraesCS5A02G178800
NA	NA	NA	NA	NA	NA	TraesCS5A02G033300
NA	NA	NA	NA	NA	NA	TraesCS4B02G235700
NA	NA	NA	NA	NA	NA	TraesCS7B02G112900
NA	NA	NA	NA	NA	NA	TraesCS1B02G086100
NA	NA	NA	NA	NA	NA	TraesCS7B02G297300
NA	NA	NA	NA	NA	NA	TraesCS2A02G406900
NA	NA	NA	NA	NA	NA	TraesCS2B02G237300
NA	NA	NA	NA	NA	NA	TraesCS6B02G013100
NA	NA	NA	NA	NA	NA	TraesCS3A02G146200
NA	NA	NA	NA	NA	NA	TraesCS7A02G262200
NA	NA	NA	NA	NA	NA	TraesCS7A02G427200
NA	NA	NA	NA	NA	NA	TraesCS1B02G371000
NA	NA	NA	NA	NA	NA	TraesCS5A02G248500
NA	NA	NA	NA	NA	NA	TraesCS7B02G030600
NA	NA	NA	NA	NA	NA	TraesCS3A02G435800
NA	NA	NA	NA	NA	NA	TraesCS7B02G141100
NA	NA	NA	NA	NA	NA	TraesCS1A02G282600
NA	NA	NA	NA	NA	NA	TraesCS4B02G384400
NA	NA	NA	NA	NA	NA	TraesCS4A02G388700
NA	NA	NA	NA	NA	NA	TraesCS1A02G249600
NA	NA	NA	NA	NA	NA	TraesCS4B02G186900
NA	NA	NA	NA	NA	NA	TraesCS1B02G204300
NA	NA	NA	NA	NA	NA	TraesCS2B02G499800
NA	NA	NA	NA	NA	NA	TraesCS2B02G457000
NA	NA	NA	NA	NA	NA	TraesCS4A02G021300
NA	NA	NA	NA	NA	NA	TraesCS2B02G203200
NA	NA	NA	NA	NA	NA	TraesCS6B02G047000
NA	NA	NA	NA	NA	NA	TraesCS5A02G552500
NA	NA	NA	NA	NA	NA	TraesCS1B02G246600
NA	NA	NA	NA	NA	NA	TraesCS6B02G350700
NA	NA	NA	NA	NA	NA	TraesCS7B02G406400
NA	NA	NA	NA	NA	NA	TraesCS3A02G048200
NA	NA	NA	NA	NA	NA	TraesCS2B02G154000
NA	NA	NA	NA	NA	NA	TraesCS3A02G105600
NA	NA	NA	NA	NA	NA	TraesCS2A02G573300
NA	NA	NA	NA	NA	NA	TraesCS1A02G109400
NA	NA	NA	NA	NA	NA	TraesCS3A02G101000
NA	NA	NA	NA	NA	NA	TraesCS7B02G047200
NA	NA	NA	NA	NA	NA	TraesCS5A02G218100
NA	NA	NA	NA	NA	NA	TraesCS2B02G534000
NA	NA	NA	NA	NA	NA	TraesCS6B02G347000
NA	NA	NA	NA	NA	NA	TraesCS4B02G112000
NA	NA	NA	NA	NA	NA	TraesCS5B02G406300
NA	NA	NA	NA	NA	NA	TraesCS3B02G228500
NA	NA	NA	NA	NA	NA	TraesCS1B02G347100
NA	NA	NA	NA	NA	NA	TraesCS7A02G255600
NA	NA	NA	NA	NA	NA	TraesCS4B02G049100
NA	NA	NA	NA	NA	NA	TraesCS6B02G386700
NA	NA	NA	NA	NA	NA	TraesCS4A02G053000
NA	NA	NA	NA	NA	NA	TraesCS5B02G294500
NA	NA	NA	NA	NA	NA	TraesCS7A02G260200
NA	NA	NA	NA	NA	NA	TraesCS3B02G402200
NA	NA	NA	NA	NA	NA	TraesCS7B02G136200
NA	NA	NA	NA	NA	NA	TraesCS7A02G261300
NA	NA	NA	NA	NA	NA	TraesCS2A02G302400
NA	NA	NA	NA	NA	NA	TraesCS5B02G081000
NA	NA	NA	NA	NA	NA	TraesCS5B02G009800
NA	NA	NA	NA	NA	NA	TraesCS5A02G173500
NA	NA	NA	NA	NA	NA	TraesCS1B02G172800
NA	NA	NA	NA	NA	NA	TraesCS5A02G227200
NA	NA	NA	NA	NA	NA	TraesCS5A02G404000
NA	NA	NA	NA	NA	NA	TraesCS5A02G205900
NA	NA	NA	NA	NA	NA	TraesCS1B02G255600
NA	NA	NA	NA	NA	NA	TraesCS5A02G202200
NA	NA	NA	NA	NA	NA	TraesCS5A02G552400
NA	NA	NA	NA	NA	NA	TraesCS5A02G447400
NA	NA	NA	NA	NA	NA	TraesCS3A02G226000
NA	NA	NA	NA	NA	NA	TraesCS7A02G070600
NA	NA	NA	NA	NA	NA	TraesCS2A02G362100
NA	NA	NA	NA	NA	NA	TraesCS3A02G286100
NA	NA	NA	NA	NA	NA	TraesCS3A02G168900
NA	NA	NA	NA	NA	NA	TraesCS2B02G196600
NA	NA	NA	NA	NA	NA	TraesCS7A02G553500
NA	NA	NA	NA	NA	NA	TraesCS2B02G320000
NA	NA	NA	NA	NA	NA	TraesCS5A02G411500
NA	NA	NA	NA	NA	NA	TraesCS5B02G257200
NA	NA	NA	NA	NA	NA	TraesCS3B02G271800
NA	NA	NA	NA	NA	NA	TraesCS3A02G530800
NA	NA	NA	NA	NA	NA	TraesCS3B02G133900
NA	NA	NA	NA	NA	NA	TraesCS5A02G058800
NA	NA	NA	NA	NA	NA	TraesCS1B02G304300
NA	NA	NA	NA	NA	NA	TraesCS3B02G322400
NA	NA	NA	NA	NA	NA	TraesCS3A02G044600
NA	NA	NA	NA	NA	NA	TraesCS7B02G246700
NA	NA	NA	NA	NA	NA	TraesCS3B02G422600
NA	NA	NA	NA	NA	NA	TraesCS2A02G358000
NA	NA	NA	NA	NA	NA	TraesCS3A02G426500
NA	NA	NA	NA	NA	NA	TraesCS7A02G054100
NA	NA	NA	NA	NA	NA	TraesCS4A02G316400
NA	NA	NA	NA	NA	NA	TraesCS5B02G251700
NA	NA	NA	NA	NA	NA	TraesCS4B02G288000
NA	NA	NA	NA	NA	NA	TraesCS5B02G409500
NA	NA	NA	NA	NA	NA	TraesCS4A02G190600
NA	NA	NA	NA	NA	NA	TraesCS2B02G592700
NA	NA	NA	NA	NA	NA	TraesCS4B02G348500
NA	NA	NA	NA	NA	NA	TraesCS2A02G418400
NA	NA	NA	NA	NA	NA	TraesCS4A02G093200
NA	NA	NA	NA	NA	NA	TraesCS1B02G468600
NA	NA	NA	NA	NA	NA	TraesCS4A02G060400
NA	NA	NA	NA	NA	NA	TraesCS7A02G204300
NA	NA	NA	NA	NA	NA	TraesCS6A02G101900
NA	NA	NA	NA	NA	NA	TraesCS3A02G313100
NA	NA	NA	NA	NA	NA	TraesCS2B02G291000
NA	NA	NA	NA	NA	NA	TraesCS2B02G318100
NA	NA	NA	NA	NA	NA	TraesCS7B02G288900
NA	NA	NA	NA	NA	NA	TraesCS1B02G261700
NA	NA	NA	NA	NA	NA	TraesCS5B02G420400
NA	NA	NA	NA	NA	NA	TraesCS6A02G245500
NA	NA	NA	NA	NA	NA	TraesCS5A02G537300
NA	NA	NA	NA	NA	NA	TraesCS6A02G325400
NA	NA	NA	NA	NA	NA	TraesCS4B02G348900
NA	NA	NA	NA	NA	NA	TraesCS3B02G396400
NA	NA	NA	NA	NA	NA	TraesCS3B02G470500
NA	NA	NA	NA	NA	NA	TraesCS5A02G457200
NA	NA	NA	NA	NA	NA	TraesCS5B02G533900
NA	NA	NA	NA	NA	NA	TraesCS6B02G255800
NA	NA	NA	NA	NA	NA	TraesCS7A02G073700
NA	NA	NA	NA	NA	NA	TraesCS1A02G339900
NA	NA	NA	NA	NA	NA	TraesCS3A02G246000
NA	NA	NA	NA	NA	NA	TraesCS2B02G102900
NA	NA	NA	NA	NA	NA	TraesCS5B02G163400
NA	NA	NA	NA	NA	NA	TraesCS2A02G170100
NA	NA	NA	NA	NA	NA	TraesCS3A02G519100
NA	NA	NA	NA	NA	NA	TraesCS3B02G126300
NA	NA	NA	NA	NA	NA	TraesCS1A02G194000
NA	NA	NA	NA	NA	NA	TraesCS6B02G240900
NA	NA	NA	NA	NA	NA	TraesCS6A02G150700
NA	NA	NA	NA	NA	NA	TraesCS5B02G173400
NA	NA	NA	NA	NA	NA	TraesCS2B02G011600
NA	NA	NA	NA	NA	NA	TraesCS3B02G244000
NA	NA	NA	NA	NA	NA	TraesCS6A02G155400
NA	NA	NA	NA	NA	NA	TraesCS7B02G186200
NA	NA	NA	NA	NA	NA	TraesCS1A02G324300
NA	NA	NA	NA	NA	NA	TraesCS3A02G283200
NA	NA	NA	NA	NA	NA	TraesCS2A02G522400
NA	NA	NA	NA	NA	NA	TraesCS5A02G087100
NA	NA	NA	NA	NA	NA	TraesCS1A02G178300
NA	NA	NA	NA	NA	NA	TraesCS6A02G237400
NA	NA	NA	NA	NA	NA	TraesCS2B02G592600
NA	NA	NA	NA	NA	NA	TraesCS3B02G326700
NA	NA	NA	NA	NA	NA	TraesCS4A02G011800
NA	NA	NA	NA	NA	NA	TraesCS3A02G334100
NA	NA	NA	NA	NA	NA	TraesCS6A02G015400
NA	NA	NA	NA	NA	NA	TraesCS7A02G439900
NA	NA	NA	NA	NA	NA	TraesCS5A02G001900
NA	NA	NA	NA	NA	NA	TraesCS2B02G542500
NA	NA	NA	NA	NA	NA	TraesCS4A02G357400
NA	NA	NA	NA	NA	NA	TraesCS2B02G446900
NA	NA	NA	NA	NA	NA	TraesCS6B02G257900
NA	NA	NA	NA	NA	NA	TraesCS5A02G503300
NA	NA	NA	NA	NA	NA	TraesCS3B02G474100
NA	NA	NA	NA	NA	NA	TraesCS4A02G464200
NA	NA	NA	NA	NA	NA	TraesCS3A02G122400
NA	NA	NA	NA	NA	NA	TraesCS7A02G010600
NA	NA	NA	NA	NA	NA	TraesCS1A02G061400
NA	NA	NA	NA	NA	NA	TraesCS4B02G384300
NA	NA	NA	NA	NA	NA	TraesCS3A02G388100
NA	NA	NA	NA	NA	NA	TraesCS3B02G459800
NA	NA	NA	NA	NA	NA	TraesCS2B02G002800
NA	NA	NA	NA	NA	NA	TraesCS2A02G264500
NA	NA	NA	NA	NA	NA	TraesCS3B02G376800
NA	NA	NA	NA	NA	NA	TraesCS3B02G419800
NA	NA	NA	NA	NA	NA	TraesCS3A02G307100
NA	NA	NA	NA	NA	NA	TraesCS1A02G099600
NA	NA	NA	NA	NA	NA	TraesCS5B02G045700
NA	NA	NA	NA	NA	NA	TraesCS7B02G371700
NA	NA	NA	NA	NA	NA	TraesCS2B02G501000
NA	NA	NA	NA	NA	NA	TraesCS5B02G401900
NA	NA	NA	NA	NA	NA	TraesCS2A02G203100
NA	NA	NA	NA	NA	NA	TraesCS3A02G131500
NA	NA	NA	NA	NA	NA	TraesCS3A02G180000
NA	NA	NA	NA	NA	NA	TraesCS4A02G042400
NA	NA	NA	NA	NA	NA	TraesCS6B02G265200
NA	NA	NA	NA	NA	NA	TraesCS6A02G276300
NA	NA	NA	NA	NA	NA	TraesCS7B02G004400
NA	NA	NA	NA	NA	NA	TraesCS2A02G400500
NA	NA	NA	NA	NA	NA	TraesCS6B02G395000
NA	NA	NA	NA	NA	NA	TraesCS7A02G478100
NA	NA	NA	NA	NA	NA	TraesCS2B02G476700
NA	NA	NA	NA	NA	NA	TraesCS6A02G252900
NA	NA	NA	NA	NA	NA	TraesCS5B02G400100
NA	NA	NA	NA	NA	NA	TraesCS6B02G194700
NA	NA	NA	NA	NA	NA	TraesCS2B02G333700
NA	NA	NA	NA	NA	NA	TraesCS3A02G341300
NA	NA	NA	NA	NA	NA	TraesCS2B02G225400
NA	NA	NA	NA	NA	NA	TraesCS2B02G409200
NA	NA	NA	NA	NA	NA	TraesCS2A02G106000
NA	NA	NA	NA	NA	NA	TraesCS5B02G387000
NA	NA	NA	NA	NA	NA	TraesCS7B02G122200
NA	NA	NA	NA	NA	NA	TraesCS5B02G081600
NA	NA	NA	NA	NA	NA	TraesCS7B02G084500
NA	NA	NA	NA	NA	NA	TraesCS4B02G344800
NA	NA	NA	NA	NA	NA	TraesCS5A02G014400
NA	NA	NA	NA	NA	NA	TraesCS5A02G511700
NA	NA	NA	NA	NA	NA	TraesCS7A02G213800
NA	NA	NA	NA	NA	NA	TraesCS5A02G220400
NA	NA	NA	NA	NA	NA	TraesCS6A02G242200
NA	NA	NA	NA	NA	NA	TraesCS1A02G129600
NA	NA	NA	NA	NA	NA	TraesCS7B02G037500
NA	NA	NA	NA	NA	NA	TraesCS7A02G328800
NA	NA	NA	NA	NA	NA	TraesCS4B02G277800
NA	NA	NA	NA	NA	NA	TraesCS2A02G389600
NA	NA	NA	NA	NA	NA	TraesCS7B02G047400
NA	NA	NA	NA	NA	NA	TraesCS7A02G089600
NA	NA	NA	NA	NA	NA	TraesCS4B02G115500
NA	NA	NA	NA	NA	NA	TraesCS6B02G364000
NA	NA	NA	NA	NA	NA	TraesCS7A02G215700
NA	NA	NA	NA	NA	NA	TraesCS7A02G389600
NA	NA	NA	NA	NA	NA	TraesCS6A02G146000
NA	NA	NA	NA	NA	NA	TraesCS3A02G394600
NA	NA	NA	NA	NA	NA	TraesCS2A02G340500
NA	NA	NA	NA	NA	NA	TraesCS3A02G531300
NA	NA	NA	NA	NA	NA	TraesCS1A02G346600
NA	NA	NA	NA	NA	NA	TraesCS7A02G435500
NA	NA	NA	NA	NA	NA	TraesCS4B02G324400
NA	NA	NA	NA	NA	NA	TraesCSU02G147400
NA	NA	NA	NA	NA	NA	TraesCS7A02G131600
NA	NA	NA	NA	NA	NA	TraesCS2B02G370400
NA	NA	NA	NA	NA	NA	TraesCS3B02G087400
NA	NA	NA	NA	NA	NA	TraesCS7B02G247600
NA	NA	NA	NA	NA	NA	TraesCS1B02G382200
NA	NA	NA	NA	NA	NA	TraesCS5A02G221200
NA	NA	NA	NA	NA	NA	TraesCS3B02G424000
NA	NA	NA	NA	NA	NA	TraesCS5B02G509200
NA	NA	NA	NA	NA	NA	TraesCS4B02G102400
NA	NA	NA	NA	NA	NA	TraesCS4A02G112900
NA	NA	NA	NA	NA	NA	TraesCS7B02G276600
NA	NA	NA	NA	NA	NA	TraesCS3A02G519300
NA	NA	NA	NA	NA	NA	TraesCS1B02G352700
NA	NA	NA	NA	NA	NA	TraesCS7A02G283600
NA	NA	NA	NA	NA	NA	TraesCS7A02G458600
NA	NA	NA	NA	NA	NA	TraesCS5B02G544900
NA	NA	NA	NA	NA	NA	TraesCS3A02G073300
NA	NA	NA	NA	NA	NA	TraesCS7A02G470500
NA	NA	NA	NA	NA	NA	TraesCS2B02G187300
NA	NA	NA	NA	NA	NA	TraesCS6A02G254600
NA	NA	NA	NA	NA	NA	TraesCS3A02G292400
NA	NA	NA	NA	NA	NA	TraesCS1A02G250500
NA	NA	NA	NA	NA	NA	TraesCS5A02G501700
NA	NA	NA	NA	NA	NA	TraesCS3B02G592400
NA	NA	NA	NA	NA	NA	TraesCS3A02G002100
NA	NA	NA	NA	NA	NA	TraesCS7B02G300200
NA	NA	NA	NA	NA	NA	TraesCS1B02G334900
NA	NA	NA	NA	NA	NA	TraesCS7A02G147800
NA	NA	NA	NA	NA	NA	TraesCS5A02G320000
NA	NA	NA	NA	NA	NA	TraesCS4B02G131000
NA	NA	NA	NA	NA	NA	TraesCS3B02G197700
NA	NA	NA	NA	NA	NA	TraesCS7A02G270500
NA	NA	NA	NA	NA	NA	TraesCS3A02G305400
NA	NA	NA	NA	NA	NA	TraesCS4B02G277100
NA	NA	NA	NA	NA	NA	TraesCS2B02G103100
NA	NA	NA	NA	NA	NA	TraesCS2B02G483300
NA	NA	NA	NA	NA	NA	TraesCS3A02G135400
NA	NA	NA	NA	NA	NA	TraesCS6B02G193600
NA	NA	NA	NA	NA	NA	TraesCS7A02G027100
NA	NA	NA	NA	NA	NA	TraesCS7B02G245800
NA	NA	NA	NA	NA	NA	TraesCS4A02G093500
NA	NA	NA	NA	NA	NA	TraesCS5B02G449700
NA	NA	NA	NA	NA	NA	TraesCS2A02G203400
NA	NA	NA	NA	NA	NA	TraesCS7A02G419300
NA	NA	NA	NA	NA	NA	TraesCS5B02G456700
NA	NA	NA	NA	NA	NA	TraesCS4B02G234200
NA	NA	NA	NA	NA	NA	TraesCS2B02G513100
NA	NA	NA	NA	NA	NA	TraesCS1A02G242500
NA	NA	NA	NA	NA	NA	TraesCS3B02G565200
NA	NA	NA	NA	NA	NA	TraesCS7A02G374200
NA	NA	NA	NA	NA	NA	TraesCS2B02G519200
NA	NA	NA	NA	NA	NA	TraesCS3B02G347500
NA	NA	NA	NA	NA	NA	TraesCS4A02G096600
NA	NA	NA	NA	NA	NA	TraesCS1A02G321100
NA	NA	NA	NA	NA	NA	TraesCS5B02G138900
NA	NA	NA	NA	NA	NA	TraesCS3A02G089200
NA	NA	NA	NA	NA	NA	TraesCS5B02G515100
NA	NA	NA	NA	NA	NA	TraesCS1A02G391500
NA	NA	NA	NA	NA	NA	TraesCS6A02G153100
NA	NA	NA	NA	NA	NA	TraesCS5A02G058900
NA	NA	NA	NA	NA	NA	TraesCS1B02G346300
NA	NA	NA	NA	NA	NA	TraesCS1B02G333300
NA	NA	NA	NA	NA	NA	TraesCS1B02G159900
NA	NA	NA	NA	NA	NA	TraesCS4B02G052000
NA	NA	NA	NA	NA	NA	TraesCS2B02G017200
NA	NA	NA	NA	NA	NA	TraesCS1B02G404000
NA	NA	NA	NA	NA	NA	TraesCS1A02G085300
NA	NA	NA	NA	NA	NA	TraesCS5A02G551500
NA	NA	NA	NA	NA	NA	TraesCS5A02G403800
NA	NA	NA	NA	NA	NA	TraesCS3A02G216100
NA	NA	NA	NA	NA	NA	TraesCS5B02G391600
NA	NA	NA	NA	NA	NA	TraesCS4A02G138400
NA	NA	NA	NA	NA	NA	TraesCS2A02G380500
NA	NA	NA	NA	NA	NA	TraesCS5B02G101300
NA	NA	NA	NA	NA	NA	TraesCS3A02G335900
NA	NA	NA	NA	NA	NA	TraesCS7A02G364200
NA	NA	NA	NA	NA	NA	TraesCS5A02G236000
NA	NA	NA	NA	NA	NA	TraesCS2A02G120400
NA	NA	NA	NA	NA	NA	TraesCS5A02G323200
NA	NA	NA	NA	NA	NA	TraesCS2A02G236600
NA	NA	NA	NA	NA	NA	TraesCS6A02G256000
NA	NA	NA	NA	NA	NA	TraesCS4A02G109700
NA	NA	NA	NA	NA	NA	TraesCS7A02G215000
NA	NA	NA	NA	NA	NA	TraesCS2B02G090400
NA	NA	NA	NA	NA	NA	TraesCS7A02G240600
NA	NA	NA	NA	NA	NA	TraesCS7A02G219700
NA	NA	NA	NA	NA	NA	TraesCS5B02G387700
NA	NA	NA	NA	NA	NA	TraesCS7A02G278100
NA	NA	NA	NA	NA	NA	TraesCS1B02G286100
NA	NA	NA	NA	NA	NA	TraesCS3A02G447800
NA	NA	NA	NA	NA	NA	TraesCS5B02G310100
NA	NA	NA	NA	NA	NA	TraesCS4A02G325200
NA	NA	NA	NA	NA	NA	TraesCS6A02G312500
NA	NA	NA	NA	NA	NA	TraesCS3B02G315300
NA	NA	NA	NA	NA	NA	TraesCS1A02G241900
NA	NA	NA	NA	NA	NA	TraesCS7A02G281200
NA	NA	NA	NA	NA	NA	TraesCS1A02G317000
NA	NA	NA	NA	NA	NA	TraesCS3A02G531200
NA	NA	NA	NA	NA	NA	TraesCS6B02G133900
NA	NA	NA	NA	NA	NA	TraesCS1A02G079700
NA	NA	NA	NA	NA	NA	TraesCS4B02G091800
NA	NA	NA	NA	NA	NA	TraesCS2A02G428100
NA	NA	NA	NA	NA	NA	TraesCS7B02G232700
NA	NA	NA	NA	NA	NA	TraesCS1A02G115700
NA	NA	NA	NA	NA	NA	TraesCS7B02G168500
NA	NA	NA	NA	NA	NA	TraesCS1A02G352100
NA	NA	NA	NA	NA	NA	TraesCS3A02G471000
NA	NA	NA	NA	NA	NA	TraesCS5A02G502300
NA	NA	NA	NA	NA	NA	TraesCS5B02G208600
NA	NA	NA	NA	NA	NA	TraesCS4B02G191200
NA	NA	NA	NA	NA	NA	TraesCS1B02G201400
NA	NA	NA	NA	NA	NA	TraesCS2B02G078700
NA	NA	NA	NA	NA	NA	TraesCS4B02G312200
NA	NA	NA	NA	NA	NA	TraesCS5B02G296500
NA	NA	NA	NA	NA	NA	TraesCS4A02G078100
NA	NA	NA	NA	NA	NA	TraesCS7B02G316700
NA	NA	NA	NA	NA	NA	TraesCS4A02G043000
NA	NA	NA	NA	NA	NA	TraesCS3B02G328900
NA	NA	NA	NA	NA	NA	TraesCS4A02G262900
NA	NA	NA	NA	NA	NA	TraesCS4A02G143700
NA	NA	NA	NA	NA	NA	TraesCS6A02G154700
NA	NA	NA	NA	NA	NA	TraesCS6B02G197200
NA	NA	NA	NA	NA	NA	TraesCS5A02G401600
NA	NA	NA	NA	NA	NA	TraesCS5B02G237700
NA	NA	NA	NA	NA	NA	TraesCS4B02G032300
NA	NA	NA	NA	NA	NA	TraesCS1A02G082200
NA	NA	NA	NA	NA	NA	TraesCS2B02G123900
NA	NA	NA	NA	NA	NA	TraesCS3A02G441000
NA	NA	NA	NA	NA	NA	TraesCS4B02G341900
NA	NA	NA	NA	NA	NA	TraesCS1A02G220700
NA	NA	NA	NA	NA	NA	TraesCS2A02G152700
NA	NA	NA	NA	NA	NA	TraesCS1A02G274400
NA	NA	NA	NA	NA	NA	TraesCS6B02G257600
NA	NA	NA	NA	NA	NA	TraesCS5A02G382400
NA	NA	NA	NA	NA	NA	TraesCS1B02G059500
NA	NA	NA	NA	NA	NA	TraesCS5A02G398200
NA	NA	NA	NA	NA	NA	TraesCS5A02G217200
NA	NA	NA	NA	NA	NA	TraesCS4A02G178400
NA	NA	NA	NA	NA	NA	TraesCS6B02G196600
NA	NA	NA	NA	NA	NA	TraesCS5A02G391300
NA	NA	NA	NA	NA	NA	TraesCS4B02G072800
NA	NA	NA	NA	NA	NA	TraesCS4A02G084500
NA	NA	NA	NA	NA	NA	TraesCS3B02G173400
NA	NA	NA	NA	NA	NA	TraesCS3B02G586900
NA	NA	NA	NA	NA	NA	TraesCS7A02G082200
NA	NA	NA	NA	NA	NA	TraesCS2B02G550900
NA	NA	NA	NA	NA	NA	TraesCS5B02G225100
NA	NA	NA	NA	NA	NA	TraesCS5B02G190200
NA	NA	NA	NA	NA	NA	TraesCS6A02G138000
NA	NA	NA	NA	NA	NA	TraesCS2A02G054000
NA	NA	NA	NA	NA	NA	TraesCS2B02G554000
NA	NA	NA	NA	NA	NA	TraesCS5B02G336200
NA	NA	NA	NA	NA	NA	TraesCS5B02G394600
NA	NA	NA	NA	NA	NA	TraesCS5B02G205300
NA	NA	NA	NA	NA	NA	TraesCS4B02G013100
NA	NA	NA	NA	NA	NA	TraesCS5A02G347500
NA	NA	NA	NA	NA	NA	TraesCS3B02G587000
NA	NA	NA	NA	NA	NA	TraesCS7A02G263100
NA	NA	NA	NA	NA	NA	TraesCS7A02G057100
NA	NA	NA	NA	NA	NA	TraesCS4B02G137900
NA	NA	NA	NA	NA	NA	TraesCS2A02G105500
NA	NA	NA	NA	NA	NA	TraesCS1B02G189600
NA	NA	NA	NA	NA	NA	TraesCS5A02G139000
NA	NA	NA	NA	NA	NA	TraesCS4B02G077800
NA	NA	NA	NA	NA	NA	TraesCS5B02G323700
NA	NA	NA	NA	NA	NA	TraesCS6A02G358100
NA	NA	NA	NA	NA	NA	TraesCS3A02G228500
NA	NA	NA	NA	NA	NA	TraesCS2A02G169300
NA	NA	NA	NA	NA	NA	TraesCS2B02G372200
NA	NA	NA	NA	NA	NA	TraesCS1A02G265300
NA	NA	NA	NA	NA	NA	TraesCS1A02G153000
NA	NA	NA	NA	NA	NA	TraesCS4B02G213800
NA	NA	NA	NA	NA	NA	TraesCS7A02G206200
NA	NA	NA	NA	NA	NA	TraesCS6A02G013300
NA	NA	NA	NA	NA	NA	TraesCS2B02G286600
NA	NA	NA	NA	NA	NA	TraesCS6B02G319700
NA	NA	NA	NA	NA	NA	TraesCS6B02G333900
NA	NA	NA	NA	NA	NA	TraesCS4B02G393300
NA	NA	NA	NA	NA	NA	TraesCS3B02G272100
NA	NA	NA	NA	NA	NA	TraesCS5B02G186100
NA	NA	NA	NA	NA	NA	TraesCS6A02G198200
NA	NA	NA	NA	NA	NA	TraesCS5B02G475500
NA	NA	NA	NA	NA	NA	TraesCS3B02G327100
NA	NA	NA	NA	NA	NA	TraesCS7A02G538500
NA	NA	NA	NA	NA	NA	TraesCS3A02G173600
NA	NA	NA	NA	NA	NA	TraesCS7A02G014600
NA	NA	NA	NA	NA	NA	TraesCS4B02G051600
NA	NA	NA	NA	NA	NA	TraesCS5A02G176500
NA	NA	NA	NA	NA	NA	TraesCS2B02G375900
NA	NA	NA	NA	NA	NA	TraesCS2B02G015700
NA	NA	NA	NA	NA	NA	TraesCS5A02G192500
NA	NA	NA	NA	NA	NA	TraesCS5B02G232600
NA	NA	NA	NA	NA	NA	TraesCS4B02G316300
NA	NA	NA	NA	NA	NA	TraesCS4A02G418200
NA	NA	NA	NA	NA	NA	TraesCS2B02G390000
NA	NA	NA	NA	NA	NA	TraesCS7A02G122400
NA	NA	NA	NA	NA	NA	TraesCS2A02G436200
NA	NA	NA	NA	NA	NA	TraesCS1B02G134200
NA	NA	NA	NA	NA	NA	TraesCS5A02G502400
NA	NA	NA	NA	NA	NA	TraesCS4B02G155500
NA	NA	NA	NA	NA	NA	TraesCS3A02G389200
NA	NA	NA	NA	NA	NA	TraesCS3B02G267400
NA	NA	NA	NA	NA	NA	TraesCS2B02G103500
NA	NA	NA	NA	NA	NA	TraesCS2A02G355900
NA	NA	NA	NA	NA	NA	TraesCS2A02G067700
NA	NA	NA	NA	NA	NA	TraesCS2B02G245800
NA	NA	NA	NA	NA	NA	TraesCS7A02G115400
NA	NA	NA	NA	NA	NA	TraesCS7B02G250800
NA	NA	NA	NA	NA	NA	TraesCS6B02G296300
NA	NA	NA	NA	NA	NA	TraesCS3A02G531400
NA	NA	NA	NA	NA	NA	TraesCS2A02G524100
NA	NA	NA	NA	NA	NA	TraesCS4B02G331700
NA	NA	NA	NA	NA	NA	TraesCS3A02G325400
NA	NA	NA	NA	NA	NA	TraesCS5A02G291500
NA	NA	NA	NA	NA	NA	TraesCS2A02G343900
NA	NA	NA	NA	NA	NA	TraesCS3A02G231100
NA	NA	NA	NA	NA	NA	TraesCS5A02G464100
NA	NA	NA	NA	NA	NA	TraesCS2B02G448500
NA	NA	NA	NA	NA	NA	TraesCS6B02G235000
NA	NA	NA	NA	NA	NA	TraesCS1A02G094700
NA	NA	NA	NA	NA	NA	TraesCS2A02G352400
NA	NA	NA	NA	NA	NA	TraesCS2A02G462600
NA	NA	NA	NA	NA	NA	TraesCS3A02G193800
NA	NA	NA	NA	NA	NA	TraesCS4A02G428900
NA	NA	NA	NA	NA	NA	TraesCS5A02G461900
NA	NA	NA	NA	NA	NA	TraesCS6B02G183500
NA	NA	NA	NA	NA	NA	TraesCS1B02G179600
NA	NA	NA	NA	NA	NA	TraesCS2B02G298000
NA	NA	NA	NA	NA	NA	TraesCS2B02G381600
NA	NA	NA	NA	NA	NA	TraesCS3B02G141600
NA	NA	NA	NA	NA	NA	TraesCS3B02G316900
NA	NA	NA	NA	NA	NA	TraesCS1A02G265500
NA	NA	NA	NA	NA	NA	TraesCS4A02G248600
NA	NA	NA	NA	NA	NA	TraesCS2A02G107000
NA	NA	NA	NA	NA	NA	TraesCS3A02G223100
NA	NA	NA	NA	NA	NA	TraesCS6B02G310800
NA	NA	NA	NA	NA	NA	TraesCS7A02G144900
NA	NA	NA	NA	NA	NA	TraesCS7B02G398100
NA	NA	NA	NA	NA	NA	TraesCS2B02G015600
NA	NA	NA	NA	NA	NA	TraesCS3A02G237100
NA	NA	NA	NA	NA	NA	TraesCS2B02G087400
NA	NA	NA	NA	NA	NA	TraesCS2A02G100600
NA	NA	NA	NA	NA	NA	TraesCS7B02G454600
NA	NA	NA	NA	NA	NA	TraesCS7A02G308900
NA	NA	NA	NA	NA	NA	TraesCS7B02G316000
NA	NA	NA	NA	NA	NA	TraesCS5B02G200800
NA	NA	NA	NA	NA	NA	TraesCS4A02G177900
NA	NA	NA	NA	NA	NA	TraesCS3B02G578200
NA	NA	NA	NA	NA	NA	TraesCSU02G095000
NA	NA	NA	NA	NA	NA	TraesCS7B02G052300
NA	NA	NA	NA	NA	NA	TraesCS4B02G021900
NA	NA	NA	NA	NA	NA	TraesCS4B02G275100
NA	NA	NA	NA	NA	NA	TraesCS6B02G022400
NA	NA	NA	NA	NA	NA	TraesCS3B02G276000
NA	NA	NA	NA	NA	NA	TraesCS4B02G330900
NA	NA	NA	NA	NA	NA	TraesCS7A02G160200
NA	NA	NA	NA	NA	NA	TraesCS3A02G437700
NA	NA	NA	NA	NA	NA	TraesCS1B02G456600
NA	NA	NA	NA	NA	NA	TraesCS4B02G353100
NA	NA	NA	NA	NA	NA	TraesCS4B02G349300
NA	NA	NA	NA	NA	NA	TraesCS1B02G161300
NA	NA	NA	NA	NA	NA	TraesCS7A02G271100
NA	NA	NA	NA	NA	NA	TraesCS7A02G255900
NA	NA	NA	NA	NA	NA	TraesCS1B02G147200
NA	NA	NA	NA	NA	NA	TraesCS5A02G535400
NA	NA	NA	NA	NA	NA	TraesCS7B02G211600
NA	NA	NA	NA	NA	NA	TraesCS4B02G367600
NA	NA	NA	NA	NA	NA	TraesCSU02G209300
NA	NA	NA	NA	NA	NA	TraesCS4A02G265800
NA	NA	NA	NA	NA	NA	TraesCS5A02G057400
NA	NA	NA	NA	NA	NA	TraesCS7A02G167000
NA	NA	NA	NA	NA	NA	TraesCS6B02G264400
NA	NA	NA	NA	NA	NA	TraesCS7A02G464400
NA	NA	NA	NA	NA	NA	TraesCS4B02G066100
NA	NA	NA	NA	NA	NA	TraesCS2A02G521500
NA	NA	NA	NA	NA	NA	TraesCS7B02G067400
NA	NA	NA	NA	NA	NA	TraesCS3A02G416300
NA	NA	NA	NA	NA	NA	TraesCS6A02G259700
NA	NA	NA	NA	NA	NA	TraesCS2B02G102800
NA	NA	NA	NA	NA	NA	TraesCS3B02G104300
NA	NA	NA	NA	NA	NA	TraesCS5A02G239100
NA	NA	NA	NA	NA	NA	TraesCS3A02G179400
NA	NA	NA	NA	NA	NA	TraesCS7B02G152400
NA	NA	NA	NA	NA	NA	TraesCS5A02G206900
NA	NA	NA	NA	NA	NA	TraesCS1B02G257500
NA	NA	NA	NA	NA	NA	TraesCS5B02G038100
NA	NA	NA	NA	NA	NA	TraesCS2A02G071700
Note: NA=Data Not Available

## Sheet: Table S5(d)
Table S5(d). Clustering of top100 B1 similarly expressed genes
GeneID	Euclidean.dist	CHR	CHRLOC	CHRLOCEND	DESCRIPTION	ORYZA	TAIR	RICE.DESCRIPT	RICE.NAME	RICE.SOURCE	AT.DESCRIPT	AT.NAME	AT.SOURCE	BW3	BW7933.1	BW7933.3	BW7933.4	BW.8060	BW7933.2	BW7933.5	BW.8158	BW.8059	T1_7888_1	T1_7888_6	T1_7888_4	T1_7888_3	T1_7888_5	ST3	ST	ST2	T0_8175	T0_8080
TraesCS2B02G015600	2.3602	2B	7447722	7460468	Terpene synthase, N-terminal domain [Source:Ensembl/INTERPRO:IPR001906]	Os03g0347900	NA	Terpenoid synthase domain containing protein: Os03t0347900-01;Terpenoid cylases/protein prenyltransferase alpha-alpha toroid domain containing protein: Os03t0347900-02	NA	NA	NA	NA	NA	-6.23621	-7.25311	-5.54078	-4.03846	-2.65852	-1.10216	-0.879912	0.670658	0.943778	-4.35425	-2.36738	-3.70828	0.701604	1.70666	-2.5853	-2.20665	-8.95368	1.62947	2.10665
TraesCS2B02G103500	2.43199	2B	64204610	64212794	NmrA-like domain [Source:Ensembl/INTERPRO:IPR008030]	Os12g0263600	AT4G13660	Similar to Isoflavone reductase-like protein 1: Os12t0263600-01	NA	NA	Pinoresinol reductase 2 [Source:UniProtKB/Swiss-Prot;Acc:Q9SVP6]	PRR2	UniProtKB Gene Name	-3.99513	-4.01327	-2.74036	-1.72421	-3.20061	-0.242949	-0.57375	-0.617482	-0.352989	-5.38617	-4.57866	-4.00594	-2.27765	-1.08456	-6.32203	-5.3117	-7.55598	-1.32602	-1.45376
TraesCS1A02G265300	2.57473	1A	460967358	460968123	Proteinase inhibitor I12, Bowman-Birk [Source:Ensembl/INTERPRO:IPR000877]	NA	NA	NA	NA	NA	NA	NA	NA	-5.06167	-4.7984	-5.34397	-4.31561	-1.4939	-2.55086	-2.51077	-1.27469	-1.82611	-4.61411	-4.29845	-3.26753	-1.67563	-1.46225	-3.98614	-3.64463	-8.95368	-0.899933	0.256119
TraesCS3B02G104300	2.60063	3B	70850474	70853469	Fungal lipase-like domain [Source:Ensembl/INTERPRO:IPR002921]	NA	NA	NA	NA	NA	NA	NA	NA	-4.91425	-5.44579	-4.76314	-3.60784	-2.37385	-2.63055	-2.16282	-1.78034	-1.505	-4.93919	-4.07188	-3.91481	-2.17663	-1.49829	-3.69093	-4.34116	-5.85379	-1.06931	-1.44707
TraesCS7B02G152400	2.60578	7B	202774823	202776034	Stomagen [Source:Ensembl/INTERPRO:IPR031753]	NA	AT4G12970	NA	NA	NA	EPIDERMAL PATTERNING FACTOR-like protein 9 [Source:UniProtKB/Swiss-Prot;Acc:Q9SV72]	EPFL9	UniProtKB Gene Name	-3.91073	-5.25669	-4.25745	-5.1038	-3.58843	-2.26595	-3.259	-3.20181	-2.37031	-4.47723	-6.01555	-4.62307	-1.69782	-0.61901	-5.92061	-5.23686	-5.03897	-1.13238	-1.72408
TraesCS2B02G015700	2.72159	2B	7565607	7579969	Cytochrome P450 [Source:Ensembl/INTERPRO:IPR001128]	NA	NA	NA	NA	NA	NA	NA	NA	-5.06607	-5.93138	-4.44106	-3.8072	-3.91671	-3.16111	-3.2622	-1.48925	-1.41685	-5.61713	-4.01921	-4.36773	-2.38835	-0.728481	-4.48818	-3.99503	-8.95368	-1.39324	-0.957174
TraesCS7A02G219700	2.75004	7A	187430019	187433423	BURP domain [Source:Ensembl/INTERPRO:IPR004873]	NA	AT1G49320	NA	NA	NA	BURP domain protein USPL1 [Source:UniProtKB/Swiss-Prot;Acc:Q9XI99]	USPL1	UniProtKB Gene Name	-6.16203	-4.0311	-6.68896	-3.1171	-3.76499	-2.13089	-1.98787	-0.418623	-2.96795	-4.89208	-5.29467	-4.56706	-2.3681	-0.652545	-2.87729	-3.35264	-4.6132	-0.157606	-1.98281
TraesCS2A02G071700	2.78764	2A	31911054	31913427	Haem peroxidase, plant/fungal/bacterial [Source:Ensembl/INTERPRO:IPR002016]	Os04g0223300	NA	Similar to Peroxisome type ascorbate peroxidase: Os04t0223300-00	ASCORBATE PEROXIDASE 3	Committee on Gene Symbolization, Nomenclature and Linkage of the Rice Genetics Cooperative	NA	NA	NA	-2.95019	-3.2995	-3.95528	-2.94749	-1.81165	-1.35386	-1.59347	-1.34562	-1.38082	-4.29491	-3.33425	-2.63929	-1.58148	-1.00227	-4.49014	-3.18404	-3.12469	-0.719316	-1.0365
TraesCS5A02G239100	2.78836	5A	455206389	455207045	EF-hand domain [Source:Ensembl/INTERPRO:IPR002048]	Os09g0458900	NA	EF hand domain containing protein: Os09t0458900-01	NA	NA	NA	NA	NA	-5.23192	-7.25739	-7.34433	-5.24146	-3.74721	-2.8086	-2.78026	-2.33038	-2.90923	-5.61425	-4.73484	-4.30256	-1.55364	-1.29281	-4.71857	-4.65229	-5.14447	-2.15892	-2.84648
TraesCS4A02G325200	2.88877	4A	612531497	612533658	Leucine-rich repeat domain superfamily [Source:Ensembl/INTERPRO:IPR032675]	Os04g0440300	AT3G53550	Cyclin-like F-box domain containing protein: Os04t0440300-01	F-box protein 211	Integrated Rice Science Database	FBD-like domain family protein [Source:UniProtKB/TrEMBL;Acc:Q9LFG4]	NA	NA	-3.65321	-5.67062	-3.82657	-3.65744	-1.91336	-2.79536	-3.07173	-0.192247	-0.481569	-5.48692	-3.92695	-5.12702	-2.45385	-1.51496	-4.66036	-4.18378	-4.26836	-2.02181	-3.31635
TraesCS3B02G470500	2.90097	3B	718692869	718694118	Domain of unknown function DUF4408 [Source:Ensembl/INTERPRO:IPR025520]	Os01g0924200	NA	Conserved hypothetical protein: Os01t0924200-01	NA	NA	NA	NA	NA	-2.94978	-3.86177	-2.67481	-2.3144	-1.98234	-0.473272	-0.642572	-0.409046	-0.648834	-4.76854	-4.30207	-4.81015	-2.88238	-2.48703	-4.1154	-4.87239	-5.39234	-1.0546	-2.19015
TraesCS7B02G052300	2.90967	7B	54788003	54789083	Thioredoxin [Source:Ensembl/INTERPRO:IPR005746]	NA	NA	NA	NA	NA	NA	NA	NA	-3.63278	-3.3374	-3.20083	-2.29205	-2.2204	-1.15593	-2.00705	-1.78151	-2.68883	-3.934	-3.65012	-1.78105	-0.702305	-0.0123636	-3.27709	-3.51697	-4.44783	-0.541711	-1.26202
TraesCS7B02G454600	2.92013	7B	715251584	715260659	Armadillo-type fold [Source:Ensembl/INTERPRO:IPR016024]	Os12g0261300	NA	Conserved hypothetical protein: Os12t0261300-01;Hypothetical conserved gene: Os12t0261300-02	NA	NA	NA	NA	NA	-3.91484	-4.16511	-4.34863	-3.0383	-2.28909	-2.141	-1.6108	-1.09717	-1.72927	-4.93964	-3.92057	-3.0903	-2.77734	-2.37859	-3.60217	-3.6149	-5.27005	-1.776	-1.37586
TraesCS7A02G082200	2.9399	7A	47444352	47448384	Diacylglycerol acyltransferase [Source:Ensembl/INTERPRO:IPR007130]	Os01g0361700	AT1G54570	Conserved hypothetical protein: Os01t0361700-01	NA	NA	Acyltransferase-like protein At1g54570, chloroplastic [Source:UniProtKB/Swiss-Prot;Acc:Q9ZVN2]	NA	NA	-5.65146	-5.66794	-5.0264	-6.977	-3.39509	-1.83907	-2.42607	-0.698574	-1.55783	-4.54706	-5.0197	-4.80732	-3.1439	-3.54794	-4.43837	-4.28653	-4.94741	-1.91533	-1.33825
TraesCS1A02G085300	2.95038	1A	71444521	71445104	NA	NA	NA	NA	NA	NA	NA	NA	NA	-5.90879	-4.67362	-4.34332	-2.45523	-2.40504	-1.23444	-1.57305	-2.26294	-2.46932	-5.93556	-4.42893	-3.81921	-3.28484	-1.86347	-4.28706	-4.58584	-6.84271	-1.62206	-2.68688
TraesCS7B02G047200	2.9652	7B	46886901	46888997	Zinc finger, RING-type [Source:Ensembl/INTERPRO:IPR001841]	Os02g0682700	NA	Similar to protein binding protein: Os02t0682700-00	NA	NA	NA	NA	NA	-3.98825	-2.69855	-2.19837	-2.187	-1.43993	-1.25417	-1.03629	-0.705579	-1.76025	-6.13184	-4.36734	-4.09168	-2.70532	-1.46954	-3.5731	-4.18361	-5.26884	-1.00587	-1.48794
TraesCS2B02G002800	2.96961	2B	1749669	1750706	Sulfotransferase domain [Source:Ensembl/INTERPRO:IPR000863]	Os11g0450400	NA	Similar to Sulfotransferase domain containing protein, expressed: Os11t0450400-01	NA	NA	NA	NA	NA	-3.37656	-3.73114	-2.88724	-1.43323	-1.98353	-2.24396	-1.13753	-0.993312	-1.22338	-5.13065	-3.96693	-3.44903	-3.02333	-1.27188	-3.68955	-5.23543	-5.52853	-1.60485	-1.73241
TraesCS4B02G331700	2.97822	4B	621985138	621985839	Protein of unknown function DUF3339 [Source:Ensembl/INTERPRO:IPR021775]	NA	NA	NA	NA	NA	NA	NA	NA	-5.06068	-4.01089	-3.25576	-4.10433	-2.38349	-2.31011	-2.15791	-2.10009	-2.46935	-4.68761	-2.4813	-3.01202	-2.11892	-1.02934	-4.91925	-3.83586	-4.52059	-1.20424	-2.50859
TraesCS3A02G519200	2.98486	3A	737133206	737133667	Ribosome-inactivating protein superfamily [Source:Ensembl/INTERPRO:IPR036041]	NA	NA	NA	NA	NA	NA	NA	NA	-3.76771	-3.67753	-2.88147	-2.54294	-1.71259	-0.940968	-0.432357	-0.233126	-0.603212	-5.12643	-5.64865	-3.20567	-2.30641	-3.24473	-3.43118	-3.68966	-5.37663	-1.23624	-2.23641
TraesCS3B02G586800	3.04407	3B	813752879	813753671	rRNA N-glycosidase [Source:UniProtKB/TrEMBL;Acc:A0A1D5VX76]	NA	NA	NA	NA	NA	NA	NA	NA	-8.31868	-5.25538	-2.73016	-2.25864	-1.09594	-1.37692	-0.957866	-0.00466451	0.0879409	-5.61521	-5.82355	-4.29984	-2.05457	-2.32041	-2.12417	-2.77692	-6.52574	-1.05742	-1.39391
TraesCS1A02G094700	3.04816	1A	90106135	90110560	Fungal lipase-like domain [Source:Ensembl/INTERPRO:IPR002921]	Os05g0153300	NA	Lipase, class 3 domain containing protein: Os05t0153300-00	NA	NA	NA	NA	NA	-3.93366	-3.72836	-3.63057	-3.62218	-2.66368	-2.39113	-1.22288	-2.17997	-2.23618	-3.94296	-4.5504	-3.3391	-1.80345	-1.02868	-2.11408	-3.65134	-3.44553	-1.6315	-1.25476
TraesCS5A02G220400	3.06237	5A	437031171	437034443	WAT1-related protein [Source:UniProtKB/TrEMBL;Acc:A0A1D5YL74]	Os09g0426500	AT4G30420	Similar to Integral membrane protein DUF6 containing protein: Os09t0426500-01	USUALLY MULTIPLE ACIDS MOVE IN AND OUT TRANSPORTER 14	Committee on Gene Symbolization, Nomenclature and Linkage of the Rice Genetics Cooperative	UMAMIT34 [Source:UniProtKB/TrEMBL;Acc:A0A384L6B8]	NA	NA	-3.75768	-3.61154	-2.5515	-1.30921	-1.40534	-1.63095	-1.21778	-1.33352	-0.704388	-4.65764	-3.56409	-3.86019	-2.5602	-1.29683	-3.54898	-3.97591	-4.19983	-1.12045	-2.12082
TraesCS5B02G036600	3.07717	5B	40784777	40789975	Peptidase S8/S53 domain [Source:Ensembl/INTERPRO:IPR000209]	Os09g0530800	AT4G10520	Similar to predicted protein: Os09t0530800-00	Subtilisin 59, SUBTILISIN 59	Integrated Rice Science Database	Subtilisin-like protease SBT3.9 [Source:UniProtKB/Swiss-Prot;Acc:Q9ZSB0]	SBT3.9	UniProtKB Gene Name	-2.18447	-3.19592	-8.30272	-2.08581	-0.611344	-0.600514	-1.37391	-0.183388	0.0900951	-4.6239	-4.14547	-3.12947	-2.4905	-2.17498	-2.80095	-3.29688	-7.22997	-2.07338	-2.42361
TraesCS3A02G525500	3.07993	3A	739560488	739561553	NA	Os01g0971000	NA	Conserved hypothetical protein: Os01t0971000-02	NA	NA	NA	NA	NA	-2.70011	-2.59335	-2.09251	-1.02847	-1.04719	0.461143	-0.0932413	-0.393426	-0.638547	-4.34744	-2.51299	-1.86734	-1.84205	-0.899724	-4.19169	-4.4631	-7.24585	0.0438298	-1.64375
TraesCSU02G170100	3.08845	Un	250030176	250033890	SAM dependent carboxyl methyltransferase [Source:Ensembl/INTERPRO:IPR005299]	Os06g0329900	AT2G14060	SAM dependent carboxyl methyltransferase family protein: Os06t0329900-01	NA	NA	S-adenosyl-L-methionine-dependent methyltransferases superfamily protein [Source:TAIR;Acc:AT2G14060]	NA	NA	-5.65194	-2.82618	-3.02682	-2.70384	-1.55596	-1.90453	-1.38384	-1.51554	-0.134159	-5.35477	-6.50569	-4.52611	-3.2089	-2.76445	-6.07621	-6.23371	-8.85527	-2.45654	-3.04772
TraesCS4A02G464200	3.0891	4A	728088125	728090118	WAT1-related protein [Source:UniProtKB/TrEMBL;Acc:W5DM08]	Os06g0109200	AT4G01430	Protein of unknown function DUF6, transmembrane domain containing protein: Os06t0109200-01	NA	NA	WAT1-related protein At4g01430 [Source:UniProtKB/Swiss-Prot;Acc:Q9M131]	NA	NA	-2.4027	-2.39571	-2.59271	-1.35275	-1.8263	-0.473162	-0.869526	-1.07692	-1.0329	-4.18388	-4.65618	-4.36865	-1.68257	-1.39459	-3.33814	-3.04202	-4.26765	-1.84543	-1.59146
TraesCS1A02G129600	3.08917	1A	167150357	167152680	Bidirectional sugar transporter SWEET [Source:UniProtKB/TrEMBL;Acc:W4ZUX2]	Os05g0214300	AT5G53190	Similar to Bidirectional sugar transporter SWEET3a: Os05t0214300-00	SWEET3A	Committee on Gene Symbolization, Nomenclature and Linkage of the Rice Genetics Cooperative	Bidirectional sugar transporter SWEET [Source:UniProtKB/TrEMBL;Acc:A0A178U9N2]	SWEET3	UniProtKB Gene Name	-5.42657	-4.67031	-4.43926	-3.70479	-3.39958	-2.16166	-3.67543	-2.6046	-2.97855	-3.32291	-5.23936	-2.37231	-1.59432	-1.52401	-3.88613	-3.48866	-5.38973	-0.993723	-2.5574
TraesCS5A02G347500	3.10123	5A	550249572	550251365	Cytokinin riboside 5'-monophosphate phosphoribohydrolase [Source:UniProtKB/TrEMBL;Acc:A0A1D5YDY9]	Os09g0547500	AT4G35190	Lysine decarboxylase-like protein, Response to abiotic stresses Os09t0547500-01	LONELY GUY LIKE PHOSPHORIBOHYDROLASE 9	Committee on Gene Symbolization, Nomenclature and Linkage of the Rice Genetics Cooperative	Cytokinin riboside 5'-monophosphate phosphoribohydrolase [Source:UniProtKB/TrEMBL;Acc:A0A178UWQ5]	LOG5	UniProtKB Gene Name	-2.28016	-2.23249	-2.28043	-1.69219	-1.54845	-0.939147	-1.19782	-0.718259	-0.715305	-3.13056	-4.43239	-2.68859	-1.22038	-1.15995	-3.78457	-3.83345	-4.20625	-1.6051	-2.19074
TraesCS5B02G106900	3.13038	5B	145020200	145023448	Sugar/inositol transporter [Source:Ensembl/INTERPRO:IPR003663]	Os12g0512100	NA	Sugar/inositol transporter domain containing protein: Os12t0512100-01	NA	NA	NA	NA	NA	-3.42884	-3.49823	-2.8887	-2.70405	-1.87004	-2.24352	-1.594	-1.8431	-1.47922	-5.47978	-4.91991	-5.44527	-3.24371	-1.7633	-4.03609	-4.39772	-4.20999	-2.22308	-2.48793
TraesCS2A02G524100	3.13334	2A	745096524	745097199	NA	NA	NA	NA	NA	NA	NA	NA	NA	-4.14284	-2.86676	-4.34296	-2.58676	-2.92652	-2.12313	-2.77906	-2.32858	-2.71738	-3.54311	-4.49888	-2.84596	-1.67713	-1.70826	-3.56844	-3.31772	-3.98383	-1.16978	-1.6589
TraesCS5B02G356500	3.13672	5B	536233334	536241913	NA	Os05g0141200	NA	Hypothetical conserved gene: Os05t0141200-00	NA	NA	NA	NA	NA	-4.53641	-4.2525	-3.70484	-2.70386	-1.97926	-2.68695	-2.90037	-2.33566	-1.40427	-6.61777	-4.82755	-3.52623	-3.08064	-1.6962	-2.94231	-3.48652	-5.39574	-1.53285	-1.886
TraesCS4B02G275100	3.14338	4B	553255669	553258221	NB-ARC [Source:Ensembl/INTERPRO:IPR002182]	NA	NA	NA	NA	NA	NA	NA	NA	-4.53617	-5.25272	-3.88906	-3.16959	-2.82442	-2.37667	-3.07009	-2.52805	-2.27684	-4.5472	-4.92039	-3.85935	-3.14367	-2.27523	-4.92396	-4.23392	-5.68476	-2.06868	-2.99983
TraesCS7A02G147800	3.15058	7A	100722431	100724208	NA	Os06g0184200	NA	Hypothetical conserved gene: Os06t0184200-00	NA	NA	NA	NA	NA	-4.91378	-4.55314	-3.70384	-2.83425	-2.1554	-3.24365	-2.54574	-1.82663	-2.10981	-5.47942	-4.30267	-4.44639	-3.1772	-2.08734	-4.20073	-6.72001	-5.85284	-2.24192	-3.14987
TraesCS7B02G046300	3.15348	7B	45050864	45052534	UDP-glucuronosyl/UDP-glucosyltransferase [Source:Ensembl/INTERPRO:IPR002213]	Os06g0289900	NA	UDP-glucuronosyl/UDP-glucosyltransferase family protein: Os06t0289900-01	flavone/flavanone C-hexosyltransferase	Integrated Rice Science Database	NA	NA	NA	-2.95051	-1.93146	-1.5277	-1.49602	-3.08286	-1.65863	-0.929931	-0.139896	-0.339532	-6.61707	-4.73901	-4.22352	-2.48663	-0.89686	-2.94152	-5.13489	-5.85327	-1.307	-2.68315
TraesCS2A02G436200	3.15799	2A	688412204	688415863	Pectin acetylesterase [Source:UniProtKB/TrEMBL;Acc:A0A1D5TCZ2]	Os04g0602500	AT4G19410	Similar to Pectin acetylesterase: Os04t0602500-01;Similar to B0403H10-OSIGBa0105A11:19 protein: Os04t0602500-02	NA	NA	Pectin acetylesterase [Source:UniProtKB/TrEMBL;Acc:F4JT64]	NA	NA	-3.53524	-3.29942	-3.76271	-2.5849	-2.51012	-2.63068	-2.23638	-2.18464	-1.31097	-3.51256	-3.12576	-2.29446	-1.437	-0.85246	-2.72154	-2.2346	-4.46046	-1.06194	-1.16307
TraesCS1B02G079100	3.15936	1B	61952986	61953689	NA	Os05g0517400	NA	Conserved hypothetical protein: Os05t0517400-01	NA	NA	NA	NA	NA	-5.05911	-6.67577	-2.4352	-3.13824	-1.47476	-0.551593	-0.628598	-0.266368	-0.20476	-6.61272	-8.81946	-6.62967	-2.66737	-3.03388	-2.68532	-2.91721	-5.25412	-0.0359518	-1.21467
TraesCS4A02G004400	3.16962	4A	3062629	3067264	NRAMP family [Source:Ensembl/INTERPRO:IPR001046]	Os07g0257200	NA	Manganese and Cadmium transporter, Mn and Cd uptake Os07t0257200-01	NATURAL RESISTANCE-ASSOCIATED MACROPHAGE PROTEIN 5	Committee on Gene Symbolization, Nomenclature and Linkage of the Rice Genetics Cooperative	NA	NA	NA	-3.0663	-4.79366	-2.79356	-2.13576	-2.46257	-2.06419	-2.18711	-2.38079	-1.42902	-5.03234	-3.33498	-4.2932	-3.50671	-2.32522	-5.92363	-4.87163	-6.26893	-1.59077	-2.439
TraesCS6A02G154700	3.17449	6A	143451465	143453197	Zf-FLZ domain [Source:Ensembl/INTERPRO:IPR007650]	Os02g0174800	NA	Protein of unknown function DUF581 family protein: Os02t0174800-01	NA	NA	NA	NA	NA	-4.42703	-3.61099	-4.17662	-3.39263	-2.85828	-2.22294	-2.74621	-2.4261	-2.874	-3.23745	-3.01738	-1.91886	-1.71936	-0.966385	-4.54357	-4.72097	-3.68022	-1.90373	-2.84474
TraesCS3A02G388100	3.17509	3A	637110114	637112125	Amino acid transporter, transmembrane domain [Source:Ensembl/INTERPRO:IPR013057]	Os01g0878400	NA	Amino acid transporter, transmembrane domain containing protein: Os01t0878400-01	amino acid permease 10C, amino acid permease 5, amino acid/auxin permease 5	Integrated Rice Science Database	NA	NA	NA	-4.23553	-4.66879	-4.54019	-2.72933	-2.82641	-3.47318	-2.45443	-1.74927	-1.99594	-5.93872	-5.65611	-4.2244	-3.9364	-2.01597	-3.81871	-4.13517	-5.85248	-1.71307	-2.76143
TraesCS5A02G323200	3.17583	5A	535239723	535241382	Peroxidase [Source:UniProtKB/TrEMBL;Acc:A0A1D5YPI1]	Os08g0302000	AT4G16270	Similar to Peroxidase 40 precursor EC 1:11:1:7 Atperox P40: Os08t0302000-01	class III peroxidase 118	Integrated Rice Science Database	Peroxidase 40 [Source:UniProtKB/Swiss-Prot;Acc:O23474]	PER40	UniProtKB Gene Name	-8.31868	-8.34082	-3.59245	-5.97716	-1.63381	-0.275778	0.100985	0.902	0.386863	-8.75456	-8.83288	-8.74881	-1.59952	-2.26379	-3.13383	-4.33914	-8.95368	-0.239756	-0.351449
TraesCS7A02G439300	3.17749	7A	634437985	634439125	Heavy metal-associated domain, HMA [Source:Ensembl/INTERPRO:IPR006121]	NA	AT3G56240	NA	NA	NA	Copper transport protein CCH [Source:UniProtKB/Swiss-Prot;Acc:O82089]	CCH	UniProtKB Gene Name	-3.37372	-4.79817	-5.34413	-3.56348	-1.92437	-1.74728	-2.04309	-1.35287	-1.99797	-2.80677	-2.79975	-0.89015	-0.113828	0.314747	-1.74214	-2.17437	-2.50469	-0.142106	-1.21297
TraesCS5A02G277900	3.18184	5A	487783887	487784288	NA	Os09g0499300	NA	Hypothetical conserved gene: Os09t0499300-00	NA	NA	NA	NA	NA	-3.41616	-3.35931	-2.55914	-1.6608	-2.17134	-1.85755	-0.929474	-1.13414	-1.91146	-4.76237	-4.29315	-3.46588	-2.34584	-1.08559	-3.62118	-4.52437	-4.43853	-2.18881	-3.65292
TraesCS7B02G141100	3.18515	7B	179250454	179252457	NAD-dependent epimerase/dehydratase [Source:Ensembl/INTERPRO:IPR001509]	Os08g0515900	AT4G35420	Similar to Dihydroflavonol-4-reductase: Os08t0515900-01	NA	NA	Tetraketide alpha-pyrone reductase 1 [Source:UniProtKB/Swiss-Prot;Acc:Q500U8]	TKPR1	UniProtKB Gene Name	-5.428	-5.44657	-4.64695	-4.24035	-4.11953	-1.54985	-1.84017	-0.985312	-1.67045	-4.54627	-5.12539	-4.4472	-3.50778	-4.39419	-3.88727	-4.45723	-5.04476	-1.67585	-2.33158
TraesCS1A02G325500	3.1925	1A	516375691	516378593	Jacalin-like lectin domain [Source:Ensembl/INTERPRO:IPR001229]	Os05g0508400	NA	Mannose-binding lectin domain containing protein: Os05t0508400-01	NA	NA	NA	NA	NA	-3.53596	-3.04348	-3.88887	-2.65508	-2.01327	-2.52357	-2.98244	-0.742713	-0.669949	-5.61743	-7.24206	-5.80738	-2.93535	-2.528	-3.15824	-4.79351	-4.85424	-2.90087	-2.02384
TraesCS2A02G100600	3.19296	2A	53608792	53611158	SANT/Myb domain [Source:Ensembl/INTERPRO:IPR001005]	Os07g0685300	AT3G04030	Similar to Phosphate starvation regulator protein Regulatory protein of P- starvation acclimation response Psr1: Os07t0685300-01	NA	NA	Myb-related protein 2 [Source:UniProtKB/Swiss-Prot;Acc:Q9SQQ9]	MYR2	UniProtKB Gene Name	-4.77627	-4.93166	-4.54034	-3.86173	-3.08326	-2.7164	-2.60986	-2.9421	-2.57172	-4.69092	-5.12579	-3.52887	-3.35124	-2.01625	-3.88757	-3.99755	-6.04547	-2.20587	-2.80195
TraesCS5B02G237700	3.20064	5B	418549820	418550500	EF-hand domain [Source:Ensembl/INTERPRO:IPR002048]	Os09g0458900	NA	EF hand domain containing protein: Os09t0458900-01	NA	NA	NA	NA	NA	-5.42417	-8.25641	-8.30272	-4.75526	-3.86149	-3.47342	-4.89532	-2.6575	-2.60013	-4.84888	-5.12212	-3.76593	-1.22295	-0.798229	-3.99443	-5.45945	-8.84549	-2.32202	-2.91137
TraesCS6B02G022400	3.20745	6B	14093434	14095106	O-methyltransferase, family 2 [Source:Ensembl/INTERPRO:IPR001077]	Os11g0539500	NA	Winged helix repressor DNA-binding domain containing protein: Os11t0539500-00	NA	NA	NA	NA	NA	-2.40269	-2.29951	-2.39339	-1.24932	-1.06599	-1.05502	-0.24901	0.542225	0.258727	-3.03187	-4.18224	-2.86171	-1.09762	0.0283361	-2.31428	-2.44211	-2.68266	-0.293216	-0.766415
TraesCS4B02G384400	3.20832	4B	663745193	663752477	Peptidase S9, prolyl oligopeptidase, catalytic domain [Source:Ensembl/INTERPRO:IPR001375]	Os06g0215400	AT5G36210	Peptidase S9, prolyl oligopeptidase active site region domain containing protein: Os06t0215400-01	Prolyl Oligopeptidase 13, PROLYL OLIGOPEPTIDASE 13	Integrated Rice Science Database	Alpha/beta-Hydrolases superfamily protein [Source:UniProtKB/TrEMBL;Acc:F4K2Y3]	NA	NA	-2.89061	-1.25997	-3.25876	-3.26388	-2.38466	-2.21317	-1.9319	-1.8966	-2.66693	-4.27376	-3.61809	-2.98036	-1.80322	-0.462812	-2.77441	-2.88781	-4.49613	-0.551324	-0.826269
TraesCS3B02G353700	3.21057	3B	564201645	564202851	Phytocyanin domain [Source:Ensembl/INTERPRO:IPR003245]	Os01g0786500	NA	Similar to early nodulin 20: Os01t0786500-00	UCLACYANIN-LIKE PROTEIN 1	Committee on Gene Symbolization, Nomenclature and Linkage of the Rice Genetics Cooperative	NA	NA	NA	-3.77539	-2.82817	-2.9546	-2.11949	-1.95059	-1.28696	-1.23563	-0.558678	-0.375246	-4.85074	-3.91833	-3.97447	-3.3523	-1.90791	-2.99645	-3.11184	-4.26607	-1.8055	-2.33197
TraesCS7A02G206200	3.21474	7A	168812422	168813720	B-box-type zinc finger [Source:Ensembl/INTERPRO:IPR000315]	Os06g0264200	AT1G68520	Zinc finger, B-box domain containing protein: Os06t0264200-00	B-box-containing protein 17, CCT domain-containing gene 20, CCT (CO, CO-LIKE and TOC1) domain protein 20, CCT domain protein 20	Integrated Rice Science Database	Zinc finger protein CONSTANS-LIKE 6 [Source:UniProtKB/Swiss-Prot;Acc:Q8LG76]	COL6	UniProtKB Gene Name	-4.06537	-3.79455	-3.76238	-3.20474	-1.96583	-3.28683	-1.98147	-1.43916	-2.29983	-4.29469	-3.78137	-3.2597	-2.93669	-2.13107	-4.20038	-4.64992	-5.15156	-2.76493	-2.84407
TraesCS4B02G013100	3.21588	4B	8980605	8983985	Methyltransferase type 11 [Source:Ensembl/INTERPRO:IPR013216]	NA	AT3G63410	NA	NA	NA	2-methyl-6-phytyl-1,4-hydroquinone methyltransferase, chloroplastic [Source:UniProtKB/Swiss-Prot;Acc:Q9LY74]	VTE3	UniProtKB Gene Name	-3.32451	-2.31906	-1.884	-2.50058	-1.07093	-0.402916	-0.290241	-0.0447001	-2.1059	-3.76649	-2.22378	-2.59905	-1.16966	0.438877	-2.80179	-2.1231	-3.76467	0.869008	-0.746386
TraesCS1B02G404000	3.22198	1B	633296606	633301720	Phosphatidyl serine synthase [Source:Ensembl/INTERPRO:IPR004277]	Os05g0554400	NA	Phosphatidyl serine synthase family protein: Os05t0554400-01;Similar to Phosphatidylserine synthase 2: Os05t0554400-02	SHORTENED UPPERMOST INTERNODE 2	Committee on Gene Symbolization, Nomenclature and Linkage of the Rice Genetics Cooperative	NA	NA	NA	-5.06637	-4.16557	-6.02628	-3.65511	-3.85476	-3.16103	-2.74788	-3.63462	-3.44137	-5.03317	-3.61823	-3.12391	-2.57061	-1.49536	-4.54518	-3.31359	-5.5321	-2.10193	-2.04816
TraesCS1A02G267700	3.22282	1A	462742535	462750420	Beta-galactosidase [Source:UniProtKB/TrEMBL;Acc:A0A1D5RUG9]	Os05g0428100	AT1G77410	Similar to Beta-galactosidase: Os05t0428100-00	BETA-GALACTOSIDASE 6	Committee on Gene Symbolization, Nomenclature and Linkage of the Rice Genetics Cooperative	beta-galactosidase 16 [Source:TAIR;Acc:AT1G77410]	BGAL16	TAIR Gene Name	-5.23668	-5.25265	-4.64811	-3.75453	-2.65764	-2.02707	-2.02576	-0.876049	-1.01377	-6.93957	-6.82736	-4.52661	-4.176	-4.39636	-4.92402	-4.95376	-5.85483	-2.56703	-2.57296
TraesCS3A02G074600	3.22435	3A	46604044	46605142	Metallothionein, family 15, plant [Source:Ensembl/INTERPRO:IPR000347]	NA	AT5G02380	NA	NA	NA	Metallothionein-like protein 2B [Source:UniProtKB/Swiss-Prot;Acc:Q38805]	MT2B	UniProtKB Gene Name	-1.96608	-2.97103	-2.85343	-2.89069	-2.23635	-2.14212	-1.51214	-1.40072	-0.621332	-3.8076	-2.12286	-1.23865	0.144708	-0.866783	-3.51491	-3.21105	-5.67711	-0.704229	-3.54099
TraesCS3A02G435800	3.23178	3A	679510613	679511911	Domain of unknown function DUF4408 [Source:Ensembl/INTERPRO:IPR025520]	Os01g0924200	NA	Conserved hypothetical protein: Os01t0924200-01	NA	NA	NA	NA	NA	-2.91337	-3.00605	-2.15751	-1.61978	-1.6602	-0.556436	-0.756054	-0.661556	-1.39294	-4.54623	-3.46821	-3.22493	-2.19419	-1.51636	-3.46342	-3.55038	-2.92126	-0.312671	-2.39237
TraesCS2B02G430000	3.23505	2B	617929704	617934384	Sugar phosphate transporter [Source:Ensembl/INTERPRO:IPR000849]	Os04g0555300	AT1G30560	Similar to glycerol 3-phosphate permease: Os04t0555300-01;Similar to Glycerol 3-phosphate permease: Os04t0555300-02	Functioning in Cesium Over-transport 11	Integrated Rice Science Database	G3Pp3 [Source:UniProtKB/TrEMBL;Acc:A0A178WI18]	NA	NA	-2.10719	-3.0434	-2.28228	-3.00736	-0.745895	-3.16098	-2.86052	-1.63482	0.147816	-2.43162	-4.01977	-3.48527	-0.596768	-1.38703	-4.07585	-4.51781	-3.76695	-1.13522	-2.74084
TraesCS1A02G061400	3.2394	1A	41919073	41919883	NA	Os05g0517400	NA	Conserved hypothetical protein: Os05t0517400-01	NA	NA	NA	NA	NA	-8.31868	-8.34082	-3.34363	-4.86283	-2.66654	-0.848129	-0.725235	-0.120164	0.275849	-7.936	-8.82196	-7.6252	-3.02677	-3.35254	-4.91997	-3.91557	-7.84417	0.0105062	-2.08869
TraesCS1A02G061300	3.24169	1A	41915709	41916210	NA	NA	NA	NA	NA	NA	NA	NA	NA	-3.1249	-3.18977	-2.36648	-2.11587	-0.973752	-0.384897	-0.740677	-0.289514	-0.276079	-3.97432	-5.11679	-3.09054	-1.89897	-2.44207	-2.18481	-1.79022	-4.12133	-0.463433	-0.712256
TraesCS7A02G131600	3.24561	7A	85030810	85033630	Protein DETOXIFICATION [Source:UniProtKB/TrEMBL;Acc:A0A1D6BUF3]	Os08g0562800	AT4G25640	Similar to Transparent testa 12 protein: Os08t0562800-01;Similar to Transparent testa 12 protein: Os08t0562800-02	NA	NA	Protein DETOXIFICATION [Source:UniProtKB/TrEMBL;Acc:F4JTB2]	ATDTX35	TAIR Gene Name	-7.2361	-5.93129	-4.88861	-3.56206	-3.15468	-3.42412	-2.11544	-1.78026	-1.92441	-6.35417	-6.50475	-5.15599	-3.54869	-2.10262	-3.4381	-4.51809	-6.85363	-3.15283	-3.12359
TraesCS1A02G083100	3.25048	1A	66892110	66894637	SANT/Myb domain [Source:Ensembl/INTERPRO:IPR001005]	Os05g0140100	AT5G12870	R2R3 MYB transcription factor, Regulation of phosphate-starvation responses and root architecture Os05t0140100-01;Myb transcription factor domain containing protein: Os05t0140100-02;Myb transcription factor domain containing protein: Os05t0140100-03	MYB2 phosphate-responsive gene 1, MYB transcription factor	Rice Annotation Project Database	Transcription factor MYB46 [Source:UniProtKB/Swiss-Prot;Acc:Q9LXV2]	MYB46	UniProtKB Gene Name	-2.91446	-4.00523	-2.67586	-1.58461	-0.698015	-1.12139	-1.3017	-1.54087	-0.872946	-4.47977	-2.00672	-2.88749	-2.35011	-1.25829	-3.05589	-3.39749	-4.85433	-1.17848	-1.7809
TraesCS1B02G382200	3.25769	1B	614499777	614502412	Glycoside hydrolase, family 28 [Source:Ensembl/INTERPRO:IPR000743]	Os05g0542800	NA	Pectin lyase fold/virulence factor domain containing protein: Os05t0542800-01;Similar to polygalacturonase: Os05t0542800-02;Similar to polygalacturonase: Os05t0542800-03	NA	NA	NA	NA	NA	-3.3827	-4.01034	-3.5453	-1.45083	-1.83064	-1.95302	-1.69921	-1.06328	-1.42174	-3.44261	-3.674	-2.70277	-1.96747	-0.914276	-2.23979	-3.28609	-3.45484	-1.34465	-2.63717
TraesCS5B02G509400	3.25902	5B	674658567	674661600	Calreticulin/calnexin [Source:Ensembl/INTERPRO:IPR001580]	Os03g0832200	AT1G09210	Similar to Calcium-binding protein precursor Calreticulin: Os03t0832200-01	calreticulin	Integrated Rice Science Database	Calreticulin-2 [Source:UniProtKB/Swiss-Prot;Acc:Q38858]	CRT2	UniProtKB Gene Name	-4.21141	-3.73731	-3.89947	-4.18463	-3.80352	-1.93182	-1.66791	0.222911	-0.925192	-4.23822	-3.21123	-3.66271	-3.73006	-3.76208	-3.31073	-3.1318	-4.20502	-1.01222	-0.552721
TraesCS3B02G434500	3.2673	3B	672864805	672870417	Beta-hexosaminidase [Source:UniProtKB/TrEMBL;Acc:W5CWM8]	Os01g0891000	AT1G65590	Glycoside hydrolase, family 20 protein: Os01t0891000-01	OsSTA39	Integrated Rice Science Database	Beta-hexosaminidase 3 [Source:UniProtKB/Swiss-Prot;Acc:Q8L7S6]	HEXO3	UniProtKB Gene Name	-5.2364	-4.44557	-3.88887	-5.97701	-3.9801	-0.376731	-0.275488	0.711952	1.09086	-5.03247	-3.92014	-6.29281	-4.63578	-4.91047	-4.60185	-4.71951	-4.26929	-0.578937	-1.23724
TraesCS1A02G362500	3.26826	1A	543067389	543069334	Cytokinin riboside 5'-monophosphate phosphoribohydrolase [Source:UniProtKB/TrEMBL;Acc:W4ZLN3]	Os05g0541200	AT5G11950	Similar to Lysine decarboxylase-like protein: Os05t0541200-01	LONELY GUY LIKE PHOSPHORIBOHYDROLASE 7	Committee on Gene Symbolization, Nomenclature and Linkage of the Rice Genetics Cooperative	Cytokinin riboside 5'-monophosphate phosphoribohydrolase [Source:UniProtKB/TrEMBL;Acc:A0A178UJ28]	LOG8	UniProtKB Gene Name	-4.53373	-3.86267	-3.39215	-3.39281	-4.19561	-2.65913	-2.98055	-2.77818	-2.36958	-2.68986	-3.82457	-2.37175	-0.743601	-0.96608	-2.88633	-2.56731	-3.99176	-0.91851	-1.62851
TraesCS2A02G152700	3.26964	2A	100824741	100826609	SANT/Myb domain [Source:Ensembl/INTERPRO:IPR001005]	NA	AT5G12870	NA	NA	NA	Transcription factor MYB46 [Source:UniProtKB/Swiss-Prot;Acc:Q9LXV2]	MYB46	UniProtKB Gene Name	-3.77639	-3.39549	-2.79321	-2.75478	-1.84068	-2.26499	-2.025	-1.60663	-1.38072	-4.18405	-3.09844	-4.03109	-2.3697	-1.7511	-3.20083	-4.2345	-3.42681	-2.22361	-2.60922
TraesCS4B02G051600	3.27267	4B	40233758	40237195	Serine aminopeptidase, S33 [Source:Ensembl/INTERPRO:IPR022742]	Os03g0719400	AT1G18360	Alpha/beta hydrolase fold-1 domain containing protein: Os03t0719400-01	NA	NA	Alpha/beta-Hydrolases superfamily protein [Source:UniProtKB/TrEMBL;Acc:Q8VYJ0]	NA	NA	-3.777	-3.08297	-3.59344	-4.56196	-2.98004	-1.97337	-2.98247	-1.99536	-1.85635	-3.58183	-3.78267	-2.63738	-2.63575	-2.22602	-3.36309	-4.13452	-4.04696	-1.71179	-2.36085
TraesCS2A02G054000	3.27536	2A	22120305	22120718	Virus X resistance protein-like, coiled-coil domain [Source:Ensembl/INTERPRO:IPR038005]	NA	NA	NA	NA	NA	NA	NA	NA	-5.90244	-3.94359	-4.63969	-3.52249	-2.64866	-2.77898	-3.01497	-2.56971	-2.07517	-6.34764	-4.35771	-4.31279	-3.00502	-3.02896	-4.77684	-5.04797	-4.37215	-2.47523	-3.35336
TraesCS6A02G268800	3.27697	6A	495444913	495447811	Myc-type, basic helix-loop-helix (bHLH) domain [Source:Ensembl/INTERPRO:IPR011598]	NA	AT2G31215	NA	NA	NA	Transcription factor bHLH138 [Source:UniProtKB/Swiss-Prot;Acc:F4IQQ9]	BHLH138	UniProtKB Gene Name	-4.24549	-4.80316	-3.35744	-4.48398	-2.12753	-0.765994	-2.00812	-0.881421	-1.22137	-3.80986	-3.01933	-4.03045	-3.42669	-3.85936	-4.29126	-3.61538	-5.85365	-2.68716	-2.17605
TraesCS4B02G213800	3.27818	4B	453079896	453081704	Short-chain dehydrogenase/reductase SDR [Source:Ensembl/INTERPRO:IPR002347]	NA	AT1G67730	NA	NA	NA	Very-long-chain 3-oxoacyl-CoA reductase 1 [Source:UniProtKB/Swiss-Prot;Acc:Q8L9C4]	KCR1	UniProtKB Gene Name	-4.06514	-4.08427	-4.34714	-4.10293	-3.91841	-2.65886	-2.57689	-1.87431	-3.29994	-5.93838	-6.01815	-5.0328	-2.80451	-2.39374	-4.65963	-4.72047	-4.76408	-2.48052	-4.07372
TraesCS1B02G296600	3.28381	1B	515454672	515455958	Conserved hypothetical protein CHP01589, plant [Source:Ensembl/INTERPRO:IPR006476]	Os05g0462000	AT3G55240	Similar to plant-specific domain TIGR01589 family protein: Os05t0462000-00	NA	NA	Uncharacterized protein At3g55240 [Source:UniProtKB/TrEMBL;Acc:Q9M3C7]	NA	NA	-3.32631	-2.10629	-3.70166	-2.56307	-1.83062	-1.95673	-2.28568	-1.9567	-3.49338	-3.15577	-4.43123	-3.12994	-1.01018	-0.469546	-2.99518	-2.89397	-2.84765	-1.01791	-1.65695
TraesCS5B02G323700	3.28734	5B	508064864	508066507	Peroxidase [Source:UniProtKB/TrEMBL;Acc:W5FE26]	Os08g0302000	AT4G16270	Similar to Peroxidase 40 precursor EC 1:11:1:7 Atperox P40: Os08t0302000-01	class III peroxidase 118	Integrated Rice Science Database	Peroxidase 40 [Source:UniProtKB/Swiss-Prot;Acc:O23474]	PER40	UniProtKB Gene Name	-8.31868	-8.34082	-5.02541	-7.56213	-2.94932	-2.6872	-1.89902	-1.4392	-1.29964	-6.35369	-7.24097	-7.03196	-2.65967	-3.43087	-3.99697	-5.5827	-8.8523	-1.81816	-1.50516
TraesCS4B02G155500	3.2901	4B	278411397	278412735	LURP-one-related [Source:Ensembl/INTERPRO:IPR007612]	NA	NA	NA	NA	NA	NA	NA	NA	-5.06546	-3.49901	-3.82385	-3.70429	-3.35394	-2.87177	-2.13828	-3.12462	-2.59935	-3.93861	-4.36643	-2.94463	-2.61466	-2.46825	-4.11557	-4.58274	-5.26721	-2.1199	-2.86538
TraesCS7B02G004400	3.29142	7B	2098559	2101882	Nucleoside phosphatase GDA1/CD39 [Source:Ensembl/INTERPRO:IPR000407]	Os11g0126400	AT5G18280	Similar to GDA1/CD39 family protein: Os11t0126400-00	NA	NA	Apyrase 2 [Source:UniProtKB/Swiss-Prot;Acc:Q9SPM5]	APY2	UniProtKB Gene Name	-5.91373	-4.08371	-5.17773	-4.03862	-3.4409	-3.28673	-3.48429	-3.63393	-3.7147	-5.76889	-3.46862	-3.80908	-2.42724	-2.19305	-6.65738	-5.45427	-8.95368	-1.78815	-2.14717
TraesCS3A02G324700	3.29146	3A	569387697	569388678	Phytocyanin domain [Source:Ensembl/INTERPRO:IPR003245]	Os01g0786500	NA	Similar to early nodulin 20: Os01t0786500-00	UCLACYANIN-LIKE PROTEIN 1	Committee on Gene Symbolization, Nomenclature and Linkage of the Rice Genetics Cooperative	NA	NA	NA	-6.23387	-4.34844	-3.3017	-2.08706	-2.0347	-2.24414	-2.00161	-0.801071	-0.96959	-5.35262	-4.50232	-4.91993	-4.11522	-2.80685	-3.19924	-4.45832	-5.84904	-1.37847	-3.00174
TraesCS3B02G578200	3.29296	3B	807812738	807814097	ABA/WDS induced protein [Source:Ensembl/INTERPRO:IPR003496]	Os01g0963600	NA	ABA/WDS induced protein family protein: Os01t0963600-01	ABSCISIC ACID-STRESS-RIPENING-INDUCIBLE 2 PROTEIN	Committee on Gene Symbolization, Nomenclature and Linkage of the Rice Genetics Cooperative	NA	NA	NA	-6.65024	-6.25407	-6.34725	-4.56232	-4.98231	-2.49836	-2.8594	-3.57899	-3.4419	-6.93848	-5.0183	-3.75949	-2.03733	-1.42126	-4.78195	-7.03898	-8.95368	-3.49872	-3.20036
TraesCS4B02G184100	3.29342	4B	403270948	403275029	PPM-type phosphatase, divalent cation binding [Source:Ensembl/INTERPRO:IPR000222]	NA	NA	NA	NA	NA	NA	NA	NA	-4.53465	-4.25417	-2.70331	-3.60815	-2.29219	-0.63779	-0.960235	-0.230475	-2.15018	-4.9384	-5.24057	-6.03275	-3.24506	-4.13075	-3.51669	-3.39852	-4.68166	-1.81866	-1.83365
TraesCS5A02G531300	3.29353	5A	689609140	689612018	Fatty acyl-CoA reductase [Source:UniProtKB/TrEMBL;Acc:W5F232]	Os09g0567500	NA	Similar to Fatty acyl coA reductase: Os09t0567500-01;Similar to Fatty acyl coA reductase: Os09t0567500-02	NA	NA	NA	NA	NA	-3.48134	-3.4982	-3.10023	-1.03064	-1.13605	-1.41211	-0.729908	-0.072898	-0.244102	-6.61731	-5.01948	-4.03015	-3.5067	-1.77504	-2.1581	-2.87163	-4.46159	-1.40541	-2.11067
TraesCS7A02G281200	3.29393	7A	303964181	303967313	Peptidase S10, serine carboxypeptidase [Source:Ensembl/INTERPRO:IPR001563]	Os08g0560500	AT2G27920	Peptidase S10, serine carboxypeptidase family protein: Os08t0560500-01	SERINE CARBOXYPEPTIDASE 41	Committee on Gene Symbolization, Nomenclature and Linkage of the Rice Genetics Cooperative	Serine carboxypeptidase-like 51 [Source:UniProtKB/Swiss-Prot;Acc:Q67Y83]	SCPL51	UniProtKB Gene Name	-4.5351	-3.20935	-2.82399	-3.07037	-2.8264	-2.30879	-2.18651	-2.24678	-2.25532	-4.23828	-4.07115	-4.29478	-3.1774	-2.08707	-4.49009	-3.83261	-4.46018	-2.1884	-2.82283
TraesCS3B02G584500	3.29532	3B	811445015	811448708	Glycoside hydrolase, family 32 [Source:Ensembl/INTERPRO:IPR001362]	Os01g0966700	AT3G13790	Similar to Beta-fructofuranosidase EC 3:2:1:26 Fragment: Os01t0966700-01;Similar to Beta-fructofuranosidase, insoluble isoenzyme 4: Os01t0966700-02	b-Fructofuranosidase, cell-wall invertase 4, cell-wall invertase 5	Integrated Rice Science Database	Beta-fructofuranosidase, insoluble isoenzyme CWINV1 [Source:UniProtKB/Swiss-Prot;Acc:Q43866]	CWINV1	UniProtKB Gene Name	-2.65151	-2.609	-2.10044	-1.88952	-1.43939	-1.0455	-1.01469	-0.077867	0.114359	-3.85195	-3.57919	-4.29263	-3.68149	-2.78721	-4.72221	-3.75598	-5.26944	-1.7502	-1.61779
TraesCS3B02G133400	3.30697	3B	115780571	115784482	Glycosyl hydrolases 36 [Source:Ensembl/INTERPRO:IPR008811]	Os07g0209100	AT3G57520	Similar to Seed imbibition protein Fragment: Os07t0209100-01	NA	NA	Probable galactinol--sucrose galactosyltransferase 2 [Source:UniProtKB/Swiss-Prot;Acc:Q94A08]	RFS2	UniProtKB Gene Name	-3.84438	-3.86033	-1.52838	-1.02273	-1.07266	-1.60293	-0.485201	-0.648991	-1.88977	-2.74975	-3.24241	-2.65985	-2.26038	0.281692	-2.12702	-3.48663	-5.15441	-0.36439	-1.08502
TraesCS7B02G032300	3.30714	7B	32408247	32411428	Multi antimicrobial extrusion protein [Source:Ensembl/INTERPRO:IPR002528]	Os08g0562800	AT4G25640	Similar to Transparent testa 12 protein: Os08t0562800-01;Similar to Transparent testa 12 protein: Os08t0562800-02	NA	NA	Protein DETOXIFICATION [Source:UniProtKB/TrEMBL;Acc:F4JTB2]	ATDTX35	TAIR Gene Name	-3.02667	-3.86087	-2.41733	-2.47459	-3.15463	-2.0456	-1.57781	-2.20559	-2.23335	-4.41559	-4.50478	-3.57097	-2.59173	-1.82256	-2.36283	-3.18365	-5.26873	-1.6026	-1.45519
TraesCS2A02G521500	3.30868	2A	744408404	744409772	Myc-type, basic helix-loop-helix (bHLH) domain [Source:Ensembl/INTERPRO:IPR011598]	Os04g0641700	NA	Similar to H0423H10:4 protein: Os04t0641700-00	INCREASED LEAF INCLINATION 1	Committee on Gene Symbolization, Nomenclature and Linkage of the Rice Genetics Cooperative	NA	NA	NA	-5.42789	-6.25402	-6.02537	-4.47484	-4.04933	-3.00931	-3.67658	-3.086	-3.34566	-5.76859	-5.82571	-4.5299	-2.65991	-2.60743	-4.85242	-4.45731	-4.94501	-2.22443	-3.47214
TraesCS2B02G457000	3.30874	2B	651733831	651736834	Pectin acetylesterase [Source:UniProtKB/TrEMBL;Acc:A0A1D5U1J0]	Os04g0602500	AT4G19410	Similar to Pectin acetylesterase: Os04t0602500-01;Similar to B0403H10-OSIGBa0105A11:19 protein: Os04t0602500-02	NA	NA	Pectin acetylesterase [Source:UniProtKB/TrEMBL;Acc:F4JT64]	NA	NA	-3.19136	-1.82728	-2.44085	-1.76774	-1.05701	-1.61685	-1.32787	-0.90821	-0.933291	-4.61695	-3.33443	-3.40676	-2.22718	-1.23296	-2.69057	-2.61564	-3.46061	-0.597274	-1.17631
TraesCS7A02G148700	3.3099	7A	102040503	102042157	Thioredoxin [Source:Ensembl/INTERPRO:IPR005746]	NA	NA	NA	NA	NA	NA	NA	NA	-3.84121	-3.34885	-2.98818	-3.0711	-3.08718	-1.59028	-2.04497	-2.71731	-2.84122	-2.7674	-3.86965	-1.01385	-0.633591	-0.291094	-3.43595	-2.95607	-2.56285	-0.84155	-1.88844
TraesCS6A02G138000	3.31265	6A	109135518	109137941	Peroxidase [Source:UniProtKB/TrEMBL;Acc:A0A1D6AFC1]	Os02g0236600	NA	Peroxidase P7 EC 1:11:1:7 TP7: Os02t0236600-01	class III peroxidase 27	Integrated Rice Science Database	NA	NA	NA	-3.84341	-3.29937	-3.30332	-2.63143	-1.99783	-2.60319	-2.28795	-1.29005	-2.01422	-4.03197	-3.12581	-4.09272	-2.85525	-2.05851	-3.60128	-3.61566	-3.76541	-2.31686	-2.0364
TraesCS3A02G389200	3.31272	3A	638027970	638030198	Hexosyltransferase [Source:UniProtKB/TrEMBL;Acc:A0A1D5VDJ4]	Os01g0877400	AT1G33430	Similar to Avr9 elicitor response-like protein: Os01t0877400-01	NA	NA	Hexosyltransferase [Source:UniProtKB/TrEMBL;Acc:F4HR76]	NA	NA	-8.31868	-8.34082	-8.20287	-8.28581	-3.74177	-1.39039	-0.939612	-0.586322	-0.225916	-7.01626	-6.20942	-7.00025	-3.38332	-4.80073	-5.18867	-7.48832	-6.40859	-0.579032	-1.62616
TraesCS3B02G592400	3.31846	3B	816518989	816521124	Drought induced 19 protein type, zinc-binding domain [Source:Ensembl/INTERPRO:IPR008598]	Os01g0971100	NA	Drought induced 19 family protein: Os01t0971100-01	drought-induced 19-5	Integrated Rice Science Database	NA	NA	NA	-5.64838	-4.16642	-3.95373	-2.80822	-3.01661	-2.55051	-3.02276	-2.55281	-2.60156	-4.76981	-4.73595	-4.61613	-3.73263	-2.56618	-4.66108	-3.79438	-5.03946	-2.07232	-2.47419
TraesCS5A02G193500	3.31984	5A	396705722	396708877	Hypersensitive induced reaction protein 2 [Source:UniProtKB/TrEMBL;Acc:F1JYU6]	Os09g0361200	AT1G69840	Similar to hypersensitive-induced response protein: Os09t0361200-01	HIRL2	UniProtKB Gene Name	Hypersensitive-induced response protein 2 [Source:UniProtKB/Swiss-Prot;Acc:Q9CAR7]	HIR2	UniProtKB Gene Name	-3.32847	-2.96852	-3.06199	-3.00768	-2.63409	-1.61696	-2.85954	-2.69019	-2.32252	-4.61666	-4.65591	-3.61711	-2.48731	-2.2404	-3.60097	-2.47233	-4.04477	-1.32704	-1.48854
TraesCSU02G078600	3.32248	Un	71180842	71182749	Transferase [Source:Ensembl/INTERPRO:IPR003480]	NA	NA	NA	NA	NA	NA	NA	NA	-3.7765	-4.34648	-3.48991	-3.20456	-2.01413	-2.77646	-2.89957	-1.99482	-1.26611	-3.51275	-5.24152	-2.75783	-2.855	-2.32474	-3.26803	-3.28689	-3.56789	-1.93068	-2.13665
TraesCS5B02G205300	3.32584	5B	373529204	373530169	Alpha crystallin/Hsp20 domain [Source:Ensembl/INTERPRO:IPR002068]	Os10g0159700	NA	Heat shock protein Hsp20 domain containing protein: Os10t0159700-01	cold-induced anther protein	Integrated Rice Science Database	NA	NA	NA	-2.27964	-2.21097	-2.19632	-1.93345	-1.48995	-0.905347	-1.0453	-1.48693	-1.09107	-3.76763	-3.39795	-2.26289	-1.80593	-1.09164	-2.85129	-3.95585	-2.99099	-0.904589	-1.6941
TraesCS4A02G212800	3.32784	4A	511021779	511024572	Glycosyl transferase, family 28, C-terminal [Source:Ensembl/INTERPRO:IPR007235]	Os08g0299400	AT2G11810	Similar to MGDG synthase type A: Os08t0299400-01	NA	NA	Monogalactosyldiacylglycerol synthase 3, chloroplastic [Source:UniProtKB/Swiss-Prot;Acc:Q9SI93]	MGD3	UniProtKB Gene Name	-2.98813	-3.79382	-3.95569	-3.27667	-1.53326	-4.08309	-4.48465	-1.99496	-0.551272	-3.98491	-5.24168	-4.15608	-2.1284	-1.81038	-4.66046	-4.51812	-4.20971	-2.08577	-3.76105
TraesCS6B02G284600	3.32871	6B	513141186	513146009	Aldehyde dehydrogenase [Source:UniProtKB/TrEMBL;Acc:A0A1D6ARW6]	Os02g0647900	AT4G36250	Similar to Fatty aldehyde dehydrogenase 1: Os02t0647900-01;Similar to aldehyde dehydrogenase 3B1: Os02t0647900-02	NA	NA	Aldehyde dehydrogenase [Source:UniProtKB/TrEMBL;Acc:A4FVT2]	ALDH3F1	UniProtKB Gene Name	-3.48119	-2.7938	-2.95571	-2.31414	-2.3316	-1.21207	-1.49977	-1.3014	-1.17018	-5.61719	-5.82666	-3.91503	-3.82882	-2.11739	-2.96003	-3.18369	-8.85359	-1.38531	-2.43911
TraesCS2B02G195900	3.33134	2B	173485106	173486277	SPX domain [Source:Ensembl/INTERPRO:IPR004331]	Os07g0614700	AT2G45130	SPX, N-terminal domain containing protein: Os07t0614700-01	SPX (SYG/PHO81/XPR1) domain gene 6	Integrated Rice Science Database	SPX domain-containing protein 3 [Source:UniProtKB/Swiss-Prot;Acc:Q5PP62]	SPX3	UniProtKB Gene Name	-1.89481	-3.30039	-3.30239	-3.03891	-1.53584	-3.33139	-3.16149	-1.40256	0.624679	-3.89369	-4.82505	-4.22636	-1.84348	-2.71502	-3.54381	-5.1358	-4.20685	-2.61645	-2.95471
TraesCS7B02G051300	3.33259	7B	53634289	53636323	NA	Os06g0184200	NA	Hypothetical conserved gene: Os06t0184200-00	NA	NA	NA	NA	NA	-4.91412	-3.34637	-2.70414	-2.43279	-2.27025	-2.12157	-1.54603	-1.16487	-2.54458	-5.47967	-4.73916	-5.44561	-3.35081	-2.30786	-3.57299	-6.45673	-5.85353	-2.24144	-3.76106
TraesCS2B02G592600	3.33524	2B	777520979	777522445	Zinc finger, Dof-type [Source:Ensembl/INTERPRO:IPR003851]	Os04g0678400	NA	Zinc finger, Dof-type domain containing protein: Os04t0678400-01	DNA BINDING WITH ONE FINGER 17	Committee on Gene Symbolization, Nomenclature and Linkage of the Rice Genetics Cooperative	NA	NA	NA	-4.06554	-3.39584	-3.54013	-3.35279	-3.31197	-3.4732	-2.48412	-2.14434	-2.74516	-3.38408	-3.6165	-2.70998	-2.1775	-0.688396	-2.83553	-3.95465	-3.80795	-1.49077	-2.62763
TraesCS6A02G022100	3.33622	6A	11114461	11116444	Transferase [Source:Ensembl/INTERPRO:IPR003480]	NA	NA	NA	NA	NA	NA	NA	NA	-3.48093	-4.16602	-5.54044	-3.43286	-3.04829	-2.97353	-3.06939	-3.01261	-2.09013	-3.51266	-4.019	-2.54998	-1.62527	-2.00263	-2.61586	-2.66682	-2.99508	-1.72537	-1.01229
TraesCS2A02G380500	3.34006	2A	623941108	623946240	Putative integral membrane protein [Source:UniProtKB/TrEMBL;Acc:E6Y2S6]	Os06g0506200	AT2G28315	Protein of unknown function DUF250 domain containing protein: Os06t0506200-01	NA	NA	UDP-xylose transporter 1 [Source:UniProtKB/Swiss-Prot;Acc:F4IHS9]	UXT1	UniProtKB Gene Name	-3.06567	-2.42081	-2.04382	-1.16989	0.743859	-0.510965	-0.281293	0.216447	0.824431	-3.72931	-0.781705	-2.83522	-1.13693	0.0779069	-3.46367	-2.35552	-4.32904	0.541591	-0.117536
TraesCS7B02G338200	3.34072	7B	592624375	592625790	Heavy metal-associated domain, HMA [Source:Ensembl/INTERPRO:IPR006121]	NA	AT3G56240	NA	NA	NA	Copper transport protein CCH [Source:UniProtKB/Swiss-Prot;Acc:O82089]	CCH	UniProtKB Gene Name	-2.91215	-4.00719	-5.17634	-2.80785	-1.42129	-1.44892	-1.43858	-0.591275	-3.25594	-4.76779	-5.23956	-3.22755	-2.63849	-1.99989	-2.50236	-4.0431	-3.52766	-2.79309	-3.50608
TraesCS5A02G502400	3.34575	5A	667302103	667304150	Glutathione S-transferase, N-terminal [Source:Ensembl/INTERPRO:IPR004045]	Os03g0135200	NA	Similar to Glutathione S-transferase GST 9 EC 2:5:1:18: Os03t0135200-01	PHI GLUTATHIONE S-TRANSFERASE 16	Committee on Gene Symbolization, Nomenclature and Linkage of the Rice Genetics Cooperative	NA	NA	NA	-2.35104	-2.25556	-2.6735	-0.977869	-1.20598	-0.24424	-0.838708	-0.957211	-0.656715	-4.07948	-2.34833	-1.58732	-0.750239	0.294954	-2.1142	-2.00998	-3.63922	1.17929	-0.274436
TraesCS2A02G067700	3.35019	2A	30144088	30147247	Thioredoxin-like superfamily [Source:Ensembl/INTERPRO:IPR036249]	Os04g0227500	NA	DSBA oxidoreductase family protein: Os04t0227500-01	NA	NA	NA	NA	NA	-3.91313	-3.79478	-3.44024	-2.9774	-2.91844	-2.83943	-3.11453	-2.01179	-2.49259	-4.29452	-4.43317	-3.53034	-2.77944	-2.17649	-3.33768	-3.83296	-3.85151	-1.81871	-2.40815
Note: NA=Data Not Available
