# Supplementary material for: Dominant inhibition of awn development by a putative zinc‐finger transcriptional repressor expressed at the B1 locus in wheat
Source: New Phytol. 2019 Oct 10;225(1):340–55. doi: 10.1111/nph.16154 (PMC6916588; doi:10.1111/nph.16154)
Supplement: Supplementary file 7 — Table S6 Haplotype analysis of B1 genomic region in diverse wheat germplasm. [file NPH-225-340-s007.xlsx]

## Sheet: Info
New Phytologist Supporting Information
Article title: Dominant Inhibition of Awn Development by a Putative Zinc-Finger Transcriptional Repressor Expressed at the B1 Locus in Wheat
Authors: Daiqing Huang, Qian Zheng, Tancey Melchkart, Yasmina Bekkaoui, David JF Konkin, Sateesh Kagale, Martial Martucci, Frank M You, Martha Clarke, Nikolai M Adamski, Catherine Chinoy, Andrew Steed, Curt A McCartney, Adrian J Cutler, Paul Nicholson and J Allan Feurtado
Article Acceptance Date: 16 August 2019
Table S6. Haplotype analysis of B1 genomic region in diverse wheat germplasm.
Table S6(a). (Excel Tab1): Genotyping of 258 wheat accessions with 2 pairs of PCR primers designed to distinguish the 25-nt InDel polymorphism upstream of the B1 gene
Table S6(b). (Excel Tab2): Haplotypes of B1 interval through KASP marker analysis
Table S6(c). (Excel Tab3): Sequencing-based B1 haplotype analysis on selected wheat accessions
Table S6(a) Summary:
1) Two pairs of PCR primers were designed around the 25-nt InDel polymorphism in the upstream of B1 gene and used to screen to distinguish the polymorphism fro 258 wheat cultivars
2) For primer pair of 4f/3rev, it was predicted that awned lines (pink color in column C) would have a 507 bp PCR amplicon (pink color in column D ) while awnletted lines (blue color in column C) would contain a 483 bp amplicon (blue color)
3) For the primers of 6f/4rev, it was predicted that awned lines would have a PCR amplicon (positive, pink color in column E) while awnletted lines would be negative (blue color in column E).
4) The amplicons were very predictive of awn inhibition – for most lines.
5) There were exceptions (yellow color in column A):
(a) 3 awned lines, W7984 SHW, Watkins1190474 (Afghanistan) and Watkins1190627 (Iran), that contained the deletion usually associated with awnletted lines,
(b) 2 awnletted lines, Chinese Spring and Watkins1190127 (India), that contained the insertion associated with awned lines
Table S6(b) Summary:
Note: Colors in column F indicate phenotypes: pink=awnletted/half-awned; blue=fully awned
Colors in column G-M indicate genotype: pink=genotpe Y; blue=genotype Y; No color filling = genotype not available
Table S6(c) Summary:
Note: Sequences at 319- and 1789-nt were predictive of B1 awn inhibiton across these 39 samples.
Red text color in column M and AN indicate the most diagnostic SNPs in the set of germplasm examed
Green color filling and no filling in colomn D-AO indicte the two difference genotypes of each SNP.

## Sheet: Table S6(a)
Table S6(a). Genotyping of 258 wheat accessions with 2 pairs of PCR primers designed to distinguish the 25-nt InDel polymorphism upstream of the B1 gene
Wheat accession	Origin	Awns	4f/3rev	6f/4rev
Watkins 1190219	Spain	awned	no amplification	+ve
Watkins 1190264	Canary Islands	awned	no amplification	+ve
Watkins 1190308	Iran	awned	no amplification	+ve
Watkins 1190433	India	awned	no amplification	no amplification
Watkins 1190444	China	awned	no amplification	+ve
Watkins 1190483	Poland	awned	no amplification	+ve
Watkins 1190671	USSR	awned	no amplification	+ve
Alhambra	France	awned	507	+ve
Aubenne	France	awned	507	+ve
Fenomen	France	awned	507	+ve
Frelon	France	awned	507	+ve
Mercato	France	awned	507	+ve
Nemo	France	awned	507	+ve
Rgt Mondio	France	awned	507	+ve
Rgt Tekno	France	awned	507	+ve
Rgt Texaco	France	awned	507	+ve
Rgt Venezio	France	awned	507	+ve
Rubisko	France	awned	507	+ve
Sherlock	France	awned	507	+ve
Skyfall	UK	awned	507	+ve
Renan	France	awned	507	+ve
Sumai 3	China	awned	507	+ve
Abalone	Brazil	awned	507	+ve
Ametista	Brazil	awned	507	+ve
Anahuac 75	Brazil	awned	507	+ve
BR 18 - Terena	Brazil	awned	507	+ve
BR 23	Brazil	awned	507	+ve
BRS 177	Brazil	awned	507	+ve
BRS 179	Brazil	awned	507	+ve
BRS 208	Brazil	awned	507	+ve
BRS 209	Brazil	awned	507	+ve
BRS 220	Brazil	awned	507	+ve
BRS 254	Brazil	awned	507	+ve
BRS 264	Brazil	awned	507	+ve
BRS 276	Brazil	awned	507	+ve
BRS 277	Brazil	awned	507	+ve
BRS 296	Brazil	awned	507	+ve
BRS 327	Brazil	awned	507	+ve
BRS 328	Brazil	awned	507	+ve
BRS 329	Brazil	awned	507	+ve
BRS 331	Brazil	awned	507	+ve
BRS Buriti	Brazil	awned	507	+ve
BRS Camboatá	Brazil	awned	507	+ve
BRS Gaivota (Albatroz)	Brazil	awned	507	+ve
BRS Gralha azul	Brazil	awned	507	+ve
BRS Guabiju	Brazil	awned	507	+ve
BRS Guamirim	Brazil	awned	507	+ve
BRS Louro	Brazil	awned	507	+ve
BRS Pardela	Brazil	awned	507	+ve
BRS Parrudo	Brazil	awned	507	+ve
BRS Tangará	Brazil	awned	507	+ve
BRS Tarumã	Brazil	awned	507	+ve
BRS Timbaúva	Brazil	awned	507	+ve
Campeiro	Brazil	awned	507	+ve
CD 104	Brazil	awned	507	+ve
CD 105	Brazil	awned	507	+ve
CD 108	Brazil	awned	507	+ve
CD 113	Brazil	awned	507	+ve
CD 114	Brazil	awned	507	+ve
CD 115	Brazil	awned	507	+ve
CD 116	Brazil	awned	507	+ve
CD 117	Brazil	awned	507	+ve
CD 118	Brazil	awned	507	+ve
CD 119	Brazil	awned	507	+ve
CD 120	Brazil	awned	507	+ve
CD 121	Brazil	awned	507	+ve
CD 122	Brazil	awned	507	+ve
CD 123	Brazil	awned	507	+ve
CD 150	Brazil	awned	507	+ve
CD 151	Brazil	awned	507	+ve
CD 154	Brazil	awned	507	+ve
CNT 10	Brazil	awned	507	+ve
EMB 27	Brazil	awned	507	+ve
Embrapa 22	Brazil	awned	507	+ve
Embrapa 42	Brazil	awned	507	+ve
Frontana	Brazil	awned	507	+ve
Fundacep 300	Brazil	awned	507	+ve
Fundacep 51	Brazil	awned	507	+ve
Fundacep 52	Brazil	awned	507	+ve
Fundacep Bravo	Brazil	awned	507	+ve
Fundacep Campo Real	Brazil	awned	507	+ve
Fundacep Cristalino	Brazil	awned	507	+ve
Fundacep Horizonte	Brazil	awned	507	+ve
Fundacep Nova Era	Brazil	awned	507	+ve
Fundacep Raízes	Brazil	awned	507	+ve
IPR 128	Brazil	awned	507	+ve
IPR 130	Brazil	awned	507	+ve
IPR 136	Brazil	awned	507	+ve
IPR 144	Brazil	awned	507	+ve
IPR 85	Brazil	awned	507	+ve
IPR Katuara TM	Brazil	awned	507	+ve
Marfim	Brazil	awned	507	+ve
Mirante	Brazil	awned	507	+ve
Ônix	Brazil	awned	507	+ve
Opala	Brazil	awned	507	+ve
Or 1	Brazil	awned	507	+ve
Pampeano	Brazil	awned	507	+ve
Quarzo	Brazil	awned	507	+ve
Safira	Brazil	awned	507	+ve
Supera	Brazil	awned	507	+ve
TBIO Alvorada	Brazil	awned	507	+ve
TBIO Bandeirante	Brazil	awned	507	+ve
TBIO Iguacu	Brazil	awned	507	+ve
TBIO Itaipu	Brazil	awned	507	+ve
TBIO mestre	Brazil	awned	507	+ve
TBIO Pioneiro	Brazil	awned	507	+ve
TBIO Seleto	Brazil	awned	507	+ve
TBIO Sinuelo	Brazil	awned	507	+ve
TBIO Tibagi	Brazil	awned	507	+ve
TEC Triunfo	Brazil	awned	507	+ve
TEC Veloce	Brazil	awned	507	+ve
TEC Vigore	Brazil	awned	507	+ve
Topazio	Brazil	awned	507	+ve
Turqueza	Brazil	awned	507	+ve
Valente	Brazil	awned	507	+ve
Vaqueano	Brazil	awned	507	+ve
Watkins 1190216	Morocco	awned	507	+ve
Watkins 1190218	Tunisia	awned	507	+ve
Watkins 1190223	Burma	awned	507	+ve
Watkins 1190224	China	awned	507	+ve
Watkins 1190231	Hungary	awned	507	no amplification
Watkins 1190238	Iran	awned	507	+ve
Watkins 1190239	Spain	awned	507	+ve
Watkins 1190246	India	awned	507	+ve
Watkins 1190254	Morocco	awned	507	+ve
Watkins 1190273	Spain	awned	507	+ve
Watkins 1190291	Cyprus	awned	507	+ve
Watkins 1190292	Cyprus	awned	507	+ve
Watkins 1190299	Turkey	awned	507	+ve
Watkins 1190300	Turkey	awned	507	+ve
Watkins 1190305	Egypt	awned	507	+ve
Watkins 1190313	Burma	awned	507	+ve
Watkins 1190324	China	awned	507	+ve
Watkins 1190325	United Kingdom	awned	507	+ve
Watkins 1190349	Bulgaria	awned	507	+ve
Watkins 1190352	Yugoslavia	awned	507	+ve
Watkins 1190355	Yugoslavia	awned	507	+ve
Watkins 1190360	Yugoslavia	awned	507	+ve
Watkins 1190396	Portugal	awned	507	+ve
Watkins 1190397	Portugal	awned	507	+ve
Watkins 1190398	Palestine	awned	507	+ve
Watkins 1190406	India	awned	507	+ve
Watkins 1190420	India	awned	507	+ve
Watkins 1190440	China	awned	507	+ve
Watkins 1190451	Romania	awned	507	+ve
Watkins 1190460	Afghanistan	awned	507	+ve
Watkins 1190468	Afghanistan	awned	507	no amplification
Watkins 1190471	Afghanistan	awned	507	+ve
Watkins 1190475	Afghanistan	awned	507	+ve
Watkins 1190481	Poland	awned	507	+ve
Watkins 1190496	Morocco	awned	507	+ve
Watkins 1190507	Australia	awned	507	+ve
Watkins 1190546	Spain	awned	507	+ve
Watkins 1190551	Spain	awned	507	+ve
Watkins 1190560	Greece	awned	507	+ve
Watkins 1190562	Greece	awned	507	+ve
Watkins 1190566	Greece	awned	507	+ve
Watkins 1190568	China	awned	507	+ve
Watkins 1190579	Iran	awned	507	+ve
Watkins 1190580	Iran	awned	507	+ve
Watkins 1190591	Portugal	awned	507	+ve
Watkins 1190605	Greece	awned	507	+ve
Watkins 1190624	Bulgaria	awned	507	+ve
Watkins 1190629	Iran	awned	507	+ve
Watkins 1190637	Turkey	awned	507	+ve
Watkins 1190639	Crete	awned	507	+ve
Watkins 1190651	China	awned	507	+ve
Watkins 1190652	China	awned	507	+ve
Watkins 1190662	Romania	awned	507	+ve
Watkins 1190670	Poland	awned	507	+ve
Watkins 1190680	Italy	awned	507	+ve
Watkins 1190683	Spain	awned	507	+ve
Watkins 1190685	Spain	awned	507	+ve
Watkins 1190690	Greece	awned	507	+ve
Watkins 1190694	India	awned	507	+ve
Synthetic W7984		awned*	483	negative
Watkins 1190474	Afghanistan	awned*	483	negative
Watkins 1190627	Iran	awned*	483	negative
Watkins 1190040	France	awnletted	no amplification	negative
Watkins 1190081	India	awnletted	no amplification	negative
Watkins 1190103	Italy	awnletted	no amplification	negative
Watkins 1190181	Poland	awnletted	no amplification	negative
Watkins 1190387	Spain	awnletted	no amplification	+ve
Advisor	France	awnletted	483	negative
Aigle	France	awnletted	483	negative
Anapolis	UK	awnletted	483	negative
Aukland	France	awnletted	483	negative
Avenir	France	awnletted	483	negative
Bergamo	France	awnletted	483	negative
Caphorn	France	awnletted	483	negative
Costello	UK	awnletted	483	negative
Cougar	UK	awnletted	483	negative
Diantha	Germany	awnletted	483	negative
Dickens	UK	awnletted	483	negative
Elixer	Germany	awnletted	483	negative
Evolution	UK	awnletted	483	negative
Flanders	UK	awnletted	483	negative
Fructidor	France	awnletted	483	negative
Graham	UK	awnletted	483	negative
Gustav	France	awnletted	483	negative
Hellmond	?	awnletted	483	negative
Jb Diego	UK	awnletted	483	negative
Julius	Germany	awnletted	483	negative
Kompass	Germany	awnletted	483	negative
Kws Barrel	UK	awnletted	483	negative
Kws Basset	UK	awnletted	483	negative
Kws Crispin	UK	awnletted	483	negative
Kws Dakota	Germany	awnletted	483	negative
Kws Lili	UK	awnletted	483	negative
Kws Livius	Germany	awnletted	483	negative
Kws Loft	Germany	awnletted	483	negative
Kws Siskin	UK	awnletted	483	negative
Kws Smart	Germany	awnletted	483	negative
Kws Trinity	UK	awnletted	483	negative
Leeds	UK	awnletted	483	negative
Manitou	Germany	awnletted	483	negative
Panacea	UK	awnletted	483	negative
Rebell	Germany	awnletted	483	negative
Reflection	UK	awnletted	483	negative
Relay	UK	awnletted	483	negative
Revelation	UK	awnletted	483	negative
Rgt Illustrious	UK	awnletted	483	negative
Sheriff	France	awnletted	483	negative
Terroir	France	awnletted	483	negative
Timber	UK	awnletted	483	negative
Tobak	France	awnletted	483	negative
Torp	France	awnletted	483	negative
Triomph	France	awnletted	483	negative
Cadenza	UK	awnletted	483	negative
Claire	UK	awnletted	483	negative
Robigus	UK	awnletted	483	negative
Paragon	UK	awnletted	483	negative
Eskett		awnletted	483	negative
Oakley	UK	awnletted	483	negative
Maris Huntsman	UK	awnletted	483	negative
Hobbit	UK	awnletted	483	negative
BRS Umbu	Brazil	awnletted	483	negative
Watkins 1190004	Iraq	awnletted	483	negative
Watkins 1190007	Australia	awnletted	483	negative
Watkins 1190023	Australia	awnletted	483	negative
Watkins 1190032	India	awnletted	483	negative
Watkins 1190034	India	awnletted	483	negative
Watkins 1190042	France	awnletted	483	negative
Watkins 1190044	Morocco	awnletted	483	negative
Watkins 1190045	Syria	awnletted	483	negative
Watkins 1190079	India	awnletted	483	negative
Watkins 1190092	India	awnletted	483	negative
Watkins 1190110	France	awnletted	483	negative
Watkins 1190126	India	awnletted	483	negative
Watkins 1190139	France	awnletted	483	negative
Watkins 1190141	China	awnletted	483	negative
Watkins 1190145	Spain	awnletted	483	negative
Watkins 1190149	United Kingdom	awnletted	483	negative
Watkins 1190160	Spain	awnletted	483	negative
Watkins 1190199	India	awnletted	483	+ve
Watkins 1190209	Egypt	awnletted	483	+ve
Chinese spring	China	awnletted*	507	+ve
Watkins 1190127	India	awnletted*	507	+ve
Summary:
1) Two pairs of PCR primers were designed around the 25-nt InDel polymorphism in the upstream of B1 gene and used to screen to distinguish the polymorphism fro 258 wheat cultivars
2) For primer pair of 4f/3rev, it was predicted that awned lines (pink color in column C) would have a 507 bp PCR amplicon (pink color in column D ) while awnletted lines (blue color in column C) would contain a 483 bp amplicon (blue color)
3) For the primers of 6f/4rev, it was predicted that awned lines would have a PCR amplicon (positive, pink color in column E) while awnletted lines would be negative (blue color in column E).
4) The amplicons were very predictive of awn inhibition – for most lines.
5) There were exceptions (yellow color in column A):
(a) 3 awned lines, W7984 SHW, Watkins1190474 (Afghanistan) and Watkins1190627 (Iran), that contained the deletion usually associated with awnletted lines,
(b) 2 awnletted lines, Chinese Spring and Watkins1190127 (India), that contained the insertion associated with awned lines

## Sheet: Table S6(b)
Table S6(b). Haplotypes of B1 interval through KASP marker analysis
Haplotype	B1 / b1 presence	Wheat Accession	Year established collected	Country	Phenotype	Position relative to start codon (bp)
						-469	-462	-457	-284	608	780	2836
						AL7	AL5	AL6	AL8	AL1	AL2	AL3
1	B1 (functional)	5601HR	2001	Canada	Awnletted	N	N	N	N	N	N	N
1	B1 (functional)	AAC Bailey	2011	Canada	Awnletted	N	N	N	N	N	N	N
1	B1 (functional)	AAC Connery	2014	Canada	Awnletted	N	N	N	N	N	N	N
1	B1 (functional)	AC Barrie	1994	Canada	Awnletted	N	N	N	N	N	N	N
1	B1 (functional)	AC Cadillac	1996	Canada	Awnletted	N	N	N	N	N	N	N
1	B1 (functional)	AC Cora	1993	Canada	Awnletted	N	N	N	N	N	N	N
1	B1 (functional)	AC Domain	1992	Canada	Awnletted	N	N	N	N	N	N	N
1	B1 (functional)	AC Eatonia	1993	Canada	Awnletted	N	N	N	N	N	N	N
1	B1 (functional)	AC Elsa	1996	Canada	Awnletted	N	N	N	N	N	N	N
1	B1 (functional)	AC Intrepid	1997	Canada	Awnletted	N	N	N	N	N	N	N
1	B1 (functional)	AC Majestic	1995	Canada	Awnletted	N	N	N	N	N	N	N
1	B1 (functional)	AC Michael	1993	Canada	Awnletted	N	N	N	N	N	N	N
1	B1 (functional)	AC Minto	1990	Canada	Awnletted	N	N	N	N	N	N	N
1	B1 (functional)	AC Splendor	1996	Canada	Awnletted	N	N	N	N	N	N	N
1	B1 (functional)	Alikat	1999	Canada	Awnletted	N	N	N	N	N	N	N
1	B1 (functional)	Alvena	2006	Canada	Awnletted	N	N	N	N	N	N	N
1	B1 (functional)	Apex	1937	Canada	Awnletted	N	N	N	N	N	N	N
1	B1 (functional)	Benito	1979	Canada	Awnletted	N	N	N	N	N	N	N
1	B1 (functional)	Canthatch	1959	Canada	Awnletted	N	N	N	N	N	N	N
1	B1 (functional)	Canuck	1973	Canada	Awnletted	N	N	N	N	N	N	N
1	B1 (functional)	CDC Alsask	2004	Canada	Awnletted	N	N	N	N	N	N	N
1	B1 (functional)	CDC Bounty	1999	Canada	Awnletted	N	N	N	N	N	N	N
1	B1 (functional)	CDC Imagine	2002	Canada	Awnletted	N	N	N	N	N	N	N
1	B1 (functional)	CDC Makwa	1989	Canada	Awnletted	N	N	N	N	N	N	N
1	B1 (functional)	CDC Merlin	1992	Canada	Awnletted	N	N	N	N	N	N	N
1	B1 (functional)	CDC Osler	2003	Canada	Awnletted	N	N	N	N	N	N	N
1	B1 (functional)	CDC Plentiful	2011	Canada	Awnletted	N	N	N	N	N	N	N
1	B1 (functional)	CDC Stanley	2009	Canada	Awnletted	N	N	-	N	N	-	N
1	B1 (functional)	CDC Teal	1991	Canada	Awnletted	N	N	N	N	N	N	N
1	B1 (functional)	CDC Thrive	2009	Canada	Awnletted	N	N	N	N	N	N	N
1	B1 (functional)	CDC Utmost	2009	Canada	Awnletted	N	N	N	N	N	N	N
1	B1 (functional)	CDC VR Morris	2010	Canada	Awnletted	N	N	N	N	N	N	N
1	B1 (functional)	Chester	1976	Canada	Awnletted	N	N	N	N	N	N	N
1	B1 (functional)	Chinook	1952	Canada	Awnletted	N	N	N	N	N	N	N
1	B1 (functional)	Columbus	1980	Canada	Awnletted	N	N	N	N	N	N	N
1	B1 (functional)	Conway	1985	Canada	Awnletted	N	N	N	N	N	N	N
1	B1 (functional)	Cypress	1962	Canada	Awnletted	N	N	N	N	N	N	N
1	B1 (functional)	Goodeve	2007	Canada	Awnletted	N	N	N	N	N	N	N
1	B1 (functional)	Harvest	2001	Canada	Awnletted	N	N	N	N	N	N	N
1	B1 (functional)	Helios	2005	Canada	Awnletted	N	N	N	N	N	N	N
1	B1 (functional)	Infinity	2004	Canada	Awnletted	N	N	N	N	N	N	N
1	B1 (functional)	Journey	2001	Canada	Awnletted	N	N	N	N	N	N	N
1	B1 (functional)	Kanata	2004	Canada	Awnletted	N	N	N	N	N	N	N
1	B1 (functional)	Katepwa	1981	Canada	Awnletted	N	N	N	N	N	N	N
1	B1 (functional)	Kenyon	1985	Canada	Awnletted	N	N	N	N	N	N	N
1	B1 (functional)	Lake	1954	Canada	Awnletted	N	N	N	N	N	N	N
1	B1 (functional)	Lancer	1985	Canada	Awnletted	N	N	N	N	N	N	N
1	B1 (functional)	Leader	1981	Canada	Awnletted	N	N	N	N	N	N	N
1	B1 (functional)	Lillian	2003	Canada	Awnletted	N	N	N	N	N	N	N
1	B1 (functional)	Lovitt	2002	Canada	Awnletted	N	N	N	N	N	N	N
1	B1 (functional)	Manitou	1965	Canada	Awnletted	N	N	N	N	N	N	N
1	B1 (functional)	Marquis	1907	Canada	Awnletted	N	N	N	N	N	N	N
1	B1 (functional)	Neepawa	1969	Canada	Awnletted	N	N	N	N	N	N	N
1	B1 (functional)	Pacific	1994	Canada	Awnletted	N	N	N	N	N	N	N
1	B1 (functional)	Park	1963	Canada	Awnletted	N	N	N	N	N	N	N
1	B1 (functional)	Pasqua	1989	Canada	Awnletted	N	N	N	N	N	N	N
1	B1 (functional)	Pembina	1959	Canada	Awnletted	N	N	N	N	N	N	N
1	B1 (functional)	Percy	1901	Canada	Awnletted	N	N	N	N	N	N	N
1	B1 (functional)	Red Bobs # 222	1926	Canada	Awnletted	N	-	N	N	N	N	N
1	B1 (functional)	Red Fife	1845	Canada (European Introduction)	Awnletted	N	N	N	N	N	N	N
1	B1 (functional)	Redman	1946	Canada	Awnletted	N	N	N	N	N	N	N
1	B1 (functional)	Renfrew	1927	Canada	Awnletted	N	N	N	N	N	N	N
1	B1 (functional)	Renown	1937	Canada	Awnletted	N	N	N	N	N	N	N
1	B1 (functional)	Rescue	1946	Canada	Awnletted	N	N	N	N	N	N	N
1	B1 (functional)	Reward	1928	Canada	Awnletted	N	-	-	N	N	-	N
1	B1 (functional)	Roblin	1986	Canada	Awnletted	N	N	N	N	N	N	N
1	B1 (functional)	Saunders	1947	Canada	Awnletted	N	N	N	N	N	N	N
1	B1 (functional)	Selkirk	1953	Canada	Awnletted	N	N	N	N	N	N	N
1	B1 (functional)	Shaw	2009	Canada	Awnletted	N	N	N	N	N	-	N
1	B1 (functional)	Snowbird (BW264)	2004	Canada	Awnletted	N	N	N	N	N	N	N
1	B1 (functional)	Somerset	2004	Canada	Awnletted	N	N	N	N	N	N	N
1	B1 (functional)	Thorsby	2013	Canada	Awnletted	N	N	N	N	N	-	N
1	B1 (functional)	White Fife	1908	Canada	Awnletted	N	N	N	N	N	N	N
1	B1 (functional)	BW226		Canada	Awnletted	N	N	N	N	N	N	N
1	B1 (functional)	BW278		Canada	Awnletted	N	N	N	N	N	N	N
1	B1 (functional)	BW314a		Canada	Awnletted	N	N	N	N	N	N	N
1	B1 (functional)	BW317		Canada	Awnletted	N	N	N	N	N	N	N
1	B1 (functional)	RL4137		Canada	Awnletted	N	N	N	N	N	N	N
1	B1 (functional)	9606-EJ03B		Canada	Awnletted	N	N	N	N	N	N	N
1	B1 (functional)	9611-FR02A		Canada	Awnletted	N	N	N	N	N	N	N
1	B1 (functional)	96B65-AW3B		Canada	Awnletted	N	N	N	N	N	N	N
1	B1 (functional)	98B34-T4B		Canada	Awnletted	N	N	N	N	N	N	N
1	B1 (functional)	Thatcher	1934	USA	Awnletted	N	N	N	N	N	N	N
1	B1 (functional)	Fasan	1997	Germany	Awnletted	N	N	N	N	N	N	N
1	B1 (functional)	KU-01532	1967	USSR	Awnletted	N	N	N	N	N	N	N
1	B1 (functional)	KU-01548	1967	USSR	Awnletted	N	N	N	N	N	N	N
1	B1 (functional)	KU-01562	1967	USSR	Awnletted	N	N	N	N	N	N	N
1	B1 (functional)	KU-01571	1967	USSR	Awnletted	N	N	N	N	N	N	N
1	B1 (functional)	KU-01639	1967	USSR	Awnletted	N	N	N	N	-	N	-
1	B1 (functional)	KU-03034	1956	Pakistan	Half-awned	N	N	N	N	N	N	N
1	B1 (functional)	KU-03040	1956	Pakistan	Awnletted/half-awned	N	N	N	N	N	N	N
1	B1 (functional)	KU-03041	1956	Pakistan	Awnletted/half-awned	N	N	N	N	N	N	N
1	B1 (functional)	KU-03108	1956	Iran	Awned	N	N	N	N	N	N	N
1	B1 (functional)	KU-03127	1956	Iran	Awnletted	N	N	N	N	N	N	N
1	B1 (functional)	KU-03144	1956	Iran	Awnletted	N	N	N	N	N	N	N
1	B1 (functional)	KU-03145	1956	Iran	Awnletted	-	N	N	N	N	N	N
1	B1 (functional)	KU-03152	1956	Iran	Half-awned	N	N	N	N	N	N	N
1	B1 (functional)	KU-03319	1956	Pakistan	Awnletted	N	N	N	N	N	N	-
1	B1 (functional)	KU-03779	1960	Syria	Awnletted (Club)	N	N	N	N	N	N	N
1	B1 (functional)	KU-03801	1960	Turkey	Awnletted	N	N	N	N	N	N	N
1	B1 (functional)	KU-03833	1960	Turkey	Awnletted	N	N	N	N	N	N	N
1	B1 (functional)	KU-04249	1958	Iran	Awnletted	N	N	N	N	N	N	N
1	B1 (functional)	KU-04262	1958	Iran	Awnletted	N	N	N	N	N	N	N
1	B1 (functional)	KU-04391	1958	Iran	Awnletted	N	N	N	N	N	N	N
1	B1 (functional)	KU-04524	1958	Iran	Half-awned	N	N	N	N	N	N	N
1	B1 (functional)	KU-04527	1958	Iran	Awnletted	N	N	N	N	N	N	N
1	B1 (functional)	KU-04530	1958	Iran	Awned	N	N	N	N	N	N	N
1	B1 (functional)	KU-04532	1958	Iran	Awned	N	N	N	N	N	N	N
1	B1 (functional)	KU-04571	1958	Iran	Awnletted	N	N	N	N	N	N	N
1	B1 (functional)	KU-07426	1967	Ethiopia	Awnletted	N	N	N	N	N	N	N
1	B1 (functional)	KU-07430	1967	Afghanistan	Awnletted (Club)	N	N	N	N	N	N	N
1	B1 (functional)	KU-07437	1967	Afghanistan	Awnletted/half-awned	N	N	N	N	N	N	N
1	B1 (functional)	KU-07474	1967	Afghanistan	Awnletted	N	N	N	N	N	N	N
1	B1 (functional)	KU-07475	1967	Afghanistan	Awnletted	N	N	N	N	N	N	N
1	B1 (functional)	KU-07502	1967	Afghanistan	Awnletted/half-awned	N	N	N	N	N	N	N
1	B1 (functional)	KU-07506	1967	Afghanistan	Awnletted	N	N	N	N	N	N	N
1	B1 (functional)	KU-07514	1967	Afghanistan	Awnletted	N	N	N	N	N	N	N
1	B1 (functional)	KU-07516	1967	Afghanistan	Awnletted	N	N	N	N	N	N	N
1	B1 (functional)	KU-07519	1967	Afghanistan	Awnletted	N	N	N	N	N	N	N
1	B1 (functional)	KU-07521	1967	Afghanistan	Awnletted	N	N	N	N	N	N	N
1	B1 (functional)	KU-07525	1967	Afghanistan	Awnletted	N	N	N	N	N	N	N
1	B1 (functional)	KU-07526	1967	Afghanistan	No awns	N	N	N	N	N	N	N
1	B1 (functional)	KU-07527	1967	Afghanistan	Awnletted	N	N	N	N	N	N	N
1	B1 (functional)	KU-07533	1967	Afghanistan	Awnletted/half-awned	N	N	N	N	N	N	N
1	B1 (functional)	KU-07536	1967	Afghanistan	Awnletted	N	N	N	N	N	N	N
1	B1 (functional)	KU-07538	1967	Afghanistan	Awnletted/half-awned	N	N	N	N	N	N	N
1	B1 (functional)	KU-07540	1967	Afghanistan	Awnletted	N	N	N	N	N	N	N
1	B1 (functional)	KU-07550	1967	Afghanistan	Awnletted	N	N	N	N	N	N	N
1	B1 (functional)	KU-07555	1967	Afghanistan	Awnletted	N	N	N	N	N	N	N
1	B1 (functional)	KU-07561	1967	Afghanistan	Awnletted/half-awned	N	N	-	N	N	-	N
1	B1 (functional)	KU-07562	1967	Afghanistan	Awnletted/half-awned	N	N	N	N	-	N	N
1	B1 (functional)	KU-07570	1967	Afghanistan	Awnletted	N	N	N	N	-	N	N
1	B1 (functional)	KU-07574	1967	Afghanistan	Awnletted/half-awned	N	N	N	N	N	N	N
1	B1 (functional)	KU-07575	1967	Afghanistan	Awnletted	N	N	N	N	N	N	-
1	B1 (functional)	KU-07579	1967	Afghanistan	Awnletted	N	N	N	N	N	-	N
1	B1 (functional)	KU-07585	1967	Afghanistan	Awnletted	N	N	N	N	N	N	N
1	B1 (functional)	KU-07599	1967	Afghanistan	Awnletted	N	N	N	N	N	N	N
1	B1 (functional)	KU-07607	1967	Afghanistan	Awnletted	N	N	N	N	N	N	N
1	B1 (functional)	KU-07608	1967	Afghanistan	Awnletted	N	N	N	N	N	N	N
1	B1 (functional)	KU-07610	1967	Afghanistan	Awnletted	N	N	N	N	N	N	N
1	B1 (functional)	KU-07615	1967	Afghanistan	Awnletted	N	N	N	N	N	N	N
1	B1 (functional)	KU-07616	1967	Afghanistan	Awnletted	N	N	N	N	N	N	N
1	B1 (functional)	KU-07624	1967	Afghanistan	Awnletted/half-awned	N	N	N	N	N	N	N
1	B1 (functional)	KU-07640	1967	Afghanistan	Awnletted/half-awned	N	N	N	N	N	N	N
1	B1 (functional)	KU-09824	1968	Ethiopia	Awnletted/no awns	N	N	N	N	N	N	N
1	B1 (functional)	KU-10336	1971	Turkey	Awnletted/no awns	N	N	N	N	N	N	N
1	B1 (functional)	KU-10338	1971	Turkey	Awnletted	N	N	N	N	N	N	N
1	B1 (functional)	KU-10340	1971	Turkey	Awnletted	N	N	N	N	N	N	N
1	B1 (functional)	KU-10357	1971	Iran	Awnletted	N	N	N	N	N	N	N
1	B1 (functional)	KU-10359	1971	Iran	Awnletted	N	N	N	N	N	N	N
1	B1 (functional)	KU-10364	1971	Iran	Awnletted	N	N	N	N	N	N	N
1	B1 (functional)	KU-11005	1977	Iran	Awnletted	N	N	N	N	N	N	N
1	B1 (functional)	KU-11140	1977	Turkey	Awnletted/no awns	N	N	N	N	N	N	N
1	B1 (functional)	KU-11141	1977	Turkey	Awnletted/no awns	N	N	N	N	N	N	N
1	B1 (functional)	KU-11143	1977	Turkey	Awnletted/no awns	N	N	N	N	N	N	N
1	B1 (functional)	KU-11145	1977	Turkey	Awnletted	N	N	N	N	N	N	N
1	B1 (functional)	KU-11156	1977	Turkey	Awnletted	N	N	N	N	N	N	N
1	B1 (functional)	KU-11210	1979	Afghanistan	Awnletted/no awns	N	N	N	N	N	N	N
1	B1 (functional)	KU-11213	1979	Afghanistan	no awns	N	N	N	N	N	N	N
1	B1 (functional)	KU-11223	1979	Afghanistan	Awnletted/no awns	N	N	N	N	N	N	N
1	B1 (functional)	KU-11227	1979	Afghanistan	Awnletted	N	N	N	N	N	N	N
1	B1 (functional)	KU-11238	1979	Afghanistan	Awnletted	N	N	N	N	N	N	N
1	B1 (functional)	KU-11253	1979	Afghanistan	no awns	N	N	N	N	N	N	N
1	B1 (functional)	KU-11274	1979	Afghanistan	Awnletted/no awns	N	N	N	N	N	N	N
1	B1 (functional)	KU-11277	1979	Afghanistan	Awnletted	N	N	N	N	N	N	N
1	B1 (functional)	KU-11309	1979	Afghanistan	Awnletted	-	N	N	N	N	N	N
2	b1 (non-functional)	5602HR	2004	Canada	Awned	Y	Y	Y	Y	Y	Y	Y
2	b1 (non-functional)	5603HR	2008	Canada	Awned	Y	Y	Y	Y	Y	Y	Y
2	b1 (non-functional)	5604HR CL	2009	Canada	Awned	Y	Y	Y	Y	Y	Y	Y
2	b1 (non-functional)	5605HR CL	2012	Canada	Awned	Y	Y	Y	Y	Y	Y	Y
2	b1 (non-functional)	AAC Brandon	2016	Canada	Awned	Y	Y	Y	Y	Y	Y	Y
2	b1 (non-functional)	AAC Elie	2012	Canada	Awned	Y	Y	Y	Y	Y	Y	Y
2	b1 (non-functional)	AAC Redwater	2012	Canada	Awned	Y	Y	Y	Y	Y	Y	Y
2	b1 (non-functional)	AAC Viewfield	2015	Canada	Awned	Y	Y	Y	Y	Y	Y	Y
2	b1 (non-functional)	AC Abbey	1998	Canada	Awned	Y	Y	Y	Y	-	Y	Y
2	b1 (non-functional)	AC Foremost	1994	Canada	Awned	Y	Y	Y	Y	Y	Y	Y
2	b1 (non-functional)	Canus	1935	Canada	Awned	Y	Y	Y	Y	Y	Y	Y
2	b1 (non-functional)	Carberry	2009	Canada	Awned	Y	Y	Y	Y	Y	Y	Y
2	b1 (non-functional)	Cardale	2011	Canada	Awned	-	Y	Y	Y	Y	Y	Y
2	b1 (non-functional)	CDC Bradwell	2014	Canada	Awned	Y	Y	Y	Y	Y	Y	Y
2	b1 (non-functional)	CDC Go	2003	Canada	Awned	Y	Y	Y	Y	Y	Y	Y
2	b1 (non-functional)	CDC Kernen	2009	Canada	Awned	Y	Y	Y	Y	Y	Y	Y
2	b1 (non-functional)	Coleman	2013	Canada	Awned	Y	Y	Y	Y	Y	-	Y
2	b1 (non-functional)	Coronation	1937	Canada	Awned	Y	Y	Y	Y	Y	Y	Y
2	b1 (non-functional)	Early Triumph	1918	Canada	Awned	Y	Y	Y	Y	Y	Y	Y
2	b1 (non-functional)	Fieldstar	2007	Canada	Awned	Y	Y	Y	Y	Y	Y	Y
2	b1 (non-functional)	Garnet	1925	Canada	Awnletted	Y	Y	Y	Y	Y	Y	Y
2	b1 (non-functional)	Go Early	2014	Canada	Awned	Y	Y	Y	Y	Y	Y	Y
2	b1 (non-functional)	Huron	1900	Canada	Awned	Y	Y	Y	Y	Y	Y	Y
2	b1 (non-functional)	Invader	1993	Canada	Awned	Y	Y	Y	Y	Y	Y	Y
2	b1 (non-functional)	Kane	2008	Canada	Awned	Y	Y	Y	Y	-	Y	Y
2	b1 (non-functional)	Ladoga	1887	Canada (Russian Introduction)	Awned	Y	Y	Y	Y	Y	Y	Y
2	b1 (non-functional)	Laura	1986	Canada	Awned	Y	Y	Y	Y	Y	Y	Y
2	b1 (non-functional)	McKenzie	1997	Canada	Awned	Y	Y	Y	Y	Y	Y	Y
2	b1 (non-functional)	Muchmore	2009	Canada	Awned	Y	Y	Y	Y	Y	Y	Y
2	b1 (non-functional)	Parata	2015	Canada	Awned	Y	Y	Y	Y	Y	Y	Y
2	b1 (non-functional)	Prelude	1913	Canada	Awned	Y	Y	Y	Y	Y	Y	Y
2	b1 (non-functional)	Preston	1895	Canada	Awned	Y	Y	Y	Y	Y	Y	Y
2	b1 (non-functional)	Prodigy	1998	Canada	Awned	Y	Y	Y	Y	Y	Y	Y
2	b1 (non-functional)	Sinton	1975	Canada	Awned	Y	Y	Y	Y	Y	Y	Y
2	b1 (non-functional)	Stettler	2008	Canada	Awned	Y	Y	Y	Y	Y	Y	Y
2	b1 (non-functional)	Superb	2000	Canada	Awned	Y	Y	Y	Y	Y	Y	Y
2	b1 (non-functional)	SY433	2011	Canada	Awned	Y	Y	Y	Y	Y	Y	Y
2	b1 (non-functional)	SY479	2014	Canada	Awned	Y	Y	Y	Y	Y	Y	Y
2	b1 (non-functional)	SY637	2014	Canada	Awned	Y	Y	-	Y	Y	Y	Y
2	b1 (non-functional)	Vesper	2010	Canada	Awned	Y	Y	-	Y	Y	Y	Y
2	b1 (non-functional)	Waskada	2007	Canada	Awned	Y	Y	Y	Y	Y	Y	Y
2	b1 (non-functional)	WR859CL	2008	Canada	Awned	Y	Y	Y	Y	Y	Y	Y
2	b1 (non-functional)	9604-GS03C		Canada	Awned	Y	Y	Y	Y	Y	Y	Y
2	b1 (non-functional)	9604-GW02B		Canada	Awned	Y	Y	Y	Y	Y	Y	Y
2	b1 (non-functional)	96B64-DY1A		Canada	Awned	Y	Y	Y	Y	Y	Y	Y
2	b1 (non-functional)	96F05*C75		Canada	Awned	Y	Y	Y	Y	Y	Y	Y
2	b1 (non-functional)	98B23-AN3A07		Canada	Awned	Y	Y	Y	Y	Y	Y	Y
2	b1 (non-functional)	98B25-AS3C02		Canada	Awned	Y	Y	Y	Y	Y	Y	Y
2	b1 (non-functional)	98B25-AU5A01		Canada	Awned	Y	Y	Y	Y	Y	Y	Y
2	b1 (non-functional)	98B25-DF2B01		Canada	Awned	Y	Y	Y	Y	Y	Y	Y
2	b1 (non-functional)	98B26-N1C01		Canada	Awned	Y	Y	Y	Y	Y	Y	Y
2	b1 (non-functional)	98B43-BW4E		Canada	Awned	Y	Y	Y	Y	Y	Y	Y
2	b1 (non-functional)	98B50-H4D		Canada	Awned	Y	Y	Y	Y	Y	Y	Y
2	b1 (non-functional)	98B60-W1A		Canada	Awned	Y	Y	Y	Y	Y	Y	Y
2	b1 (non-functional)	00H01*F27		Canada	Awned	Y	Y	Y	Y	Y	Y	Y
2	b1 (non-functional)	00H01*P26		Canada	Awned	Y	Y	Y	Y	Y	Y	Y
2	b1 (non-functional)	00H08*H52		Canada	Awned	Y	Y	Y	Y	Y	Y	Y
2	b1 (non-functional)	Frontana	1930	Brazil	Awned	Y	Y	Y	Y	Y	Y	Y
2	b1 (non-functional)	Alsen	2000	USA	Awned	Y	Y	Y	Y	Y	Y	Y
2	b1 (non-functional)	Ceres	1928	USA	Awned	Y	Y	Y	Y	Y	Y	Y
2	b1 (non-functional)	Glenn	2005	USA	Awned	Y	Y	Y	Y	Y	Y	Y
2	b1 (non-functional)	Grandin	1989	USA	Awned	Y	Y	Y	Y	Y	Y	Y
2	b1 (non-functional)	Kota	1921	USA	Awned	Y	Y	Y	Y	Y	Y	Y
2	b1 (non-functional)	Lee	1950	USA	Awned	Y	Y	Y	Y	Y	Y	Y
2	b1 (non-functional)	Reliance	1932	USA	Awned	Y	-	Y	Y	Y	Y	Y
2	b1 (non-functional)	Walworth	2002	USA	Awned	Y	Y	Y	Y	Y	Y	Y
2	b1 (non-functional)	ND739		USA	Awned	Y	Y	Y	Y	Y	Y	Y
2	b1 (non-functional)	ND744		USA	Awned	Y	Y	Y	Y	Y	Y	Y
2	b1 (non-functional)	ND2710		USA	Awned	Y	Y	Y	Y	Y	Y	Y
2	b1 (non-functional)	KU-00171	1954	Nepal	Awnletted	Y	Y	Y	Y	Y	Y	-
2	b1 (non-functional)	KU-00412	1952	Pakistan	Awned	Y	Y	Y	Y	-	Y	Y
2	b1 (non-functional)	KU-00415	1952	Pakistan	Awned	Y	Y	Y	Y	Y	Y	Y
2	b1 (non-functional)	KU-00418	1952	Pakistan	Awned	Y	Y	Y	Y	-	-	Y
2	b1 (non-functional)	KU-00421	1952	Pakistan	Awnletted	Y	Y	Y	Y	Y	Y	Y
2	b1 (non-functional)	KU-00452	1952	Afghanistan	Awned	Y	Y	Y	Y	Y	Y	-
2	b1 (non-functional)	KU-01239	1964	Japan	Awned	Y	Y	Y	Y	Y	Y	-
2	b1 (non-functional)	KU-01603	1967	USSR	Awnletted	Y	Y	Y	Y	Y	Y	Y
2	b1 (non-functional)	KU-01655	1967	USSR	Awned	Y	Y	Y	Y	Y	Y	Y
2	b1 (non-functional)	KU-01694	1967	USSR	Awned	Y	Y	Y	Y	Y	Y	Y
2	b1 (non-functional)	KU-01824	1967	Afghanistan	Awned	Y	Y	Y	Y	Y	Y	Y
2	b1 (non-functional)	KU-03012	1956	Pakistan	Awned	Y	Y	Y	Y	Y	Y	Y
2	b1 (non-functional)	KU-03013	1956	Pakistan	Awned	Y	Y	Y	Y	Y	Y	-
2	b1 (non-functional)	KU-03017	1956	Pakistan	Awnletted	Y	Y	Y	Y	-	Y	-
2	b1 (non-functional)	KU-03019	1956	Pakistan	Awnletted (Club)	Y	Y	Y	Y	Y	Y	Y
2	b1 (non-functional)	KU-03023	1956	Pakistan	Awnletted	Y	Y	Y	Y	Y	Y	Y
2	b1 (non-functional)	KU-03025	1956	Pakistan	Half-awned	Y	Y	Y	Y	Y	Y	Y
2	b1 (non-functional)	KU-03026	1956	Pakistan	Awnletted	Y	Y	Y	Y	Y	Y	Y
2	b1 (non-functional)	KU-03050	1956	Afghanistan	Awned	Y	Y	Y	Y	Y	Y	Y
2	b1 (non-functional)	KU-03053	1956	Afghanistan	Awnletted	Y	Y	Y	Y	Y	Y	Y
2	b1 (non-functional)	KU-03100	1956	Iran	Awnletted	Y	Y	Y	Y	Y	Y	Y
2	b1 (non-functional)	KU-03101	1956	Iran	Awnletted	Y	Y	Y	Y	Y	Y	Y
2	b1 (non-functional)	KU-03103	1956	Iran	Awned	Y	Y	Y	Y	-	Y	Y
2	b1 (non-functional)	KU-03105	1956	Iran	Awnletted	Y	Y	Y	Y	Y	Y	Y
2	b1 (non-functional)	KU-03106	1956	Iran	Awned	Y	Y	Y	Y	Y	Y	Y
2	b1 (non-functional)	KU-03112	1956	Iran	Awned	Y	Y	Y	Y	Y	Y	Y
2	b1 (non-functional)	KU-03115	1956	Iran	Awnletted	Y	Y	Y	Y	Y	Y	Y
2	b1 (non-functional)	KU-03116	1956	Iran	Awnletted	Y	Y	Y	Y	Y	Y	Y
2	b1 (non-functional)	KU-03135	1956	Iran	Awned/Half-awned	Y	Y	Y	Y	Y	Y	Y
2	b1 (non-functional)	KU-03162	1956	Iran	Awned	Y	Y	Y	Y	Y	Y	Y
2	b1 (non-functional)	KU-03169	1956	Iran	Awned	Y	Y	Y	Y	Y	Y	Y
2	b1 (non-functional)	KU-03201	1956	Iran	Awned	Y	Y	Y	Y	Y	Y	Y
2	b1 (non-functional)	KU-03248	1956	Iran	Awned	Y	Y	Y	Y	Y	Y	Y
2	b1 (non-functional)	KU-03249	1956	Iran	Awned	Y	Y	Y	Y	Y	Y	Y
2	b1 (non-functional)	KU-03252	1956	Iran	Awned	Y	Y	Y	-	Y	Y	Y
2	b1 (non-functional)	KU-03253	1956	Iran	Awned	Y	Y	Y	-	Y	Y	Y
2	b1 (non-functional)	KU-03254	1956	Iran	Awned	Y	Y	Y	Y	Y	Y	Y
2	b1 (non-functional)	KU-03264	1956	Iran	Awned	Y	Y	Y	Y	Y	Y	Y
2	b1 (non-functional)	KU-03273	1956	Iran	Awned	Y	Y	Y	Y	Y	Y	Y
2	b1 (non-functional)	KU-03276	1956	Iran	Awned (Club)	Y	Y	Y	Y	Y	Y	Y
2	b1 (non-functional)	KU-03313	1956	Pakistan	No awns	Y	Y	Y	Y	Y	Y	Y
2	b1 (non-functional)	KU-03314	1956	Pakistan	Awnletted	Y	Y	Y	Y	Y	Y	Y
2	b1 (non-functional)	KU-03315	1956	Pakistan	Awnletted	Y	Y	Y	-	Y	Y	Y
2	b1 (non-functional)	KU-03316	1956	Pakistan	No awns	Y	Y	Y	-	Y	Y	Y
2	b1 (non-functional)	KU-03317	1956	Pakistan	No awns	Y	Y	Y	Y	Y	Y	Y
2	b1 (non-functional)	KU-03318	1956	Pakistan	Awnletted	Y	Y	Y	-	Y	Y	Y
2	b1 (non-functional)	KU-03321	1956	Pakistan	Awnletted	Y	Y	Y	Y	Y	Y	Y
2	b1 (non-functional)	KU-03322	1956	Pakistan	Awned	Y	Y	Y	Y	Y	Y	Y
2	b1 (non-functional)	KU-03323	1956	Pakistan	No awns	Y	Y	Y	Y	Y	Y	Y
2	b1 (non-functional)	KU-03332	1956	Pakistan	Awned	Y	Y	Y	Y	Y	Y	Y
2	b1 (non-functional)	KU-03333	1956	Pakistan	Awned	Y	-	Y	Y	Y	Y	Y
2	b1 (non-functional)	KU-03348	1956	Pakistan	Awned	Y	Y	Y	Y	Y	Y	Y
2	b1 (non-functional)	KU-03351	1956	Pakistan	Awned	Y	Y	Y	Y	Y	Y	Y
2	b1 (non-functional)	KU-03354	1956	Pakistan	Awned	Y	Y	Y	Y	Y	Y	Y
2	b1 (non-functional)	KU-03355	1956	Pakistan	Awned	Y	Y	Y	Y	Y	Y	Y
2	b1 (non-functional)	KU-03356	1956	Pakistan	Awned	Y	Y	Y	Y	Y	Y	Y
2	b1 (non-functional)	KU-03357	1956	Pakistan	Awned	Y	Y	-	Y	Y	-	-
2	b1 (non-functional)	KU-03359	1956	Pakistan	Half-awned	Y	Y	Y	Y	Y	Y	-
2	b1 (non-functional)	KU-03362	1956	Pakistan	Awned	Y	Y	Y	Y	Y	Y	Y
2	b1 (non-functional)	KU-03796	1960	Turkey	Awned	Y	Y	Y	Y	Y	Y	Y
2	b1 (non-functional)	KU-03815	1960	Turkey	Awned	Y	Y	Y	Y	Y	Y	Y
2	b1 (non-functional)	KU-03823	1960	Turkey	Awned (Club)	Y	Y	Y	Y	Y	Y	Y
2	b1 (non-functional)	KU-03835	1960	Turkey	Awnletted	Y	Y	Y	Y	Y	Y	Y
2	b1 (non-functional)	KU-04202	1958	Iran	Awned	Y	Y	Y	Y	Y	Y	Y
2	b1 (non-functional)	KU-04212	1958	Iran	Awned	Y	Y	Y	Y	Y	Y	Y
2	b1 (non-functional)	KU-04216	1958	Iran	Half-awned	Y	Y	Y	Y	Y	Y	Y
2	b1 (non-functional)	KU-04217	1958	Iran	Awned	Y	Y	Y	Y	Y	Y	Y
2	b1 (non-functional)	KU-04221	1958	Iran	Awned	Y	Y	Y	Y	Y	Y	Y
2	b1 (non-functional)	KU-04225	1958	Iran	Half-awned	Y	Y	Y	Y	Y	Y	Y
2	b1 (non-functional)	KU-04228	1958	Iran	Half-awned	Y	Y	Y	Y	Y	Y	Y
2	b1 (non-functional)	KU-04232	1958	Iran	Awned	Y	Y	-	Y	Y	Y	-
2	b1 (non-functional)	KU-04235	1958	Iran	Awned	Y	Y	Y	Y	Y	Y	Y
2	b1 (non-functional)	KU-04236	1958	Iran	Awned	Y	Y	Y	Y	Y	Y	Y
2	b1 (non-functional)	KU-04254	1958	Iran	Awned	Y	Y	Y	Y	Y	Y	Y
2	b1 (non-functional)	KU-04271	1958	Iran	Awned	Y	Y	Y	Y	Y	Y	Y
2	b1 (non-functional)	KU-04292	1958	Iran	Awned	Y	Y	Y	Y	Y	Y	Y
2	b1 (non-functional)	KU-04300	1958	Iran	Awned	Y	Y	-	Y	Y	Y	Y
2	b1 (non-functional)	KU-04324	1958	Iran	Awned	Y	Y	Y	Y	Y	Y	Y
2	b1 (non-functional)	KU-04334	1958	Iran	Awned	Y	Y	Y	Y	Y	Y	Y
2	b1 (non-functional)	KU-04353	1958	Iran	Awnletted	Y	Y	Y	Y	Y	Y	Y
2	b1 (non-functional)	KU-04355	1958	Iran	Awnletted	Y	Y	Y	Y	Y	-	Y
2	b1 (non-functional)	KU-04356	1958	Iran	Half-awned	Y	Y	Y	Y	Y	Y	Y
2	b1 (non-functional)	KU-04357	1958	Iran	Awned	Y	Y	Y	Y	Y	Y	Y
2	b1 (non-functional)	KU-04361	1958	Iran	Awned	Y	Y	Y	Y	Y	Y	Y
2	b1 (non-functional)	KU-04362	1958	Iran	Awned	Y	Y	Y	Y	Y	Y	Y
2	b1 (non-functional)	KU-04374	1958	Iran	Awned	Y	Y	Y	Y	Y	Y	Y
2	b1 (non-functional)	KU-04394	1958	Iran	Awned	Y	Y	Y	-	Y	Y	Y
2	b1 (non-functional)	KU-04397	1958	Iran	Half-awned	Y	Y	Y	Y	Y	Y	Y
2	b1 (non-functional)	KU-04414	1958	Iran	Awned	Y	Y	Y	Y	Y	Y	Y
2	b1 (non-functional)	KU-04431	1958	Iran	Awned	Y	Y	Y	Y	Y	Y	Y
2	b1 (non-functional)	KU-04434	1958	Iran	Awned	Y	Y	Y	Y	Y	Y	Y
2	b1 (non-functional)	KU-04447	1958	Iran	Awned	Y	Y	Y	Y	Y	Y	Y
2	b1 (non-functional)	KU-04449	1958	Iran	Awned	Y	Y	Y	Y	Y	Y	Y
2	b1 (non-functional)	KU-04456	1958	Iran	Half-awned	Y	Y	Y	-	Y	Y	Y
2	b1 (non-functional)	KU-04474	1958	Iran	Awned	Y	Y	Y	Y	Y	Y	Y
2	b1 (non-functional)	KU-04482	1958	Iran	Awned	Y	Y	Y	Y	Y	Y	Y
2	b1 (non-functional)	KU-04485	1958	Iran	Awned	Y	Y	Y	Y	Y	Y	Y
2	b1 (non-functional)	KU-04495	1958	Iran	Awnletted	Y	Y	Y	Y	Y	Y	Y
2	b1 (non-functional)	KU-04498	1958	Iran	Awnletted	Y	Y	Y	Y	Y	Y	Y
2	b1 (non-functional)	KU-04499	1958	Iran	Awnletted	Y	Y	Y	Y	Y	Y	Y
2	b1 (non-functional)	KU-04500	1958	Iran	Awnletted	Y	Y	Y	Y	Y	Y	Y
2	b1 (non-functional)	KU-04506	1958	Iran	Awned	Y	Y	Y	Y	Y	Y	Y
2	b1 (non-functional)	KU-04528	1958	Iran	Awned	Y	Y	Y	Y	Y	Y	Y
2	b1 (non-functional)	KU-04531	1958	Iran	Awned	Y	Y	Y	Y	Y	Y	Y
2	b1 (non-functional)	KU-04554	1958	Iran	Awned	Y	Y	Y	Y	Y	Y	Y
2	b1 (non-functional)	KU-04556	1958	Iran	Awned	Y	Y	Y	Y	Y	Y	Y
2	b1 (non-functional)	KU-04565	1958	Iran	Awnletted/half-awned	Y	Y	Y	Y	Y	Y	Y
2	b1 (non-functional)	KU-04591	1958	Iran	Awned	Y	Y	Y	Y	Y	Y	Y
2	b1 (non-functional)	KU-04615	1958	Iran	Awned	Y	Y	Y	Y	Y	Y	Y
2	b1 (non-functional)	KU-04618	1958	Iran	Awned	Y	Y	Y	Y	Y	Y	Y
2	b1 (non-functional)	KU-04619	1958	Iran	Awned	Y	Y	Y	Y	Y	Y	Y
2	b1 (non-functional)	KU-04628	1958	Iran	Awned	Y	Y	Y	Y	Y	Y	Y
2	b1 (non-functional)	KU-04745	1953	Nepal	Awned	Y	Y	Y	Y	Y	Y	Y
2	b1 (non-functional)	KU-04746	1953	Nepal	Awnletted	Y	Y	Y	Y	Y	Y	Y
2	b1 (non-functional)	KU-04750	1953	Nepal	Awnletted	Y	-	Y	Y	Y	Y	Y
2	b1 (non-functional)	KU-04751	1953	Nepal	Awnletted	Y	Y	Y	Y	Y	Y	Y
2	b1 (non-functional)	KU-04752	1953	Nepal	No awns	Y	Y	Y	Y	Y	Y	Y
2	b1 (non-functional)	KU-04753	1953	Nepal	Awnletted	Y	Y	Y	Y	Y	Y	Y
2	b1 (non-functional)	KU-04754	1953	Nepal	Awned	Y	Y	Y	Y	Y	Y	Y
2	b1 (non-functional)	KU-04755	1953	Nepal	Awnletted	Y	Y	Y	Y	Y	Y	Y
2	b1 (non-functional)	KU-04757	1953	Nepal	Awnletted	Y	Y	Y	Y	Y	Y	Y
2	b1 (non-functional)	KU-04759	1953	Nepal	Awned	Y	Y	Y	Y	Y	Y	Y
2	b1 (non-functional)	KU-04762	1953	Nepal	Awnletted	Y	Y	Y	Y	Y	Y	Y
2	b1 (non-functional)	KU-04765	1953	Nepal	Half-awned	Y	Y	Y	Y	Y	Y	Y
2	b1 (non-functional)	KU-04767	1953	Nepal	No awns	Y	Y	Y	Y	Y	Y	Y
2	b1 (non-functional)	KU-04771	1953	Nepal	Half-awned	Y	Y	Y	Y	Y	Y	Y
2	b1 (non-functional)	KU-04772	1953	Nepal	Awnletted	Y	Y	Y	Y	Y	Y	Y
2	b1 (non-functional)	KU-04775	1953	Nepal	Awned	Y	Y	Y	Y	Y	Y	Y
2	b1 (non-functional)	KU-04776	1953	Nepal	No awns	Y	Y	Y	Y	Y	Y	Y
2	b1 (non-functional)	KU-04777	1953	Nepal	No awns	Y	Y	Y	Y	Y	Y	Y
2	b1 (non-functional)	KU-04778	1953	Nepal	Awnletted	Y	Y	Y	Y	Y	Y	Y
2	b1 (non-functional)	KU-04780	1953	Nepal	Awnletted	Y	Y	Y	Y	Y	Y	Y
2	b1 (non-functional)	KU-04781	1953	Nepal	Awnletted	Y	Y	Y	Y	Y	Y	Y
2	b1 (non-functional)	KU-07002	1960	Bhutan	Awnletted	Y	Y	Y	Y	Y	Y	Y
2	b1 (non-functional)	KU-07009	1960	Bhutan	Half-awned	Y	Y	Y	Y	Y	Y	Y
2	b1 (non-functional)	KU-07015	1960	Bhutan	Awnletted	Y	Y	Y	Y	Y	Y	Y
2	b1 (non-functional)	KU-07016	1960	Bhutan	Half-awned	Y	Y	Y	Y	Y	Y	Y
2	b1 (non-functional)	KU-07027	1960	Bhutan	Awnletted	Y	Y	Y	Y	Y	Y	Y
2	b1 (non-functional)	KU-07029	1960	Bhutan	No awns	Y	Y	Y	Y	Y	Y	Y
2	b1 (non-functional)	KU-07030	1960	Bhutan	Awnletted	Y	Y	Y	Y	Y	Y	Y
2	b1 (non-functional)	KU-07032	1960	Bhutan	No awns	Y	Y	Y	Y	Y	Y	Y
2	b1 (non-functional)	KU-07033	1960	Bhutan	No awns	Y	Y	Y	Y	Y	Y	Y
2	b1 (non-functional)	KU-07035	1960	Bhutan	No awns	Y	Y	Y	Y	Y	Y	Y
2	b1 (non-functional)	KU-07037	1960	Bhutan	Awnletted	Y	Y	Y	Y	Y	Y	Y
2	b1 (non-functional)	KU-07041	1960	Bhutan	Awnletted	Y	Y	Y	Y	Y	Y	Y
2	b1 (non-functional)	KU-07048	1960	Bhutan	Awnletted	Y	Y	Y	Y	Y	Y	Y
2	b1 (non-functional)	KU-07068	1960	Bhutan	Awnletted	Y	Y	Y	Y	Y	Y	Y
2	b1 (non-functional)	KU-07070	1960	Bhutan	No awns	Y	Y	Y	Y	Y	Y	Y
2	b1 (non-functional)	KU-07072	1960	Bhutan	No awns	Y	Y	Y	Y	Y	Y	Y
2	b1 (non-functional)	KU-07073	1960	Bhutan	No awns	Y	Y	Y	Y	Y	Y	Y
2	b1 (non-functional)	KU-07079	1960	Bhutan	Awnletted/half-awned	Y	Y	Y	Y	Y	Y	Y
2	b1 (non-functional)	KU-07087	1960	Bhutan	Awnletted/half-awned	Y	Y	Y	Y	Y	Y	Y
2	b1 (non-functional)	KU-07088	1960	Bhutan	No awns	Y	Y	Y	Y	Y	Y	Y
2	b1 (non-functional)	KU-07089	1960	Bhutan	No awns	Y	Y	Y	Y	Y	Y	Y
2	b1 (non-functional)	KU-07091	1960	Bhutan	No awns	Y	Y	Y	Y	Y	Y	Y
2	b1 (non-functional)	KU-07094	1960	Bhutan	No awns	Y	Y	Y	-	-	Y	-
2	b1 (non-functional)	KU-07096	1960	Bhutan	No awns	Y	Y	Y	Y	Y	Y	Y
2	b1 (non-functional)	KU-07107	1960	Bhutan	Awnletted	Y	Y	Y	Y	Y	Y	Y
2	b1 (non-functional)	KU-07109	1960	Bhutan	Awnletted	Y	Y	Y	Y	Y	Y	Y
2	b1 (non-functional)	KU-07112	1960	Bhutan	Awnletted	Y	Y	Y	Y	Y	Y	Y
2	b1 (non-functional)	KU-07113	1960	Bhutan	No awns	Y	Y	Y	Y	Y	Y	-
2	b1 (non-functional)	KU-07114	1960	Bhutan	Awnletted	Y	Y	Y	Y	Y	Y	Y
2	b1 (non-functional)	KU-07116	1960	Bhutan	Awnletted	Y	Y	Y	Y	Y	Y	Y
2	b1 (non-functional)	KU-07118	1960	Bhutan	Awnletted	Y	Y	Y	Y	Y	Y	Y
2	b1 (non-functional)	KU-07119	1960	Bhutan	Awnletted	Y	Y	Y	Y	Y	Y	Y
2	b1 (non-functional)	KU-07121	1960	Bhutan	No awns	Y	Y	Y	Y	Y	Y	Y
2	b1 (non-functional)	KU-07122	1960	Bhutan	Awnletted	Y	Y	Y	Y	Y	Y	Y
2	b1 (non-functional)	KU-07127	1960	Bhutan	Awnletted	Y	Y	Y	Y	Y	Y	Y
2	b1 (non-functional)	KU-07128	1960	Bhutan	Awnletted	Y	Y	Y	Y	Y	Y	Y
2	b1 (non-functional)	KU-07129	1960	Bhutan	No awns	Y	Y	Y	Y	Y	Y	Y
2	b1 (non-functional)	KU-07138	1960	Bhutan	No awns	Y	Y	Y	Y	Y	Y	Y
2	b1 (non-functional)	KU-07142	1960	Bhutan	Awnletted/no awns	Y	Y	Y	Y	Y	Y	Y
2	b1 (non-functional)	KU-07144	1960	Bhutan	Awnletted	Y	Y	Y	Y	Y	Y	Y
2	b1 (non-functional)	KU-07147	1960	Bhutan	No awns	Y	Y	Y	Y	Y	Y	Y
2	b1 (non-functional)	KU-07148	1960	Bhutan	No awns	Y	Y	Y	Y	Y	Y	Y
2	b1 (non-functional)	KU-07149	1960	Bhutan	Awnletted	Y	Y	Y	Y	Y	Y	Y
2	b1 (non-functional)	KU-07153	1960	Bhutan	No awns	Y	Y	Y	Y	Y	Y	Y
2	b1 (non-functional)	KU-07163	1960	Bhutan	Awnletted	Y	Y	Y	Y	Y	Y	Y
2	b1 (non-functional)	KU-07176	1960	Bhutan	Half-awned	Y	Y	Y	Y	Y	Y	Y
2	b1 (non-functional)	KU-07184	1960	Bhutan	Awned	Y	Y	Y	Y	Y	Y	Y
2	b1 (non-functional)	KU-07358	1967	Ethiopia	Awned	Y	Y	Y	Y	Y	Y	Y
2	b1 (non-functional)	KU-07368	1967	Ethiopia	Awned	Y	Y	Y	Y	Y	Y	Y
2	b1 (non-functional)	KU-07369	1967	Ethiopia	Awned	Y	Y	Y	Y	Y	Y	Y
2	b1 (non-functional)	KU-07380	1967	Ethiopia	Awned	Y	Y	Y	Y	Y	Y	Y
2	b1 (non-functional)	KU-07381	1967	Ethiopia	Awned	Y	Y	Y	Y	Y	Y	Y
2	b1 (non-functional)	KU-07399	1967	Ethiopia	Awned	Y	Y	Y	Y	Y	Y	Y
2	b1 (non-functional)	KU-07401	1967	Ethiopia	Awned	Y	Y	Y	Y	Y	Y	Y
2	b1 (non-functional)	KU-07414	1967	Ethiopia	Awned	Y	Y	Y	Y	Y	Y	Y
2	b1 (non-functional)	KU-07442	1967	Afghanistan	Awned	Y	Y	Y	Y	Y	Y	Y
2	b1 (non-functional)	KU-07443	1967	Afghanistan	Awned	Y	Y	Y	Y	Y	Y	Y
2	b1 (non-functional)	KU-07444	1967	Afghanistan	Awned	Y	Y	Y	Y	Y	Y	Y
2	b1 (non-functional)	KU-07447	1967	Afghanistan	Awned	Y	Y	Y	Y	Y	Y	Y
2	b1 (non-functional)	KU-07451	1967	Afghanistan	Awned	Y	Y	Y	Y	Y	Y	Y
2	b1 (non-functional)	KU-07453	1967	Afghanistan	Awned	Y	Y	Y	Y	Y	Y	Y
2	b1 (non-functional)	KU-07458	1967	Afghanistan	Awned	Y	Y	Y	Y	Y	Y	Y
2	b1 (non-functional)	KU-07460	1967	Afghanistan	Awned	Y	Y	Y	Y	Y	Y	Y
2	b1 (non-functional)	KU-07473	1967	Afghanistan	Awned	Y	Y	Y	Y	Y	Y	Y
2	b1 (non-functional)	KU-07504	1967	Afghanistan	Awned	Y	Y	Y	Y	Y	Y	Y
2	b1 (non-functional)	KU-07505	1967	Afghanistan	Awned	Y	Y	Y	Y	Y	Y	Y
2	b1 (non-functional)	KU-07509	1967	Afghanistan	Half-awned	Y	Y	Y	Y	Y	Y	Y
2	b1 (non-functional)	KU-07510	1967	Afghanistan	Half-awned	Y	Y	Y	Y	Y	Y	Y
2	b1 (non-functional)	KU-07523	1967	Afghanistan	Awnletted/half-awned	Y	Y	Y	Y	Y	Y	Y
2	b1 (non-functional)	KU-07524	1967	Afghanistan	Awned	Y	Y	Y	Y	Y	Y	Y
2	b1 (non-functional)	KU-07530	1967	Afghanistan	Awned	Y	Y	Y	Y	Y	Y	Y
2	b1 (non-functional)	KU-07534	1967	Afghanistan	Awned	Y	Y	Y	Y	Y	Y	Y
2	b1 (non-functional)	KU-07563	1967	Afghanistan	Awned	Y	Y	-	Y	Y	Y	Y
2	b1 (non-functional)	KU-07564	1967	Afghanistan	Awned	Y	Y	-	Y	-	Y	Y
2	b1 (non-functional)	KU-07566	1967	Afghanistan	Awned	Y	Y	Y	Y	Y	Y	Y
2	b1 (non-functional)	KU-07591	1967	Afghanistan	Awned	Y	Y	Y	Y	Y	Y	Y
2	b1 (non-functional)	KU-07593	1967	Afghanistan	Awnletted	Y	Y	Y	Y	Y	Y	Y
2	b1 (non-functional)	KU-07597	1967	Afghanistan	Awned	Y	Y	Y	Y	Y	Y	Y
2	b1 (non-functional)	KU-07609	1967	Afghanistan	Awned	Y	Y	Y	Y	Y	Y	Y
2	b1 (non-functional)	KU-07612	1967	Afghanistan	Awned	Y	Y	Y	Y	Y	Y	Y
2	b1 (non-functional)	KU-07613	1967	Afghanistan	Awned	Y	Y	Y	Y	Y	Y	Y
2	b1 (non-functional)	KU-07620	1967	Afghanistan	Awned	Y	Y	Y	Y	Y	Y	Y
2	b1 (non-functional)	KU-07659	1967	Afghanistan	Awned	Y	Y	Y	Y	Y	Y	Y
2	b1 (non-functional)	KU-07662	1967	Afghanistan	Awned	Y	Y	Y	Y	-	Y	Y
2	b1 (non-functional)	KU-07666	1967	Afghanistan	Awnletted	Y	Y	Y	Y	Y	Y	-
2	b1 (non-functional)	KU-07679	1967	Afghanistan	Awned	Y	Y	Y	Y	Y	Y	Y
2	b1 (non-functional)	KU-09431	1968	Ethiopia	Awned	Y	Y	Y	Y	Y	Y	Y
2	b1 (non-functional)	KU-09433	1968	Ethiopia	Awned	Y	Y	Y	Y	Y	Y	Y
2	b1 (non-functional)	KU-09452	1968	Ethiopia	Awned	Y	Y	Y	Y	Y	Y	Y
2	b1 (non-functional)	KU-09454	1968	Ethiopia	Awned	Y	Y	Y	Y	Y	Y	Y
2	b1 (non-functional)	KU-09461	1968	Ethiopia	Awned	Y	Y	Y	Y	Y	Y	Y
2	b1 (non-functional)	KU-09462	1968	Ethiopia	Awned	Y	Y	Y	Y	Y	Y	Y
2	b1 (non-functional)	KU-09465	1968	Ethiopia	Awned	Y	Y	Y	Y	Y	Y	-
2	b1 (non-functional)	KU-09476	1968	Ethiopia	Awned	Y	Y	Y	Y	Y	Y	Y
2	b1 (non-functional)	KU-09482	1968	Ethiopia	Half-awned	Y	Y	Y	Y	Y	Y	Y
2	b1 (non-functional)	KU-09485	1968	Ethiopia	Awned	Y	Y	Y	Y	Y	Y	Y
2	b1 (non-functional)	KU-09489	1968	Ethiopia	Awned	Y	Y	Y	Y	Y	Y	Y
2	b1 (non-functional)	KU-09491	1968	Ethiopia	Awned	Y	Y	Y	Y	Y	Y	Y
2	b1 (non-functional)	KU-09495	1968	Ethiopia	Awned	Y	Y	Y	Y	Y	Y	Y
2	b1 (non-functional)	KU-09505	1968	Ethiopia	Awned	Y	Y	Y	Y	Y	Y	Y
2	b1 (non-functional)	KU-09506	1968	Ethiopia	Awned	Y	Y	Y	Y	Y	Y	Y
2	b1 (non-functional)	KU-09643	1968	Ethiopia	Awned	Y	Y	Y	Y	Y	Y	Y
2	b1 (non-functional)	KU-09644	1968	Ethiopia	Awned	Y	Y	Y	Y	Y	Y	Y
2	b1 (non-functional)	KU-09646	1968	Ethiopia	Awned	Y	Y	Y	Y	Y	Y	Y
2	b1 (non-functional)	KU-09674	1968	Ethiopia	Awned	Y	Y	Y	Y	Y	Y	Y
2	b1 (non-functional)	KU-09676	1968	Ethiopia	Awned	Y	Y	Y	Y	Y	Y	Y
2	b1 (non-functional)	KU-09718	1968	Ethiopia	Awned	Y	Y	Y	Y	Y	Y	Y
2	b1 (non-functional)	KU-09730	1968	Ethiopia	Awned	Y	Y	Y	Y	Y	Y	Y
2	b1 (non-functional)	KU-09734	1968	Ethiopia	Awned	Y	Y	Y	Y	Y	Y	Y
2	b1 (non-functional)	KU-09735	1968	Ethiopia	Awned	Y	Y	Y	Y	-	Y	Y
2	b1 (non-functional)	KU-09738	1968	Ethiopia	Awned	Y	Y	Y	Y	Y	Y	Y
2	b1 (non-functional)	KU-09739	1968	Ethiopia	Awned	Y	Y	Y	Y	Y	Y	Y
2	b1 (non-functional)	KU-09801	1968	Ethiopia	Awned	Y	Y	Y	Y	Y	Y	Y
2	b1 (non-functional)	KU-09804	1968	Ethiopia	Awned	Y	Y	Y	Y	Y	Y	Y
2	b1 (non-functional)	KU-09855	1968	Ethiopia	Awned	Y	Y	Y	Y	Y	Y	Y
2	b1 (non-functional)	KU-09856	1968	Ethiopia	Awned	Y	Y	Y	Y	Y	Y	Y
2	b1 (non-functional)	KU-09861	1968	Ethiopia	Awned	Y	Y	-	Y	-	Y	Y
2	b1 (non-functional)	KU-09862	1968	Ethiopia	Awned	Y	Y	Y	Y	Y	Y	Y
2	b1 (non-functional)	KU-09867	1968	Ethiopia	Awned	Y	Y	Y	Y	Y	Y	Y
2	b1 (non-functional)	KU-09868	1968	Ethiopia	Awned	Y	Y	Y	Y	Y	Y	Y
2	b1 (non-functional)	KU-09972	1968	Ethiopia	Awned	Y	Y	Y	Y	Y	Y	Y
2	b1 (non-functional)	KU-10009	1971	Iraq	Awned	Y	Y	-	Y	-	Y	Y
2	b1 (non-functional)	KU-10017	1971	Iraq	Awned	Y	Y	Y	Y	Y	Y	Y
2	b1 (non-functional)	KU-10018	1971	Iraq	Awned	Y	Y	Y	Y	Y	Y	Y
2	b1 (non-functional)	KU-10021	1971	Iraq	Awned	Y	Y	Y	Y	Y	Y	Y
2	b1 (non-functional)	KU-10024	1971	Iraq	Awned	Y	Y	Y	Y	Y	Y	Y
2	b1 (non-functional)	KU-10025	1971	Iraq	Awnletted/half-awned	Y	Y	Y	Y	Y	Y	Y
2	b1 (non-functional)	KU-10028	1971	Iraq	Awned	Y	Y	Y	Y	Y	Y	Y
2	b1 (non-functional)	KU-10041	1971	Iraq	Half-awned	Y	Y	-	-	Y	Y	-
2	b1 (non-functional)	KU-10054	1971	Iraq	Awned	Y	Y	Y	Y	Y	Y	Y
2	b1 (non-functional)	KU-10055	1971	Iraq	Awned	Y	Y	Y	Y	Y	Y	-
2	b1 (non-functional)	KU-10081	1971	Iraq	Awned	Y	Y	Y	Y	Y	Y	Y
2	b1 (non-functional)	KU-10099	1971	Iraq	Awned	Y	Y	Y	Y	Y	Y	Y
2	b1 (non-functional)	KU-10100	1971	Iraq	Awned	Y	Y	Y	Y	Y	Y	Y
2	b1 (non-functional)	KU-10105	1971	Iraq	Awned	Y	Y	Y	Y	-	Y	-
2	b1 (non-functional)	KU-10106	1971	Iraq	Awned	Y	Y	Y	Y	Y	Y	Y
2	b1 (non-functional)	KU-10111	1971	Iraq	Awned	Y	Y	Y	-	-	Y	-
2	b1 (non-functional)	KU-10114	1971	Iraq	Awned	Y	Y	Y	Y	Y	Y	-
2	b1 (non-functional)	KU-10130	1971	Iraq	Half-awned	Y	Y	Y	Y	Y	Y	Y
2	b1 (non-functional)	KU-10138	1971	Iraq	Awned	Y	Y	Y	Y	Y	Y	Y
2	b1 (non-functional)	KU-10154	1971	Iraq	Awnletted/half-awned	Y	Y	Y	Y	Y	Y	Y
2	b1 (non-functional)	KU-10203	1971	Turkey	Awned	Y	Y	Y	Y	Y	Y	Y
2	b1 (non-functional)	KU-10309	1971	Turkey	Awnletted/half-awned	Y	Y	Y	Y	Y	-	Y
2	b1 (non-functional)	KU-10311	1971	Turkey	Awned	Y	Y	Y	Y	Y	Y	Y
2	b1 (non-functional)	KU-10320	1971	Turkey	Awned (Club)	Y	Y	Y	-	-	Y	Y
2	b1 (non-functional)	KU-10327	1971	Turkey	Awned	Y	Y	Y	Y	Y	Y	Y
2	b1 (non-functional)	KU-10382	1971	Iran	Awned	Y	Y	Y	Y	Y	Y	Y
2	b1 (non-functional)	KU-10383	1971	Iran	Awned	Y	Y	Y	Y	Y	Y	Y
2	b1 (non-functional)	KU-10392	1971	Iran	Awned	Y	Y	Y	Y	Y	Y	Y
2	b1 (non-functional)	KU-10430	1971	Iran	Awned	Y	Y	Y	Y	Y	Y	Y
2	b1 (non-functional)	KU-10506	1971	Iran	Awned	Y	Y	Y	Y	Y	Y	Y
2	b1 (non-functional)	KU-10510	1971	Iran	Awned	Y	Y	Y	Y	Y	Y	Y
2	b1 (non-functional)	KU-10516	1971	Iran	Awnletted/half-awned	Y	Y	Y	Y	Y	Y	Y
2	b1 (non-functional)	KU-10526	1971	Turkey	Awned	Y	Y	Y	Y	Y	Y	Y
2	b1 (non-functional)	KU-11001	1977	Iran	Awned	Y	Y	Y	Y	Y	Y	Y
2	b1 (non-functional)	KU-11109	1977	Turkey	Awned (Club)	Y	Y	Y	Y	Y	Y	Y
2	b1 (non-functional)	KU-11165	1977	Turkey	Awnletted/half-awned	Y	Y	Y	Y	Y	Y	Y
2	b1 (non-functional)	KU-11206	1979	Afghanistan	Awned	Y	Y	Y	Y	Y	Y	Y
2	b1 (non-functional)	KU-11217	1979	Afghanistan	Awned	Y	Y	Y	Y	Y	Y	Y
2	b1 (non-functional)	KU-11244	1979	Afghanistan	Awnletted/half-awned	Y	Y	Y	Y	Y	Y	Y
2	b1 (non-functional)	KU-11261	1979	Afghanistan	Awned	Y	Y	Y	Y	-	Y	Y
2	b1 (non-functional)	KU-11275	1979	Afghanistan	Awnletted	Y	Y	Y	Y	Y	Y	Y
2	b1 (non-functional)	KU-11308	1979	Afghanistan	Awnletted/half-awned	Y	Y	Y	Y	Y	Y	Y
2	b1 (non-functional)	KU-11346	1979	Afghanistan	Awned	Y	Y	Y	Y	Y	-	Y
3	B1-like (non-functional)	CDC Titanium	2013	Canada	Awned	N	N	N	Y	N	N	Y
3	B1-like (non-functional)	Sumai-3	1970	China	Awned	N	N	N	Y	N	N	Y
3	B1-like (non-functional)	94B18-G1E1		Canada	Awned	N	N	N	Y	N	N	Y
3	B1-like (non-functional)	KU-03330	1956	Pakistan	Awned	N	N	N	Y	N	N	Y
3	B1-like (non-functional)	KU-03334	1956	Pakistan	Awned	N	N	N	Y	-	N	Y
3	B1-like (non-functional)	KU-07455	1967	Afghanistan	Awned	N	N	N	Y	N	N	Y
3	B1-like (non-functional)	KU-07531	1967	Afghanistan	Awned	N	N	N	Y	N	N	Y
3	B1-like (non-functional)	KU-07589	1967	Afghanistan	Awned	N	N	-	Y	N	N	Y
3	B1-like (non-functional)	KU-07551	1967	Afghanistan	Awned	N	N	N	Y	N	N	-
3	B1-like (non-functional)	KU-07602	1967	Afghanistan	Awned	N	N	N	Y	N	N	-
4	B1-like (non-functional)	KU-00454	1952	Afghanistan	Awned	N	N	N	N	N	N	-
4	B1-like (non-functional)	KU-03102	1956	Iran	Awned	N	N	N	N	N	N	Y
4	B1-like (non-functional)	KU-11347	1979	Afghanistan	Awned	N	N	N	N	N	N	Y
5	B1-like (non-functional)	Regent	1939	Canada	Awnletted	-	N	-	-	N	Y	Y
5	B1-like (non-functional)	KU-00414	1952	Pakistan	Awned	N	N	N	N	N	Y	Y
5	B1-like (non-functional)	KU-01618	1967	USSR	Awned	N	N	N	N	N	Y	Y
5	B1-like (non-functional)	KU-01644	1967	USSR	Awned	-	N	-	-	N	Y	Y
5	B1-like (non-functional)	KU-03011	1956	Pakistan	Awned	-	N	-	-	N	Y	Y
5	B1-like (non-functional)	KU-03045	1956	Afghanistan	Awned	-	N	-	-	N	Y	Y
5	B1-like (non-functional)	KU-03051	1956	Afghanistan	Awned	-	N	-	-	N	Y	Y
5	B1-like (non-functional)	KU-03265	1956	Iran	Awned	-	N	-	-	N	Y	Y
5	B1-like (non-functional)	KU-04365	1958	Iran	Awned	-	N	-	-	N	Y	Y
5	B1-like (non-functional)	KU-04458	1958	Iran	Awned	-	N	-	N	N	Y	Y
5	B1-like (non-functional)	KU-04473	1958	Iran	Awned	-	N	-	-	N	Y	Y
6	B1-like (non-functional)	KU-04311	1958	Iran	Awned/half-awned	N	Y	Y	Y	Y	Y	Y
6	B1-like (non-functional)	KU-04325	1958	Iran	Awned	N	Y	Y	Y	Y	Y	Y
6	B1-like (non-functional)	KU-04346	1958	Iran	Awned	N	Y	Y	Y	Y	Y	Y
6	B1-like (non-functional)	KU-04359	1958	Iran	Awned	N	Y	Y	Y	Y	Y	Y
6	B1-like (non-functional)	KU-04419	1958	Iran	Awned	N	Y	Y	Y	Y	Y	Y
6	B1-like (non-functional)	KU-04550	1958	Iran	Awned	N	Y	Y	Y	Y	Y	Y
Summary: The accession group consisted of 120 Canadian wheat varieties, 55 Canadian breeding lines, 9 American wheat varieties, 3 American breeding lines, 7 German varieties, Frontana (Brazil), Sumai-3 (China), and 405 accessions from the Kyoto University collection (Afghanistan [94], Bhutan [47], Ethiopia [45], Iran [105], Iraq [20], Japan [1], Nepal [22], Pakistan [38], Syria [1], Turkey [22], …
Note: Colors in column F indicate phenotypes: pink=awnletted/half-awned; blue=fully awned
Colors in column G-M indicate genotype: pink=genotpe Y; blue=genotype Y; No color filling = genotype not available

## Sheet: Table S6(c)
Table S6(c). Sequencing-based B1 haplotype analysis on selected wheat accessions
		Major B1 Allele	A	A	C	G	T	C	G	T	C	A	G	G	T	G	G	C	T	C	C	C	C	A	DEL	A	C	G	IN	G	G	A	T	T	T	G	A	A	A	A
			Position of Polymorphism in Multiple-Sequence Alignment (bp); B1 CDS = 1029 - 1394 bp
Haplotype	Genotype	Functional Allele	58	78	93	153	158	179	181	189	273	319	355	374	382	479	495	535	543	557	559 (AL7)	566 (AL5)	571 (AL6)	574	678-702 (25 bp Indel)	744 (AL8)	809 (AL9)	887	918 (1 bp Indel)	967	1431	1432	1499	1620	1636 (AL1)	1648	1736	1779	1789	1808 (AL2)
1	Glossy Huguenot	B1 Inhibitor	A	A	T	G	A	C	G	T	C	A	G	G	T	G	G	C	T	C	C	C	C	A	DEL	A	C	G	IN	G	G	A	T	T	T	G	A	A	A	A
2	Robigus	B1 Inhibitor	A	A	T	G	T	C	G	T	C	A	G	G	T	G	G	C	T	C	C	C	C	A	DEL	A	C	G	IN	G	G	A	T	T	T	G	A	A	A	A
3	AC Barrie	B1 Inhibitor	A	A	C	G	T	C	G	T	C	A	G	G	T	G	G	C	T	C	C	C	C	A	DEL	A	C	G	IN	G	G	A	T	T	T	G	A	A	A	A
3	BW278	B1 Inhibitor	A	A	C	G	T	C	G	T	C	A	G	G	T	G	G	C	T	C	C	C	C	A	DEL	A	C	G	IN	G	G	A	T	T	T	G	A	A	A	A
3	Cadenza	B1 Inhibitor	A	A	C	G	T	C	G	T	C	A	G	G	T	G	G	C	T	C	C	C	C	A	DEL	A	C	G	IN	G	G	A	T	T	T	G	A	A	A	A
3	Claire	B1 Inhibitor	A	A	C	G	T	C	G	T	C	A	G	G	T	G	G	C	T	C	C	C	C	A	DEL	A	C	G	IN	G	G	A	T	T	T	G	A	A	A	A
3	Paragon	B1 Inhibitor	A	A	C	G	T	C	G	T	C	A	G	G	T	G	G	C	T	C	C	C	C	A	DEL	A	C	G	IN	G	G	A	T	T	T	G	A	A	A	A
3	KU-03319	B1 Inhibitor	A	A	C	G	T	C	G	T	C	A	G	G	T	G	G	C	T	C	C	C	C	A	DEL	A	C	G	IN	G	G	A	T	T	T	G	A	A	A	A
3	KU-07474	B1 Inhibitor	A	A	C	G	T	C	G	T	C	A	G	G	T	G	G	C	T	C	C	C	C	A	DEL	A	C	G	IN	G	G	A	T	T	T	G	A	A	A	A
3	KU-07575	B1 Inhibitor	A	A	C	G	T	C	G	T	C	A	G	G	T	G	G	C	T	C	C	C	C	A	DEL	A	C	G	IN	G	G	A	T	T	T	G	A	A	A	A
3	KU-04530	Non-functional	A	A	C	G	T	C	G	T	C	A	G	G	T	G	G	C	T	C	C	C	C	A	DEL	A	C	G	IN	G	G	A	T	T	T	G	A	A	A	A
4	KU-00454	Non-functional	A	A	C	G	T	T	G	T	T	G	G	G	T	G	G	C	T	C	C	C	C	A	DEL	A	C	G	IN	T	C	G	T	T	T	G	C	A	G	A
4	KU-03102	Non-functional	A	A	C	G	T	T	G	T	T	G	G	G	T	G	G	C	T	C	C	C	C	A	DEL	A	C	G	IN	T	C	G	T	T	T	G	C	A	G	A
4	KU-11347	Non-functional	A	A	C	G	T	T	G	T	T	G	G	G	T	G	G	C	T	C	C	C	C	A	DEL	A	C	G	IN	T	C	G	T	T	T	G	C	A	G	A
5	KU-07551	Non-functional	A	A	C	G	T	C	A	T	C	G	G	G	T	A	G	C	T	T	C	C	C	A	IN	G	T	C	IN	G	G	A	C	C	T	A	A	C	G	A
5	KU-07602	Non-functional	A	A	C	G	T	C	A	T	C	G	G	G	T	A	G	C	T	T	C	C	C	A	IN	G	T	C	IN	G	G	A	C	C	T	A	A	C	G	A
6	W7984	Non-functional	A	A	C	A	T	C	G	T	C	G	G	G	T	G	G	T	C	C	C	C	C	A	DEL	A	C	C	IN	G	G	A	C	C	T	G	A	A	G	T
6	KU-00414	Non-functional	A	A	C	A	T	C	G	T	C	G	G	G	T	G	G	T	C	C	C	C	C	A	DEL	A	C	C	IN	G	G	A	C	C	T	G	A	A	G	T
6	KU-01618	Non-functional	A	A	C	A	T	C	G	T	C	G	G	G	T	G	G	T	C	C	C	C	C	A	DEL	A	C	C	IN	G	G	A	C	C	T	G	A	A	G	T
7	AC Foremost	Non-functional	G	G	C	A	A	C	G	C	C	G	T	A	C	G	A	C	T	C	T	T	T	A	IN	G	T	G	DEL	G	G	A	T	T	C	G	A	A	G	T
7	Chinese Spring	Non-functional	G	G	C	A	A	C	G	C	C	G	T	A	C	G	A	C	T	C	T	T	T	A	IN	G	T	G	DEL	G	G	A	T	T	C	G	A	A	G	T
7	96B19-AZ1C	Non-functional	G	G	C	A	A	C	G	C	C	G	T	A	C	G	A	C	T	C	T	T	T	A	IN	G	T	G	DEL	G	G	A	T	T	C	G	A	A	G	T
7	Kronos	Non-functional	G	G	C	A	A	C	G	C	C	G	T	A	C	G	A	C	T	C	T	T	T	A	IN	G	T	G	DEL	G	G	A	T	T	C	G	A	A	G	T
7	Strongfield	Non-functional	G	G	C	A	A	C	G	C	C	G	T	A	C	G	A	C	T	C	T	T	T	A	IN	G	T	G	DEL	G	G	A	T	T	C	G	A	A	G	T
7	Superb	Non-functional	G	G	C	A	A	C	G	C	C	G	T	A	C	G	A	C	T	C	T	T	T	A	IN	G	T	G	DEL	G	G	A	T	T	C	G	A	A	G	T
7	KU-00171	Non-functional	G	G	C	A	A	C	G	C	C	G	T	A	C	G	A	C	T	C	T	T	T	A	IN	G	T	G	DEL	G	G	A	T	T	C	G	A	A	G	T
7	KU-00452	Non-functional	G	G	C	A	A	C	G	C	C	G	T	A	C	G	A	C	T	C	T	T	T	A	IN	G	T	G	DEL	G	G	A	T	T	C	G	A	A	G	T
7	KU-03322	Non-functional	G	G	C	A	A	C	G	C	C	G	T	A	C	G	A	C	T	C	T	T	T	A	IN	G	T	G	DEL	G	G	A	T	T	C	G	A	A	G	T
7	KU-03835	Non-functional	G	G	C	A	A	C	G	C	C	G	T	A	C	G	A	C	T	C	T	T	T	A	IN	G	T	G	DEL	G	G	A	T	T	C	G	A	A	G	T
7	KU-07666	Non-functional	G	G	C	A	A	C	G	C	C	G	T	A	C	G	A	C	T	C	T	T	T	A	IN	G	T	G	DEL	G	G	A	T	T	C	G	A	A	G	T
7	KU-09465	Non-functional	G	G	C	A	A	C	G	C	C	G	T	A	C	G	A	C	T	C	T	T	T	A	IN	G	T	G	DEL	G	G	A	T	T	C	G	A	A	G	T
7	KU-09506	Non-functional	G	G	C	A	A	C	G	C	C	G	T	A	C	G	A	C	T	C	T	T	T	A	IN	G	T	G	DEL	G	G	A	T	T	C	G	A	A	G	T
7	KU-09734	Non-functional	G	G	C	A	A	C	G	C	C	G	T	A	C	G	A	C	T	C	T	T	T	A	IN	G	T	G	DEL	G	G	A	T	T	C	G	A	A	G	T
7	KU-09856	Non-functional	G	G	C	A	A	C	G	C	C	G	T	A	C	G	A	C	T	C	T	T	T	A	IN	G	T	G	DEL	G	G	A	T	T	C	G	A	A	G	T
7	KU-11165	Non-functional	G	G	C	A	A	C	G	C	C	G	T	A	C	G	A	C	T	C	T	T	T	A	IN	G	T	G	DEL	G	G	A	T	T	C	G	A	A	G	T
8	KU-03135	Non-functional	G	G	C	A	A	C	G	C	C	G	T	A	C	G	A	C	T	C	T	T	T	C	IN	G	T	G	DEL	G	G	A	T	T	C	G	A	A	G	T
8	KU-10383	Non-functional	G	G	C	A	A	C	G	C	C	G	T	A	C	G	A	C	T	C	T	T	T	C	IN	G	T	G	DEL	G	G	A	T	T	C	G	A	A	G	T
9	KU-04325	Non-functional	G	G	C	A	A	C	G	C	C	G	T	A	C	G	A	C	T	C	C	T	T	A	IN	G	T	G	DEL	G	G	A	T	T	C	G	A	A	G	T
9	Wild Emmer	Non-functional	G	G	C	A	A	C	G	C	C	G	T	A	C	G	A	C	T	C	C	T	T	A	IN	G	T	G	DEL	G	G	A	T	T	C	G	A	A	G	T
Note: Sequences at 319- and 1789-nt were predictive of B1 awn inhibiton across these 39 samples.
Red text color in column M and AN indicate the most diagnostic SNPs in the set of germplasm examed
Green color filling and no filling in colomn D-AO indicte the two difference genotypes of each SNP.
