# Supplementary material for: Dominant inhibition of awn development by a putative zinc‐finger transcriptional repressor expressed at the B1 locus in wheat
Source: New Phytol. 2019 Oct 10;225(1):340–55. doi: 10.1111/nph.16154 (PMC6916588; doi:10.1111/nph.16154)
Supplement: Supplementary file 8 — Table S7 Primers used in the present study. [file NPH-225-340-s008.xlsx]

## Sheet: info
New Phytologist Supporting Information
Article title: Dominant Inhibition of Awn Development by a Putative Zinc-Finger Transcriptional Repressor Expressed at the B1 Locus in Wheat
Authors: Daiqing Huang, Qian Zheng, Tancey Melchkart, Yasmina Bekkaoui, David JF Konkin, Sateesh Kagale, Martial Martucci, Frank M You, Martha Clarke, Nikolai M Adamski, Catherine Chinoy, Andrew Steed, Curt A McCartney, Adrian J Cutler, Paul Nicholson and J Allan Feurtado
Article Acceptance Date: 16 August 2019
Table S7. Primers used in this study.
Table S7(a). (Excel Tab1): Primers and KASP markers used for B1 identification and haplotype analyses
Table S7(b). (Excel Tab2): Primers for mapping of B1 in hexaploid awned mutants
Table S7(c). (Excel Tab3): KASP marker primers for mapping B1 awn inhibitor in bread wheat BW278/AC Foremost RIL population

## Sheet: Table S7(a)
Table S7(a). Primers and KASP markers used for B1 identification and haplotype analyses
Primer Name	Sequence	purpose	Marker Name
ZF6q1	AGATGGAAGAGGGGCTCGAT	Sequencing
ZF6q2	CTTGAAGCTGCGTGAGCAGTAG	Sequencing
ZF6q3	CGAGCAGGATATCGTCAGCAG	Sequencing
ZF6q4	AAGCTCTTGGTCGCCTCTTCTT	Sequencing
ZF6q5	CAGAACGCTCACAAGCTGGCCA	Sequencing
ZF6q6	GAGCGCTGTGGTGGTTCTCGATG	Sequencing
ZF6F	GGGGACAAGTTTGTACAAAAAAGCAGGCTTCATGGAGATGGAAGAGGGGCTCGATCT	cloning of B1 ORF
ZF6R	GGGGACCACTTTGTACAAGAAAGCTGGGTATCATAGCTTGAGGGACAGGTCAATCGCC	cloning of B1 ORF
ZF6R2	GGGGACCACTTTGTACAAGAAAGCTGGGTATAGCTTGAGGGACAGGTCAATCGCC	cloning of B1 ORF
ZF6F3	GCCTCTAATCTTGACAAATCTTGGCGA	cloning of B1 genomic region for haplotype analysis
ZF6R3	GCGTGGACCAAACAACCTTTATCAAGCA	cloning of B1 genomic region for haplotype analysis
5AL_374501_F1	TTGGCGAGCAGGATATCG	BAC library screening / Gene expression TraesCS5A02G542800
AA1201650_1R	GCACAAGAGTTTGTATGGAACC	BAC library screening
5AL_374501_R1	TTGGTCGCCTCTTCTTGC	Gene expression TraesCS5A02G542800
5AL_BDDA03F8B_3F	CGTGCCACGCTCCAACT	Gene expression TraesCS5A01G542700
5AL_BDDA03F8B_3R	TCTTTTGTTGGCACCTTGC	Gene expression TraesCS5A01G542700
PB67_Ubiquitin_F	CCTTCACTTGGTTCTCCGTCT	Gene expression Ubiquitin control
PB68_Ubiquitin_R	AACGACCAGGACGACAGACACA	Gene expression Ubiquitin control
PB47_Actin_F	ACCTTCAGTTGCCCAGCAAT	Gene expression Actin control
PB48_Actin_R	CAGAGTCGAGCACAATACCAGTTG	Gene expression Actin control
AA1201650_4F	TAGTTAGCTTTTCGGAATCACG	PCR based haplotype analysis
AA1201650_3R	AGTTCTTGAAGCTGCGTGAGC	PCR based haplotype analysis
AA1201650_6F	AGGCCAGGTACAAATACACGG	PCR based haplotype analysis
AA1201650_4R	GCAAGGCAGTCAATCACGC	PCR based haplotype analysis
5A_AL1_ST	GAAGGTCGGAGTCAACGGATTCCAATGATTAGGAAAACAGGATCAC	KASP marker primer for B1 interval haplotype analysis	5A_AL1
5A_AL1_w1	GAAGGTGACCAAGTTCATGCTCCAATGATTAGGAAAACAGGATCAT	KASP marker primer for B1 interval haplotype analysis
5A_AL1	GCATGTGGGAAAACATAAACACCGA	KASP marker primer for B1 interval haplotype analysis
5A_AL2_ST	GAAGGTCGGAGTCAACGGATTGTTGAAAGTATGGCCTAGAGACAAA	KASP marker primer for B1 interval haplotype analysis	5A_AL2
5A_AL2_w1	GAAGGTGACCAAGTTCATGCTGTTGAAAGTATGGCCTAGAGACAAT	KASP marker primer for B1 interval haplotype analysis
5A_AL2	CCATTGCAATTATAGCACCAAGATA	KASP marker primer for B1 interval haplotype analysis
5A_AL3_w1	GAAGGTCGGAGTCAACGGATTGTGAGCCGAACCCTGAATGTTGAATC	KASP marker primer for B1 interval haplotype analysis	5A_AL3
5A_AL3_ST	GAAGGTGACCAAGTTCATGCTGTGAGCCGAACCCTGAATGTTGAATG	KASP marker primer for B1 interval haplotype analysis
5A_AL3	CTAGTTCGCGTAGACTGCTTACCCA	KASP marker primer for B1 interval haplotype analysis
5A_AL4_w1	GAAGGTCGGAGTCAACGGATTGGAATCACGAAATTCCACGGAAGTA	KASP marker primer for B1 interval haplotype analysis	5A_AL4
5A_AL4_ST	GAAGGTGACCAAGTTCATGCTCGGAATCACGAAATTCCACGGA	KASP marker primer for B1 interval haplotype analysis
5A_AL4	CATGGCCGAAAAGGCTTGGAAT	KASP marker primer for B1 interval haplotype analysis
5A_AL5_w1	GAAGGTCGGAGTCAACGGATTCGCGTATACTCACTTCGTCCCG	KASP marker primer for B1 interval haplotype analysis	5A_AL5
5A_AL5_ST	GAAGGTGACCAAGTTCATGCTCGCGTATACTCACTTCATCCCA	KASP marker primer for B1 interval haplotype analysis
5A_AL5	GGAGGGCGTACAAACTTGTACTAA	KASP marker primer for B1 interval haplotype analysis
5A_AL6_w1	GAAGGTCGGAGTCAACGGATTGCCTATTCGCGTATACTCACTTCG	KASP marker primer for B1 interval haplotype analysis	5A_AL6
5A_AL6_ST	GAAGGTGACCAAGTTCATGCTGCCTATTCGCGTATACTCACTTCA	KASP marker primer for B1 interval haplotype analysis
5A_AL6	GAATGGAGGGCGTACAAACTTGTA	KASP marker primer for B1 interval haplotype analysis
5A_AL7_w1	GAAGGTCGGAGTCAACGGATTCGTATACTCACTTCGTCCCGAAATAAG	KASP marker primer for B1 interval haplotype analysis	5A_AL7
5A_AL7_ST	GAAGGTGACCAAGTTCATGCTCGTATACTCACTTCATCCCAAAATAAA	KASP marker primer for B1 interval haplotype analysis
5A_AL7	GAATGGAGGGCGTACAAACTTGTA	KASP marker primer for B1 interval haplotype analysis
5A_AL8_w1	GAAGGTCGGAGTCAACGGATTCCAAGCCTTTTCGGCCATGTCTA	KASP marker primer for B1 interval haplotype analysis	5A_AL8
5A_AL8_ST	GAAGGTGACCAAGTTCATGCTCCAAGCCTTTTCGGCCATGTCTG	KASP marker primer for B1 interval haplotype analysis
5A_AL8	CCACCCTACACATCTACTGCAGCA	KASP marker primer for B1 interval haplotype analysis
5A_AL9_w1	GAAGGTCGGAGTCAACGGATTGGCCGCTGATCACGAGAGCAC	KASP marker primer for B1 interval haplotype analysis	5A_AL9
5A_AL9_ST	GAAGGTGACCAAGTTCATGCTGGCCGCTGATCACGAGAGCAT	KASP marker primer for B1 interval haplotype analysis
5A_AL9	CTTTAGAGCCGGGTACGAATCGA	KASP marker primer for B1 interval haplotype analysis
5A_B1_9_w1	GAAGGTCGGAGTCAACGGATTTTGGCACCGACGATGAGA	KASP marker primer for B1 mapping	5A_B1_9
5A_B1_9_ST	GAAGGTGACCAAGTTCATGCTTTGGCACCGACGATGAGG	KASP marker primer for B1 mapping
5A_B1_9	GCGACCATCCTCGACCCG	KASP marker primer for B1 mapping
5A_B1_1a_w1	GAAGGTCGGAGTCAACGGATTCTGTATCAGCATCGGCATCCTCATC	KASP marker primer for B1 mapping	5A_B1_1a
5A_B1a_1a_ST	GAAGGTGACCAAGTTCATGCTCTGTATCAGCATCGGCATCCTCATT	KASP marker primer for B1 mapping
5A_B1_1a_R	GTGATATCCTCCACCCCCATCCT	KASP marker primer for B1 mapping
5A_B1_1b_w1	GAAGGTCGGAGTCAACGGATTCACTCCATAGTTGATAACGTTCGCG	KASP marker primer for B1 mapping	5A_B1_1b
5A_B1_1b_ST	GAAGGTGACCAAGTTCATGCTCACTCCATAGTTGATAACGTTCGCA	KASP marker primer for B1 mapping
5A_B1_1b_F	CAGTACCGTGGCGCCATCAACA	KASP marker primer for B1 mapping
5A_B1_2G	GAAGGTCGGAGTCAACGGATTCGCAGCACTAAACATACAGCAACG	KASP marker primer for B1 mapping	5A_B1_2
5A_B1_2A	GAAGGTGACCAAGTTCATGCTCGCAGCACTAAACATACAGCAACA	KASP marker primer for B1 mapping
5A_B1_2R	CATCAACAACCAGCATTACACCGTGT	KASP marker primer for B1 mapping
5A_B1_A	GAAGGTCGGAGTCAACGGATTGGTACACGTCCGGGAAGAATTTA	KASP marker primer for B1 mapping	5A_B1
5A_B1_C	GAAGGTGACCAAGTTCATGCTGGTACACGTCCGGGAAGAATTTC	KASP marker primer for B1 mapping
5A_B1_F	GATGGATGCACTGAATACACACTA	KASP marker primer for B1 mapping
5A_B1_4A	GAAGGTCGGAGTCAACGGATTAGCATATCAAGTAGGTAAACTCACA	KASP marker primer for B1 mapping	5A_B1_4
5A_B1_4G	GAAGGTGACCAAGTTCATGCTAGCATATCAAGTAGGTAAACTCACG	KASP marker primer for B1 mapping
5A_B1_4R	GAAGATAGCCAGCGCTGACTTGA	KASP marker primer for B1 mapping
5A_B1_5A	GAAGGTCGGAGTCAACGGATTGACCATTTTCTGATTGCTGTTCTA	KASP marker primer for B1 mapping	5A_B1_5a
5A_B1_5G	GAAGGTGACCAAGTTCATGCTGACCATTTTCTGATTGCTGTTCTG	KASP marker primer for B1 mapping
5A_B1_5F	GCAGATGACAATTCCAGAATTGAGA	KASP marker primer for B1 mapping
5A_B1_5T	GAAGGTCGGAGTCAACGGATTGCCGCTTCTCCGACGTGAGT	KASP marker primer for B1 mapping	5A_B1_5b
5A_B1_5C	GAAGGTGACCAAGTTCATGCTGCCGCTTTTCCGACGTGAGC	KASP marker primer for B1 mapping
5A_B1_5R	GGAAGAGGGAAAGCGAGGTAGA	KASP marker primer for B1 mapping
RAC875_c8642_231G_w1	GAAGGTCGGAGTCAACGGATTGTCGAGCTCTTTCTGAACCCCCG	KASP marker primer for B1 mapping	RAC875_c8642_231
RAC875_c8642_231A_ST	GAAGGTGACCAAGTTCATGCTGTCGAGCTCTTTCTGAACCCCCA	KASP marker primer for B1 mapping
RAC875_c8642_231F	CGAGCTTCCTGATCCAGCGTGAT	KASP marker primer for B1 mapping
5A_B1_6A	GAAGGTCGGAGTCAACGGATTCATTGTCGCTCGATGAAGCCAA	KASP marker primer for B1 mapping	5A_B1_6
5A_B1_6G	GAAGGTGACCAAGTTCATGCTCATTGTCGCTCGATGAAGCCAG	KASP marker primer for B1 mapping
5A_B1_6F	CGGCCTATGCTTTACATACGTGT	KASP marker primer for B1 mapping
5A_B1_7_w1	GAAGGTCGGAGTCAACGGATTGCTACTGGAGTTTGTGGGCCACAT	KASP marker primer for B1 mapping	5A_B1_7
5A_B1_7_ST	GAAGGTGACCAAGTTCATGCTGCTACTAGAGTTTGTGGGCCACAC	KASP marker primer for B1 mapping
5A_B1_7R	GAGCCTGCACATCAAACTGGGA	KASP marker primer for B1 mapping
5A_B1_8_w1	GAAGGTCGGAGTCAACGGATTTTGAAAGGCATCGAGTTTGAGAC	KASP marker primer for B1 mapping	5A_B1_8
5A_B1_8_ST	GAAGGTGACCAAGTTCATGCTTTGAAAGGCATCGAGTTTGAGAT	KASP marker primer for B1 mapping
5A_B1_8R	GGCCTGGATGCATGCGTTATA	KASP marker primer for B1 mapping
CAP8_s9818_178A_w1	GAAGGTCGGAGTCAACGGATTACAGACAGGTGAAGAAAGAAAGT	KASP marker primer for B1 mapping	CAP8_s9818_178
CAP8_s9818_178G_ST	GAAGGTGACCAAGTTCATGCTACAGACAGGTGAAGAAAGAAAGC	KASP marker primer for B1 mapping
CAP8_s9818_178	TCACCCTGCTCGAGTCTGAG	KASP marker primer for B1 mapping
5A_21_w1	GAAGGTCGGAGTCAACGGATTTCAGCCCGACCAGCGCAGTG	KASP marker primer for B1 mapping	5A_21
5A_21_ST	GAAGGTGACCAAGTTCATGCTTCAGCCCGAGCAGCGCAGTT	KASP marker primer for B1 mapping
5A_21	GAGCTCCCGATGGTGAAGTA	KASP marker primer for B1 mapping
5A_22_w1	GAAGGTCGGAGTCAACGGATTCGACAACAATCCTCCGTCCC	KASP marker primer for B1 mapping	5A_22
5A_22_ST	GAAGGTGACCAAGTTCATGCTCGACAACAATCCTCCGTCCA	KASP marker primer for B1 mapping
5A_22	CGTGCGCATATGCAACGACT	KASP marker primer for B1 mapping
5A_23_w1	GAAGGTCGGAGTCAACGGATTCCTAGGTACCGTCGGAGGCG	KASP marker primer for B1 mapping	5A_23
5A_23_ST	GAAGGTGACCAAGTTCATGCTCCTAGGTACCGTCGGAGGCA	KASP marker primer for B1 mapping
5A_23	CCTAAGGTAGATCTTGGCCAGT	KASP marker primer for B1 mapping
5A_B1_9a_w1	GAAGGTCGGAGTCAACGGATTCTGGATTCCCCCGCAGCGGC	KASP marker primer for B1 mapping	5A_B1_9a
5A_B1_9a_ST	GAAGGTGACCAAGTTCATGCTCTGGATTCCCCCGCAGCGGT	KASP marker primer for B1 mapping
5A_B1_9a	CCTCGCCGCCTACCTCTCCT	KASP marker primer for B1 mapping
5A_B1_10_w1	GAAGGTCGGAGTCAACGGATTCCTTTCCCCTCCTGACAGCCA	KASP marker primer for B1 mapping	5A_B1_10
5A_B1_10_ST	GAAGGTGACCAAGTTCATGCTCCTTTCCCCTCCTGACAGCCC	KASP marker primer for B1 mapping
5A_B1_10	CGGCATGCTATAATCTGAACGG	KASP marker primer for B1 mapping

## Sheet: Table S7(b)
Table S7(b). Primers for mapping of B1 in hexaploid awned mutants
Original gene name	IWGSC RefSeq v1.1	Forward primer	Reverse primer
Traes_5AL_CC97471EB	TraesCS5A02G528400	CACCGATGTCGTCTTAGATACTCCT	CCGCAGGCATAAATCAAAAACAAAG
Traes_5AL_1A8232916	TraesCS5A02G529200	AACCTGGCCTGTTTAAACTCG	ATGCCTGACCAACAACAACCAG
Traes_5AL_3524CED56	TraesCS5A02G529700	GTTTCAGTATGCTCAGGGTGC	AACAGTAAATACACCTAGCGCG
Traes_5AL_33F0FB676	no gene annotated	CAAGTGATGACGCTAGACTA	TAGTACAACTTCTTCATCTT
Traes_5AL_74EEA8C04	TraesCS5A02G529900	GGCGAACCTGATCGTGTGT	GGCGATGTTGGTAGATGGG
Traes_5AL_727C588D0	TraesCS5A02G531200	ATTTACGATTGCTAGGTGTTGGA	AAAGAAAGATGTGCCGAGGA
Traes_5AL_D613D4F93	TraesCS5A02G531800	CTCGGTTTCTCCAATGCCTA	AGATTCGCCATTGCTACCAG
Traes_5AL_F212D729D	no gene annotated	GCAGAGGCTTAGTGGTGAGG	ACACTCTCCAGCACCGAGTT
Traes_5AL_9D148E259	TraesCS5A02G534100	CTGACAGCCCAAAATATTTTACG	ATCTTAAAGGCGCTGAATTGC
Traes_5AL_69D2D5116	TraesCS5A02G537000	TCTACTGTTATCTGCCGTTAGAC	CTTCACAATGACAGGCCATG
Traes_5AL_9F207C3A8	TraesCS5A02G540400	GCAAGAAGGCAGACTCCC	ACAGAGCCGAGAGAAAGCC
Traes_5AL_34CE42B51	TraesCS5A02G541000	TGCCAACATTTCGGTCAATA	ATCTCAGGCAAGCATGATCC
Traes_5AL_CD47A37A6	TraesCS5A02G542200	CTCAAATCGGTCCATCTGG	GTTGCGAAAGCCTCGATAAC
Traes_5AL_F49663738	TraesCS5A02G542600	AACTGGTGCAGGAGCCATAG	TCACAGCTGCACTGAACTATTGAC
Traes_5AL_BDDA03F8B	TraesCS5A02G542700	CAAGCTACCATCAAATATTTCTCACG	GGCTTATGTCTTCATGCAAGC
TRIAE_CS42_5AL_TGACv1_374501_AA1201650	TraesCS5A02G542800	TTGGCGAGCAGGATATCG	TTGGTCGCCTCTTCTTGC
non coding sequence from BAC	Scaffold 37546 3f/3r	ACATGGTCTCTGGGCTGG	ATTATTGATGATGCCACCTCTGC
TraesCS5A01G542900	TraesCS5A02G542900	Non-specific amplification	Non-specific amplification
TRIAE_CS42_5AL_TGACv1_373973_AA1186000	TraesCS5A02G543100	GTATCGAACAAACTGACGAGG	CTGTTGTTGCTCCATGCC
Traes_5AL_55669B33	TraesCS5A02G544900	TGGCACTTCTGTTCCATTCC	GGGAGTTGCTAGAAGAACAAAAC
Traes_5AL_118352014	TraesCS5A02G546600	CTGGTGTTCAACCGGCCAA	AACGCTTCAAGCTCCCTCAA
Traes_5AL_14CC809DB	TraesCS5A02G547800	GTGTGATCTGCACATCTCAC	CAAAACTGGAGTATTGTGTACTGT
Traes_5AL_AB1566CF9	TraesCS5A02G550800	TTGGCAGTGATCTCATCTTTAG	GTTGATAGCATATGCCATCTACATC
Traes_5AL_14402DE4B	TraesCS5A02G551300	GGAGGATCAAAGGGAAACC	GAGCTGAGATGACAAATCCAT
Traes_5AL_CFA8EDF16	TraesCS5A02G552700	GTCAGAGCGTTCAGGTTTA	AAGGAGCCAAACTAGCTG
Traes_5AL_92DEAA86D	TraesCS5A02G553300	GTCATTCTCAAACAGCACCTTAGA	GGGGGCCTATGATAATCAGTGG
Traes_5AL_1BE4452BD	TraesCS5A02G554100	GCATTACAGCCCAACATTAGCA	GATGAAGCTTGTCAACAACCTC
Traes_5AL_BBEF740F0	TraesCS5A02G554600	TTGGGAGGTTTGGTATCTGG	GCACTCCTACGCTTATACACAAT
Traes_5AL_BF079AF06	no gene annotated	GTTGTGCTCCGGAACTGGT	TAGCTGCCAACTGTGCAATC

## Sheet: Table S7(c)
Table S7(c). KASP marker primers for mapping B1 awn Inhibitor in bread wheat BW278/AC Foremost RIL population
Primer Name	Sequence (5' - 3')	Marker Name	SNP location on CS RefSeq v1.0 (bp)
kwm1030_A	GAAGGTGACCAAGTTCATGCTTTCTTGTTATTTGTTTATATGAGGTAGCA	BS00065714_51	691027878
kwm1030_B	GAAGGTCGGAGTCAACGGATTTCTTGTTATTTGTTTATATGAGGTAGCG	BS00065714_51	691027878
kwm1030_Com	GAAGTTCGTCACAACGAAATATCGAGATA	BS00065714_51	691027878
kwm1033_A	GAAGGTGACCAAGTTCATGCTCAATCATGTACAACGGAAGTTCCAGT	Kukri_c25994_609	700356710
kwm1033_B	GAAGGTCGGAGTCAACGGATTAATCATGTACAACGGAAGTTCCAGC	Kukri_c25994_609	700356710
kwm1033_Com	TCACTTGAGCTCCTACTCCGTTCAT	Kukri_c25994_609	700356710
kwm1034_A	GAAGGTGACCAAGTTCATGCTCAGAGGCTGCGTGGCACGAT	RAC875_c8642_231	698510016
kwm1034_B	GAAGGTCGGAGTCAACGGATTAGAGGCTGCGTGGCACGAC	RAC875_c8642_231	698510016
kwm1034_Com	ACCAGATCGTCGAGCTCTTTCTGAA	RAC875_c8642_231	698510016
kwm1036_A	GAAGGTGACCAAGTTCATGCTCAACCTATCCACCATTGTAGCTCT	Tdurum_contig8348_831	700443596
kwm1036_B	GAAGGTCGGAGTCAACGGATTAACCTATCCACCATTGTAGCTCC	Tdurum_contig8348_831	700443596
kwm1036_Com	GGCATCATCATCATCGTCATTAAACACTA	Tdurum_contig8348_831	700443596
kwm1037_A	GAAGGTGACCAAGTTCATGCTTCGACAAGCATCACCGCT	BS00023152_51	690548798
kwm1037_B	GAAGGTCGGAGTCAACGGATTTCGACAAGCATCACCGCC	BS00023152_51	690548798
kwm1037_Com	GATGGGAAATGTTGGAAATCATGT	BS00023152_51	690548798
kwm1039_A	GAAGGTGACCAAGTTCATGCTGCACAAACTCAACTCCAACAGA	BS00066652_51	690960089
kwm1039_B	GAAGGTCGGAGTCAACGGATTGCACAAACTCAACTCCAACAGG	BS00066652_51	690960089
kwm1039_Com	ATTGTGGCCTCAACTGGGTGT	BS00066652_51	690960089
kwm1040_A	GAAGGTGACCAAGTTCATGCTCCATGGAGTCGTTCCTCAAT	BobWhite_c8266_227	698508163
kwm1040_B	GAAGGTCGGAGTCAACGGATTCCATGGAGTCGTTCCTCAAG	BobWhite_c8266_227	698508163
kwm1040_Com	GCCGTTCATCTGGTGGTAC	BobWhite_c8266_227	698508163
kwm1041_A	GAAGGTGACCAAGTTCATGCTAAATTTCTCTCCAAGAGGTTGAGTA	BS00022864_51	700371802
kwm1041_B	GAAGGTCGGAGTCAACGGATTAAATTTCTCTCCAAGAGGTTGAGTG	BS00022864_51	700371802
kwm1041_Com	CGTCGTCTTCGCTTCTTGCC	BS00022864_51	700371802
kwm1050_A	GAAGGTGACCAAGTTCATGCTGATAGGTTAGGGGGGAGAAATGG	5AL_contig15437_1841	699469814
kwm1050_B	GAAGGTCGGAGTCAACGGATTGATAGGTTAGGGGGGAGAAATGC	5AL_contig15437_1841	699469814
kwm1050_Com	TGCTTGTACAATTTACACACATCCGTGTT	5AL_contig15437_1841	699469814
kwm1066_A	GAAGGTGACCAAGTTCATGCTAGGTACCATGCTGAGCATTAACGT	5AL_contig15437_2020	699469635
kwm1066_B	GAAGGTCGGAGTCAACGGATTGGTACCATGCTGAGCATTAACGG	5AL_contig15437_2020	699469635
kwm1066_Com	GTTGCTACTGGATCAAAACATTCCTACAT	5AL_contig15437_2020	699469635
kwm1067_A	GAAGGTGACCAAGTTCATGCTGGCTCCATTGCAAGGCCCAA	5AL_contig15437_2100	699469555
kwm1067_B	GAAGGTCGGAGTCAACGGATTGGCTCCATTGCAAGGCCCAG	5AL_contig15437_2100	699469555
kwm1067_Com	CAATGGCTTGTTCGGCGTCACTAAA	5AL_contig15437_2100	699469555
kwm1068_A	GAAGGTGACCAAGTTCATGCTGTAGTCTCCTGTCTTATAGTACTAGC	5AL_contig15437_3590	699468060
kwm1068_B	GAAGGTCGGAGTCAACGGATTGTAGTCTCCTGTCTTATAGTACTAGT	5AL_contig15437_3590	699468060
kwm1068_Com	GAACACTCTAACCATTAGTACCAGTAGAA	5AL_contig15437_3590	699468060
kwm1069_A	GAAGGTGACCAAGTTCATGCTACAGATGCACATGATGCTTAC	5AL_contig259414_1086	700436281
kwm1069_B	GAAGGTCGGAGTCAACGGATTGGCTACAGATGCACATGATGCTTAA	5AL_contig259414_1086	700436281
kwm1069_Com	GATGTGTTTGTTTCCAGATCAGCATTCAT	5AL_contig259414_1086	700436281
kwm1070_A	GAAGGTGACCAAGTTCATGCTGTGTTATTGTGTGACCAAACGCT	5AL_contig2646040_211	700363137
kwm1070_B	GAAGGTCGGAGTCAACGGATTGTGTTATTGTGTGACCAAACGCC	5AL_contig2646040_211	700363137
kwm1070_Com	CACTGCCAGAAGCCAGTGAAACTAT	5AL_contig2646040_211	700363137
kwm1071_A	GAAGGTGACCAAGTTCATGCTGGTGCAGTCCTATAATGTAGACAAG	5AL_contig314095_700	700345572
kwm1071_B	GAAGGTCGGAGTCAACGGATTGGTGCAGTCCTATAATGTAGACAAA	5AL_contig314095_700	700345572
kwm1071_Com	CCTTCTGAAGCAAAGAATATACGATGCAA	5AL_contig314095_700	700345572
kwm1077_A	GAAGGTGACCAAGTTCATGCTACTAATGGGGCTTACGTGAAGTCA	4AL_1357888_110	690808454
kwm1077_B	GAAGGTCGGAGTCAACGGATTCTAATGGGGCTTACGTGAAGTCG	4AL_1357888_110	690808454
kwm1077_Com	GGTTGCATAGGCATGACAACCAGTA	4AL_1357888_110	690808454
kwm1079_A	GAAGGTGACCAAGTTCATGCTCTTACCTTCCCTGGGAAACACATT	5AL_1686506_3746	700435571
kwm1079_B	GAAGGTCGGAGTCAACGGATTCTTACCTTCCCTGGGAAACACATA	5AL_1686506_3746	700435571
kwm1079_Com	GGACCACAGGGCTAGTTGTGTTTTT	5AL_1686506_3746	700435571
kwm1080_A	GAAGGTGACCAAGTTCATGCTAACCTATCCACCATTGTAGCTCC	5AL_1929030_255	700443596
kwm1080_B	GAAGGTCGGAGTCAACGGATTCAACCTATCCACCATTGTAGCTCT	5AL_1929030_255	700443596
kwm1080_Com	GGCATCATCATCATCGTCATTAAACACTA	5AL_1929030_255	700443596
kwm1089_A	GAAGGTGACCAAGTTCATGCTCCCTTGAGGTAATTCTATATGATAATATGA	scaffold117808_0812631	698508816
kwm1089_B	GAAGGTCGGAGTCAACGGATTCCTTGAGGTAATTCTATATGATAATATGG	scaffold117808_0812631	698508816
kwm1089_Com	CACACTTCATTAGTACTGTCCACAGATTA	scaffold117808_0812631	698508816
kwm1099_A	GAAGGTGACCAAGTTCATGCTTGACTTGATGTTGTTTCCTTCG	scaffold117808_1771226	699467411
kwm1099_B	GAAGGTCGGAGTCAACGGATTGGCTTGACTTGATGTTGTTTCCTTCA	scaffold117808_1771226	699467411
kwm1099_Com	GAAGTGCACATTTAGAAACATGCTGCATT	scaffold117808_1771226	699467411
kwm1334_A	GAAGGTGACCAAGTTCATGCTTAGAGTGCAATCCACAAAACATACCA	scaffold117808_819287	698515472
kwm1334_B	GAAGGTCGGAGTCAACGGATTAGAGTGCAATCCACAAAACATACCG	scaffold117808_819287	698515472
kwm1334_Com	TTGCGCTGGAAAAAGATGTGAATGGAATA	scaffold117808_819287	698515472
